# Supplementary material for: A Mechanistic DNA Repair and Survival Model (Medras): Applications to Intrinsic Radiosensitivity, Relative Biological Effectiveness and Dose-Rate
Source: Front Oncol. 2021 Jun 29;11:689112. doi: 10.3389/fonc.2021.689112 (PMC8276175; doi:10.3389/fonc.2021.689112)
Supplement: Supplementary Data Sheet 2 — Medras model code used to generate data in this work. [file DataSheet_2.zip]

Archive with 96 entries (84 files):
- Medras/
- Medras/Data/
- Medras/Data/TrackData/
- Medras/Data/TrackData/Carbon/
- Medras/Data/TrackData/Carbon/EnergyRange_Radial Energy_CarbonRun1080MeV.csv
- Medras/Data/TrackData/Carbon/EnergyRange_Radial Energy_CarbonRun1140MeV.csv
- Medras/Data/TrackData/Carbon/EnergyRange_Radial Energy_CarbonRun1200MeV.csv
- Medras/Data/TrackData/Carbon/EnergyRange_Radial Energy_CarbonRun120MeV.csv
- Medras/Data/TrackData/Carbon/EnergyRange_Radial Energy_CarbonRun1800MeV.csv
- Medras/Data/TrackData/Carbon/EnergyRange_Radial Energy_CarbonRun180MeV.csv
- Medras/Data/TrackData/Carbon/EnergyRange_Radial Energy_CarbonRun2400MeV.csv
- Medras/Data/TrackData/Carbon/EnergyRange_Radial Energy_CarbonRun240MeV.csv
- Medras/Data/TrackData/Carbon/EnergyRange_Radial Energy_CarbonRun24MeV.csv
- Medras/Data/TrackData/Carbon/EnergyRange_Radial Energy_CarbonRun360MeV.csv
- Medras/Data/TrackData/Carbon/EnergyRange_Radial Energy_CarbonRun36MeV.csv
- Medras/Data/TrackData/Carbon/EnergyRange_Radial Energy_CarbonRun600MeV.csv
- Medras/Data/TrackData/Carbon/EnergyRange_Radial Energy_CarbonRun60MeV.csv
- Medras/Data/TrackData/Carbon/EnergyRange_Radial Energy_CarbonRun960MeV.csv
- Medras/Data/TrackData/Carbon/EnergyRange_Radial Energy_CarbonRun96MeV.csv
- Medras/Data/TrackData/Helium/
- Medras/Data/TrackData/Helium/EnergyRange_Radial Energy_HeliumRun120MeV.csv
- Medras/Data/TrackData/Helium/EnergyRange_Radial Energy_HeliumRun12MeV.csv
- Medras/Data/TrackData/Helium/EnergyRange_Radial Energy_HeliumRun20MeV.csv
- Medras/Data/TrackData/Helium/EnergyRange_Radial Energy_HeliumRun32MeV.csv
- Medras/Data/TrackData/Helium/EnergyRange_Radial Energy_HeliumRun40MeV.csv
- Medras/Data/TrackData/Helium/EnergyRange_Radial Energy_HeliumRun5MeV.csv
- Medras/Data/TrackData/Helium/EnergyRange_Radial Energy_HeliumRun60MeV.csv
- Medras/Data/TrackData/Helium/EnergyRange_Radial Energy_HeliumRun6MeV.csv
- Medras/Data/TrackData/Helium/EnergyRange_Radial Energy_HeliumRun80MeV.csv
- Medras/Data/TrackData/Helium/EnergyRange_Radial Energy_HeliumRun8MeV.csv
- Medras/Data/TrackData/Nitrogen/
- Medras/Data/TrackData/Nitrogen/EnergyRange_Radial Energy_NitrogenRun1080MeV.csv
- Medras/Data/TrackData/Nitrogen/EnergyRange_Radial Energy_NitrogenRun1140MeV.csv
- Medras/Data/TrackData/Nitrogen/EnergyRange_Radial Energy_NitrogenRun1200MeV.csv
- Medras/Data/TrackData/Nitrogen/EnergyRange_Radial Energy_NitrogenRun120MeV.csv
- Medras/Data/TrackData/Nitrogen/EnergyRange_Radial Energy_NitrogenRun1800MeV.csv
- Medras/Data/TrackData/Nitrogen/EnergyRange_Radial Energy_NitrogenRun180MeV.csv
- Medras/Data/TrackData/Nitrogen/EnergyRange_Radial Energy_NitrogenRun2400MeV.csv
- Medras/Data/TrackData/Nitrogen/EnergyRange_Radial Energy_NitrogenRun240MeV.csv
- Medras/Data/TrackData/Nitrogen/EnergyRange_Radial Energy_NitrogenRun24MeV.csv
- Medras/Data/TrackData/Nitrogen/EnergyRange_Radial Energy_NitrogenRun360MeV.csv
- Medras/Data/TrackData/Nitrogen/EnergyRange_Radial Energy_NitrogenRun36MeV.csv
- Medras/Data/TrackData/Nitrogen/EnergyRange_Radial Energy_NitrogenRun600MeV.csv
- Medras/Data/TrackData/Nitrogen/EnergyRange_Radial Energy_NitrogenRun60MeV.csv
- Medras/Data/TrackData/Nitrogen/EnergyRange_Radial Energy_NitrogenRun960MeV.csv
- Medras/Data/TrackData/Nitrogen/EnergyRange_Radial Energy_NitrogenRun96MeV.csv
- Medras/Data/TrackData/Proton/
- Medras/Data/TrackData/Proton/EnergyRange_Radial Energy_10MeV.csv
- Medras/Data/TrackData/Proton/EnergyRange_Radial Energy_15MeV.csv
- Medras/Data/TrackData/Proton/EnergyRange_Radial Energy_1MeV.csv
- Medras/Data/TrackData/Proton/EnergyRange_Radial Energy_20MeV.csv
- Medras/Data/TrackData/Proton/EnergyRange_Radial Energy_25MeV.csv
- Medras/Data/TrackData/Proton/EnergyRange_Radial Energy_2MeV.csv
- Medras/Data/TrackData/Proton/EnergyRange_Radial Energy_30MeV.csv
- Medras/Data/TrackData/Proton/EnergyRange_Radial Energy_3MeV.csv
- Medras/Data/TrackData/Proton/EnergyRange_Radial Energy_40MeV.csv
- Medras/Data/TrackData/Proton/EnergyRange_Radial Energy_4MeV.csv
- Medras/Data/TrackData/Proton/EnergyRange_Radial Energy_50MeV.csv
- Medras/Data/TrackData/Proton/EnergyRange_Radial Energy_5MeV.csv
- Medras/Data/TrackData/Proton/EnergyRange_Radial Energy_60MeV.csv
- Medras/Data/TrackData/Proton/EnergyRange_Radial Energy_6MeV.csv
- Medras/Data/TrackData/Proton/EnergyRange_Radial Energy_70MeV.csv
- Medras/Data/TrackData/Proton/EnergyRange_Radial Energy_80MeV.csv
- Medras/Data/TrackData/Proton/EnergyRange_Radial Energy_8MeV.csv
- Medras/Data/TrackData/Proton/EnergyRange_Radial Energy_90MeV.csv
- Medras/Data/TrackData/Proton/EnergyRange_Radial Energy_99MeV.csv
- Medras/examples/
- Medras/examples/context.py
- Medras/examples/medrasexamples.py
- Medras/medras/
- Medras/medras/cellcharacteriser.py
- Medras/medras/medrascell.py
- Medras/medras/trackcharacteriser.py
- Medras/medras/trackstore.py
- Medras/medras/__init__.py
- Medras/readme.md
- Medras-MC/
- Medras-MC/damagegenerator/
- Medras-MC/damagegenerator/chromModel.py
- Medras-MC/damagegenerator/damageModel.py
- Medras-MC/damagegenerator/Radial Energy Carbon.xlsx
- Medras-MC/damagegenerator/Radial Energy Helium.xlsx
- Medras-MC/damagegenerator/Radial Energy Nitrogen.xlsx
- Medras-MC/damagegenerator/Radial Energy Proton.xlsx
- Medras-MC/damagegenerator/SDDWriter.py
- Medras-MC/damagegenerator/trackModel.py
- Medras-MC/MC Damage Project.sublime-project
- Medras-MC/MC Damage Project.sublime-workspace
- Medras-MC/readme.md
- Medras-MC/repairanalysis/
- Medras-MC/repairanalysis/analyzeAberrations.py
- Medras-MC/repairanalysis/medrasparser.py
- Medras-MC/repairanalysis/medrasrepair.py
- Medras-MC/repairanalysis/misrepaircalculator.py
- Medras-MC/repairanalysis/plotAberrations.py
- Medras-MC/repairanalysis/sddparser.py
