# Supplementary material for: A Mechanistic DNA Repair and Survival Model (Medras): Applications to Intrinsic Radiosensitivity, Relative Biological Effectiveness and Dose-Rate
Source: Front Oncol. 2021 Jun 29;11:689112. doi: 10.3389/fonc.2021.689112 (PMC8276175; doi:10.3389/fonc.2021.689112)
Supplement: Supplementary Data Sheet 2 — Medras model code used to generate data in this work. [file DataSheet_2.zip › Medras/Data/TrackData/Carbon/EnergyRange_Radial Energy_CarbonRun1080MeV.csv]

# Value of 1 to indicate we must rescale to breaks
1
# Particle ID to identify what particle we use by Z. Taken from command line.
6
# Total LET value for curve
23.8700731608
# Average energy deposit at a given range. Distances um; energies in keV
# Input file name: Radial Energy_CarbonRun1080MeV.csv
# Written at: 2019-04-11 09:30:30.049000
# r	Energy
0.0	0.07113619663962464
0.005	0.10582003595482155
0.01	0.11651416825015469
0.015	0.12273380593419352
0.02	0.12609103061502314
0.025	0.12891681993571064
0.03	0.13152303176580196
0.035	0.13372865091242087
0.04	0.13557377935165285
0.045	0.1370886950152084
0.05	0.1397697603623831
0.055	0.14093339418612175
0.06	0.14226252353555294
0.065	0.14355195177640492
0.07	0.1447815106727704
0.075	0.1459211433121547
0.08	0.14701720711639782
0.085	0.14805701062804735
0.09	0.14906147825589064
0.095	0.1499817875921365
0.1	0.150844162607765
0.105	0.15163358555351084
0.11	0.15242089168092196
0.115	0.1531825544638859
0.12	0.15395395196913975
0.125	0.15470849960795804
0.13	0.15542392416036793
0.135	0.15607843570770957
0.14	0.15669767167676749
0.145	0.15731770849349652
0.15	0.15788780661471283
0.155	0.15842912401413448
0.16	0.15899140224688832
0.165	0.1595280117137566
0.17	0.160030165563533
0.175	0.16051139655416316
0.18	0.16100952248673708
0.185	0.16154432710408345
0.19	0.16202503074273464
0.195	0.16241949002054623
0.2	0.16283988847568454
0.205	0.16326052831478038
0.21	0.16368355401931814
0.215	0.1640521484660157
0.22	0.16444717976738096
0.225	0.16483095527195174
0.23	0.16521334151335518
0.235	0.165646447903313
0.24	0.16598731215669618
0.245	0.16638589575404297
0.25	0.1667624957048641
0.255	0.16709930564277214
0.26	0.16745056339536654
0.265	0.16776091346306188
0.27	0.1680735374807575
0.275	0.1683613374804541
0.28	0.16864612439234883
0.285	0.16898391438290816
0.29	0.16925384735102317
0.295	0.1695456361323734
0.3	0.16984160254223254
0.305	0.17022714481802162
0.31	0.17055404212478803
0.315	0.17081348467259003
0.32	0.17108558700991336
0.325	0.1713889216488962
0.33	0.1716941817236074
0.335	0.17199752833409454
0.34	0.1722644200911765
0.345	0.172543566590168
0.35	0.17283122117614108
0.355	0.1731185424584759
0.36	0.1733839091355611
0.365	0.1736560391442679
0.37	0.1738894813097863
0.375	0.17411213108422346
0.38	0.1743422545561378
0.385	0.1745837370860667
0.39	0.17480860608499887
0.395	0.17508666929033198
0.4	0.17533462716218032
0.405	0.17565238867341235
0.41	0.1758834043741179
0.415	0.1761690237462945
0.42	0.17633276844234214
0.425	0.17654675184751356
0.43	0.17677774537016933
0.435	0.17697690363076832
0.44	0.17718048830492067
0.445	0.17737698368590799
0.45	0.17754956299681443
0.455	0.17783310156591156
0.46	0.17798869350697324
0.465	0.1782476661102441
0.47	0.1783858301376271
0.475	0.17862755561587298
0.48	0.1788573606273262
0.485	0.1790233546249004
0.49	0.1791723656492558
0.495	0.17935085826662842
0.5	0.17950372443763488
0.505	0.17963275276083993
0.51	0.17976535461621002
0.515	0.18003279546685094
0.52	0.18024832330027893
0.525	0.18031521710717424
0.53	0.18058353279364833
0.535	0.18066012301972806
0.54	0.18092136235150386
0.545	0.1810028195607744
0.55	0.18111367646508592
0.555	0.18134035498564913
0.56	0.1814854549252144
0.565	0.18162390113344173
0.57	0.18178606133969535
0.575	0.181949437282596
0.58	0.18211856489523096
0.585	0.18228045269689494
0.59	0.1824156304646704
0.595	0.18251544840014827
0.6	0.1826594883994353
0.605	0.1829048836603728
0.61	0.1831002368470397
0.615	0.18312321756309974
0.62	0.18334596973651102
0.625	0.18343319937554295
0.63	0.18364859766303201
0.635	0.18374726067243244
0.64	0.1840265826535516
0.645	0.18409649092826183
0.65	0.18428175845280498
0.655	0.18449551958737487
0.66	0.18453848893666658
0.665	0.1846439029588192
0.67	0.18476973229966023
0.675	0.18494656769488532
0.68	0.18507376607380824
0.685	0.1852244789058979
0.69	0.18534280816658794
0.695	0.185489234952592
0.7	0.18560467325096183
0.705	0.18570839458289531
0.71	0.18577140151553373
0.715	0.18594124766207132
0.72	0.18608675406515862
0.725	0.18626776441083012
0.73	0.1863681803043069
0.735	0.18648723819145355
0.74	0.18670887734998998
0.745	0.186843469733946
0.75	0.18693961390782324
0.755	0.187164798709816
0.76	0.18717128475772135
0.765	0.18741792839371016
0.77	0.1874395361039989
0.775	0.18766787485477884
0.78	0.18767108260889556
0.785	0.18791230124782288
0.79	0.18792623954447635
0.795	0.18800937521644687
0.8	0.18825834349007078
0.805	0.18827715573304607
0.81	0.18835482848738205
0.815	0.18852583979481732
0.82	0.18858990872518344
0.825	0.1886560161590321
0.83	0.18876366322004384
0.835	0.18888722225958313
0.84	0.1890353573155989
0.845	0.1892236673525282
0.85	0.1892947260624449
0.855	0.18935685047890297
0.86	0.18945391996683933
0.865	0.1895614261114269
0.87	0.18970479664438622
0.875	0.18984816042622313
0.88	0.18995856758653712
0.885	0.19005734074233768
0.89	0.19010828148155998
0.895	0.19027335541152252
0.9	0.19040306196716214
0.905	0.19052851848265495
0.91	0.1906280772886717
0.915	0.19065045751556053
0.92	0.19070489992898762
0.925	0.19087562670874003
0.93	0.19100215566166134
0.935	0.19102466226164505
0.94	0.19115552213547432
0.945	0.19132384989761872
0.95	0.1913764302113576
0.955	0.19144444051156634
0.96	0.1916171209202586
0.965	0.19158314073802707
0.97	0.19180842149000046
0.975	0.1918376361904958
0.98	0.19206534183318572
0.985	0.19214424318256199
0.99	0.19230470878477074
0.995	0.19241319974409601
1.0	0.1925131225305346
1.005	0.1925330613645271
1.01	0.19278444135208628
1.015	0.19276557138644468
1.02	0.1930082237994772
1.025	0.1929709924958002
1.03	0.1930340454832325
1.035	0.1932876154304045
1.04	0.19326533792874592
1.045	0.1933135054557544
1.05	0.19352684381573643
1.055	0.19349136137371065
1.06	0.19354762256831903
1.065	0.1937077238370004
1.07	0.1938130234936462
1.075	0.19383304658161093
1.08	0.19390299225180013
1.085	0.1939840668393256
1.09	0.194210605258287
1.095	0.19427837891869196
1.1	0.1943641671879395
1.105	0.19446276820702815
1.11	0.19456356869459468
1.115	0.19466375054831847
1.12	0.19474130735233972
1.125	0.19480228520759824
1.13	0.19491266522332007
1.135	0.1950462342279556
1.14	0.1951741773573965
1.145	0.19520556986420418
1.15	0.19527859720710744
1.155	0.19536141178604818
1.16	0.195448484631239
1.165	0.1955384038937363
1.17	0.195629236657308
1.175	0.19561741265287258
1.18	0.19570212338714468
1.185	0.1958532365194135
1.19	0.19596363178359483
1.195	0.19606703975440215
1.2	0.19614865321606614
1.205	0.19621306083561496
1.21	0.19629271241483087
1.215	0.19637507692064687
1.22	0.19635798091153664
1.225	0.19642181905249947
1.23	0.19656020445929107
1.235	0.19665979016909357
1.24	0.19675453941536142
1.245	0.1967699639716063
1.25	0.19679602908909363
1.255	0.19696478093322778
1.26	0.19710157769442677
1.265	0.19717128286378463
1.27	0.19715105837993066
1.275	0.197354713641754
1.28	0.19747593265082625
1.285	0.19737760092136056
1.29	0.19755364470279846
1.295	0.19765858416875237
1.3	0.19755980826756964
1.305	0.19776642762564414
1.31	0.1978840637162943
1.315	0.19779337271840994
1.32	0.19804319033989806
1.325	0.1981794447587177
1.33	0.19809371953261637
1.335	0.19833189253418262
1.34	0.19825361074964945
1.345	0.198479251964627
1.35	0.19854069315604972
1.355	0.19842714064941983
1.36	0.1986297047542183
1.365	0.19853583434940342
1.37	0.1987538786404844
1.375	0.19866818266209507
1.38	0.19892274467677662
1.385	0.19885952109086744
1.39	0.19911324350793808
1.395	0.1990368861062157
1.4	0.19928821155011855
1.405	0.19920876259512169
1.41	0.19944802845750048
1.415	0.19935061592486333
1.42	0.19958453327555956
1.425	0.19950532378731864
1.43	0.19953363398055637
1.435	0.19978537919844222
1.44	0.19970677475183124
1.445	0.1999427858426876
1.45	0.19985328806112482
1.455	0.19988216222741598
1.46	0.20013429598600674
1.465	0.2000549888928703
1.47	0.2002999692326382
1.475	0.2002233873607785
1.48	0.20024306281500898
1.485	0.20049951864168586
1.49	0.20042673231655533
1.495	0.20045407173449067
1.5	0.20064713428952016
1.505	0.20068615709483506
1.51	0.20067678515682938
1.515	0.20071617779618664
1.52	0.20097820429087987
1.525	0.20090102952863742
1.53	0.20093333709667796
1.535	0.20109004289608542
1.54	0.20119007405801667
1.545	0.20115698117918104
1.55	0.20114490840407784
1.555	0.20120037748422567
1.56	0.20139384261993873
1.565	0.2013245597302603
1.57	0.2013475027912787
1.575	0.20138646386471656
1.58	0.2016397097592586
1.585	0.20158657315230671
1.59	0.20162344969943924
1.595	0.20167033507754215
1.6	0.20172409886410025
1.605	0.20178387353433813
1.61	0.20205858340458002
1.615	0.20199704972531618
1.62	0.20204087235928034
1.625	0.20210347073914273
1.63	0.20216585343859084
1.635	0.20223071689152183
1.64	0.20229797085417145
1.645	0.2023687829660032
1.65	0.20265756803127705
1.655	0.20259560591230866
1.66	0.2026311018403575
1.665	0.20268160004035043
1.67	0.20273814705066265
1.675	0.20279799289467748
1.68	0.20286015553276912
1.685	0.2029234390592782
1.69	0.2029873076017863
1.695	0.2030465684525698
1.7	0.2030934264314564
1.705	0.2031493606766555
1.71	0.2032082383764345
1.715	0.2032690907158723
1.72	0.2033308738458049
1.725	0.20339347147023928
1.73	0.20345580805916663
1.735	0.2035105200277068
1.74	0.203548872696528
1.745	0.20359959926488555
1.75	0.20365410586082436
1.755	0.20371071856771147
1.76	0.2037687654079191
1.765	0.20382780205927165
1.77	0.20388689005203298
1.775	0.20394194321200668
1.78	0.20398894483644997
1.785	0.20404282564251386
1.79	0.20409885397766453
1.795	0.2041561951097382
1.8	0.20421423013585074
1.805	0.2042722433464603
1.81	0.20432949656311242
1.815	0.20438314506886088
1.82	0.2042935957086495
1.825	0.2042831356661524
1.83	0.2044024090429552
1.835	0.2044686984313683
1.84	0.2045302674371066
1.845	0.20458974873573807
1.85	0.20464826479794196
1.855	0.20470646357711486
1.86	0.20478147026013246
1.865	0.2046393606262418
1.87	0.20485727198636108
1.875	0.20496142757296534
1.88	0.20505120126003443
1.885	0.20513319781714726
1.89	0.20520799225649308
1.895	0.20512972402236357
1.9	0.20519940319462346
1.905	0.20534614368994364
1.91	0.20544851859083943
1.915	0.2055348598459958
1.92	0.20560703649855538
1.925	0.205439165609081
1.93	0.20566405384937458
1.935	0.20577001042151566
1.94	0.20585810898630647
1.945	0.20593087793472165
1.95	0.20575122787151556
1.955	0.2059764875431144
1.96	0.20607983471685198
1.965	0.20615964049383662
1.97	0.20598321120452476
1.975	0.20621306877542167
1.98	0.20632148288926047
1.985	0.20640698099701268
1.99	0.2062292891732191
1.995	0.20645947255126434
2.0	0.20657839715810947
2.005	0.20666332942565316
2.01	0.20648554845458086
2.015	0.20672971117240604
2.02	0.20684014521562566
2.025	0.20666533710653276
2.03	0.2068991473401464
2.035	0.20702075928280136
2.04	0.20712004870058612
2.045	0.20694764521073525
2.05	0.20721398626951804
2.055	0.20733126023586354
2.06	0.20714788852352287
2.065	0.20741316876149404
2.07	0.2075334605128639
2.075	0.2073485516515728
2.08	0.2076094504497094
2.085	0.20772993797099062
2.09	0.2075239599599023
2.095	0.2077733615580763
2.1	0.20788588289555648
2.105	0.20769161781871232
2.11	0.20795258293675356
2.115	0.20805990932311422
2.12	0.20787317460600632
2.125	0.20813645164638844
2.13	0.20817850047986242
2.135	0.20807923518573648
2.14	0.20826597942303482
2.145	0.20806910870996942
2.15	0.20830978985888382
2.155	0.20840655033633534
2.16	0.20821915129263513
2.165	0.2084686853921026
2.17	0.20829059125488894
2.175	0.20854067101883458
2.18	0.20865164639138845
2.185	0.20847068233130467
2.19	0.20879773525296547
2.195	0.20862883613227656
2.2	0.20893127580656787
2.205	0.2088588336249753
2.21	0.20899828013905836
2.215	0.20918340223071358
2.22	0.20899590763796458
2.225	0.20929025068516258
2.23	0.2091029909209811
2.235	0.20939097349559674
2.24	0.2091615832140221
2.245	0.20939598094976114
2.25	0.20933918291909326
2.255	0.209388508676213
2.26	0.20955577814068851
2.265	0.2093720780911287
2.27	0.2096281199707046
2.275	0.20944369425788348
2.28	0.20971302023628682
2.285	0.20952449999790856
2.29	0.20978280096578028
2.295	0.2095812597813976
2.3	0.20984525938303084
2.305	0.20965403422522988
2.31	0.20992367511690554
2.315	0.20973527996803387
2.32	0.2100074144237225
2.325	0.20982093974979707
2.33	0.21009472975141
2.335	0.20990852086909925
2.34	0.210181220069027
2.345	0.20998062648377164
2.35	0.21024371429451816
2.355	0.21005763929330906
2.36	0.21031894501096643
2.365	0.21014494369684292
2.37	0.21031454329933677
2.375	0.2102862709341706
2.38	0.21022248688669745
2.385	0.2104922080731068
2.39	0.21032548611987661
2.395	0.2105993720508035
2.4	0.21042555441409094
2.405	0.21071925310959455
2.41	0.21053524337153573
2.415	0.21081531911716986
2.42	0.2106494486831304
2.425	0.2106307957110062
2.43	0.21092520341718937
2.435	0.21075100179826456
2.44	0.21104737393680068
2.445	0.21086236429061783
2.45	0.21114608115396444
2.455	0.21095897058662538
2.46	0.21092549210250475
2.465	0.21121887490836475
2.47	0.21103480435785774
2.475	0.21131835765371282
2.48	0.21114784927761415
2.485	0.2111229858622046
2.49	0.21142385612104728
2.495	0.2112430637318968
