# Supplementary material for: A Mechanistic DNA Repair and Survival Model (Medras): Applications to Intrinsic Radiosensitivity, Relative Biological Effectiveness and Dose-Rate
Source: Front Oncol. 2021 Jun 29;11:689112. doi: 10.3389/fonc.2021.689112 (PMC8276175; doi:10.3389/fonc.2021.689112)
Supplement: Supplementary Data Sheet 2 — Medras model code used to generate data in this work. [file DataSheet_2.zip › Medras/Data/TrackData/Carbon/EnergyRange_Radial Energy_CarbonRun1140MeV.csv]

# Value of 1 to indicate we must rescale to breaks
1
# Particle ID to identify what particle we use by Z. Taken from command line.
6
# Total LET value for curve
22.966585505
# Average energy deposit at a given range. Distances um; energies in keV
# Input file name: Radial Energy_CarbonRun1140MeV.csv
# Written at: 2019-04-11 09:31:22.256000
# r	Energy
0.0	0.06797703298958412
0.005	0.10111388783911895
0.01	0.11139089917965207
0.015	0.11729890420988062
0.02	0.12056183824335921
0.025	0.12332452420724699
0.03	0.12578363184826258
0.035	0.12791256343260884
0.04	0.12970902434188125
0.045	0.13112481796771014
0.05	0.13381259108655172
0.055	0.13503332725669204
0.06	0.13634871320918862
0.065	0.13752085906669778
0.07	0.13866405492944792
0.075	0.13984689466340244
0.08	0.1408734916480664
0.085	0.14190003231021212
0.09	0.14283434014191093
0.095	0.14376218468661367
0.1	0.14457390940863996
0.105	0.14537934076905606
0.11	0.146137999943721
0.115	0.14689103950089188
0.12	0.1476079259678726
0.125	0.14830903610810936
0.13	0.14901563403994675
0.135	0.14961715344863508
0.14	0.15021903260911798
0.145	0.15081075278874245
0.15	0.15137547457744163
0.155	0.15196943878975416
0.16	0.15253806687962418
0.165	0.15305052107296602
0.17	0.15356245024420684
0.175	0.15405327004537656
0.18	0.15448140393536364
0.185	0.15491044163333578
0.19	0.15537338703107137
0.195	0.15581535745893843
0.2	0.1562663232532894
0.205	0.1567002193125647
0.21	0.15711742077573734
0.215	0.15748757971936989
0.22	0.15789019315722616
0.225	0.15826460978429097
0.23	0.15865104868992164
0.235	0.15905571300151666
0.24	0.1593587324673005
0.245	0.15972499479988278
0.25	0.1601159165061776
0.255	0.16046121506598124
0.26	0.1608147661370459
0.265	0.16111958896976272
0.27	0.16135159964302326
0.275	0.16165863061575667
0.28	0.16192261297214072
0.285	0.16225083600182094
0.29	0.16257343368193686
0.295	0.1628917767541612
0.3	0.1631685468818881
0.305	0.16352314451698016
0.31	0.16384917389544754
0.315	0.16411758541662108
0.32	0.16437638247919723
0.325	0.16462047482382028
0.33	0.16489422437869675
0.335	0.16516492205680466
0.34	0.16538497679243147
0.345	0.16566230799840706
0.35	0.1659529016054787
0.355	0.16618975530226077
0.36	0.1664323016302253
0.365	0.16669889554445425
0.37	0.1669530392060054
0.375	0.16719427567848108
0.38	0.1674008906127328
0.385	0.16763665358658236
0.39	0.16790293894852104
0.395	0.16815467189485334
0.4	0.1683205246389677
0.405	0.16855957006637193
0.41	0.16871509231508286
0.415	0.16901777110162058
0.42	0.16923003944123985
0.425	0.16943702227087484
0.43	0.16965113496581544
0.435	0.16984436913349923
0.44	0.17004101766710822
0.445	0.17020886524466397
0.45	0.17035044475315547
0.455	0.17059147780236744
0.46	0.1707110180580033
0.465	0.17095681569170681
0.47	0.17110962556739243
0.475	0.1713378388253847
0.48	0.17153185063809992
0.485	0.1716745084063374
0.49	0.17178284476844768
0.495	0.17193146254917618
0.5	0.17207804870545446
0.505	0.172200787595457
0.51	0.17229491705887123
0.515	0.17247872074324258
0.52	0.172647587657514
0.525	0.17272977755405358
0.53	0.17298196599163682
0.535	0.17305879870240046
0.54	0.1733093447354011
0.545	0.17339682871902878
0.55	0.17357206829091282
0.555	0.17382691576695952
0.56	0.1739855436220605
0.565	0.1741290318422902
0.57	0.1742938077738968
0.575	0.17443162237060586
0.58	0.17458258619960446
0.585	0.17473922051182855
0.59	0.17489190212530709
0.595	0.174998235843777
0.6	0.17513454894382055
0.605	0.17535732061879242
0.61	0.17554229354709455
0.615	0.17559106889867257
0.62	0.1758383418896068
0.625	0.175938126911281
0.63	0.17614169452664794
0.635	0.1762317345756702
0.64	0.17650060950361512
0.645	0.1765641065347855
0.65	0.17674075757956645
0.655	0.17694890247646017
0.66	0.17702640015540577
0.665	0.1771562057305412
0.67	0.17729472951365918
0.675	0.1774643116428213
0.68	0.17758159777998703
0.685	0.1777236214610556
0.69	0.17778741283924157
0.695	0.1778689740681451
0.7	0.17794844815242963
0.705	0.17804564944821646
0.71	0.17813735766410901
0.715	0.17830982750828042
0.72	0.17845071917392538
0.725	0.178592399823043
0.73	0.1786729240925535
0.735	0.178774356928588
0.74	0.1789654643164924
0.745	0.17907597596757238
0.75	0.1791556133387943
0.755	0.1793570354185526
0.76	0.17935826862228085
0.765	0.17958326935883517
0.77	0.17960294583239242
0.775	0.17985029151663157
0.78	0.17988696146666536
0.785	0.18013807597632037
0.79	0.18016480600172005
0.795	0.18025541802656958
0.8	0.18050597623032624
0.805	0.18053464849264755
0.81	0.18063836861178792
0.815	0.18086745625737935
0.82	0.18096305304361418
0.825	0.1810531465478387
0.83	0.1811737063252019
0.835	0.18130468920727644
0.84	0.18146334682319773
0.845	0.18166343229990656
0.85	0.18176732753909416
0.855	0.1818589496561556
0.86	0.18197550796634387
0.865	0.18209391804390318
0.87	0.18217132396560826
0.875	0.18225632338991893
0.88	0.1823344699691226
0.885	0.18241014040342493
0.89	0.18245826249967043
0.895	0.18262065049687698
0.9	0.18274412213237057
0.905	0.18286289651868728
0.91	0.1829562521724392
0.915	0.18297520441728476
0.92	0.1830256097618397
0.925	0.18318867205277653
0.93	0.18331527381018214
0.935	0.1833520711036165
0.94	0.18348647748077487
0.945	0.18365468364552137
0.95	0.18370553705010656
0.955	0.18374153919102826
0.96	0.18388662885221316
0.965	0.18384236851221097
0.97	0.18404564272775745
0.975	0.18405669925559456
0.98	0.18424818907588159
0.985	0.18430844928595938
0.99	0.18444732766016056
0.995	0.1845400958022815
1.0	0.1846357058366966
1.005	0.18465328141114318
1.01	0.18488684974829475
1.015	0.18486468452422627
1.02	0.18507859943180102
1.025	0.18501211102208312
1.03	0.18505260764031284
1.035	0.18527193835457134
1.04	0.1852437040982769
1.045	0.18530645787099448
1.05	0.18555567504380222
1.055	0.18553959703902617
1.06	0.18560604131171085
1.065	0.1857683358522119
1.07	0.1858486894914359
1.075	0.18584178682164657
1.08	0.18589452546660995
1.085	0.1859610525489671
1.09	0.1861650141566551
1.095	0.1862277078986615
1.1	0.18630845648333846
1.105	0.18639918981892445
1.11	0.18649153305076965
1.115	0.18658289180858084
1.12	0.18664950911941153
1.125	0.1866971481250945
1.13	0.18679401690612796
1.135	0.1869132611825254
1.14	0.18702750365972393
1.145	0.18704897942304136
1.15	0.18710416812193575
1.155	0.1871723334854535
1.16	0.1872453529266257
1.165	0.18732092119727897
1.17	0.18739421692973304
1.175	0.18733202666121107
1.18	0.18737525572144934
1.185	0.1874856892642368
1.19	0.18756581524321028
1.195	0.1876454640860142
1.2	0.1877443041233506
1.205	0.1878707131855867
1.21	0.18797609678406732
1.215	0.18807556717460241
1.22	0.1880757680813937
1.225	0.1881530309851396
1.23	0.18832854815784464
1.235	0.18846240569078718
1.24	0.1885794085714883
1.245	0.18861218127179324
1.25	0.1886508310929269
1.255	0.18882025770123315
1.26	0.18887190511008783
1.265	0.18890392918668172
1.27	0.18886522698175706
1.275	0.18903597227753124
1.28	0.18913551426625802
1.285	0.18904182970896635
1.29	0.18922686622023221
1.295	0.18933287014636388
1.3	0.18924420360753985
1.305	0.18944204575280635
1.31	0.1895555751714497
1.315	0.18947340845678368
1.32	0.1897168716679653
1.325	0.1898504662128348
1.33	0.1897732857331921
1.335	0.19000306104513798
1.34	0.18993402355531663
1.345	0.19015861016140034
1.35	0.19028418338796432
1.355	0.19020231821587638
1.36	0.19043024540902576
1.365	0.19035471371507143
1.37	0.19059028781076054
1.375	0.1905156333963183
1.38	0.1907559728533161
1.385	0.19068395295822854
1.39	0.19092857052421167
1.395	0.19085392450084
1.4	0.19109895481147832
1.405	0.19102232384200632
1.41	0.1912509269810526
1.415	0.191147946860138
1.42	0.1913687562003682
1.425	0.19129057214362374
1.43	0.19131651428541968
1.435	0.19155763427565567
1.44	0.19148256828112678
1.445	0.1917165985491235
1.45	0.1916361527148287
1.455	0.19166808171145167
1.46	0.1919158182370043
1.465	0.19184218686199644
1.47	0.19208280640583908
1.475	0.19201259591444989
1.48	0.19204371401386097
1.485	0.19230257147494806
1.49	0.1922375856721238
1.495	0.19227016590685642
1.5	0.19246488676277304
1.505	0.19250916797020115
1.51	0.19250955169535197
1.515	0.19258372450774966
1.52	0.1928692000446304
1.525	0.19280648272221385
1.53	0.19285258801249644
1.535	0.19302354481579007
1.54	0.19313643320293272
1.545	0.19311587179481482
1.55	0.19313590282071855
1.555	0.1932144344869561
1.56	0.19343265558033804
1.565	0.19337507770831477
1.57	0.1934117999403405
1.575	0.1934637099263814
1.58	0.19373663353987652
1.585	0.1936750055468511
1.59	0.19371239810568808
1.595	0.19376231693829826
1.6	0.1938198754774621
1.605	0.19388364987125975
1.61	0.19416661409225922
1.615	0.1941046545358838
1.62	0.19413050298320275
1.625	0.19416402405799368
1.63	0.19421084157654256
1.635	0.19426392619601993
1.64	0.19432140888943392
1.645	0.19438365516354142
1.65	0.1946596497992719
1.655	0.1945929520299849
1.66	0.19461236626856251
1.665	0.19465109379047987
1.67	0.1946977552890844
1.675	0.19474859195351144
1.68	0.194802241466948
1.685	0.19485705961369687
1.69	0.19491180824561388
1.695	0.19495653219807701
1.7	0.19494771234767666
1.705	0.19497117779704023
1.71	0.19500406154057276
1.715	0.1950424054552579
1.72	0.19508426238406915
1.725	0.1951292320334376
1.73	0.19517684304548283
1.735	0.1952276003911679
1.74	0.1953130021109407
1.745	0.19538212506528357
1.75	0.1954483074664988
1.755	0.1955133492965799
1.76	0.19557784593846037
1.765	0.19564207431029065
1.77	0.1957056131910163
1.775	0.19576548513359227
1.78	0.19582413510905622
1.785	0.19588520417483715
1.79	0.1959470273969229
1.795	0.1960094024684915
1.8	0.19607204995038693
1.805	0.19613454666019456
1.81	0.19619664403971088
1.815	0.19625751929217095
1.82	0.19620981229399126
1.825	0.19622673249469608
1.83	0.1963707969503935
1.835	0.196456071968498
1.84	0.19653392805161035
1.845	0.19660759345841833
1.85	0.19667815656752238
1.855	0.19674545214290734
1.86	0.19679813078021596
1.865	0.19661978690038792
1.87	0.1968101643465915
1.875	0.19689672114247503
1.88	0.19697248972324602
1.885	0.19704267827358757
1.89	0.19710722845182768
1.895	0.19702505135262421
1.9	0.1970856342447375
1.905	0.19721318846743663
1.91	0.197296220935003
1.915	0.19736879044478953
1.92	0.19742954124739429
1.925	0.19726363865772523
1.93	0.19747105047557104
1.935	0.197566463463883
1.94	0.1976458881177278
1.945	0.1977128678772996
1.95	0.19755904105118044
1.955	0.19779247478045836
1.96	0.19790118160145181
1.965	0.1979848590939392
1.97	0.19781557060934418
1.975	0.19804459262744623
1.98	0.1981536753278786
1.985	0.19823986981444955
1.99	0.1980671482742204
1.995	0.19829587128518078
2.0	0.19841515586670666
2.005	0.1985002052848451
2.01	0.19832614217569997
2.015	0.19856693511460355
2.02	0.19867552395405072
2.025	0.19850262341757058
2.03	0.1987306124254125
2.035	0.19884489172557676
2.04	0.1988862862027264
2.045	0.1986587872049198
2.05	0.19885006084488469
2.055	0.1989208143857176
2.06	0.1987342039545393
2.065	0.19894338908750525
2.07	0.1990285902300349
2.075	0.19884941829237493
2.08	0.19906207639217394
2.085	0.19915559540630465
2.09	0.19898839545253919
2.095	0.1992221685469741
2.1	0.19932598924110717
2.105	0.19914745003752654
2.11	0.19938427180583182
2.115	0.19948016661262266
2.12	0.19930693520987994
2.125	0.19954518752887754
2.13	0.19958169501529974
2.135	0.19949177978787294
2.14	0.19968887549354122
2.145	0.19951214149713015
2.15	0.19974576397157442
2.155	0.19984161539914963
2.16	0.1996675096189343
2.165	0.1999055300422607
2.17	0.1997383090349322
2.175	0.19997466293873992
2.18	0.20007725351436476
2.185	0.19989350129503405
2.19	0.20010727439834924
2.195	0.19992828718449088
2.2	0.20015975142398168
2.205	0.20007660201971925
2.21	0.2001772237692553
2.215	0.20031925917830934
2.22	0.20014607212634328
2.225	0.20038570396168398
2.23	0.20021829874038682
2.235	0.20046528202947328
2.24	0.20034913370573432
2.245	0.2006307804853678
2.25	0.20060862361824394
2.255	0.20068371236407123
2.26	0.2008704958269189
2.265	0.20070762604811232
2.27	0.20097642431364462
2.275	0.20080865967857578
2.28	0.20108713137926046
2.285	0.20091230688080727
2.29	0.20117241262287375
2.295	0.20097884241212183
2.3	0.20124221505884995
2.305	0.20106129142945336
2.31	0.20133024702033453
2.315	0.2011518008635446
2.32	0.20142281256151454
2.325	0.20124579643322127
2.33	0.20151793416690333
2.335	0.2013406588939175
2.34	0.20161093803045393
2.345	0.20141542032116785
2.35	0.2016718890983723
2.355	0.20149350041659975
2.36	0.201749205202725
2.365	0.20158286035098597
2.37	0.20174983663698848
2.375	0.20172491560197478
2.38	0.20166560643111883
2.385	0.20192989418185472
2.39	0.20177102067281125
2.395	0.20204019868555168
2.4	0.2018829206521644
2.405	0.20217984204818687
2.41	0.20200523237087314
2.415	0.20228638098507828
2.42	0.20212825726819186
2.425	0.2021146367076417
2.43	0.20240877442191557
2.435	0.20224171378414538
2.44	0.2025374490754455
2.445	0.20235970830033048
2.45	0.20264358307646416
2.455	0.20247365698740782
2.46	0.20245156395815872
2.465	0.20275425202570801
2.47	0.20257742428545134
2.475	0.2028682418567366
2.48	0.20270354435066743
2.485	0.20268432017370744
2.49	0.20299102735759283
2.495	0.20281480762570084
