# Supplementary material for: A Mechanistic DNA Repair and Survival Model (Medras): Applications to Intrinsic Radiosensitivity, Relative Biological Effectiveness and Dose-Rate
Source: Front Oncol. 2021 Jun 29;11:689112. doi: 10.3389/fonc.2021.689112 (PMC8276175; doi:10.3389/fonc.2021.689112)
Supplement: Supplementary Data Sheet 2 — Medras model code used to generate data in this work. [file DataSheet_2.zip › Medras/Data/TrackData/Carbon/EnergyRange_Radial Energy_CarbonRun1200MeV.csv]

# Value of 1 to indicate we must rescale to breaks
1
# Particle ID to identify what particle we use by Z. Taken from command line.
6
# Total LET value for curve
20.1974231263
# Average energy deposit at a given range. Distances um; energies in keV
# Input file name: Radial Energy_CarbonRun1200MeV.csv
# Written at: 2019-04-11 09:32:20.054000
# r	Energy
0.0	0.07166998665589241
0.005	0.10678192035371632
0.01	0.11777156447498746
0.015	0.12405446683094966
0.02	0.12744276258903686
0.025	0.13037127299869197
0.03	0.13304901002134803
0.035	0.1353631706528144
0.04	0.13732450948301167
0.045	0.13880793195986998
0.05	0.141548127046171
0.055	0.1427960257553905
0.06	0.14409407749190276
0.065	0.14532693376965297
0.07	0.14655381693830358
0.075	0.14768031825286607
0.08	0.14875007239018462
0.085	0.14977686258782302
0.09	0.15079767009266618
0.095	0.15171724190509533
0.1	0.15254327584353475
0.105	0.15336651628828163
0.11	0.15416888312124333
0.115	0.15491632787277695
0.12	0.1556194807830555
0.125	0.1563369533463929
0.13	0.15700471857044848
0.135	0.15768815149443716
0.14	0.15834029031776142
0.145	0.15898942764538126
0.15	0.15954487317475283
0.155	0.16010324171879448
0.16	0.1606773503355745
0.165	0.1612500627078493
0.17	0.16178622646478777
0.175	0.16228645948199977
0.18	0.1628021560854491
0.185	0.16327034496019657
0.19	0.16375265142763146
0.195	0.16421497974277333
0.2	0.1646756377645302
0.205	0.16514283086873
0.21	0.16560394463082315
0.215	0.1660397931182919
0.22	0.166455642104942
0.225	0.1668074070890236
0.23	0.1671758567523299
0.235	0.16761409297400745
0.24	0.16794037560341268
0.245	0.16832477127487452
0.25	0.16870389304316688
0.255	0.1690327921433764
0.26	0.16940081457612555
0.265	0.16975901466302318
0.27	0.17005581887563073
0.275	0.17039282848190965
0.28	0.17067665333820184
0.285	0.17101249382053885
0.29	0.17132012116232878
0.295	0.17167190188291642
0.3	0.17189787447571064
0.305	0.17218346762047956
0.31	0.17248724101076934
0.315	0.17271726419532551
0.32	0.17295228436801438
0.325	0.17320057803772268
0.33	0.17348910283647806
0.335	0.17377410865152074
0.34	0.17400616921984488
0.345	0.17425976038350036
0.35	0.1745204926167753
0.355	0.17473736817913818
0.36	0.17499419034118766
0.365	0.17531388013599616
0.37	0.1755807351995435
0.375	0.17583141579765874
0.38	0.1760900250517488
0.385	0.1763579341141067
0.39	0.17663030618619313
0.395	0.17689628419309747
0.4	0.17707572309166353
0.405	0.17733080582530542
0.41	0.17749516256030493
0.415	0.17774943351242942
0.42	0.17789816281535592
0.425	0.17808989222955496
0.43	0.17829958559038536
0.435	0.17849643857717037
0.44	0.17869864245279654
0.445	0.17887391350263165
0.45	0.17902073919064887
0.455	0.17924545728390948
0.46	0.1793373165527486
0.465	0.1795528981872883
0.47	0.17966691596074744
0.475	0.17986377333217685
0.48	0.18001847796590326
0.485	0.18015224304165908
0.49	0.18039534187584705
0.495	0.1806114918403251
0.5	0.18078743404578354
0.505	0.18093037099030185
0.51	0.18104856553461954
0.515	0.1812656792429733
0.52	0.18145341961842767
0.525	0.18149419622678825
0.53	0.18173476784694984
0.535	0.18181846265252566
0.54	0.18209022730666463
0.545	0.18217977606059377
0.55	0.18232356250980958
0.555	0.1825642735350576
0.56	0.18270550742099514
0.565	0.18283012464549162
0.57	0.182983052080738
0.575	0.18312081233394617
0.58	0.18326956764333432
0.585	0.18341703991679584
0.59	0.18354411601162962
0.595	0.18363320128883395
0.6	0.18373742304267565
0.605	0.18391067275238887
0.61	0.18406332818918436
0.615	0.18408317020906045
0.62	0.18429598633424832
0.625	0.18437266061914387
0.63	0.18454908991426017
0.635	0.18462029906637228
0.64	0.1848697493499059
0.645	0.18498225544182276
0.65	0.18519215694539773
0.655	0.1854136570214349
0.66	0.18544899159034423
0.665	0.18554556220343674
0.67	0.18566420188083693
0.675	0.18582697103475282
0.68	0.1859423295840249
0.685	0.18608207175106403
0.69	0.1861866810753465
0.695	0.18631818190886532
0.7	0.18642613933903357
0.705	0.18655979097105277
0.71	0.18670221022976904
0.715	0.18691106610554456
0.72	0.18707397466086287
0.725	0.18718184750392045
0.73	0.18725020695668915
0.735	0.18734335537602154
0.74	0.18749705407890438
0.745	0.18756813517698184
0.75	0.1876255269646941
0.755	0.18781409646197977
0.76	0.18782556879360865
0.765	0.18805005452481466
0.77	0.1880660247996832
0.775	0.18829229023046717
0.78	0.18830895479689228
0.785	0.1885435686621942
0.79	0.18856341092600848
0.795	0.1886713284866085
0.8	0.18892718711811027
0.805	0.18895549847704327
0.81	0.18904355019815544
0.815	0.18922992342136202
0.82	0.18930267922524227
0.825	0.18937248330845738
0.83	0.18945069325444439
0.835	0.1895311366137466
0.84	0.18965265537617507
0.845	0.1898176998881054
0.85	0.18989452814877839
0.855	0.18996248881268885
0.86	0.19005665430378416
0.865	0.19015654038820015
0.87	0.19025384200056467
0.875	0.19035496752735037
0.88	0.19043757554694682
0.885	0.190513496976167
0.89	0.19054988868962472
0.895	0.1906934162582364
0.9	0.19080461454030986
0.905	0.1909130366557871
0.91	0.1910060616639499
0.915	0.19103140833957377
0.92	0.19108188273903579
0.925	0.1912401843784495
0.93	0.19135894362150396
0.935	0.1913841993437672
0.94	0.19150811074871654
0.945	0.19166636402804807
0.95	0.191715430641797
0.955	0.1917823261576866
0.96	0.1919465153005157
0.965	0.1919140036783288
0.97	0.1921257363040636
0.975	0.19214673392820183
0.98	0.1923496375946034
0.985	0.19241688172274485
0.99	0.1925607063576165
0.995	0.1926534611594678
1.0	0.19270523208871232
1.005	0.19269695046739035
1.01	0.1929058637397585
1.015	0.19287584093579782
1.02	0.19309680726309525
1.025	0.1930893052553064
1.03	0.19315765401406193
1.035	0.1934006245631579
1.04	0.1933837173206518
1.045	0.19344185777947498
1.05	0.19366807078146633
1.055	0.19364447308127142
1.06	0.19370549198753145
1.065	0.19386337510298218
1.07	0.19395152642314364
1.075	0.19395470702609224
1.08	0.19401176324135755
1.085	0.19408003045849007
1.09	0.19428262063955246
1.095	0.19429160752763833
1.1	0.19431316532875167
1.105	0.19436801610306767
1.11	0.19443232584493556
1.115	0.19450252754130332
1.12	0.19458481040517442
1.125	0.19468294626652544
1.13	0.1948011303286221
1.135	0.1949347118049936
1.14	0.195059446085081
1.145	0.19508556539832433
1.15	0.19513950015159115
1.155	0.19520893307156556
1.16	0.19528372978720346
1.165	0.19536173925551556
1.17	0.19544078334510692
1.175	0.19542439299469225
1.18	0.19549737976689016
1.185	0.195631731501868
1.19	0.19572873261546778
1.195	0.1958194037908768
1.2	0.19589034125772034
1.205	0.1959457657036438
1.21	0.1960147152644227
1.215	0.19608571971681968
1.22	0.19606437211070954
1.225	0.19611460646206985
1.23	0.1962003917991639
1.235	0.1962535166397481
1.24	0.19631441824641113
1.245	0.1963096228698829
1.25	0.19631635356652297
1.255	0.19644906088465564
1.26	0.19655098214840674
1.265	0.19659749194292395
1.27	0.19656701827663797
1.275	0.1967323905645139
1.28	0.19682672897508804
1.285	0.19673053816588404
1.29	0.1968738403812723
1.295	0.1969556233874571
1.3	0.19686038340082365
1.305	0.19703143073851123
1.31	0.1971251671753721
1.315	0.1970368301058157
1.32	0.19723898684665767
1.325	0.1973462857001754
1.33	0.19726312843058058
1.335	0.1974609253066146
1.34	0.1973870143465454
1.345	0.19758160389327298
1.35	0.19768820150661148
1.355	0.1976046010067889
1.36	0.19780419323032047
1.365	0.19772648382872401
1.37	0.19793310393954427
1.375	0.19785572237116983
1.38	0.19805790327890027
1.385	0.19797774721238925
1.39	0.1981865175508021
1.395	0.19810828143857245
1.4	0.19831925075351056
1.405	0.19824062661782677
1.41	0.19844067833484047
1.415	0.19834413706052034
1.42	0.1985392555384859
1.425	0.19846160523554562
1.43	0.1984782325056234
1.435	0.1986901597718954
1.44	0.1986129123360433
1.445	0.19879780595025848
1.45	0.19870299055229185
1.455	0.19871446306540216
1.46	0.1989186383646277
1.465	0.19884010502730137
1.47	0.1990398454157169
1.475	0.19896482219133507
1.48	0.1989727989822715
1.485	0.19918373651183435
1.49	0.1991129652212588
1.495	0.19912807916531175
1.5	0.1992850454281696
1.505	0.19930968698675183
1.51	0.19928996740885038
1.515	0.19928982863103128
1.52	0.19948622109915498
1.525	0.19940595415764106
1.53	0.1994183821537714
1.535	0.1995354205239029
1.54	0.19960756745053543
1.545	0.19957519789900996
1.55	0.199601068369039
1.555	0.19966441369842539
1.56	0.19984279442602357
1.565	0.19978604305038414
1.57	0.1998081636511267
1.575	0.19984192619741914
1.58	0.20005964315978983
1.585	0.19995241146597809
1.59	0.1999460117495132
1.595	0.19995830362051484
1.6	0.19998058589923676
1.605	0.20001035737426343
1.61	0.20021613621921833
1.615	0.20015046273482748
1.62	0.2001679756364956
1.625	0.20019965383810273
1.63	0.2002341016043633
1.635	0.20027184080342986
1.64	0.20031233452880634
1.645	0.20035646952676933
1.65	0.20057634542949623
1.655	0.20051551434233789
1.66	0.20053994087674168
1.665	0.20057384701486308
1.67	0.20061162250960385
1.675	0.20065164152237447
1.68	0.20069317418197635
1.685	0.20073501486474712
1.69	0.20077593455441986
1.695	0.2008057747999098
1.7	0.20077388016851058
1.705	0.20077807538164844
1.71	0.200792546914012
1.715	0.20081277371232903
1.72	0.20083677586228035
1.725	0.2008640571727373
1.73	0.20089426861435591
1.735	0.20092943934368576
1.74	0.2010041772007057
1.745	0.20105944101509626
1.75	0.2011109451815906
1.755	0.20116077595896725
1.76	0.20120974319213192
1.765	0.20125815261458085
1.77	0.2013055424676855
1.775	0.20134854381171435
1.78	0.20138114807220717
1.785	0.20142077262369726
1.79	0.20146232184632246
1.795	0.20150498383668938
1.8	0.20154827518059198
1.805	0.20159172832670608
1.81	0.2016350503087821
1.815	0.20167742856817986
1.82	0.20162922429003272
1.825	0.2016348464565948
1.83	0.20174494851869626
1.835	0.20180714888242754
1.84	0.20186340338204858
1.845	0.20191636513346778
1.85	0.20196680060644898
1.855	0.20201438010096381
1.86	0.2020462390314061
1.865	0.20188857387821457
1.87	0.2020320650438902
1.875	0.20209252922697876
1.88	0.20214475298166218
1.885	0.20219280762500821
1.89	0.20223654440860997
1.895	0.202161753225026
1.9	0.20220246311063336
1.905	0.20229612436429653
1.91	0.20235348096733577
1.915	0.20240312216035014
1.92	0.20244343091850397
1.925	0.202301100734483
1.93	0.2024595650231804
1.935	0.20252738024125458
1.94	0.20258136664897392
1.945	0.2026219656217153
1.95	0.2024464531465861
1.955	0.20257700070567664
1.96	0.20262645986102362
1.965	0.20266203841279817
1.97	0.20251485093082727
1.975	0.2026619781576945
1.98	0.20272259064199794
1.985	0.2027675849950701
1.99	0.20262341054472063
1.995	0.2027723537798022
2.0	0.20284118554734792
2.005	0.20288688490920143
2.01	0.20274458826005992
2.015	0.20290564237801112
2.02	0.20297102508213286
2.025	0.20283185986918506
2.03	0.20298604768950637
2.035	0.2030590464433858
2.04	0.20310160824429319
2.045	0.20294895941572863
2.05	0.20310773923529063
2.055	0.20316729369822292
2.06	0.2030223393142205
2.065	0.20318630134062463
2.07	0.20325171874687067
2.075	0.20310833610447923
2.08	0.20327100201196116
2.085	0.20333644850468524
2.09	0.20316359973040055
2.095	0.20330228900230754
2.1	0.20335455068133462
2.105	0.203206257700144
2.11	0.20335995827525508
2.115	0.20341328954105992
2.12	0.2032733589291379
2.125	0.2034314567636246
2.13	0.20344450061441785
2.135	0.20336689892585721
2.14	0.2034977180326943
2.145	0.20335837560103742
2.15	0.2035160487257052
2.155	0.20357435641251387
2.16	0.2034378133221051
2.165	0.20359948754103907
2.17	0.20346845014887294
2.175	0.2036295098655537
2.18	0.20369429285640533
2.185	0.2035535737432234
2.19	0.20371173615458912
2.195	0.203575597423299
2.2	0.20374113616522968
2.205	0.203673804006312
2.21	0.2037417047584532
2.215	0.20383979363366778
2.22	0.20370484528986676
2.225	0.20387410793979024
2.23	0.20374198032685384
2.235	0.20391228727147398
2.24	0.2037840627003564
2.245	0.2039486853709877
2.25	0.2039112882284492
2.255	0.20394319113179465
2.26	0.2040532568719191
2.265	0.20392539084910535
2.27	0.2040937165710942
2.275	0.20396411089365554
2.28	0.20414011157052014
2.285	0.2040060512552858
2.29	0.2041598608291672
2.295	0.2040056501356835
2.3	0.2041609191279614
2.305	0.20402372396981125
2.31	0.20418591201888536
2.315	0.2040525822788536
2.32	0.20421786321005408
2.325	0.2040869899590055
2.33	0.20425451460268504
2.335	0.2041251904822597
2.34	0.20429477721941663
2.345	0.20417769663377983
2.35	0.20436384377534253
2.355	0.20423872007379915
2.36	0.204417288850712
2.365	0.20429730313718056
2.37	0.2044112010153722
2.375	0.20438929723001478
2.38	0.2043425916347293
2.385	0.20452322464031958
2.39	0.2044049721011983
2.395	0.2045860426362775
2.4	0.20444576435415096
2.405	0.20462301553975368
2.41	0.20448998762402937
2.415	0.20466268121061507
2.42	0.20454369163376313
2.425	0.20452177864217277
2.43	0.20470560283035408
2.435	0.20458229315423004
2.44	0.20476769870826636
2.445	0.20463721789665493
2.45	0.2048132274385975
2.455	0.20466470994944969
2.46	0.20462245436388649
2.465	0.20478913791337017
2.47	0.20465883614793248
2.475	0.20482246193727244
2.48	0.2047027071446576
2.485	0.20467473604855502
2.49	0.20485121113397298
2.495	0.20472654231049758
