# Supplementary material for: A Mechanistic DNA Repair and Survival Model (Medras): Applications to Intrinsic Radiosensitivity, Relative Biological Effectiveness and Dose-Rate
Source: Front Oncol. 2021 Jun 29;11:689112. doi: 10.3389/fonc.2021.689112 (PMC8276175; doi:10.3389/fonc.2021.689112)
Supplement: Supplementary Data Sheet 2 — Medras model code used to generate data in this work. [file DataSheet_2.zip › Medras/Data/TrackData/Carbon/EnergyRange_Radial Energy_CarbonRun120MeV.csv]

# Value of 1 to indicate we must rescale to breaks
1
# Particle ID to identify what particle we use by Z. Taken from command line.
6
# Total LET value for curve
151.722795426
# Average energy deposit at a given range. Distances um; energies in keV
# Input file name: Radial Energy_CarbonRun120MeV.csv
# Written at: 2019-04-11 09:25:24.961000
# r	Energy
0.0	0.4654712882409514
0.005	0.7062942577713821
0.01	0.7818282820340079
0.015	0.8282636307439932
0.02	0.8575024847082653
0.025	0.8820740784432297
0.03	0.904193531386085
0.035	0.9234876422438503
0.04	0.9399609986226057
0.045	0.9536483971587449
0.05	0.9753545743369119
0.055	0.9863448143010469
0.06	0.9975895312170815
0.065	1.0088954067106297
0.07	1.0199089230329808
0.075	1.0301320397846223
0.08	1.0398529604290345
0.085	1.0491718807166022
0.09	1.0577388339814857
0.095	1.0659871898718272
0.1	1.0737777618323556
0.105	1.0814569899009705
0.11	1.0886352214339194
0.115	1.095498267925866
0.12	1.1022914852118062
0.125	1.1089186761799712
0.13	1.1150023233715376
0.135	1.1207183565077745
0.14	1.1270223287450234
0.145	1.1328117730863034
0.15	1.1380617955500252
0.155	1.1433821862527827
0.16	1.1490970807223744
0.165	1.1543409352321936
0.17	1.159064228264364
0.175	1.163866193272944
0.18	1.1685978286544132
0.185	1.1729474369853037
0.19	1.1771044104042805
0.195	1.1809662563268264
0.2	1.1853732326113713
0.205	1.1892115710175948
0.21	1.1930639194915778
0.215	1.19689082105655
0.22	1.2005092778426352
0.225	1.204249687973329
0.23	1.208410520189459
0.235	1.2123792284784507
0.24	1.215901036950401
0.245	1.219439723894746
0.25	1.2229243017473088
0.255	1.2261790310207308
0.26	1.22945200310604
0.265	1.2325424373677158
0.27	1.235647646740932
0.275	1.238969233636096
0.28	1.2420220047345216
0.285	1.245173790249133
0.29	1.2478320216718297
0.295	1.2507449034078988
0.3	1.2534201016145003
0.305	1.2563903225370134
0.31	1.2588724025380447
0.315	1.2612779570900132
0.32	1.2637901450987419
0.325	1.2663420660113094
0.33	1.2688502264111838
0.335	1.2713819817624759
0.34	1.273681716776197
0.345	1.2760259095116746
0.35	1.2784409671830375
0.355	1.2808045664373187
0.36	1.2832238935454263
0.365	1.2858169939745332
0.37	1.2879020103947634
0.375	1.289871861101796
0.38	1.2917983240798108
0.385	1.2939582143587187
0.39	1.2963145851508895
0.395	1.2987783361539886
0.4	1.3009305275149399
0.405	1.303510247016384
0.41	1.3055824873614994
0.415	1.3079290552345686
0.42	1.3096181350583986
0.425	1.3113014911341303
0.43	1.3131303485053918
0.435	1.3152396171088294
0.44	1.317436471548557
0.445	1.3191168143091498
0.45	1.3206516933062273
0.455	1.3231659448008344
0.46	1.3249982823934943
0.465	1.3272472266839799
0.47	1.3285823023516832
0.475	1.3307601700852243
0.48	1.332935389115136
0.485	1.3347288662210401
0.49	1.3362693601824132
0.495	1.3380425280952866
0.5	1.3396910600868186
0.505	1.341169678656941
0.51	1.3425212892459357
0.515	1.3444194226802526
0.52	1.3462393647979323
0.525	1.3469166477824788
0.53	1.3490420674188173
0.535	1.3499458106863098
0.54	1.3521223433791236
0.545	1.3531207751973247
0.55	1.3544219592216842
0.555	1.3564054198003748
0.56	1.3577357643614096
0.565	1.3589038751518066
0.57	1.360345212440312
0.575	1.3619980959757227
0.58	1.3636696275507711
0.585	1.3653189133109407
0.59	1.3669424393514922
0.595	1.3682073015419434
0.6	1.3694348705050603
0.605	1.3710999144191813
0.61	1.3726613253379567
0.615	1.3734481087655601
0.62	1.3757266777980768
0.625	1.376818001299704
0.63	1.3783184277216074
0.635	1.3790569616576225
0.64	1.381166790653221
0.645	1.3818233362479015
0.65	1.3833880104088556
0.655	1.3851167754526212
0.66	1.3856938400971166
0.665	1.3867159355687733
0.67	1.3879750954710233
0.675	1.3895624827910547
0.68	1.3908752304422305
0.685	1.3923335173361235
0.69	1.3936631357474825
0.695	1.3951706204571142
0.7	1.3964711722774967
0.705	1.3976030272585567
0.71	1.3983747623186307
0.715	1.399904388470047
0.72	1.4012994398185559
0.725	1.4027209062509547
0.73	1.4036142092150654
0.735	1.4047131834656417
0.74	1.4066083244402965
0.745	1.4078068184321602
0.75	1.4087664757855358
0.755	1.4105402522501156
0.76	1.4103058031543818
0.765	1.4120683622322374
0.77	1.4123043206093675
0.775	1.414080921137826
0.78	1.414284928252583
0.785	1.4162217848156438
0.79	1.4164248766329897
0.795	1.4167950319467115
0.8	1.4183662519207842
0.805	1.4185377311404181
0.81	1.4193148933707216
0.815	1.4209933017472702
0.82	1.4218165573388328
0.825	1.4225001234924477
0.83	1.4234077572179373
0.835	1.4244202731679758
0.84	1.425689932727217
0.845	1.4271254006254133
0.85	1.4280526965976352
0.855	1.4289043601677676
0.86	1.429892607410062
0.865	1.4308897415349944
0.87	1.431553329912372
0.875	1.4322668261532003
0.88	1.432971412156831
0.885	1.4337393297580767
0.89	1.434452974859427
0.895	1.4359398900776648
0.9	1.4371782879923054
0.905	1.4383305544994713
0.91	1.4392691263338098
0.915	1.4395916194494882
0.92	1.4401792254058141
0.925	1.441617238495156
0.93	1.4425833456960007
0.935	1.4424945570459167
0.94	1.4433404479787153
0.945	1.4445926758088115
0.95	1.4449606395870151
0.955	1.4454790035509375
0.96	1.4467877645557587
0.965	1.4465607174472948
0.97	1.4482538335083266
0.975	1.448346655572329
0.98	1.4495787470980936
0.985	1.4500597489373876
0.99	1.4510886152448823
0.995	1.4518276952141151
1.0	1.4526086775524125
1.005	1.4528270897315512
1.01	1.4546288820555697
1.015	1.4545349078413201
1.02	1.4563833508429713
1.025	1.4563620087835365
1.03	1.4569795189495351
1.035	1.4589336542121496
1.04	1.4588991951429109
1.045	1.4595897785103127
1.05	1.4615854027322122
1.055	1.461614823306327
1.06	1.4622447623162946
1.065	1.4636672792302392
1.07	1.4644011823894318
1.075	1.4644127684518655
1.08	1.4649092992187343
1.085	1.4655496256456404
1.09	1.4671503349909312
1.095	1.467493688171014
1.1	1.4678105765215506
1.105	1.4683765569739546
1.11	1.4690167953047022
1.115	1.4697032683863143
1.12	1.470483714289632
1.125	1.4713989325249477
1.13	1.4724579825452784
1.135	1.473532348632744
1.14	1.4745729214428707
1.145	1.4750081000911008
1.15	1.4754855237097138
1.155	1.4761242854423477
1.16	1.4768047550657162
1.165	1.4775045242504352
1.17	1.4781815751604255
1.175	1.477959833251149
1.18	1.478366998837368
1.185	1.479255251389974
1.19	1.479993612326347
1.195	1.4806953388027384
1.2	1.4812659596812812
1.205	1.4817462267207366
1.21	1.4823208934914753
1.215	1.482882959858547
1.22	1.4828136603890134
1.225	1.483262435694268
1.23	1.4842616465994862
1.235	1.4850201283217168
1.24	1.4857203787224915
1.245	1.4858136351730855
1.25	1.4860360594495796
1.255	1.487205830401521
1.26	1.4877932827977915
1.265	1.4880224325608606
1.27	1.4878591017991993
1.275	1.489152688199437
1.28	1.489920977329864
1.285	1.4893098880632953
1.29	1.4905333254489768
1.295	1.4913967070915664
1.3	1.490812670377616
1.305	1.492143734779633
1.31	1.4930468583458245
1.315	1.4923791060540628
1.32	1.4936277347084042
1.325	1.494372113935528
1.33	1.493706800201294
1.335	1.4952221319382908
1.34	1.4947181076336618
1.345	1.4960562236037875
1.35	1.496855272609657
1.355	1.4963343538041425
1.36	1.4978641028852258
1.365	1.4972515773479056
1.37	1.4988849604138925
1.375	1.4982483353056748
1.38	1.4996143633200023
1.385	1.4988150005450873
1.39	1.5003072122385537
1.395	1.4996278924889237
1.4	1.5011817500394766
1.405	1.5005308703383313
1.41	1.5020682719481968
1.415	1.5013851096470507
1.42	1.502808865870823
1.425	1.5024010923988496
1.43	1.502560725121788
1.435	1.5040792276362431
1.44	1.503499616119959
1.445	1.504743496897908
1.45	1.5038804308341516
1.455	1.5039434986270215
1.46	1.505307439174639
1.465	1.5046910101078883
1.47	1.5060118906834095
1.475	1.505653728233631
1.48	1.5056678105621275
1.485	1.5071648643199231
1.49	1.5068097154614761
1.495	1.5068688898960338
1.5	1.5080307869630147
1.505	1.5082990546821204
1.51	1.5081811921530834
1.515	1.508598177971451
1.52	1.5102527507661008
1.525	1.5097791052845575
1.53	1.5099918328041755
1.535	1.5110365824513663
1.54	1.5116920329854033
1.545	1.5114536450836216
1.55	1.5113608092148405
1.555	1.5118121485394835
1.56	1.5129388906185233
1.565	1.5125049687460967
1.57	1.5126356652271973
1.575	1.512875511166985
1.58	1.514373468116742
1.585	1.5139177501878704
1.59	1.513880155996942
1.595	1.5140235385913978
1.6	1.5142432006199835
1.605	1.5145414582375978
1.61	1.5160259110860874
1.615	1.5157736910870698
1.62	1.5159216034521952
1.625	1.5162574589517477
1.63	1.5165939053551944
1.635	1.5169503650087997
1.64	1.5173276319631281
1.645	1.5178197215172007
1.65	1.5193404644258284
1.655	1.5190945704826564
1.66	1.5190524267751015
1.665	1.5192151923797264
1.67	1.5194509782321384
1.675	1.5197243252515282
1.68	1.520024494066843
1.685	1.5203411785651506
1.69	1.5206724073824942
1.695	1.5210039414184733
1.7	1.5214314358842715
1.705	1.521827222680435
1.71	1.5222205046257813
1.715	1.5226167088860103
1.72	1.523014159491112
1.725	1.5234159562001752
1.73	1.523819160494784
1.735	1.5241856941115146
1.74	1.524575031998266
1.745	1.5249731396253756
1.75	1.5253757889739488
1.755	1.5257798983656188
1.76	1.5261841827520315
1.765	1.5265862346167824
1.77	1.526975810010255
1.775	1.527294128885256
1.78	1.5272748099208515
1.785	1.5274526166278886
1.79	1.5276846423121262
1.795	1.5279452958838877
1.8	1.528223087407487
1.805	1.5285098066463736
1.81	1.5287982168803427
1.815	1.5290627214279533
1.82	1.5285666740192374
1.825	1.528516100031152
1.83	1.5292377963801527
1.835	1.5296510802558734
1.84	1.5300220385406682
1.845	1.5303734534201083
1.85	1.5307102549965401
1.855	1.5310274613331323
1.86	1.531168548813674
1.865	1.5300591928485878
1.87	1.5310025443470652
1.875	1.5314418809363164
1.88	1.5318063874889034
1.885	1.5321409163187822
1.89	1.5324371187935286
1.895	1.5318950133301181
1.9	1.5321355908251477
1.905	1.5328669194034412
1.91	1.5333330720634228
1.915	1.533719129171893
1.92	1.5339017393622625
1.925	1.5330282121184082
1.93	1.534166454102711
1.935	1.534682946826062
1.94	1.535093518939841
1.945	1.5353168204733907
1.95	1.5341745141501213
1.955	1.535183076038209
1.96	1.5355943068663296
1.965	1.535868113127926
1.97	1.5347861387292014
1.975	1.5359205567372918
1.98	1.5364064116252267
1.985	1.5367548369167772
1.99	1.5356669793161604
1.995	1.5366227284707463
2.0	1.5369859147429934
2.005	1.5371887962716901
2.01	1.5361399713202313
2.015	1.537251365383606
2.02	1.5376838459363604
2.025	1.536733706029296
2.03	1.5376331739527114
2.035	1.5381980321831028
2.04	1.5384328769116886
2.045	1.5372744813759378
2.05	1.5383766397974534
2.055	1.5387633216853036
2.06	1.5376690280845011
2.065	1.5388303084467567
2.07	1.5392763816754667
2.075	1.5382049932230748
2.08	1.5393577551130269
2.085	1.5398198431127654
2.09	1.5385804925843947
2.095	1.5396136537806462
2.1	1.5400085935370942
2.105	1.5389066013057837
2.11	1.5400491621713268
2.115	1.5404236671526774
2.12	1.5394119763988519
2.125	1.5405808689528806
2.13	1.5406063273407191
2.135	1.5401567910462366
2.14	1.5412482748657306
2.145	1.5402408352254329
2.15	1.5414897419036353
2.155	1.541946457457366
2.16	1.540978542150433
2.165	1.5422355814270983
2.17	1.5412653091573982
2.175	1.5424965058330766
2.18	1.5430047419827042
2.185	1.5419300984425384
2.19	1.5429778907411276
2.195	1.5419047842200164
2.2	1.5430860893211593
2.205	1.5425945810647521
2.21	1.5429981534673833
2.215	1.5437148804419112
2.22	1.5427019717635873
2.225	1.5439353230774813
2.23	1.542932383733648
2.235	1.5441689014446842
2.24	1.543173574265227
2.245	1.5442652111333088
2.25	1.543978001797434
2.255	1.5441554044086425
2.26	1.5448829624110856
2.265	1.5439990342178755
2.27	1.5451716256304555
2.275	1.5442047092963551
2.28	1.545463455850122
2.285	1.5444621215470438
2.29	1.5455885401675307
2.295	1.5444578251257655
2.3	1.545604049652959
2.305	1.5445802936220059
2.31	1.545773433007823
2.315	1.5447755264068956
2.32	1.5459882475146445
2.325	1.5450066855493378
2.33	1.546231866293136
2.335	1.5452541064369207
2.34	1.5464714584586101
2.345	1.5453682495569607
2.35	1.5464806961212543
2.355	1.5455018785419872
2.36	1.5466106753355016
2.365	1.5457282363161804
2.37	1.5463837232685569
2.375	1.5462298902516896
2.38	1.5458867461752053
2.385	1.5469746704520773
2.39	1.5461480963508842
2.395	1.547360251804296
2.4	1.5465362101107667
2.405	1.5479154657528174
2.41	1.5469904304268014
2.415	1.548242157975665
2.42	1.5474704288072587
2.425	1.5473352186749088
2.43	1.5486491186696236
2.435	1.547771969159608
2.44	1.5491394002121373
2.445	1.548194146573409
2.45	1.5494700664895709
2.455	1.5484550952061533
2.46	1.5481659244216945
2.465	1.5494157428868067
2.47	1.5484647668053242
2.475	1.549671434274829
2.48	1.5488306784791324
2.485	1.5486252357595294
2.49	1.5499347754899804
2.495	1.5490143510058958
