# Supplementary material for: A Mechanistic DNA Repair and Survival Model (Medras): Applications to Intrinsic Radiosensitivity, Relative Biological Effectiveness and Dose-Rate
Source: Front Oncol. 2021 Jun 29;11:689112. doi: 10.3389/fonc.2021.689112 (PMC8276175; doi:10.3389/fonc.2021.689112)
Supplement: Supplementary Data Sheet 2 — Medras model code used to generate data in this work. [file DataSheet_2.zip › Medras/Data/TrackData/Carbon/EnergyRange_Radial Energy_CarbonRun1800MeV.csv]

# Value of 1 to indicate we must rescale to breaks
1
# Particle ID to identify what particle we use by Z. Taken from command line.
6
# Total LET value for curve
15.4625903975
# Average energy deposit at a given range. Distances um; energies in keV
# Input file name: Radial Energy_CarbonRun1800MeV.csv
# Written at: 2019-04-11 09:33:17.070000
# r	Energy
0.0	0.05190724710414787
0.005	0.07723847072218998
0.01	0.08516015553747874
0.015	0.0896303943247192
0.02	0.09200476838282358
0.025	0.09405333539162346
0.03	0.09586161034337459
0.035	0.0974470234451781
0.04	0.09877549473477196
0.045	0.0998787413555804
0.05	0.1018804697010353
0.055	0.10271327779232267
0.06	0.10366830057618381
0.065	0.10455254577400411
0.07	0.1053953615573113
0.075	0.10617883128364965
0.08	0.10692551998730644
0.085	0.10767729045333084
0.09	0.10837766332224495
0.095	0.10906839051100112
0.1	0.1096694730719815
0.105	0.11022886162666189
0.11	0.11080927899605998
0.115	0.11132730811797883
0.12	0.11182322297707262
0.125	0.11234240998720355
0.13	0.1128368313955904
0.135	0.11327176504368291
0.14	0.113728291171137
0.145	0.11419209361640831
0.15	0.11459994577249016
0.155	0.11502573905120361
0.16	0.1154520421742531
0.165	0.11586542943781894
0.17	0.11627899649760436
0.175	0.11663421273350062
0.18	0.11698658498952794
0.185	0.11733796155445234
0.19	0.11769372452157573
0.195	0.11801910459151307
0.2	0.11837359596217834
0.205	0.11867850406380356
0.21	0.11898422432749052
0.215	0.11926666457925429
0.22	0.11954446153593845
0.225	0.11979534980603702
0.23	0.12005175676004018
0.235	0.12039235652837316
0.24	0.12061421528179153
0.245	0.12084685684725811
0.25	0.12109230090877131
0.255	0.1212984153523508
0.26	0.12154279772384888
0.265	0.12180989021049983
0.27	0.122051384118411
0.275	0.12226787429352876
0.28	0.12245451618700118
0.285	0.12269201299920751
0.29	0.12292280667539328
0.295	0.12311881960075295
0.3	0.12330119634088947
0.305	0.12354546377587208
0.31	0.12376373342966512
0.315	0.12393721450667737
0.32	0.12411832129796035
0.325	0.1243170365769942
0.33	0.12453353893112533
0.335	0.1247482059683572
0.34	0.12493198806547805
0.345	0.1251272640916325
0.35	0.1253227134621127
0.355	0.1254585976430454
0.36	0.12561399202085263
0.365	0.12579058669551108
0.37	0.1259330233149513
0.375	0.12606963700014978
0.38	0.12622005268638886
0.385	0.12638548233363833
0.39	0.12656833492315545
0.395	0.12674454998954646
0.4	0.1268640003859303
0.405	0.12705068178439144
0.41	0.12718474432806176
0.415	0.12738957598168546
0.42	0.1275214096069996
0.425	0.12768065060993947
0.43	0.12784919793445723
0.435	0.12799053904455474
0.44	0.1281332013375782
0.445	0.1282686017547695
0.45	0.1283869554241377
0.455	0.12858596614766632
0.46	0.12869754480981793
0.465	0.1288885906978288
0.47	0.1290018429242021
0.475	0.12917798652997145
0.48	0.12933692062333
0.485	0.12945500126630632
0.49	0.12957136610719225
0.495	0.12970374448679559
0.5	0.1298190899855
0.505	0.12991557137824333
0.51	0.13000415632217827
0.515	0.13017660185052574
0.52	0.13032269882673184
0.525	0.13038137033952363
0.53	0.1305768671403668
0.535	0.13064230490328838
0.54	0.13084254939514925
0.545	0.13090829184090658
0.55	0.13099820530149256
0.555	0.13116678692945738
0.56	0.13125744256823774
0.565	0.1313332010995353
0.57	0.13143604078894405
0.575	0.13153518117730834
0.58	0.13164215648091976
0.585	0.13174898442857821
0.59	0.13184484318412984
0.595	0.13191265372261904
0.6	0.1320091446035533
0.605	0.13217469691366088
0.61	0.13230724211891684
0.615	0.13232501660962548
0.62	0.1324837718183669
0.625	0.13254334882349886
0.63	0.13267635088453128
0.635	0.13272974679776658
0.64	0.1329127461125055
0.645	0.13294935699253704
0.65	0.13306759176406885
0.655	0.13320886041189978
0.66	0.13325339603056882
0.665	0.13333701506810022
0.67	0.13342955776701806
0.675	0.13355712696746197
0.68	0.13364848997331452
0.685	0.1337543236558644
0.69	0.13382017187142514
0.695	0.13390222379766667
0.7	0.133972857464706
0.705	0.13405511146202048
0.71	0.13413341162106282
0.715	0.13426942864133595
0.72	0.13438089881000034
0.725	0.1344966399934885
0.73	0.13456274333342688
0.735	0.13464213556746998
0.74	0.13477342397284703
0.745	0.13484244403978915
0.75	0.13489498898715166
0.755	0.13503862180918502
0.76	0.1350357998991325
0.765	0.1351975809179703
0.77	0.1352075764645433
0.775	0.13537003151210059
0.78	0.13537889342842319
0.785	0.1355485464043976
0.79	0.13556054199081002
0.795	0.13562906531044086
0.8	0.13580925761795834
0.805	0.13582649671588362
0.81	0.13588961141964653
0.815	0.13602787677295886
0.82	0.1360821058601784
0.825	0.13613529868876553
0.83	0.13621226393035657
0.835	0.13629792038988175
0.84	0.13640345656052488
0.845	0.13653879319214215
0.85	0.1366063285073039
0.855	0.13666565129939576
0.86	0.1367431340020375
0.865	0.13682261732801101
0.87	0.1368778506151548
0.875	0.13693826028740624
0.88	0.13699257816196642
0.885	0.13704510567331524
0.89	0.13708032133276707
0.895	0.13719773794417875
0.9	0.13728699324588592
0.905	0.13737471255277264
0.91	0.13747472727740145
0.915	0.1375328627509481
0.92	0.13759404263893502
0.925	0.1377349463866764
0.93	0.13783614509251702
0.935	0.13785167034408918
0.94	0.1379495984083627
0.945	0.13807462809304313
0.95	0.13811411490883846
0.955	0.13815250638858584
0.96	0.13826930372218887
0.965	0.1382405994910088
0.97	0.13839630516478832
0.975	0.13839402192489325
0.98	0.13851331638926745
0.985	0.13854749302816788
0.99	0.13864132759771586
0.995	0.13870270371454518
1.0	0.13876263382489182
1.005	0.13876850186002201
1.01	0.13893179302940406
1.015	0.13891177693737342
1.02	0.13906632084241466
1.025	0.1390253339626205
1.03	0.13905748780236576
1.035	0.13921956703850774
1.04	0.1392001970239397
1.045	0.13925216135981586
1.05	0.13944742957659248
1.055	0.13944073319277858
1.06	0.13949445589629259
1.065	0.13961989511438608
1.07	0.1397018406853493
1.075	0.1397202809880725
1.08	0.13977404423556933
1.085	0.13983434688012197
1.09	0.13999640255835955
1.095	0.1400074115621819
1.1	0.14002709313990522
1.105	0.14007200641755263
1.11	0.1401231386637503
1.115	0.14017642742497835
1.12	0.14021422901787928
1.125	0.14024008572129404
1.13	0.14030180766258826
1.135	0.14038029657089962
1.14	0.14045612888275
1.145	0.14047042125345344
1.15	0.1405157950966054
1.155	0.1405660172756748
1.16	0.1406188077748664
1.165	0.1406733460459317
1.17	0.14072780956175332
1.175	0.14070489198675235
1.18	0.1407500886329042
1.185	0.14084100834893998
1.19	0.14090627985383053
1.195	0.14096816961098055
1.2	0.1410230380796099
1.205	0.14107468194566897
1.21	0.14112995333984343
1.215	0.14118545443436953
1.22	0.14117307397052428
1.225	0.141214387629309
1.23	0.14130125994207718
1.235	0.14136215983918263
1.24	0.14142133054804162
1.245	0.1414279723268426
1.25	0.14144194597519696
1.255	0.14155134810181935
1.26	0.14163944175451207
1.265	0.1416830273625557
1.27	0.14166674346335043
1.275	0.14180017089475916
1.28	0.14187921280209342
1.285	0.14181515244925091
1.29	0.14195431046942517
1.295	0.14203443540072977
1.3	0.1419710644779626
1.305	0.1421165992776135
1.31	0.1421987445019857
1.315	0.14213052263796297
1.32	0.14225981917907357
1.325	0.14233153040193633
1.33	0.14226347365968345
1.335	0.14240846035930735
1.34	0.1423496882541731
1.345	0.1424921827370023
1.35	0.14255359383587052
1.355	0.14248345936659298
1.36	0.14262389770530895
1.365	0.14256198987957538
1.37	0.14270988324370085
1.375	0.1426499933937657
1.38	0.1427975619383987
1.385	0.14273770915321932
1.39	0.14289068765319185
1.395	0.14283257580855863
1.4	0.14298820591178452
1.405	0.14293185978145834
1.41	0.1430977795811302
1.415	0.14305891704155635
1.42	0.14323108744574992
1.425	0.1431844195115655
1.43	0.143209436429809
1.435	0.1433863431348481
1.44	0.14333516247311054
1.445	0.1434911222116078
1.45	0.14342605766969133
1.455	0.14344344845368368
1.46	0.1436121734027399
1.465	0.14355741343664605
1.47	0.14372170936786222
1.475	0.14366877514580803
1.48	0.14368011865696037
1.485	0.14385148923986116
1.49	0.14380115941437133
1.495	0.14381855661646867
1.5	0.1439477960283704
1.505	0.14397360475861568
1.51	0.14396871434214242
1.515	0.14400928920777528
1.52	0.14419676120516506
1.525	0.14414799081038557
1.53	0.1441737793121493
1.535	0.14428480708801672
1.54	0.14435628513634235
1.545	0.14433585276445887
1.55	0.14433244857845703
1.555	0.14437401288131885
1.56	0.1445107648620623
1.565	0.1444645681688132
1.57	0.14448205718853185
1.575	0.14451026969968825
1.58	0.1446868100803234
1.585	0.14464712165926338
1.59	0.14467109394209615
1.595	0.144702336305743
1.6	0.1447382751149605
1.605	0.1447780971126179
1.61	0.14496577292316407
1.615	0.1449196835545483
1.62	0.14492471133850984
1.625	0.14493016180171583
1.63	0.14495036512607906
1.635	0.14497648834934182
1.64	0.14500659622209586
1.645	0.14504072140041818
1.65	0.14521608706635314
1.655	0.14516820543125106
1.66	0.14519388399765654
1.665	0.14522525294063837
1.67	0.14525916005407655
1.675	0.1452947856097781
1.68	0.1453317430508691
1.685	0.1453693400183489
1.69	0.14540723272730458
1.695	0.14544176685674662
1.7	0.14546537961534828
1.705	0.14549655431575978
1.71	0.14553014199279743
1.715	0.1455652607064961
1.72	0.14560119525262985
1.725	0.1456378078693665
1.73	0.1456743117876903
1.735	0.1457055980891362
1.74	0.14572401228308812
1.745	0.14575194297243127
1.75	0.14578280853431638
1.755	0.14581533028077412
1.76	0.1458490527632747
1.765	0.1458837189757074
1.77	0.1459188253010223
1.775	0.14595287800233978
1.78	0.1459924274327368
1.785	0.14603075631437015
1.79	0.14606904872027482
1.795	0.146107537592372
1.8	0.14614613698446996
1.805	0.14618463020498135
1.81	0.14622283496161065
1.815	0.1462601286963352
1.82	0.1462231843358464
1.825	0.14623016901015368
1.83	0.14632238407510267
1.835	0.14637548555050275
1.84	0.14642372023302883
1.845	0.1464692234964569
1.85	0.1465126247031755
1.855	0.14655364357722062
1.86	0.14658076008409265
1.865	0.1464530765509828
1.87	0.14657088391688242
1.875	0.1466214324595209
1.88	0.14666544457662697
1.885	0.14670615978113632
1.89	0.14674345027665095
1.895	0.14668448485502342
1.9	0.14671922119444428
1.905	0.14679464004278897
1.91	0.14683994567528122
1.915	0.1468804765980094
1.92	0.14691401684310781
1.925	0.14680062261441895
1.93	0.14693006577078097
1.935	0.14698697186202372
1.94	0.14703372140899598
1.945	0.1470726833338768
1.95	0.14696963801587434
1.955	0.1471184606487962
1.96	0.14718563408941943
1.965	0.14723639208397937
1.97	0.14712207415671955
1.975	0.14726734257829896
1.98	0.14733410595545032
1.985	0.1473853433728079
1.99	0.1472657351289444
1.995	0.1473816807898647
2.0	0.14741931879164766
2.005	0.1474501973084715
2.01	0.1473290064162633
2.015	0.14745964677403622
2.02	0.1475125041215111
2.025	0.1473975679659069
2.03	0.1475253838681169
2.035	0.1475872131743465
2.04	0.14763543727403014
2.045	0.14752323182638663
2.05	0.14767082377826773
2.055	0.14773113227787876
2.06	0.147614608713952
2.065	0.14776290954573285
2.07	0.14782605529514736
2.075	0.14770950642715222
2.08	0.14785590978513702
2.085	0.1479192594509483
2.09	0.14778528639292887
2.095	0.1479195397852554
2.1	0.14797574753595702
2.105	0.1478546837288759
2.11	0.14799847865922394
2.115	0.1480536553661668
2.12	0.14793861627210997
2.125	0.14808551704675998
2.13	0.14810526876938093
2.135	0.14804773861080187
2.14	0.1481974598972478
2.145	0.14808767711267068
2.15	0.14824863741045358
2.155	0.14831627326559021
2.16	0.14820296731350774
2.165	0.1483638173221528
2.17	0.14825399003163695
2.175	0.14841290488984488
2.18	0.14848230669356163
2.185	0.1483605746816786
2.19	0.14850421974170097
2.195	0.14838530201310823
2.2	0.14854005536261305
2.205	0.14848457397667125
2.21	0.1485516122756287
2.215	0.14864600636320804
2.22	0.14852970466844884
2.225	0.14868855287497934
2.23	0.14857495389435582
2.235	0.1487351697815661
2.24	0.14862863496669992
2.245	0.14878704550446054
2.25	0.14876029836092164
2.255	0.14879650646628653
2.26	0.14890385976763268
2.265	0.1487938390334399
2.27	0.1489542041300052
2.275	0.14884265282373418
2.28	0.14901040090084552
2.285	0.14889622298159017
2.29	0.14906495124382524
2.295	0.14894870039962188
2.3	0.14912170602950872
2.305	0.14900541099111828
2.31	0.14917963010158167
2.315	0.14906355940228258
2.32	0.14923818301113645
2.325	0.14912231748030078
2.33	0.14929704433045804
2.335	0.14918021360589784
2.34	0.14935214861232093
2.345	0.14921060323962224
2.35	0.14935992687333588
2.355	0.14924005289488776
2.36	0.14939280749764192
2.365	0.1492823568176936
2.37	0.14938085234615742
2.375	0.14935966812802529
2.38	0.1493172077896924
2.385	0.14947728410313219
2.39	0.1493725788992646
2.395	0.14953460299976815
2.4	0.14941824854366273
2.405	0.14958468291154747
2.41	0.1494691268565404
2.415	0.1496299452960485
2.42	0.14952642098440153
2.425	0.1495107952115107
2.43	0.14968151021802664
2.435	0.1495742873259817
2.44	0.14974683759377125
2.445	0.14963420795303345
2.45	0.14980124058055597
2.455	0.14970562920879663
2.46	0.14969579993414178
2.465	0.14988603856543323
2.47	0.1497758589213902
2.475	0.14995710099058243
2.48	0.14985354217258054
2.485	0.14984061403183813
2.49	0.15003111987749057
2.495	0.14992005978179931
