# Supplementary material for: A Mechanistic DNA Repair and Survival Model (Medras): Applications to Intrinsic Radiosensitivity, Relative Biological Effectiveness and Dose-Rate
Source: Front Oncol. 2021 Jun 29;11:689112. doi: 10.3389/fonc.2021.689112 (PMC8276175; doi:10.3389/fonc.2021.689112)
Supplement: Supplementary Data Sheet 2 — Medras model code used to generate data in this work. [file DataSheet_2.zip › Medras/Data/TrackData/Carbon/EnergyRange_Radial Energy_CarbonRun180MeV.csv]

# Value of 1 to indicate we must rescale to breaks
1
# Particle ID to identify what particle we use by Z. Taken from command line.
6
# Total LET value for curve
108.293837931
# Average energy deposit at a given range. Distances um; energies in keV
# Input file name: Radial Energy_CarbonRun180MeV.csv
# Written at: 2019-04-11 09:26:15.603000
# r	Energy
0.0	0.31893550212276933
0.005	0.4815458083092059
0.01	0.5320456673377602
0.015	0.5627655140522841
0.02	0.5816003212491073
0.025	0.5976015174069655
0.03	0.612073174820934
0.035	0.6243190461949573
0.04	0.6348109565193113
0.045	0.6436239913479694
0.05	0.657842330803224
0.055	0.6646730979627088
0.06	0.6718806978174252
0.065	0.6793555609547568
0.07	0.6860977451644881
0.075	0.6923737363489224
0.08	0.6984910299161063
0.085	0.7041001427547371
0.09	0.7095542408627875
0.095	0.7147819013718693
0.1	0.7197042030854591
0.105	0.7244303420147887
0.11	0.7289120953972958
0.115	0.7332362791257713
0.12	0.7374515699521167
0.125	0.7416820034925102
0.13	0.7455341355660505
0.135	0.7493730113512073
0.14	0.7531494607391626
0.145	0.7568043591085923
0.15	0.7601880362119988
0.155	0.7638686212858663
0.16	0.7672882984624686
0.165	0.7703524041389653
0.17	0.7734331574247078
0.175	0.7761151834640506
0.18	0.7786583101230234
0.185	0.7814255485663848
0.19	0.784101674959181
0.195	0.7866723936142608
0.2	0.7892372014821262
0.205	0.791688031953163
0.21	0.794244427309076
0.215	0.7965515620767457
0.22	0.7990786880462613
0.225	0.8015509032856248
0.23	0.8041098741913141
0.235	0.8065741585729429
0.24	0.8085088852072648
0.245	0.8107403437249318
0.25	0.8131331355728412
0.255	0.8152187425510895
0.26	0.8172651826987622
0.265	0.8192243802833925
0.27	0.821197639004523
0.275	0.8232354652125464
0.28	0.8250373187283319
0.285	0.8270587904001409
0.29	0.8289406972253007
0.295	0.8308865217693968
0.3	0.8325703426522262
0.305	0.8345251578690671
0.31	0.8362363226277263
0.315	0.8378337524611008
0.32	0.8395291438580287
0.325	0.8413414240385823
0.33	0.8429047375631504
0.335	0.844429083831214
0.34	0.84572179972822
0.345	0.8473044702519319
0.35	0.8489513463645507
0.355	0.8502162157512553
0.36	0.851577898908686
0.365	0.8530582493332461
0.37	0.8544017875455345
0.375	0.8557005770913824
0.38	0.8570712346752757
0.385	0.8585128753658229
0.39	0.8599894689872274
0.395	0.8614795723418166
0.4	0.8626189919683663
0.405	0.8641353542873838
0.41	0.8652679249406667
0.415	0.8667491567506097
0.42	0.8677783681541935
0.425	0.8690960368586966
0.43	0.8705340239021405
0.435	0.8719805793698624
0.44	0.8734441177677916
0.445	0.8746045658687768
0.45	0.8756253094846419
0.455	0.8771342522338601
0.46	0.8780204671844488
0.465	0.8794547332387621
0.47	0.8803347713635203
0.475	0.8817599195745431
0.48	0.8831650121601691
0.485	0.8843215499562117
0.49	0.8857193041351562
0.495	0.887079930924819
0.5	0.8882188123881744
0.505	0.8891972970200547
0.51	0.8901137656154589
0.515	0.891514171323357
0.52	0.8927985236990122
0.525	0.8933224305232138
0.53	0.8948747226711155
0.535	0.8952790251644551
0.54	0.8965521516515179
0.545	0.8970980456696007
0.55	0.8982147251504738
0.555	0.8997173512830341
0.56	0.9007032588189265
0.565	0.9015720314141177
0.57	0.9025925694941193
0.575	0.9035882267223465
0.58	0.9046293248562574
0.585	0.9056708219319045
0.59	0.9066555624703394
0.595	0.9074050396823282
0.6	0.9082410619357458
0.605	0.9094909687011685
0.61	0.9105856745118442
0.615	0.9109843146377253
0.62	0.9124717721464437
0.625	0.9131491022959577
0.63	0.9143779123907918
0.635	0.9150078437586253
0.64	0.9166016716479481
0.645	0.9170953679216757
0.65	0.9182312714590654
0.655	0.9194973462764143
0.66	0.9199294737719172
0.665	0.920678699620243
0.67	0.9215534078432553
0.675	0.922648432369215
0.68	0.9235023861907904
0.685	0.9244695381102566
0.69	0.9251535761348989
0.695	0.9259371343098972
0.7	0.9266550010932992
0.705	0.9273417525977791
0.71	0.9278566545635191
0.715	0.9288937266788336
0.72	0.9298031150584516
0.725	0.9307789714537045
0.73	0.9313572046340121
0.735	0.9320509132756969
0.74	0.9331289533197242
0.745	0.9337104466211553
0.75	0.9341995449808171
0.755	0.9353371407277803
0.76	0.9352526782864118
0.765	0.9364872836434195
0.77	0.9366189087321676
0.775	0.9379679247706576
0.78	0.9381820413449777
0.785	0.939592431245219
0.79	0.9397439671244143
0.795	0.9400861205954786
0.8	0.9413034405164963
0.805	0.9414481549304418
0.81	0.9421010498937255
0.815	0.9435803603984025
0.82	0.9442620238120734
0.825	0.9448308354734758
0.83	0.9453989396375009
0.835	0.9459595044956771
0.84	0.9467858454180993
0.845	0.9477878445440611
0.85	0.9483977543482998
0.855	0.9489506821850121
0.86	0.9496179450124252
0.865	0.9503080801529715
0.87	0.9509482986804675
0.875	0.9516022592780908
0.88	0.9521622487029171
0.885	0.9527158200589918
0.89	0.9529597062619796
0.895	0.953755405902864
0.9	0.95445069513124
0.905	0.9551318735982948
0.91	0.9557823183848739
0.915	0.9560600977477602
0.92	0.9564616485273661
0.925	0.9574673950966118
0.93	0.9581656472091657
0.935	0.9581913500242585
0.94	0.9588446355293146
0.945	0.9597447165992459
0.95	0.960019783670068
0.955	0.9603335995804237
0.96	0.9612220623936616
0.965	0.9610385729943128
0.97	0.9622296869574901
0.975	0.9624068597652152
0.98	0.9635567942525732
0.985	0.9640043966693426
0.99	0.9648489868583514
0.995	0.965452082164522
1.0	0.966099628949842
1.005	0.9662996982882031
1.01	0.9676886815214935
1.015	0.9676385252266313
1.02	0.9689174684235837
1.025	0.968609924054533
1.03	0.968904877175766
1.035	0.9701996702252119
1.04	0.9700952939838954
1.045	0.9704749784117412
1.05	0.9718103069946772
1.055	0.9717468121993437
1.06	0.9721437566729978
1.065	0.9730961329740112
1.07	0.973747293758855
1.075	0.9739273543081391
1.08	0.974373914331491
1.085	0.9748852586881811
1.09	0.9761411580442226
1.095	0.9765979006464844
1.1	0.9770900803937129
1.105	0.9776685261535003
1.11	0.9782623220540935
1.115	0.9788554180093219
1.12	0.9793511977578317
1.125	0.9797907298166525
1.13	0.9804746609890456
1.135	0.9812186644009775
1.14	0.981944674874486
1.145	0.9821950460329196
1.15	0.982528770208358
1.155	0.9829719376778283
1.16	0.983447458528951
1.165	0.9839400739935568
1.17	0.9844246625793343
1.175	0.9842848111217943
1.18	0.984624705470023
1.185	0.9853323865675604
1.19	0.985889195496708
1.195	0.9864207822792996
1.2	0.9869266966915492
1.205	0.9874426701716791
1.21	0.9879609186760014
1.215	0.988467426595064
1.22	0.9884518142658438
1.225	0.9888468852101436
1.23	0.989688270128789
1.235	0.9903197675476941
1.24	0.9909022164232666
1.245	0.9910317883245467
1.25	0.9912329155132543
1.255	0.9921606796413089
1.26	0.9926618233559581
1.265	0.9929089046550498
1.27	0.9927974453642912
1.275	0.9938111882852769
1.28	0.9944161219426239
1.285	0.9939184067001867
1.29	0.994708744221107
1.295	0.99524571635508
1.3	0.9947555562931413
1.305	0.9957469579199005
1.31	0.9963670029470778
1.315	0.9959015882299217
1.32	0.9970988840514328
1.325	0.9977758095363841
1.33	0.9973372086324133
1.335	0.9985526933026404
1.34	0.9982064851421975
1.345	0.9993437269082708
1.35	1.0001047841100494
1.355	0.9997447143672329
1.36	1.0010087845244102
1.365	1.0006114921199427
1.37	1.001924385632938
1.375	1.0015175942050547
1.38	1.002749805214727
1.385	1.002293067982413
1.39	1.0035785069118
1.395	1.0031537694348778
1.4	1.0044614472411435
1.405	1.0040439382816584
1.41	1.0053491667261378
1.415	1.0049307263237806
1.42	1.006191226363482
1.425	1.005890134804725
1.43	1.0060849309201774
1.435	1.007419114140116
1.44	1.007032575263554
1.445	1.0082111151544781
1.45	1.0076803506638004
1.455	1.0078288277674836
1.46	1.0090943736210074
1.465	1.008682872273425
1.47	1.0098889140734497
1.475	1.0096043330601376
1.48	1.009684426252148
1.485	1.0109860430798259
1.49	1.0106905553664083
1.495	1.0108172172562002
1.5	1.0118167934571463
1.505	1.01205446942082
1.51	1.0119822852184064
1.515	1.0120795947034955
1.52	1.013316707043638
1.525	1.012897293366372
1.53	1.013036709271913
1.535	1.0138205980836241
1.54	1.01432656444052
1.545	1.0141970593497305
1.55	1.0144886570061669
1.555	1.0150270553079617
1.56	1.016157954875988
1.565	1.0159077245901735
1.57	1.0161268358577982
1.575	1.0164195055154013
1.58	1.017797679696061
1.585	1.0174556324242203
1.59	1.017544219372634
1.595	1.0177520238011253
1.6	1.0180126618321628
1.605	1.0183171808670772
1.61	1.0196769259968996
1.615	1.0194400418084113
1.62	1.0195216453841849
1.625	1.0196707297259044
1.63	1.0198941958804373
1.635	1.0201535187901647
1.64	1.0204383315072507
1.645	1.0207867535359298
1.65	1.0220940462978394
1.655	1.0218340237645964
1.66	1.0219378786379183
1.665	1.0221482508719146
1.67	1.0223978998728964
1.675	1.0226696798975357
1.68	1.0229579140067506
1.685	1.0232558643105125
1.69	1.0235622045674515
1.695	1.023862188557618
1.7	1.0242045173251155
1.705	1.0245382000336514
1.71	1.0248735118454149
1.715	1.025212704127754
1.72	1.0255531921835148
1.725	1.0258964363945386
1.73	1.0262384318740818
1.735	1.0265481031156567
1.74	1.026829502614775
1.745	1.0271419242106306
1.75	1.0274649972353411
1.755	1.027793804513662
1.76	1.0281259300056804
1.765	1.0284594787989858
1.77	1.0287876171054449
1.775	1.0290742575058467
1.78	1.0291840432050947
1.785	1.029402596014276
1.79	1.0296520156587279
1.795	1.0299187839409667
1.8	1.0301965109565125
1.805	1.030481194680064
1.81	1.0307706486827062
1.815	1.0310620633215979
1.82	1.0308907312405187
1.825	1.0310194458869089
1.83	1.031788630607585
1.835	1.0322541767768436
1.84	1.0326774354794124
1.845	1.0330778879299796
1.85	1.0334632291443209
1.855	1.0338359074164265
1.86	1.034210473281008
1.865	1.033448368753126
1.87	1.0345593814201974
1.875	1.0351154800076938
1.88	1.035594848265909
1.885	1.0360334951612113
1.89	1.0364306530920957
1.895	1.0360351098778273
1.9	1.0363603759108961
1.905	1.0368967250599037
1.91	1.0371322149595605
1.915	1.037410019481065
1.92	1.0375949109681266
1.925	1.0367850997934134
1.93	1.0377710539771094
1.935	1.0382193361027565
1.94	1.0385895409218857
1.945	1.0388638202156695
1.95	1.0380628050765037
1.955	1.039167432841041
1.96	1.0396727932078575
1.965	1.0400522917868247
1.97	1.0391770879508855
1.975	1.0402982812948873
1.98	1.0408239880085324
1.985	1.041232161867664
1.99	1.0403451807251953
1.995	1.0414179035304292
2.0	1.0419477058082072
2.005	1.0423124411685392
2.01	1.0414377052683934
2.015	1.0425963465364905
2.02	1.043110720445057
2.025	1.042296585963155
2.03	1.0433144803652765
2.035	1.0439133888692602
2.04	1.0442974859047363
2.045	1.043366505377005
2.05	1.0445500174508457
2.055	1.0450440847716032
2.06	1.0441273629405656
2.065	1.0453353855420782
2.07	1.0458626937591824
2.075	1.0449523023544727
2.08	1.046146722066844
2.085	1.0466807493722283
2.09	1.0456489321747886
2.095	1.0467674646072183
2.1	1.0472549980387498
2.105	1.0463066593618804
2.11	1.0474971967780877
2.115	1.0479637432186888
2.12	1.0470665686155203
2.125	1.0482726942350828
2.13	1.0484053579424732
2.135	1.0479782343264599
2.14	1.0488536233595946
2.145	1.0479118278300483
2.15	1.0490397045950557
2.155	1.0494784998192779
2.16	1.048589503621331
2.165	1.0497551964332663
2.17	1.0488978655961905
2.175	1.0500595024628625
2.18	1.0505606147534197
2.185	1.0496494311309066
2.19	1.0508777942259047
2.195	1.0500002444720207
2.2	1.0512454131838367
2.205	1.0508650445855525
2.21	1.0513767485072998
2.215	1.0521463956912236
2.22	1.0512618772886404
2.225	1.0525213264425965
2.23	1.0516489619604197
2.235	1.0529087826197692
2.24	1.0520379214515516
2.245	1.0532094865124357
2.25	1.0530026668378252
2.255	1.0532613899059715
2.26	1.0540649853320982
2.265	1.0532477133594849
2.27	1.054465561346955
2.275	1.0536132868814394
2.28	1.05489986106691
2.285	1.0540284320323645
2.29	1.0553345700884877
2.295	1.054455874093686
2.3	1.0557994548555094
2.305	1.0549143400178846
2.31	1.056266942518963
2.315	1.0553835983074453
2.32	1.056739210690115
2.325	1.0558591225700529
2.33	1.0572170385775637
2.335	1.056332912885619
2.34	1.057679338129952
2.345	1.0567032106671046
2.35	1.0579812720944155
2.355	1.057088824882004
2.36	1.0583570027794995
2.365	1.0575311274439567
2.37	1.0583338616132167
2.375	1.0582423673477286
2.38	1.0579535263785609
2.385	1.059223486348364
2.39	1.0584314769097456
2.395	1.0597481691227668
2.4	1.0588018877263599
2.405	1.0601093778388346
2.41	1.059204099126388
2.415	1.0604615139295996
2.42	1.0596809487912182
2.425	1.059567651941668
2.43	1.0609061692953519
2.435	1.0600739564725687
2.44	1.0614383350769552
2.445	1.0605536805259783
2.45	1.0618505258701432
2.455	1.0609102656965972
2.46	1.060695638557442
2.465	1.0619918353658344
2.47	1.0611105092041686
2.475	1.0623701528631093
2.48	1.0615696381714557
2.485	1.0614264959240822
2.49	1.0627764378729154
2.495	1.06192459383484
