# Supplementary material for: A Mechanistic DNA Repair and Survival Model (Medras): Applications to Intrinsic Radiosensitivity, Relative Biological Effectiveness and Dose-Rate
Source: Front Oncol. 2021 Jun 29;11:689112. doi: 10.3389/fonc.2021.689112 (PMC8276175; doi:10.3389/fonc.2021.689112)
Supplement: Supplementary Data Sheet 2 — Medras model code used to generate data in this work. [file DataSheet_2.zip › Medras/Data/TrackData/Carbon/EnergyRange_Radial Energy_CarbonRun2400MeV.csv]

# Value of 1 to indicate we must rescale to breaks
1
# Particle ID to identify what particle we use by Z. Taken from command line.
6
# Total LET value for curve
12.8793157576
# Average energy deposit at a given range. Distances um; energies in keV
# Input file name: Radial Energy_CarbonRun2400MeV.csv
# Written at: 2019-04-11 09:34:06.115000
# r	Energy
0.0	0.04099826264674838
0.005	0.060929503835074963
0.01	0.06713234918000441
0.015	0.0706172194493351
0.02	0.07245592158606737
0.025	0.07400446786974073
0.03	0.07539958025374416
0.035	0.07665876569527497
0.04	0.07770040441529535
0.045	0.07854006355069774
0.05	0.08009027934317402
0.055	0.08079391479054494
0.06	0.08154665653987361
0.065	0.08225745562406901
0.07	0.0829436034394776
0.075	0.08361089659403376
0.08	0.08421548310065269
0.085	0.08477805620323456
0.09	0.08531389090762795
0.095	0.0857865740112239
0.1	0.0862708856116793
0.105	0.08671847724972184
0.11	0.08718580651443396
0.115	0.08759767475611133
0.12	0.0879702017559643
0.125	0.08835767935927165
0.13	0.08875823023803568
0.135	0.08915428951700546
0.14	0.08949810498291322
0.145	0.08993000148112233
0.15	0.09031059127853025
0.155	0.09058588363627645
0.16	0.09089619276798228
0.165	0.09117575553628071
0.17	0.09144754735094601
0.175	0.09174961769487744
0.18	0.09201900106356924
0.185	0.09225435092494294
0.19	0.09249150285203095
0.195	0.09273093251577876
0.2	0.09297038583518609
0.205	0.0931880797462412
0.21	0.09341530334819326
0.215	0.09365986430660138
0.22	0.09389226483017042
0.225	0.0941115331361504
0.23	0.09433137131560454
0.235	0.09456156118781268
0.24	0.09475316361259456
0.245	0.09496340031686307
0.25	0.09518160675691724
0.255	0.09537271279718666
0.26	0.09556422234947468
0.265	0.09572996780291752
0.27	0.09589000186533962
0.275	0.09607714214518892
0.28	0.09624497192114682
0.285	0.09643319365462194
0.29	0.09657938346833884
0.295	0.09672328257727143
0.3	0.09684035955505226
0.305	0.097000506158897
0.31	0.09715064047538059
0.315	0.09730699324438774
0.32	0.09746625603117191
0.325	0.09762500470712449
0.33	0.09777392015936882
0.335	0.09792703779924165
0.34	0.09807466758324705
0.345	0.09823781078623861
0.35	0.09840068111189966
0.355	0.0984976224737477
0.36	0.09861841094444904
0.365	0.09876198146250528
0.37	0.09889407621005762
0.375	0.09902041853959437
0.38	0.09914173804466292
0.385	0.09926770769606015
0.39	0.09937954888413046
0.395	0.09950737456180624
0.4	0.0996017950276424
0.405	0.09974451222488212
0.41	0.09984530123086253
0.415	0.09998948788684181
0.42	0.1000761216725533
0.425	0.10020266562051396
0.43	0.10034037916007792
0.435	0.10046662688383073
0.44	0.10059401587154852
0.445	0.1007071081572929
0.45	0.10080435149704765
0.455	0.10096492780096139
0.46	0.10105544146395132
0.465	0.10120169856429832
0.47	0.10128106871730455
0.475	0.10141858756763555
0.48	0.10155358164431152
0.485	0.10165037814073645
0.49	0.10174065900215484
0.495	0.10184574324384313
0.5	0.10194803818964682
0.505	0.10203429495015597
0.51	0.10210990739378067
0.515	0.10225056452553044
0.52	0.1023693112663992
0.525	0.10241427748933492
0.53	0.10256865496269799
0.535	0.10261130389739266
0.54	0.10275600512052502
0.545	0.10280077696287653
0.55	0.10286111794474424
0.555	0.10298621673584277
0.56	0.10305959279084262
0.565	0.10312567037710783
0.57	0.10320681042145828
0.575	0.10326565644943796
0.58	0.10333592833145729
0.585	0.10341364497587752
0.59	0.10349377158356413
0.595	0.10354708536966525
0.6	0.10361859207723197
0.605	0.10374028836881043
0.61	0.10384023208518013
0.615	0.10386434790971398
0.62	0.10400127959155223
0.625	0.10405442018746736
0.63	0.1041693106260727
0.635	0.10421908099526299
0.64	0.10436889591737966
0.645	0.10439075694788197
0.65	0.10447881631298717
0.655	0.10458690543764793
0.66	0.10461286542270194
0.665	0.10467175852893233
0.67	0.10474110068151359
0.675	0.10485489391306943
0.68	0.10494069269268064
0.685	0.10503063485410485
0.69	0.10507560014050837
0.695	0.10512974733759917
0.7	0.10517921225415931
0.705	0.10522858819370494
0.71	0.10526190457606875
0.715	0.10535040901673628
0.72	0.10542517776493959
0.725	0.10551584770549655
0.73	0.10556479244410871
0.735	0.10562375015711256
0.74	0.1057292907329393
0.745	0.10578807923454357
0.75	0.10583138957477509
0.755	0.10594875806367136
0.76	0.10596200233444794
0.765	0.10609807796173941
0.77	0.10611223250398742
0.775	0.10625251470983209
0.78	0.10626975012759424
0.785	0.10641211321981736
0.79	0.10642445072579507
0.795	0.10646428211336356
0.8	0.10659964371139187
0.805	0.1066105847718977
0.81	0.10666186887248626
0.815	0.1067790675284267
0.82	0.10682581039213686
0.825	0.10687129905681608
0.83	0.10694177142978727
0.835	0.1070214595270189
0.84	0.10711287694166173
0.845	0.1072268486722269
0.85	0.10728250176483832
0.855	0.10733134159604657
0.86	0.10739574628759296
0.865	0.107462897803371
0.87	0.10752722903123091
0.875	0.10759330899870471
0.88	0.10764762760627467
0.885	0.10769663751421994
0.89	0.10771017332097052
0.895	0.1077854258161135
0.9	0.10784713539411217
0.905	0.10790914607233669
0.91	0.10796987195169401
0.915	0.1079937310079253
0.92	0.10802808411103118
0.925	0.1081255543397156
0.93	0.10819199045967942
0.935	0.10819019771029267
0.94	0.10825473398697864
0.945	0.1083416248803474
0.95	0.10836688960586419
0.955	0.10841155929100456
0.96	0.10851084339905082
0.965	0.10849142305906229
0.97	0.10861399621053504
0.975	0.10860077067245127
0.98	0.10866979444462418
0.985	0.10868451746591391
0.99	0.10874641288400916
0.995	0.10878507877704933
1.0	0.10882011581734817
1.005	0.10881693951489582
1.01	0.108932486616635
1.015	0.10891304998333715
1.02	0.10903151562913702
1.025	0.10901727836915678
1.03	0.10904901382111011
1.035	0.10917879307806666
1.04	0.10916651520358228
1.045	0.10920791654104801
1.05	0.10935870766382494
1.055	0.10935371983352711
1.06	0.10939515404707088
1.065	0.10949144235751021
1.07	0.10954707895171742
1.075	0.10955275300645201
1.08	0.10958876501903184
1.085	0.10963065343174457
1.09	0.10974988929891882
1.095	0.10974950672821797
1.1	0.10975545066573054
1.105	0.1097833690955266
1.11	0.10981719648536381
1.115	0.10985384123079649
1.12	0.1098856383731125
1.125	0.1099149699525896
1.13	0.1099662637989838
1.135	0.1100293118083797
1.14	0.11009015925769583
1.145	0.11010985309695968
1.15	0.11016341196159553
1.155	0.11021301259931596
1.16	0.11026233252052503
1.165	0.11031182150424154
1.17	0.11036068269806693
1.175	0.11035076364673795
1.18	0.11039317872270886
1.185	0.1104710966438045
1.19	0.11052792038136688
1.195	0.11058168048230281
1.2	0.11063107065063464
1.205	0.11067935971708055
1.21	0.11072863437536487
1.215	0.11077735073823979
1.22	0.11077077219267686
1.225	0.11080655896414743
1.23	0.11087264671494776
1.235	0.11091807955591068
1.24	0.11096402305206227
1.245	0.11096860973084022
1.25	0.11097875364850215
1.255	0.11106228880429796
1.26	0.11110803714010832
1.265	0.111130588115431
1.27	0.11111063338058408
1.275	0.11120599230750315
1.28	0.111260900851976
1.285	0.11120736750012378
1.29	0.11130666210862154
1.295	0.11136275063278676
1.3	0.1113108942257983
1.305	0.11141753930588257
1.31	0.11147651078465722
1.315	0.11142158490574165
1.32	0.11151336350905999
1.325	0.11156364019982566
1.33	0.11150967702659995
1.335	0.11161659104464211
1.34	0.111571535473874
1.345	0.1116820285934339
1.35	0.11177075543170645
1.355	0.11173226618524444
1.36	0.11185947309874977
1.365	0.11181932334167644
1.37	0.11194805155147178
1.375	0.11190614468453061
1.38	0.11202696120216359
1.385	0.1119801115632379
1.39	0.11210540902254502
1.395	0.1120612416932735
1.4	0.11218843168095938
1.405	0.11214481198584766
1.41	0.11227235663584145
1.415	0.11222954112428571
1.42	0.11235779510738739
1.425	0.11231795553618343
1.43	0.11233474257332111
1.435	0.11247011504739778
1.44	0.1124290861102735
1.445	0.11255271929751348
1.45	0.11250380810191342
1.455	0.11251834496387393
1.46	0.1126512010781129
1.465	0.112608885625336
1.47	0.11273815849908979
1.475	0.1126973269328599
1.48	0.11270754348193382
1.485	0.11284300066809626
1.49	0.11280442596456183
1.495	0.11281902090470754
1.5	0.11292149495621134
1.505	0.11294311310352191
1.51	0.11294221160539193
1.515	0.11298818231486085
1.52	0.11314660248295247
1.525	0.11311288403574174
1.53	0.11313839156097817
1.535	0.11323205987853359
1.54	0.11329348982671285
1.545	0.11328072663961192
1.55	0.11328290100900866
1.555	0.11332046788893656
1.56	0.11343463277425092
1.565	0.11340061134848631
1.57	0.1134179608799531
1.575	0.11344397233179764
1.58	0.11359027570826755
1.585	0.11356764482526377
1.59	0.11359396597942838
1.595	0.11362496067851816
1.6	0.11365926098805375
1.605	0.11369649966802238
1.61	0.1138550270056107
1.615	0.11382235624624203
1.62	0.11384333864824181
1.625	0.11387132663229925
1.63	0.1139030133627323
1.635	0.11393702780854388
1.64	0.11397279069963763
1.645	0.11401067643270542
1.65	0.11416910338457692
1.655	0.11413254179387054
1.66	0.11413678990953607
1.665	0.11415522231974705
1.67	0.11417935758531994
1.675	0.11420635838801478
1.68	0.11423526637344138
1.685	0.11426514382430675
1.69	0.11429539537743634
1.695	0.11432176080893472
1.7	0.11432941751649132
1.705	0.11434895640755265
1.71	0.11437210095452473
1.715	0.11439742347186739
1.72	0.11442409647973788
1.725	0.11445195894483531
1.73	0.11448062507723697
1.735	0.11450855722270427
1.74	0.11454372746047074
1.745	0.11457660147227039
1.75	0.11460943861888466
1.755	0.1146424024287895
1.76	0.11467554422560518
1.765	0.11470884201879006
1.77	0.1147419219519811
1.775	0.11477279412756565
1.78	0.11480022743598375
1.785	0.11483071871297287
1.79	0.11486217080000523
1.795	0.11489426162676564
1.8	0.11492676878956379
1.805	0.11495946097402754
1.81	0.11499229417540936
1.815	0.11502536047476368
1.82	0.11500832034841817
1.825	0.11502312132096133
1.83	0.11510778859991198
1.835	0.1151584089726493
1.84	0.11520434562406441
1.845	0.11524764042851972
1.85	0.11528903835706059
1.855	0.11532867846434318
1.86	0.11536462730896836
1.865	0.11527056543939544
1.87	0.11538544890210592
1.875	0.11543929417622036
1.88	0.11548626070025157
1.885	0.11552956484426535
1.89	0.11556932357410164
1.895	0.11552423079430638
1.9	0.11556150266816952
1.905	0.11564052175300961
1.91	0.1156945980637981
1.915	0.11574049673699521
1.92	0.11577885647595729
1.925	0.11568432559736021
1.93	0.1158072127762043
1.935	0.11586417311456025
1.94	0.11591103995221465
1.945	0.11594855944214222
1.95	0.11583585818368405
1.955	0.11594552760838346
1.96	0.11599298454750484
1.965	0.11602916679834077
1.97	0.11592923841385269
1.975	0.1160466486661755
1.98	0.11609940663391623
1.985	0.11613995892854156
1.99	0.11603915161820717
1.995	0.11614274832639031
2.0	0.11618338199116476
2.005	0.11621405096523595
2.01	0.11611320747562752
2.015	0.11622788736618682
2.02	0.11627543391376977
2.025	0.11617863490299551
2.03	0.11628978176103451
2.035	0.11634361685670738
2.04	0.116376739787809
2.045	0.11627188182759915
2.05	0.11638758416257056
2.055	0.11643294309846658
2.06	0.11633329932541578
2.065	0.1164528040927352
2.07	0.11650247894888299
2.075	0.11640424467634325
2.08	0.11652333554909099
2.085	0.11657437884926414
2.09	0.11646569695147496
2.095	0.11657872779357106
2.1	0.11662611227550754
2.105	0.11652545885772307
2.11	0.11664552885907284
2.115	0.11669164701488227
2.12	0.11659577792649023
2.125	0.11671822449118223
2.13	0.11673452269037639
2.135	0.1166856476320698
2.14	0.1168029847016619
2.145	0.11670994263222219
2.15	0.11683999325181972
2.155	0.11689386159789393
2.16	0.11679949417857807
2.165	0.11693047774591216
2.17	0.11683949884835018
2.175	0.11696952746085666
2.18	0.11702666558955196
2.185	0.11692955049646872
2.19	0.11707159589336819
2.195	0.11697857964651351
2.2	0.11711934829379048
2.205	0.1170773248863134
2.21	0.11714022771638401
2.215	0.11722611432958958
2.22	0.11712962099381044
2.225	0.11727020635817685
2.23	0.1171751236046507
2.235	0.11731532769810592
2.24	0.1172177311957205
2.245	0.11734842761947727
2.25	0.11732458269692926
2.255	0.11735435275471276
2.26	0.11744438556652931
2.265	0.11735160033957098
2.27	0.11748667134944439
2.275	0.11739291660899843
2.28	0.11753449045846692
2.285	0.11743889363194732
2.29	0.11758414345701314
2.295	0.11748898730108115
2.3	0.11763833903245507
2.305	0.117541290864981
2.31	0.11769112278333926
2.315	0.11759398108304671
2.32	0.11774400430846418
2.325	0.11764696727415677
2.33	0.11779714775745107
2.335	0.11769962152516446
2.34	0.1178486674321592
2.345	0.11774290342934815
2.35	0.11788630172043066
2.355	0.1177879764143951
2.36	0.1179300656823521
2.365	0.11783785680356988
2.37	0.1179303112243141
2.375	0.11791608025863365
2.38	0.11788255119199428
2.385	0.1180282134422976
2.39	0.11793852424126833
2.395	0.11808421748250382
2.4	0.117973416476966
2.405	0.11811211112902725
2.41	0.11801059115763896
2.415	0.1181470374555574
2.42	0.11805702513271812
2.425	0.11804271060154113
2.43	0.11818845413064992
2.435	0.11809567838184191
2.44	0.11824292919042129
2.445	0.11814506492699392
2.45	0.11828603102189224
2.455	0.11818389779252832
2.46	0.11816135764175338
2.465	0.11830434794942925
2.47	0.11820747632006594
2.475	0.11834629696627433
2.48	0.11825671616180489
2.485	0.11824070109423926
2.49	0.11838879911006236
2.495	0.1182945640663644
