# Supplementary material for: A Mechanistic DNA Repair and Survival Model (Medras): Applications to Intrinsic Radiosensitivity, Relative Biological Effectiveness and Dose-Rate
Source: Front Oncol. 2021 Jun 29;11:689112. doi: 10.3389/fonc.2021.689112 (PMC8276175; doi:10.3389/fonc.2021.689112)
Supplement: Supplementary Data Sheet 2 — Medras model code used to generate data in this work. [file DataSheet_2.zip › Medras/Data/TrackData/Carbon/EnergyRange_Radial Energy_CarbonRun240MeV.csv]

# Value of 1 to indicate we must rescale to breaks
1
# Particle ID to identify what particle we use by Z. Taken from command line.
6
# Total LET value for curve
85.202810362
# Average energy deposit at a given range. Distances um; energies in keV
# Input file name: Radial Energy_CarbonRun240MeV.csv
# Written at: 2019-04-11 09:27:05.614000
# r	Energy
0.0	0.24542677127263246
0.005	0.3690097699673809
0.01	0.40748774339213834
0.015	0.43098078968139675
0.02	0.44495823128887235
0.025	0.4569970766623439
0.03	0.46783396550243517
0.035	0.47720597951166016
0.04	0.4850369408668875
0.045	0.4911722080741484
0.05	0.501914563538364
0.055	0.5070843898750802
0.06	0.5124639371062724
0.065	0.517726730866504
0.07	0.5224708145555699
0.075	0.5270042675672304
0.08	0.531403303952705
0.085	0.5357717409601283
0.09	0.5397563804951998
0.095	0.5434651111056695
0.1	0.5472429101682069
0.105	0.5506599626327144
0.11	0.5538009093954901
0.115	0.5569142936535028
0.12	0.5598664699251199
0.125	0.5627148764729495
0.13	0.5655352589205541
0.135	0.5681638326167565
0.14	0.5707422787217635
0.145	0.5734381614933356
0.15	0.5759229329543301
0.155	0.5784182231622695
0.16	0.5807951057423536
0.165	0.5828909609141006
0.17	0.5850136701429691
0.175	0.5871774942237039
0.18	0.5893138627937577
0.185	0.591305737730671
0.19	0.5933355371008328
0.195	0.5952125536613404
0.2	0.5971137195030644
0.205	0.5989262684854638
0.21	0.6007042132957372
0.215	0.6024780130505973
0.22	0.6041986955368777
0.225	0.6056836001769013
0.23	0.607304091958152
0.235	0.609233122335846
0.24	0.6110461501864116
0.245	0.6126047658600035
0.25	0.6141083534480437
0.255	0.6154477728187263
0.26	0.6169315097091911
0.265	0.6184333398589312
0.27	0.619805046812543
0.275	0.6211837024030418
0.28	0.622456802894538
0.285	0.6239349581795621
0.29	0.6252846783955845
0.295	0.6267475238690619
0.3	0.627808944766574
0.305	0.629084959198896
0.31	0.6304079067135568
0.315	0.6314862551135753
0.32	0.6326307563558254
0.325	0.6338994121442653
0.33	0.6352214833098976
0.335	0.6364684340889799
0.34	0.6373958970175126
0.345	0.6385719372464869
0.35	0.6398168274601514
0.355	0.6409382494887259
0.36	0.6421282604167434
0.365	0.643486340417815
0.37	0.6444940740924389
0.375	0.645438526306045
0.38	0.6465708484360634
0.385	0.6477399294668731
0.39	0.6489616621697942
0.395	0.6501206328288566
0.4	0.6509318820542879
0.405	0.6520299754003058
0.41	0.6528015010007039
0.415	0.6540470919280087
0.42	0.6549460443439233
0.425	0.6557910670487362
0.43	0.6566963921780297
0.435	0.6577955528186605
0.44	0.6589482018564868
0.445	0.6599887320146899
0.45	0.660917223267917
0.455	0.6621553241195529
0.46	0.6628448011619964
0.465	0.6639375417968688
0.47	0.6645344961008144
0.475	0.6655132634141004
0.48	0.6662985951445068
0.485	0.6669629585299344
0.49	0.6675334912280301
0.495	0.6682703655888771
0.5	0.6691772122250632
0.505	0.6699660738988218
0.51	0.6705729849450922
0.515	0.6714869894565276
0.52	0.6723739645282256
0.525	0.6729337797818076
0.53	0.6741853377392218
0.535	0.6745683918125972
0.54	0.6756418497585149
0.545	0.6760729247131653
0.55	0.676810045313166
0.555	0.6779076475455282
0.56	0.6786294185894788
0.565	0.6792794768009386
0.57	0.6800284960441793
0.575	0.6806630392782318
0.58	0.6813601459762174
0.585	0.6820981572135439
0.59	0.6828561754674698
0.595	0.6834095527262721
0.6	0.6841282389706754
0.605	0.6852621983200311
0.61	0.686176847840816
0.615	0.6864043265890848
0.62	0.6874497811732263
0.625	0.6879123161473234
0.63	0.6887707140160947
0.635	0.6891756919933104
0.64	0.690336413824484
0.645	0.6906573893217989
0.65	0.6914665259755053
0.655	0.6923993103947912
0.66	0.6928395038081945
0.665	0.6934885626814163
0.67	0.6941722293323592
0.675	0.6948869040424435
0.68	0.6953989483816402
0.685	0.6960572886696345
0.69	0.6965776656571875
0.695	0.6972033146562084
0.7	0.6977480510823392
0.705	0.6983322645827683
0.71	0.698868095409457
0.715	0.6997494609568589
0.72	0.7004989011566766
0.725	0.701280230756596
0.73	0.7017571723920107
0.735	0.7023219160851718
0.74	0.7032433067877363
0.745	0.7037873910849302
0.75	0.7042260102662506
0.755	0.7052262770875087
0.76	0.7053845706341579
0.765	0.7065173991269322
0.77	0.7067072883361389
0.775	0.7078285828483379
0.78	0.7080071347139391
0.785	0.7091702506492583
0.79	0.7093390181163802
0.795	0.7097994074331881
0.8	0.71092953989682
0.805	0.7111165736945766
0.81	0.7116493273731561
0.815	0.7127556728380058
0.82	0.7132680041437248
0.825	0.7137205225193738
0.83	0.7142121147495483
0.835	0.7147108676055661
0.84	0.7153965432148951
0.845	0.7162288810917573
0.85	0.7165691648826205
0.855	0.7168705067625187
0.86	0.7173240129058364
0.865	0.7178161980571418
0.87	0.7183122081298908
0.875	0.7188251954962875
0.88	0.7192561654263832
0.885	0.7196839461548982
0.89	0.7199791101519436
0.895	0.7207536873340205
0.9	0.721374374125118
0.905	0.7219714433990787
0.91	0.7225402074065018
0.915	0.722804860458463
0.92	0.7231559725577809
0.925	0.723992382282914
0.93	0.7245434077531795
0.935	0.7244913903485662
0.94	0.7249877858613515
0.945	0.7256819533408249
0.95	0.7258947747286807
0.955	0.7261798526551421
0.96	0.7269109396909151
0.965	0.7267729292916378
0.97	0.7277258054484613
0.975	0.7277878846937443
0.98	0.7285698585164092
0.985	0.7288489240724934
0.99	0.7294625579290314
0.995	0.7298941908590352
1.0	0.7303798217614816
1.005	0.730516676739748
1.01	0.7315904559875801
1.015	0.731551153704787
1.02	0.7326416288928334
1.025	0.7326563122183799
1.03	0.7330304272389314
1.035	0.734200040599745
1.04	0.7341936004317682
1.045	0.734606966242009
1.05	0.7358690447090455
1.055	0.7358934297323011
1.06	0.7362921803203814
1.065	0.7371324064567686
1.07	0.7375285885431248
1.075	0.737502490021885
1.08	0.7377790265440923
1.085	0.7381265967443528
1.09	0.7390878574210649
1.095	0.739369801279043
1.1	0.739699801347139
1.105	0.7401144252424608
1.11	0.7405494238398042
1.115	0.7409918618219663
1.12	0.7413935022071119
1.125	0.7417821753383307
1.13	0.7423433172895338
1.135	0.74296233798759
1.14	0.7435652865048181
1.145	0.7438283732140226
1.15	0.7442842416491878
1.155	0.7447469685605387
1.16	0.7452136356135775
1.165	0.7456833636685127
1.17	0.7461437591074304
1.175	0.7461166296716039
1.18	0.7464869611152688
1.185	0.7471594202675181
1.19	0.7476806353349156
1.195	0.7481778684881478
1.2	0.7486643936497483
1.205	0.7491719878916869
1.21	0.7496642752584901
1.215	0.7501439893021361
1.22	0.750167906856065
1.225	0.7505446451593003
1.23	0.7512990818394872
1.235	0.7518692721461808
1.24	0.7523955828451062
1.245	0.7525395351318677
1.25	0.7527323031011465
1.255	0.7535359341038794
1.26	0.7539100876486586
1.265	0.7541164938052651
1.27	0.7540101404331501
1.275	0.754861006727939
1.28	0.7553721611517497
1.285	0.7549641947054255
1.29	0.755720768081686
1.295	0.7562036645226246
1.3	0.755805676445335
1.305	0.7566882469040881
1.31	0.7572217332712786
1.315	0.756823976120182
1.32	0.7577689027123814
1.325	0.7583040496990082
1.33	0.7579199408367746
1.335	0.7589123694668429
1.34	0.7585969986042391
1.345	0.7595302383686373
1.35	0.7599579003013349
1.355	0.7595612829725252
1.36	0.7605041728281621
1.365	0.7601380972000792
1.37	0.7611372821451937
1.375	0.760786173390264
1.38	0.7618087504722446
1.385	0.7614733410288069
1.39	0.7625248106322776
1.395	0.7621878377923933
1.4	0.7632504747532274
1.405	0.7629180951380513
1.41	0.7640004445042876
1.415	0.7637054930882762
1.42	0.7647802623795308
1.425	0.7645275356871568
1.43	0.7647027793581677
1.435	0.7658348633983838
1.44	0.7655433079481098
1.445	0.7666925183114236
1.45	0.766388289761819
1.455	0.7665971483220639
1.46	0.7677720525488525
1.465	0.7674753447414834
1.47	0.7685830875468117
1.475	0.7683449062672322
1.48	0.7684168352382107
1.485	0.7695491049694182
1.49	0.7692869479203189
1.495	0.7694186549872873
1.5	0.7702860168472131
1.505	0.7704882777695591
1.51	0.7704247631413463
1.515	0.7703837529417686
1.52	0.7713610120179027
1.525	0.7709754010145101
1.53	0.7710595559549717
1.535	0.7716744408261209
1.54	0.7720600364350596
1.545	0.7718999282644282
1.55	0.7718675320603565
1.555	0.7721261422031965
1.56	0.7729098633840532
1.565	0.7726275556930026
1.57	0.7727261931956377
1.575	0.7728936582066938
1.58	0.7739353781361473
1.585	0.7737916799333298
1.59	0.7739520908932145
1.595	0.7741653957211507
1.6	0.7744084673573857
1.605	0.7746786873530896
1.61	0.7758288190644208
1.615	0.7756350390260044
1.62	0.7758598934403386
1.625	0.7761996320310877
1.63	0.7765145852005767
1.635	0.7768335170650104
1.64	0.7771588470945632
1.645	0.7775141191213207
1.65	0.7787446939946248
1.655	0.7785415279504518
1.66	0.778680054810125
1.665	0.7789035680413314
1.67	0.7791582359482864
1.675	0.7794290869212825
1.68	0.7797111712533614
1.685	0.7799986469471899
1.69	0.7802890437099
1.695	0.7805596813151101
1.7	0.7807799165118604
1.705	0.7810383504152099
1.71	0.7813096872377934
1.715	0.7815898638131231
1.72	0.7818749366252549
1.725	0.7821654283098126
1.73	0.7824591068757103
1.735	0.7827458710382527
1.74	0.7831066068699764
1.745	0.783436352830519
1.75	0.7837607546905954
1.755	0.7840821613831331
1.76	0.7844010814826807
1.765	0.7847166251599657
1.77	0.7850225751543075
1.775	0.7852808914966286
1.78	0.7853136009997784
1.785	0.7854763539671252
1.79	0.7856739615721564
1.795	0.7858894160164264
1.8	0.786115058703112
1.805	0.7863452124247229
1.81	0.7865745465408606
1.815	0.7867869074587626
1.82	0.7863568317836193
1.825	0.7862788487750884
1.83	0.7867542880643145
1.835	0.7870139649959729
1.84	0.7872564217435327
1.845	0.7874919771128244
1.85	0.7877243120845727
1.855	0.7879544820288298
1.86	0.7882124254081098
1.865	0.7875714865032047
1.87	0.7884184014208575
1.875	0.788817034829119
1.88	0.7891597587587583
1.885	0.7894735152254334
1.89	0.7897591049585297
1.895	0.7894240844283947
1.9	0.7896777897763642
1.905	0.7902292570327046
1.91	0.7905873319937896
1.915	0.7908999231858334
1.92	0.7911325988167801
1.925	0.7904699695949401
1.93	0.7913416764788975
1.935	0.791746845060443
1.94	0.7920799896018287
1.945	0.7923344003284083
1.95	0.7915605861225917
1.955	0.7923920492591221
1.96	0.7927595813376888
1.965	0.7930378952744431
1.97	0.7923071331969024
1.975	0.7931891651165291
1.98	0.7935930108981649
1.985	0.7939059176539166
1.99	0.7931763952986501
1.995	0.794039504455024
2.0	0.7944620463346869
2.005	0.7947567627820333
2.01	0.7940351815249795
2.015	0.7949656468823759
2.02	0.7953742256838534
2.025	0.7946922100038732
2.03	0.795539623485849
2.035	0.796007841941108
2.04	0.796333842138192
2.045	0.7955952416643347
2.05	0.7965695726352545
2.055	0.796978489350636
2.06	0.796235387597537
2.065	0.7972215206671055
2.07	0.7976513813892705
2.075	0.7969078101709142
2.08	0.7978763291180261
2.085	0.7982934821515391
2.09	0.7973191706833025
2.095	0.7980871124497836
2.1	0.7983958320252732
2.105	0.7976097132894587
2.11	0.7984830984469222
2.115	0.7988067621110847
2.12	0.7980779965615215
2.125	0.7989823069050613
2.13	0.7990773683351619
2.135	0.7987400114771391
2.14	0.7996511550335631
2.145	0.7989615664745351
2.15	0.7999576971402268
2.155	0.8003740679174369
2.16	0.799674618401381
2.165	0.8006765257121594
2.17	0.7999995640258959
2.175	0.8009938719566795
2.18	0.8014402292322178
2.185	0.8007308814444858
2.19	0.8019169765936294
2.195	0.8012444123447338
2.2	0.8023781857567077
2.205	0.8020993966114295
2.21	0.8026000830650422
2.215	0.8033021039243403
2.22	0.8025817107371143
2.225	0.803699815314049
2.23	0.8029847177050042
2.235	0.8040951505759903
2.24	0.803348376283009
2.245	0.8043651227134877
2.25	0.8041998379609276
2.255	0.8044384081431171
2.26	0.8051434921960415
2.265	0.8044496413736506
2.27	0.8055022935268576
2.275	0.8047868883114372
2.28	0.8058870181950536
2.285	0.8051400905627805
2.29	0.8060639915608134
2.295	0.8051613189575899
2.3	0.806088640105138
2.305	0.8053173352891007
2.31	0.8062957363877763
2.315	0.8055532054250968
2.32	0.8065540590289826
2.325	0.8058305513577546
2.33	0.8068488168061774
2.335	0.8061408008729111
2.34	0.8071867074074084
2.345	0.8066859223389148
2.35	0.8079710538236365
2.355	0.8073120451379078
2.36	0.8085084454639739
2.365	0.8078635393050901
2.37	0.8086364543642829
2.375	0.8086027213712504
2.38	0.808396800739155
2.385	0.8095659091761115
2.39	0.808914240085123
2.395	0.8100945736764346
2.4	0.8092680195535248
2.405	0.8103933977467526
2.41	0.809633593802353
2.415	0.8107315262597972
2.42	0.8100693536644362
2.425	0.8099893232041028
2.43	0.81115712243682
2.435	0.8104613141751966
2.44	0.8116447760703699
2.445	0.8109063470905694
2.45	0.812037295490511
2.455	0.8112786300811479
2.46	0.8111352603525479
2.465	0.8122926980408987
2.47	0.8115585515876474
2.475	0.8126797625456356
2.48	0.8120060120623298
2.485	0.8119065366448087
2.49	0.8130997079269804
2.495	0.812382901625803
