# Supplementary material for: A Mechanistic DNA Repair and Survival Model (Medras): Applications to Intrinsic Radiosensitivity, Relative Biological Effectiveness and Dose-Rate
Source: Front Oncol. 2021 Jun 29;11:689112. doi: 10.3389/fonc.2021.689112 (PMC8276175; doi:10.3389/fonc.2021.689112)
Supplement: Supplementary Data Sheet 2 — Medras model code used to generate data in this work. [file DataSheet_2.zip › Medras/Data/TrackData/Carbon/EnergyRange_Radial Energy_CarbonRun24MeV.csv]

# Value of 1 to indicate we must rescale to breaks
1
# Particle ID to identify what particle we use by Z. Taken from command line.
6
# Total LET value for curve
512.591576173
# Average energy deposit at a given range. Distances um; energies in keV
# Input file name: Radial Energy_CarbonRun24MeV.csv
# Written at: 2019-04-11 09:22:43.147000
# r	Energy
0.0	2.1643069215778854
0.005	3.500129040758429
0.01	3.906399182630507
0.015	4.1793024836197095
0.02	4.376472015707097
0.025	4.53086642200596
0.03	4.656471755847779
0.035	4.7611501519212105
0.04	4.848927466980871
0.045	4.920470838846573
0.05	5.008721890206558
0.055	5.052285453183851
0.06	5.093214167353873
0.065	5.1296394027593255
0.07	5.160213791513324
0.075	5.187533791643961
0.08	5.2119712915886005
0.085	5.232740118356344
0.09	5.251074595061714
0.095	5.265248311490878
0.1	5.277692607627274
0.105	5.285344938415404
0.11	5.292713923795637
0.115	5.2982163378260445
0.12	5.302389326518954
0.125	5.306074850250755
0.13	5.308555927539128
0.135	5.309019926010094
0.14	5.308757630069056
0.145	5.309892477857813
0.15	5.309605753329867
0.155	5.306358040226997
0.16	5.303084982996376
0.165	5.300797973023241
0.17	5.297200313920094
0.175	5.293670276735901
0.18	5.290680156241909
0.185	5.2870135461841015
0.19	5.282805738653508
0.195	5.278960974084759
0.2	5.273917158539854
0.205	5.2685549057309995
0.21	5.263552542045176
0.215	5.2587933794190995
0.22	5.253578586349236
0.225	5.24910949155164
0.23	5.244573156911198
0.235	5.240229313603934
0.24	5.235798291000427
0.245	5.231550863966715
0.25	5.227724738446737
0.255	5.223983141964274
0.26	5.22026898251696
0.265	5.216492357457834
0.27	5.212343605068539
0.275	5.208890528651165
0.28	5.205837143507573
0.285	5.202981201458121
0.29	5.200100487210298
0.295	5.196988350362446
0.3	5.194064612464605
0.305	5.19129065316732
0.31	5.1885557705540295
0.315	5.186245275936347
0.32	5.184083264232521
0.325	5.1819154812430055
0.33	5.179931028315075
0.335	5.1780665717383085
0.34	5.176230565434617
0.345	5.174449889322245
0.35	5.172751627176148
0.355	5.171074689422443
0.36	5.16958513814528
0.365	5.168221713949345
0.37	5.166760504929334
0.375	5.165346751748426
0.38	5.163964038084919
0.385	5.1626914504946235
0.39	5.161471865838119
0.395	5.16036663491614
0.4	5.159350928765497
0.405	5.158337928163985
0.41	5.157349799087457
0.415	5.156443186196742
0.42	5.155585544225879
0.425	5.154748259644401
0.43	5.153943386524045
0.435	5.153149727811346
0.44	5.152387773544807
0.445	5.151669391502424
0.45	5.150985160742218
0.455	5.150330678450512
0.46	5.14970421711531
0.465	5.149102788772784
0.47	5.148526096009704
0.475	5.147975017071
0.48	5.14745243841674
0.485	5.14694264670944
0.49	5.14643894913427
0.495	5.145957602766423
0.5	5.145494838649225
0.505	5.145049350750635
0.51	5.144626630008641
0.515	5.144226144546349
0.52	5.143830377462482
0.525	5.143429632020894
0.53	5.143048078500423
0.535	5.142680653305008
0.54	5.1423260696360815
0.545	5.141982715889608
0.55	5.141650602258289
0.555	5.141328983769094
0.56	5.141017340469771
0.565	5.140716359203507
0.57	5.140427670597024
0.575	5.140180494553971
0.58	5.139932206677732
0.585	5.139683233955261
0.59	5.139439175194117
0.595	5.1391977167935226
0.6	5.138943655379329
0.605	5.138680207589968
0.61	5.138438573338505
0.615	5.1382238979598345
0.62	5.138020603820915
0.625	5.1378128782429116
0.63	5.137592645485252
0.635	5.137377948160711
0.64	5.137174153300908
0.645	5.136976507400832
0.65	5.136784871550192
0.655	5.136598681245482
0.66	5.136418885159117
0.665	5.136243623698239
0.67	5.136072469618519
0.675	5.135907762987971
0.68	5.1357498557333585
0.685	5.135593022595352
0.69	5.13543966863742
0.695	5.135289383667613
0.7	5.135141908064804
0.705	5.134995208120592
0.71	5.134843500269559
0.715	5.134699911960942
0.72	5.134560790644797
0.725	5.134427808865083
0.73	5.134297987074203
0.735	5.134171212021947
0.74	5.134045707629734
0.745	5.13392409709472
0.75	5.133805190992295
0.755	5.133689495158485
0.76	5.1335760890139746
0.765	5.133465583015494
0.77	5.133357738191949
0.775	5.133263963192572
0.78	5.133171902566552
0.785	5.13307860653322
0.79	5.132982460142804
0.795	5.132886765724636
0.8	5.132794560882116
0.805	5.132703764717048
0.81	5.13261466267229
0.815	5.132527883809914
0.82	5.132442506060251
0.825	5.132355600028816
0.83	5.132260713576138
0.835	5.132160302227078
0.84	5.132068828126018
0.845	5.131980825731733
0.85	5.131893239898861
0.855	5.131809488046545
0.86	5.1317271204324
0.865	5.13164746913976
0.87	5.131570115914793
0.875	5.1314928665274095
0.88	5.131417996179763
0.885	5.131345653716256
0.89	5.131272900689548
0.895	5.131202267224463
0.9	5.131134295323377
0.905	5.131065863606829
0.91	5.131001682628406
0.915	5.130937518742132
0.92	5.130874373026509
0.925	5.130812798275434
0.93	5.1307556021347285
0.935	5.130705758064729
0.94	5.130652668919004
0.945	5.130599149415506
0.95	5.130543530948021
0.955	5.130475336313546
0.96	5.1304122150655695
0.965	5.130353275502781
0.97	5.130297114845941
0.975	5.13025019187163
0.98	5.130211269519743
0.985	5.130166548713363
0.99	5.13012118660142
0.995	5.130074396152139
1.0	5.1300179022545285
1.005	5.129964842971621
1.01	5.129915276934905
1.015	5.1298669060493856
1.02	5.129822114792273
1.025	5.129781700289409
1.03	5.129739768613148
1.035	5.1296985042288075
1.04	5.129656198788107
1.045	5.129610118095584
1.05	5.129572737901182
1.055	5.129531616405902
1.06	5.129487858511812
1.065	5.12945289322267
1.07	5.129416105821502
1.075	5.129378730656069
1.08	5.129337682512846
1.085	5.129299816795553
1.09	5.129266716414978
1.095	5.129232335221117
1.1	5.1291972655992435
1.105	5.129156893482358
1.11	5.129124822054283
1.115	5.1290934459295565
1.12	5.129061365440469
1.125	5.129028417985798
1.13	5.12899018322157
1.135	5.128961954848694
1.14	5.128933373009436
1.145	5.128910353910953
1.15	5.12888794739697
1.155	5.128862479348112
1.16	5.1288364559223565
1.165	5.128809830888409
1.17	5.1287811931527045
1.175	5.1287344133687816
1.18	5.128698875819197
1.185	5.128661433629306
1.19	5.1286316955517
1.195	5.1285966739808115
1.2	5.128568990137491
1.205	5.1285360884436955
1.21	5.128509006864953
1.215	5.128480272265883
1.22	5.1284501141152035
1.225	5.128424734121213
1.23	5.128394161360916
1.235	5.128370446233467
1.24	5.128340605765149
1.245	5.128317648849468
1.25	5.128289351848739
1.255	5.1282661051092555
1.26	5.128241746244744
1.265	5.128214833956171
1.27	5.128193367212256
1.275	5.128166172479207
1.28	5.128145975627344
1.285	5.128119495670008
1.29	5.128099804905467
1.295	5.128075103828934
1.3	5.1280547604767435
1.305	5.128034289229814
1.31	5.128010912654838
1.315	5.127997615074758
1.32	5.1279921221719285
1.325	5.127980298668428
1.33	5.1279651959340775
1.335	5.127952052124071
1.34	5.127935702544766
1.345	5.127920239476397
1.35	5.127897911394956
1.355	5.1278776124558005
1.36	5.127859930701933
1.365	5.127841030989981
1.37	5.127824448143961
1.375	5.127806406365032
1.38	5.127792848931829
1.385	5.127777015469308
1.39	5.127763016877208
1.395	5.127746243652432
1.4	5.12773187553925
1.405	5.127714420320824
1.41	5.127693645811932
1.415	5.127663990839698
1.42	5.1276407041579795
1.425	5.1276192960538305
1.43	5.127598933265722
1.435	5.127579360278076
1.44	5.127560412780768
1.445	5.127542023315764
1.45	5.1275240766183545
1.455	5.127506536831083
1.46	5.127489447544215
1.465	5.127472847176012
1.47	5.127456927606074
1.475	5.127442907833061
1.48	5.1274406396307635
1.485	5.127434798786786
1.49	5.127425073207464
1.495	5.127414563375356
1.5	5.127404981350736
1.505	5.127393884722771
1.51	5.127380203144444
1.515	5.127361418067398
1.52	5.127346107878933
1.525	5.127331762492974
1.53	5.127318046290954
1.535	5.127304960755284
1.54	5.127293344603265
1.545	5.12727982431584
1.55	5.127266724180769
1.555	5.127253963115485
1.56	5.127241508880269
1.565	5.127229351640479
1.57	5.127217571815648
1.575	5.127206360649848
1.58	5.127197360283435
1.585	5.127193411147919
1.59	5.12718640760266
1.595	5.12717850942428
1.6	5.127170335673655
1.605	5.127162146863178
1.61	5.12715490266431
1.615	5.127145814767371
1.62	5.127136260086355
1.625	5.12712660988244
1.63	5.127117325177331
1.635	5.127108186502944
1.64	5.127099164409895
1.645	5.127090314163524
1.65	5.127082096116586
1.655	5.127071563370203
1.66	5.127054844455462
1.665	5.1270418062228
1.67	5.12702982544386
1.675	5.127018416511567
1.68	5.127007415058066
1.685	5.126996716215681
1.69	5.126986283006619
1.695	5.126976073448631
1.7	5.126966064692575
1.705	5.126956247277895
1.71	5.126946610573603
1.715	5.126937156354382
1.72	5.12692789502295
1.725	5.126918863468912
1.73	5.126910221893618
1.735	5.126904076323223
1.74	5.126901657579505
1.745	5.126896468397389
1.75	5.126890654336383
1.755	5.126884508995379
1.76	5.126878147256286
1.765	5.126871581892128
1.77	5.126864705438276
1.775	5.126855936658351
1.78	5.126838138031558
1.785	5.126835853140614
1.79	5.126828589678575
1.795	5.126813481478999
1.8	5.12681212343435
1.805	5.12680012836662
1.81	5.12679293850488
1.815	5.126789611837542
1.82	5.126774470451707
1.825	5.126772916752825
1.83	5.126767373256964
1.835	5.126752608050411
1.84	5.126752263418061
1.845	5.126743862067604
1.85	5.126733100558239
1.855	5.1267319819213295
1.86	5.126717955629783
1.865	5.126716455829884
1.87	5.126712204985144
1.875	5.126697740166217
1.88	5.12669806502505
1.885	5.126691612120762
1.89	5.126679754384368
1.895	5.126680149429996
1.9	5.126668093333445
1.905	5.126674108130658
1.91	5.1266682372164984
1.915	5.12666368509262
1.92	5.1266585693559446
1.925	5.1266525686816795
1.93	5.12664888319401
1.935	5.126644615395566
1.94	5.126640025230141
1.945	5.126634855641302
1.95	5.12662838171611
1.955	5.126624733797334
1.96	5.126620381424833
1.965	5.126615402159874
1.97	5.126608863739365
1.975	5.126605288559796
1.98	5.126601074545153
1.985	5.126596228365891
1.99	5.126589173691924
1.995	5.126579046164493
2.0	5.126575960451774
2.005	5.1265714400921345
2.01	5.126566652697826
2.015	5.126561548957334
2.02	5.126555530837754
2.025	5.126546630225693
2.03	5.126544027723557
2.035	5.126540439493503
2.04	5.126536490143874
2.045	5.126532279788576
2.05	5.126527664179492
2.055	5.126521282238264
2.06	5.126514669784742
2.065	5.126512867576935
2.07	5.126510084928327
2.075	5.126507248609877
2.08	5.126504723143792
2.085	5.1265042040655215
2.09	5.126522426637457
2.095	5.126540070573854
2.1	5.126550205556169
2.105	5.126550063091262
2.11	5.126560733635043
2.115	5.126565348385395
2.12	5.126562775672802
2.125	5.126570660333672
2.13	5.126569671601416
2.135	5.126561540992149
2.14	5.12652908532837
2.145	5.126509119546988
2.15	5.126496022505955
2.155	5.12648462398016
2.16	5.126474239118918
2.165	5.126464327994555
2.17	5.126453698624651
2.175	5.126446357499097
2.18	5.126438912369342
2.185	5.126431559867548
2.19	5.126423974099616
2.195	5.126415556672778
2.2	5.126410031395435
2.205	5.126404104750303
2.21	5.12639810785386
2.215	5.12639160846422
2.22	5.126384784513253
2.225	5.126380551122403
2.23	5.1263761413330755
2.235	5.126373057290901
2.24	5.126379802988011
2.245	5.126385044003788
2.25	5.126385245082322
2.255	5.126385578836944
2.26	5.1263866018639
2.265	5.126383741132397
2.27	5.126385427840281
2.275	5.126381340430932
2.28	5.126383150289048
2.285	5.126378203736985
2.29	5.126377195896327
2.295	5.126369409677675
2.3	5.1263683279684775
2.305	5.1263624474413305
2.31	5.1263620384905755
2.315	5.126356593826713
2.32	5.126356577882709
2.325	5.126351536009755
2.33	5.126352027557678
2.335	5.126347813997912
2.34	5.126350581856746
2.345	5.12636438419968
2.35	5.126383943712722
2.355	5.126385351233633
2.36	5.1263978834922685
2.365	5.126397804834136
2.37	5.1264051691459205
2.375	5.12640773421291
2.38	5.126408510418857
2.385	5.126415507369251
2.39	5.12641108779158
2.395	5.126415376600141
2.4	5.126379315358652
2.405	5.126358964554147
2.41	5.126344173042431
2.415	5.126331961868464
2.42	5.126321227917178
2.425	5.126311607787824
2.43	5.126302878645829
2.435	5.1262947588935495
2.44	5.126287345255844
2.445	5.126280470367238
2.45	5.126274727416627
2.455	5.12627702599955
2.46	5.126277857615912
2.465	5.126279527456279
2.47	5.126275708569914
2.475	5.126276144416624
2.48	5.126272433509843
2.485	5.126269447718937
2.49	5.126269471844571
2.495	5.1262645301374965
