# Supplementary material for: A Mechanistic DNA Repair and Survival Model (Medras): Applications to Intrinsic Radiosensitivity, Relative Biological Effectiveness and Dose-Rate
Source: Front Oncol. 2021 Jun 29;11:689112. doi: 10.3389/fonc.2021.689112 (PMC8276175; doi:10.3389/fonc.2021.689112)
Supplement: Supplementary Data Sheet 2 — Medras model code used to generate data in this work. [file DataSheet_2.zip › Medras/Data/TrackData/Carbon/EnergyRange_Radial Energy_CarbonRun360MeV.csv]

# Value of 1 to indicate we must rescale to breaks
1
# Particle ID to identify what particle we use by Z. Taken from command line.
6
# Total LET value for curve
59.9727706231
# Average energy deposit at a given range. Distances um; energies in keV
# Input file name: Radial Energy_CarbonRun360MeV.csv
# Written at: 2019-04-11 09:28:02.424000
# r	Energy
0.0	0.1736752384218552
0.005	0.2602458168368294
0.01	0.28720710391310134
0.015	0.30327207333554546
0.02	0.31248191036556344
0.025	0.3203177076322064
0.03	0.3275969740804792
0.035	0.33378708661471795
0.04	0.33914464777458353
0.045	0.3434748724418666
0.05	0.3507985888942848
0.055	0.35417908996940634
0.06	0.35782016493746654
0.065	0.36144119517792156
0.07	0.36471743637113135
0.075	0.3678835723152141
0.08	0.3708229370918505
0.085	0.37370999713311664
0.09	0.37647028167536223
0.095	0.3791406105238679
0.1	0.38165485031606067
0.105	0.3839333262421176
0.11	0.3861587377989404
0.115	0.3881263753441044
0.12	0.390031441247325
0.125	0.39194409241233386
0.13	0.3939845428554375
0.135	0.39596817985262944
0.14	0.39789927304727923
0.145	0.399761476580437
0.15	0.4015070824677567
0.155	0.4031185857468653
0.16	0.40468935607656575
0.165	0.406091192521144
0.17	0.4075350505386255
0.175	0.40874886416231915
0.18	0.40993842481448084
0.185	0.41125768080740693
0.19	0.41256659339577884
0.195	0.41380329224506857
0.2	0.4150162810372376
0.205	0.416149167698834
0.21	0.41727615816498687
0.215	0.4184447225122738
0.22	0.4197242830119015
0.225	0.42088459139666556
0.23	0.42187568315876894
0.235	0.4230591241975052
0.24	0.42401407318949447
0.245	0.4250429305127184
0.25	0.42604685378516777
0.255	0.4269836318444588
0.26	0.4279816353533911
0.265	0.42888775699162646
0.27	0.42977878886154874
0.275	0.4307709271024767
0.28	0.43162906548927
0.285	0.432573488865255
0.29	0.43335870765118834
0.295	0.43432073751051203
0.3	0.4350606482621316
0.305	0.43595974174369584
0.31	0.43679575177965807
0.315	0.4377262098431495
0.32	0.4386211213738501
0.325	0.4394017559182006
0.33	0.4402123416582758
0.335	0.44106442123046463
0.34	0.4419177894073153
0.345	0.4426858221974823
0.35	0.44343027112330813
0.355	0.4439754006955345
0.36	0.444625538946327
0.365	0.44539038175488926
0.37	0.44607648932072563
0.375	0.446740402617603
0.38	0.44747982603339365
0.385	0.44822241156757203
0.39	0.44892821460186705
0.395	0.4496855918258118
0.4	0.45027404205635885
0.405	0.4510392743377594
0.41	0.4515655207826679
0.415	0.4523329326279867
0.42	0.45282264428094227
0.425	0.4533499216856528
0.43	0.4539277507738876
0.435	0.4546377124556194
0.44	0.45537454445923736
0.445	0.45588307040422527
0.45	0.4562999230841586
0.455	0.4570861321175099
0.46	0.4575612458117988
0.465	0.4582703223512717
0.47	0.45864216203140673
0.475	0.4593346429201284
0.48	0.460066413856226
0.485	0.4606045333958972
0.49	0.461164059603191
0.495	0.4617588051672585
0.5	0.46228116680897624
0.505	0.46272750501609344
0.51	0.4631860691514896
0.515	0.46400812169958844
0.52	0.4646972088029701
0.525	0.46506864970425
0.53	0.46595158783092006
0.535	0.46621003007423134
0.54	0.46695550744371145
0.545	0.4672209560673317
0.55	0.46755529595144657
0.555	0.46821722007560945
0.56	0.4686407100332445
0.565	0.469032715563996
0.57	0.469500363116025
0.575	0.46994244865615387
0.58	0.4704108821103192
0.585	0.47086182983380626
0.59	0.47122272147454103
0.595	0.47150334867953486
0.6	0.4719180409749174
0.605	0.4726217961656744
0.61	0.47317887978197243
0.615	0.47324250765538595
0.62	0.47384591933357845
0.625	0.47407906369101394
0.63	0.4745291897474401
0.635	0.4746896508768036
0.64	0.47536138545945794
0.645	0.4754491585200621
0.65	0.4758647944102962
0.655	0.4763898060140435
0.66	0.4766731913457202
0.665	0.4770870995850856
0.67	0.4775222882187008
0.675	0.47822775782452764
0.68	0.4787893160308794
0.685	0.4793417738574416
0.69	0.47965231070050957
0.695	0.47999958498621204
0.7	0.4803291302796149
0.705	0.480705104109791
0.71	0.4810632689178414
0.715	0.4816493606184112
0.72	0.48212821389824334
0.725	0.4825467213085095
0.73	0.4828042190876108
0.735	0.4831199400222041
0.74	0.4835560422220759
0.745	0.4837451935576282
0.75	0.4839245892938531
0.755	0.48450862800453676
0.76	0.48464996946228034
0.765	0.48537577787668534
0.77	0.48548404348465013
0.775	0.4862461641396966
0.78	0.4863894467931975
0.785	0.4871594799952216
0.79	0.4872702480404286
0.795	0.48757382002761546
0.8	0.48833082243547765
0.805	0.48844610350603573
0.81	0.4887715967682424
0.815	0.489447961055153
0.82	0.48975029270863685
0.825	0.4900346577694111
0.83	0.4904272080291034
0.835	0.49085804173504616
0.84	0.4913626956639358
0.845	0.4919724417850299
0.85	0.49227023150954824
0.855	0.49253315755090804
0.86	0.4928833789599349
0.865	0.49325165333168125
0.87	0.4936130698149539
0.875	0.4939843086321265
0.88	0.494295247580108
0.885	0.4945938893780275
0.89	0.49479476773397135
0.895	0.4953325557056167
0.9	0.49575683905614054
0.905	0.49616824054425346
0.91	0.4965732658381626
0.915	0.4967769393712771
0.92	0.497028108183698
0.925	0.4976119595162808
0.93	0.4980014986515809
0.935	0.49798146550404054
0.94	0.49833839471425656
0.945	0.49882408129643047
0.95	0.49898425725309237
0.955	0.4992357405094439
0.96	0.49978218289332443
0.965	0.49971039074958434
0.97	0.5003967348049863
0.975	0.5004758207272331
0.98	0.5010937334367869
0.985	0.501316751116105
0.99	0.5017745787308707
0.995	0.50208315266193
1.0	0.5023114007279691
1.005	0.502334924411066
1.01	0.5030246629530142
1.015	0.5029568477081823
1.02	0.5036095962793049
1.025	0.5034410959279905
1.03	0.5035823851909403
1.035	0.5042603010632299
1.04	0.5041826641398226
1.045	0.5043215087928274
1.05	0.5049422429858573
1.055	0.5048508293303122
1.06	0.5050124507955113
1.065	0.5054600748089217
1.07	0.5056898705887459
1.075	0.5056722297610435
1.08	0.5058240194166804
1.085	0.506015830898983
1.09	0.5066023827024705
1.095	0.5067382105022695
1.1	0.5069161083604053
1.105	0.5071495433084208
1.11	0.5073986901951761
1.115	0.507657781353663
1.12	0.5079378092870692
1.125	0.5082529459531275
1.13	0.5086402142445977
1.135	0.5090672383517447
1.14	0.5094758198249205
1.145	0.5096569292744157
1.15	0.5100047947805038
1.155	0.5103330062111905
1.16	0.510657160567876
1.165	0.5109797917202957
1.17	0.5112963482424063
1.175	0.5113016594529374
1.18	0.5115773831660329
1.185	0.5120501844014063
1.19	0.5124059026621007
1.195	0.5127394131742347
1.2	0.5130097913378172
1.205	0.5132313957950214
1.21	0.5134935713426457
1.215	0.5137607942146383
1.22	0.5137345821298785
1.225	0.5139366299857029
1.23	0.5142918148558555
1.235	0.514538355223088
1.24	0.5147933085371917
1.245	0.5148268658773828
1.25	0.5148948044353502
1.255	0.5153560638431712
1.26	0.5156165389792622
1.265	0.5157484521126596
1.27	0.5156618755252326
1.275	0.5161894660494665
1.28	0.5165019174968803
1.285	0.516240684530349
1.29	0.5168221902361022
1.295	0.5171635779665813
1.3	0.5169139305468433
1.305	0.5175160380338488
1.31	0.5178669629441602
1.315	0.5176018367848821
1.32	0.5181836940332195
1.325	0.5185112677016818
1.33	0.5182501413838388
1.335	0.5188789437809709
1.34	0.5186597192742767
1.345	0.519275760619458
1.35	0.5196245979811424
1.355	0.5193791300278368
1.36	0.5200210146708572
1.365	0.519789939080417
1.37	0.5204541297237855
1.375	0.520218257702964
1.38	0.520793793725959
1.385	0.5205041539250299
1.39	0.5211217764210756
1.395	0.5208729678125432
1.4	0.5215119465423159
1.405	0.5212744503432174
1.41	0.5219278912782402
1.415	0.5217110695735355
1.42	0.522370808001203
1.425	0.5221722428551641
1.43	0.5222588796625185
1.435	0.5229577983997032
1.44	0.5227472123094706
1.445	0.5233955812698415
1.45	0.5231477792836113
1.455	0.5232299209423391
1.46	0.5239233593192204
1.465	0.523708583277055
1.47	0.5243753251041663
1.475	0.5241841625344877
1.48	0.5242343945462028
1.485	0.5249366469211044
1.49	0.5247484094299414
1.495	0.5248258567602894
1.5	0.5253600962313953
1.505	0.5254793415190234
1.51	0.5254710386642539
1.515	0.5256701026269667
1.52	0.5264598589612682
1.525	0.5262781732983435
1.53	0.5264014921166992
1.535	0.5268748875964171
1.54	0.5271851421561371
1.545	0.5271183602394344
1.55	0.5271359907700808
1.555	0.5273379125150929
1.56	0.527916722828363
1.565	0.5277482865923632
1.57	0.5278409243544039
1.575	0.5279786669081192
1.58	0.5287257295107757
1.585	0.5286566523342773
1.59	0.5288091628809032
1.595	0.5289841152245089
1.6	0.5291739638225479
1.605	0.5293768683536699
1.61	0.5301961331958838
1.615	0.5300395314876899
1.62	0.53005220626549
1.625	0.5300524371246085
1.63	0.5301344586009947
1.635	0.5302465811352982
1.64	0.5303779871434644
1.645	0.5305307402914364
1.65	0.5312583900427719
1.655	0.531072572866383
1.66	0.5311393506079751
1.665	0.5312516970194824
1.67	0.5313835546882558
1.675	0.5315272160162166
1.68	0.5316803310107157
1.685	0.5318401472593578
1.69	0.5320078005593508
1.695	0.5321891581592764
1.7	0.5325077953793315
1.705	0.5327587510790811
1.71	0.5329935420163651
1.715	0.5332217371729391
1.72	0.5334448404719542
1.725	0.5336648841239299
1.73	0.5338800298972961
1.735	0.5340694941310226
1.74	0.534208920382186
1.745	0.5343822522669144
1.75	0.5345648483100275
1.755	0.5347519663392774
1.76	0.534941807634166
1.765	0.5351331463137016
1.77	0.5353228214871509
1.775	0.5354962721003182
1.78	0.535620093856414
1.785	0.5357771837443017
1.79	0.5359436209082183
1.795	0.53611533126156
1.8	0.5362899921260298
1.805	0.53646537724566
1.81	0.5366397308098781
1.815	0.5368074444454457
1.82	0.5366142477590327
1.825	0.5366276772109817
1.83	0.5370096273792357
1.835	0.5372316786713
1.84	0.5374362493625732
1.845	0.5376315862283608
1.85	0.5378206632567888
1.855	0.5380033366482769
1.86	0.5381700978673996
1.865	0.5376934236745055
1.87	0.5382572168446048
1.875	0.5385188889281796
1.88	0.5387467446817515
1.885	0.5389570183571015
1.89	0.5391496264035556
1.895	0.5389209962281535
1.9	0.5390980858301972
1.905	0.5394728165599971
1.91	0.5397189452845769
1.915	0.5399332003112639
1.92	0.5401056102928555
1.925	0.539640905772633
1.93	0.5402380749618751
1.935	0.5405139347895653
1.94	0.5407405062810037
1.945	0.5409193124943439
1.95	0.5403691077818807
1.955	0.540914888619787
1.96	0.5411520036921252
1.965	0.5413320422020514
1.97	0.5408368789471978
1.975	0.5414213662962485
1.98	0.5416858091415149
1.985	0.5418897143330327
1.99	0.5413944179348328
1.995	0.541942845533294
2.0	0.5421883849883996
2.005	0.542365593995358
2.01	0.5418722268159432
2.015	0.5424708472827169
2.02	0.5427268717019572
2.025	0.5422549007369055
2.03	0.5428201560513006
2.035	0.5431088826861106
2.04	0.5432805098074528
2.045	0.5427508562353764
2.05	0.5433406340813274
2.055	0.5435757555456604
2.06	0.5430783212575481
2.065	0.5436898503201268
2.07	0.5439487044268174
2.075	0.5434607716483365
2.08	0.544073296402374
2.085	0.5443486259662229
2.09	0.5438819817305599
2.095	0.5445425293358281
2.1	0.5448397258774406
2.105	0.5443451795460016
2.11	0.5450148503286482
2.115	0.5452886582775562
2.12	0.5448088927073704
2.125	0.545481927740088
2.13	0.5455838023001508
2.135	0.5453450443570343
2.14	0.5459093713022611
2.145	0.5454191628086795
2.15	0.5460830081092996
2.155	0.5463579336714225
2.16	0.5458733726896281
2.165	0.5465477972844371
2.17	0.5460806620504276
2.175	0.5467482505870088
2.18	0.5470378002089968
2.185	0.5465140592298606
2.19	0.5470541879583122
2.195	0.5465380660705602
2.2	0.5471550260565952
2.205	0.5469146850462275
2.21	0.5471731593669358
2.215	0.5475525757455487
2.22	0.5470667307189155
2.225	0.5477135651429409
2.23	0.5472417344509674
2.235	0.5479001163199589
2.24	0.547490349400635
2.245	0.5481697614161567
2.25	0.5480710381923567
2.255	0.5482311378278196
2.26	0.5486891208441633
2.265	0.5482383223010266
2.27	0.5489171660563577
2.275	0.5484575708940727
2.28	0.5491678714079006
2.285	0.5486970853324981
2.29	0.5494183895558967
2.295	0.5489440846289955
2.3	0.5496848781397975
2.305	0.5492052452922223
2.31	0.5499498571459814
2.315	0.5494704485741639
2.32	0.5502162915670863
2.325	0.5497381087619291
2.33	0.5504850419211946
2.335	0.5500049491410786
2.34	0.5507473091811403
2.345	0.5502359490824503
2.35	0.5509608135040929
2.355	0.5504784175293668
2.36	0.5511934803109155
2.365	0.5507408296726405
2.37	0.5512042684318181
2.375	0.5511442254512817
2.38	0.5509824817848135
2.385	0.551710215287659
2.39	0.5512674729928452
2.395	0.5519934769453161
2.4	0.551405162167811
2.405	0.5520583150016055
2.41	0.5515494087443905
2.415	0.5522021192302591
2.42	0.5517573983517339
2.425	0.5516814652433639
2.43	0.5523847197018612
2.435	0.5519294878312926
2.44	0.5526440063785827
2.445	0.552166669045449
2.45	0.552854949224517
2.455	0.5524007998449997
2.46	0.5523205698061338
2.465	0.5530603477488119
2.47	0.5525929991517257
2.475	0.5533059287204525
2.48	0.5528729683923947
2.485	0.5528070821432775
2.49	0.5535637173238769
2.495	0.5531047426320443
