# Supplementary material for: A Mechanistic DNA Repair and Survival Model (Medras): Applications to Intrinsic Radiosensitivity, Relative Biological Effectiveness and Dose-Rate
Source: Front Oncol. 2021 Jun 29;11:689112. doi: 10.3389/fonc.2021.689112 (PMC8276175; doi:10.3389/fonc.2021.689112)
Supplement: Supplementary Data Sheet 2 — Medras model code used to generate data in this work. [file DataSheet_2.zip › Medras/Data/TrackData/Carbon/EnergyRange_Radial Energy_CarbonRun36MeV.csv]

# Value of 1 to indicate we must rescale to breaks
1
# Particle ID to identify what particle we use by Z. Taken from command line.
6
# Total LET value for curve
390.336401606
# Average energy deposit at a given range. Distances um; energies in keV
# Input file name: Radial Energy_CarbonRun36MeV.csv
# Written at: 2019-04-11 09:23:18.099000
# r	Energy
0.0	1.4873452621614676
0.005	2.326909733883813
0.01	2.591615394938933
0.015	2.7690548822494154
0.02	2.896374961740435
0.025	2.9994513398847285
0.03	3.088484005601609
0.035	3.1662816799416045
0.04	3.234471777791707
0.045	3.292770814116957
0.05	3.3707115342724516
0.055	3.415299367900156
0.06	3.458744948877275
0.065	3.4979686153740124
0.07	3.534787669480738
0.075	3.5708668129904515
0.08	3.6029302594648813
0.085	3.63212586489926
0.09	3.660644260793256
0.095	3.6848860652756237
0.1	3.707826277243174
0.105	3.7304406675249537
0.11	3.7500959214690797
0.115	3.7695916295533403
0.12	3.786646519609385
0.125	3.8023896750313173
0.13	3.817739923417753
0.135	3.832913083392414
0.14	3.848215763737911
0.145	3.8623980043541133
0.15	3.874176639716632
0.155	3.885405848643512
0.16	3.8973614180839626
0.165	3.9077265638502636
0.17	3.916066858195172
0.175	3.924015942423718
0.18	3.9318411056948825
0.185	3.938693558191767
0.19	3.9465441550523814
0.195	3.954914340738821
0.2	3.961057714642685
0.205	3.9664383812164434
0.21	3.972389108056821
0.215	3.977486992422474
0.22	3.9820118942702023
0.225	3.9871714867992187
0.23	3.99210820255268
0.235	3.995646617560434
0.24	3.9989950986561826
0.245	4.0024398921239035
0.25	4.005132522160255
0.255	4.008252407138631
0.26	4.011735681973765
0.265	4.0144470659842
0.27	4.015788498718174
0.275	4.017500491333817
0.28	4.019225129708345
0.285	4.02112650395007
0.29	4.022611576668573
0.295	4.02376663408837
0.3	4.024391379147998
0.305	4.025270459070204
0.31	4.026389585796354
0.315	4.02728559030989
0.32	4.028072057294145
0.325	4.028196796886524
0.33	4.028413493827631
0.335	4.02884539904325
0.34	4.028934572095836
0.345	4.028908791793334
0.35	4.029136098064402
0.355	4.030032039542802
0.36	4.030621963862413
0.365	4.0307311780006705
0.37	4.029633058345673
0.375	4.028492169888934
0.38	4.026934350608696
0.385	4.026092443259657
0.39	4.025232167174628
0.395	4.0247807966028795
0.4	4.024180678318976
0.405	4.023818323951888
0.41	4.023212651905949
0.415	4.022321180288341
0.42	4.021126811394244
0.425	4.019856382444126
0.43	4.018764240608719
0.435	4.017429490196076
0.44	4.016220546409745
0.445	4.01447348544046
0.45	4.012761265005357
0.455	4.011459413348855
0.46	4.010032832707892
0.465	4.009160950262153
0.47	4.008233031131078
0.475	4.007428564056174
0.48	4.006155497761295
0.485	4.005091585800336
0.49	4.003133913196175
0.495	4.001782279716901
0.5	4.000152745104026
0.505	3.9986729324145394
0.51	3.997360283920441
0.515	3.9961902800732556
0.52	3.9951549043001653
0.525	3.993457330143717
0.53	3.9923621844074413
0.535	3.990706371457061
0.54	3.9892047600512455
0.545	3.9878108063716597
0.55	3.986221051914863
0.555	3.9850519869639247
0.56	3.983882587967278
0.565	3.9827590454803166
0.57	3.9817827490088273
0.575	3.9807284856739393
0.58	3.9797891581592717
0.585	3.978836652645341
0.59	3.977615128475747
0.595	3.976587335400877
0.6	3.9755131376894437
0.605	3.974437660953058
0.61	3.973483027158679
0.615	3.972029164971843
0.62	3.9707158201978383
0.625	3.9695628153055598
0.63	3.9684523998790255
0.635	3.9673585476834776
0.64	3.9664645960313583
0.645	3.9652007165033747
0.65	3.9641320733045404
0.655	3.963191918088546
0.66	3.9620480692157654
0.665	3.9610291461638907
0.67	3.960118684155261
0.675	3.9591291299336406
0.68	3.9581749746011905
0.685	3.957330906278185
0.69	3.9564968648977636
0.695	3.955706870185934
0.7	3.9549571261367267
0.705	3.9541758654921844
0.71	3.9533285861789946
0.715	3.952605727998429
0.72	3.951894349749117
0.725	3.951036679024268
0.73	3.9502698370698797
0.735	3.9495593301769767
0.74	3.948805186470617
0.745	3.948041287479463
0.75	3.9473434802375573
0.755	3.9466728913509326
0.76	3.9458621622994348
0.765	3.945203616046553
0.77	3.944536819602225
0.775	3.9438923267679145
0.78	3.943225298009612
0.785	3.9426487092429174
0.79	3.9420393024786704
0.795	3.9413734049771496
0.8	3.94079491082505
0.805	3.9402167187714334
0.81	3.9396504552828855
0.815	3.9390852913667644
0.82	3.938548573453465
0.825	3.938027310783897
0.83	3.9374789839832247
0.835	3.936930319977484
0.84	3.9364270022222425
0.845	3.93593955530637
0.85	3.9353639180400988
0.855	3.9348043376240844
0.86	3.93430010475614
0.865	3.933822276469798
0.87	3.933365621353808
0.875	3.9329258016144824
0.88	3.93249918122262
0.885	3.9320863032140934
0.89	3.9316903860265513
0.895	3.931311119712078
0.9	3.9309374655875184
0.905	3.930569780516413
0.91	3.930179117422586
0.915	3.929778627109204
0.92	3.9294075358997564
0.925	3.9290540207003155
0.93	3.928709554660435
0.935	3.928370136854428
0.94	3.9280428545540635
0.945	3.9277252101922637
0.95	3.927407631441908
0.955	3.927073125076625
0.96	3.926756281881707
0.965	3.9264471047854403
0.97	3.9261516382076067
0.975	3.925848422912195
0.98	3.9255462771573852
0.985	3.925258105320448
0.99	3.9249796777852968
0.995	3.924709438630831
1.0	3.9244594502548025
1.005	3.9242095271476387
1.01	3.923966024983736
1.015	3.923721521459997
1.02	3.9234872640105136
1.025	3.9232536903642736
1.03	3.9230250455307214
1.035	3.9228038074564795
1.04	3.922580465900059
1.045	3.9223583016685706
1.05	3.9221383299620354
1.055	3.9219219354016848
1.06	3.9217109893434516
1.065	3.921504745909036
1.07	3.92128363277833
1.075	3.921061299301237
1.08	3.92085225624547
1.085	3.920649683688876
1.09	3.920452615052107
1.095	3.9202643865680176
1.1	3.920081049745479
1.105	3.919899190172375
1.11	3.9197203150758155
1.115	3.9195447530556633
1.12	3.9193761295013734
1.125	3.9192138001618018
1.13	3.9190510454261167
1.135	3.918889949222457
1.14	3.9187305839473368
1.145	3.9185685569983857
1.15	3.918400734796199
1.155	3.9182409020250515
1.16	3.9180849840271175
1.165	3.9179321204323023
1.17	3.9177816989271443
1.175	3.917629734530777
1.18	3.9174833828470743
1.185	3.9173450072784135
1.19	3.9171998879242427
1.195	3.917066704364596
1.2	3.9169253450269803
1.205	3.9167966784955666
1.21	3.9166593258213847
1.215	3.9165344838044
1.22	3.91640137497456
1.225	3.9162795959371226
1.23	3.9161512985994524
1.235	3.9160287875118946
1.24	3.915910459405485
1.245	3.9157877949933564
1.25	3.915675259554848
1.255	3.91555460747248
1.26	3.915445978003051
1.265	3.915328121971193
1.27	3.9152227545523806
1.275	3.9151080115821846
1.28	3.915005350759251
1.285	3.9148941055788917
1.29	3.914793205843748
1.295	3.914686431169264
1.3	3.9145832996257868
1.305	3.914486443948044
1.31	3.9143827844988457
1.315	3.9142900318125933
1.32	3.914188112508147
1.325	3.914098448896044
1.33	3.9139989097133356
1.335	3.9139119282678796
1.34	3.913815439403021
1.345	3.9137320926974875
1.35	3.9136514281156307
1.355	3.9135667520573056
1.36	3.91348488495603
1.365	3.9134014064174716
1.37	3.913322000443768
1.375	3.9132426209229343
1.38	3.9131906336546605
1.385	3.913130049969845
1.39	3.913071836838452
1.395	3.9130013370442924
1.4	3.912940090158412
1.405	3.9128673435354475
1.41	3.9127952296947175
1.415	3.9127035285941996
1.42	3.912626398792421
1.425	3.9125489213307487
1.43	3.9124740850130992
1.435	3.912402837709853
1.44	3.9123275359323495
1.445	3.9122427849024044
1.45	3.912164414708754
1.455	3.9120844323136104
1.46	3.9120144835444046
1.465	3.9119377708908085
1.47	3.911870908823547
1.475	3.9117979686220923
1.48	3.9117316176792545
1.485	3.9116655976934505
1.49	3.911594762669549
1.495	3.91153313044442
1.5	3.9114638535239172
1.505	3.9114039498179376
1.51	3.9113379966065573
1.515	3.911277305403815
1.52	3.9112176427317173
1.525	3.9111524990424353
1.53	3.911096640144317
1.535	3.9110328912894143
1.54	3.910978365908989
1.545	3.9109187507422756
1.55	3.910861711521109
1.555	3.910807822222043
1.56	3.9107477398644117
1.565	3.9106971550114493
1.57	3.91063873995123
1.575	3.9105898270145425
1.58	3.910538682458373
1.585	3.910506612507
1.59	3.9104663615050708
1.595	3.910423891201666
1.6	3.910380946829221
1.605	3.910338311384721
1.61	3.9102984465728543
1.615	3.91025564874199
1.62	3.9102253556247284
1.625	3.910203251056216
1.63	3.910172808473381
1.635	3.910140178855986
1.64	3.9101065490926223
1.645	3.910072768987036
1.65	3.9100415827422523
1.655	3.909999738033874
1.66	3.9099257479860663
1.665	3.9098655935296667
1.67	3.9098123114723586
1.675	3.9097620353715348
1.68	3.909713717733477
1.685	3.909666848956876
1.69	3.909621177260535
1.695	3.909576644555211
1.7	3.9095342648756812
1.705	3.9094919382917106
1.71	3.9094501017820122
1.715	3.909408817547614
1.72	3.909368081899644
1.725	3.909327911332514
1.73	3.909288353241841
1.735	3.909249945931965
1.74	3.9092151601408016
1.745	3.9091790260486605
1.75	3.9091428616435913
1.755	3.909106883890033
1.76	3.9090712074452316
1.765	3.9090358961300575
1.77	3.9090010785762894
1.775	3.9089675529007937
1.78	3.9089411830217773
1.785	3.908911485047712
1.79	3.908881039720617
1.795	3.9088503620396446
1.8	3.9088196421426216
1.805	3.90878895187657
1.81	3.908758347999041
1.815	3.9087279657688483
1.82	3.908698600977444
1.825	3.9086696916427064
1.83	3.9086426442424536
1.835	3.9086148052159766
1.84	3.908586719650694
1.845	3.908558448771135
1.85	3.908529932392314
1.855	3.9085008613778895
1.86	3.9084650233327403
1.865	3.908422279746767
1.87	3.9083880363735983
1.875	3.9083549561468454
1.88	3.9083226210560476
1.885	3.9082908036735415
1.89	3.9082592068666493
1.895	3.9082264882946123
1.9	3.9081949360508674
1.905	3.9081569700163743
1.91	3.908120758260837
1.915	3.908087063020051
1.92	3.908054437766178
1.925	3.9080225696832076
1.93	3.907991300666321
1.935	3.9079604930638294
1.94	3.907929817889186
1.945	3.9078982457813134
1.95	3.9078698398949436
1.955	3.9078413060957717
1.96	3.9078130028118583
1.965	3.9077850058402066
1.97	3.9077573303159068
1.975	3.9077299910413474
1.98	3.907703003791656
1.985	3.907676294367583
1.99	3.9076491684005243
1.995	3.907635655093769
2.0	3.9076209370059485
2.005	3.907601393656456
2.01	3.9075780118983654
2.015	3.907560232438184
2.02	3.9075401917875543
2.025	3.9075158504416336
2.03	3.907496047532042
2.035	3.9074760856370263
2.04	3.9074503469044637
2.045	3.907419731260527
2.05	3.907396086805847
2.055	3.9073720584643525
2.06	3.9073461752861807
2.065	3.90732463940859
2.07	3.9073022877937142
2.075	3.907277695872995
2.08	3.9072573182337353
2.085	3.9072369609469604
2.09	3.9072207574313023
2.095	3.9072084667550677
2.1	3.907192588274952
2.105	3.9071706293215724
2.11	3.9071565695974284
2.115	3.9071390890426247
2.12	3.90711718886641
2.125	3.9071028662123726
2.13	3.907083667662513
2.135	3.907063010164695
2.14	3.907043529926757
2.145	3.907019775718694
2.15	3.90700305278453
2.155	3.9069842752203665
2.16	3.906962334758297
2.165	3.906946691842471
2.17	3.906924808604785
2.175	3.9069090962685187
2.18	3.906891798500493
2.185	3.906870732172927
2.19	3.9068586703845565
2.195	3.9068378642075374
2.2	3.906824841827437
2.205	3.9068060109791958
2.21	3.906789872075395
2.215	3.90677509027904
2.22	3.906754465206559
2.225	3.9067416338971075
2.23	3.9067205507139957
2.235	3.9067067816218217
2.24	3.9066788792239415
2.245	3.9066586588334467
2.25	3.9066378010366165
2.255	3.9066183547165996
2.26	3.906600243570772
2.265	3.9065801446213624
2.27	3.9065635774030487
2.275	3.906543629649583
2.28	3.9065278736158158
2.285	3.9065080228138447
2.29	3.906488138330901
2.295	3.9064748610332827
2.3	3.9064582719406764
2.305	3.906435844979922
2.31	3.9064238023297513
2.315	3.9064089395462704
2.32	3.9063921813324063
2.325	3.9063709511431757
2.33	3.906359438018509
2.335	3.906345006283218
2.34	3.906327842059452
2.345	3.906308618167366
2.35	3.906297341217468
2.355	3.906283259821358
2.36	3.9062637778314575
2.365	3.906249585939358
2.37	3.9062375213396883
2.375	3.9062236772072416
2.38	3.9062033517708765
2.385	3.906191821643058
2.39	3.9061796807542204
2.395	3.906166482434926
2.4	3.9061500624700423
2.405	3.9061376024109964
2.41	3.9061211755687952
2.415	3.906108995597277
2.42	3.906093729602368
2.425	3.906079548320928
2.43	3.9060678893766476
2.435	3.9060525806762145
2.44	3.9060418121861185
2.445	3.906026806340943
2.45	3.906016706422683
2.455	3.9060105061466537
2.46	3.9060034029834463
2.465	3.9060006762386297
2.47	3.905987294067245
2.475	3.905983044236578
2.48	3.905970230559699
2.485	3.9059592722688743
2.49	3.9059548065740843
2.495	3.905940214300589
