# Supplementary material for: A Mechanistic DNA Repair and Survival Model (Medras): Applications to Intrinsic Radiosensitivity, Relative Biological Effectiveness and Dose-Rate
Source: Front Oncol. 2021 Jun 29;11:689112. doi: 10.3389/fonc.2021.689112 (PMC8276175; doi:10.3389/fonc.2021.689112)
Supplement: Supplementary Data Sheet 2 — Medras model code used to generate data in this work. [file DataSheet_2.zip › Medras/Data/TrackData/Carbon/EnergyRange_Radial Energy_CarbonRun600MeV.csv]

# Value of 1 to indicate we must rescale to breaks
1
# Particle ID to identify what particle we use by Z. Taken from command line.
6
# Total LET value for curve
38.8335480236
# Average energy deposit at a given range. Distances um; energies in keV
# Input file name: Radial Energy_CarbonRun600MeV.csv
# Written at: 2019-04-11 09:28:56.470000
# r	Energy
0.0	0.11330127365545258
0.005	0.1692989280818169
0.01	0.18661777257022485
0.015	0.19670364308991167
0.02	0.20260614108312755
0.025	0.2074848431330215
0.03	0.21174831095522298
0.035	0.21548829663008676
0.04	0.21865817277596386
0.045	0.22122362999246942
0.05	0.22578725746830808
0.055	0.2278898237473702
0.06	0.23022166329145596
0.065	0.23234489757203036
0.07	0.234392512311347
0.075	0.23630839147407354
0.08	0.23805712289428121
0.085	0.239824483585652
0.09	0.24132889577100117
0.095	0.24287732425255262
0.1	0.2442674198592874
0.105	0.24561664700668723
0.11	0.24702446096673739
0.115	0.2483342061506601
0.12	0.24956675870540485
0.125	0.250882757012482
0.13	0.25208353583789755
0.135	0.25320197269719547
0.14	0.25429001261231965
0.145	0.2554053967104998
0.15	0.2564450515237655
0.155	0.25749964974839
0.16	0.25851667888873
0.165	0.2594344596159979
0.17	0.26030631985598107
0.175	0.2612415573713375
0.18	0.2620726025324671
0.185	0.2628437295756412
0.19	0.26364509667208197
0.195	0.2644015426514468
0.2	0.265192476713072
0.205	0.2659208636844455
0.21	0.26667655487106007
0.215	0.2674038347515841
0.22	0.26811880556776174
0.225	0.26875655839809875
0.23	0.2693704201310391
0.235	0.27009373696252253
0.24	0.27067770939391417
0.245	0.2713218664672323
0.25	0.27194946869237874
0.255	0.27249552726210857
0.26	0.2731191122006647
0.265	0.2737411272113449
0.27	0.2742548937170216
0.275	0.2748483768007951
0.28	0.27539103442340945
0.285	0.27602947725910637
0.29	0.27659730267672056
0.295	0.2771260281441243
0.3	0.2775714065469051
0.305	0.27813403969611883
0.31	0.27860813671453644
0.315	0.27899333419430394
0.32	0.2794316640835972
0.325	0.279969415386031
0.33	0.2804696975473985
0.335	0.2809284331152167
0.34	0.281239980059572
0.345	0.28169705825707014
0.35	0.28219193538991616
0.355	0.2826284787595246
0.36	0.2830545230585576
0.365	0.2835111169927438
0.37	0.2839678797298004
0.375	0.28440978437070125
0.38	0.2848425599543991
0.385	0.2853038013958818
0.39	0.2858076920580328
0.395	0.286295967423878
0.4	0.28664794083298784
0.405	0.2871075285855757
0.41	0.287402801852319
0.415	0.2878178463353591
0.42	0.28804620910577383
0.425	0.2883397801610382
0.43	0.28866656521816614
0.435	0.2889835342293603
0.44	0.2893183952086173
0.445	0.28966000651076157
0.45	0.2899673543484241
0.455	0.29046045339150944
0.46	0.29075001486238417
0.465	0.29123516181799025
0.47	0.2915455782809647
0.475	0.2919607248628976
0.48	0.2922529396927741
0.485	0.29251417119424344
0.49	0.2928902719306239
0.495	0.29326006067698707
0.5	0.2936129235213269
0.505	0.29390938714480797
0.51	0.294155498473268
0.515	0.2945787995977419
0.52	0.29495157967599395
0.525	0.2951299108909684
0.53	0.2956275566489698
0.535	0.29574978522761947
0.54	0.29616730567871635
0.545	0.29631578039249823
0.55	0.29660520639930643
0.555	0.2970530855441939
0.56	0.2973432721051906
0.565	0.2976137279791681
0.57	0.2979215366714409
0.575	0.2982043370783137
0.58	0.2985047377867405
0.585	0.2988165716274718
0.59	0.29914084473971086
0.595	0.2993635409290793
0.6	0.2996219193544223
0.605	0.30002102575025497
0.61	0.30036095991941364
0.615	0.30044416573617344
0.62	0.30088373184250894
0.625	0.30105937412982814
0.63	0.3013731040915811
0.635	0.3014920265251279
0.64	0.30193881388018523
0.645	0.30198680406875883
0.65	0.3022466682091898
0.655	0.30257933365200107
0.66	0.30272836587018503
0.665	0.3029658228047017
0.67	0.3032174550243606
0.675	0.3035796840217501
0.68	0.30385201872215295
0.685	0.30414884653447777
0.69	0.30434878519279474
0.695	0.30458846464470274
0.7	0.3047964914219595
0.705	0.30505247351042786
0.71	0.3053244999780774
0.715	0.30571853027140117
0.72	0.3060327636431368
0.725	0.3062754258690418
0.73	0.3064313484396487
0.735	0.30663104166262267
0.74	0.3069769809575607
0.745	0.30717074617909756
0.75	0.30731761014482295
0.755	0.3076808834684395
0.76	0.30765347843867613
0.765	0.30805039596441525
0.77	0.30808115458066637
0.775	0.3085324233628188
0.78	0.3086037287175528
0.785	0.30906423039069736
0.79	0.3091187771447781
0.795	0.3093063135998172
0.8	0.30977732418458914
0.805	0.3098389952831168
0.81	0.3100309247353354
0.815	0.3104404842839985
0.82	0.3106124593807535
0.825	0.31077093344425
0.83	0.31092961333464475
0.835	0.3110853802543134
0.84	0.3113237008343568
0.845	0.3116426819324039
0.85	0.3118002390642004
0.855	0.31194024109391794
0.86	0.3121268992412255
0.865	0.3123196062073148
0.87	0.31244963477527116
0.875	0.3125935070893345
0.88	0.31272415824767824
0.885	0.3128514036554173
0.89	0.3129274761302008
0.895	0.3132026389928116
0.9	0.31341338751264036
0.905	0.3136191735755927
0.91	0.313815807530483
0.915	0.31389609319162204
0.92	0.3140090449645436
0.925	0.3143152812252843
0.93	0.3145152370278643
0.935	0.3144870954828407
0.94	0.3146745668247814
0.945	0.3149348347977681
0.95	0.3150119441372945
0.955	0.31516278599730696
0.96	0.3154779880057199
0.965	0.31542982340037945
0.97	0.3158191425715217
0.975	0.31584035791671744
0.98	0.3161639473889129
0.985	0.3162708138348018
0.99	0.31652026680035567
0.995	0.3166958201592564
1.0	0.3169411378030415
1.005	0.3170225476158546
1.01	0.3174861136301169
1.015	0.3174772044283926
1.02	0.3179302641014211
1.025	0.31791934501579655
1.03	0.3180636497593733
1.035	0.31853721893814474
1.04	0.31851739421543074
1.045	0.31859650801941913
1.05	0.3189344234576329
1.055	0.31886543004015594
1.06	0.3189585074227963
1.065	0.3192318885450668
1.07	0.3194103677505641
1.075	0.3194428421395279
1.08	0.31956221323208817
1.085	0.3197006818731844
1.09	0.3200860237612955
1.095	0.32016348154802265
1.1	0.32026758791313026
1.105	0.32041138782660467
1.11	0.320565303610536
1.115	0.32072378152148584
1.12	0.3208734354820894
1.125	0.32102328139329905
1.13	0.32123478822291335
1.135	0.321480292400942
1.14	0.32171538373667796
1.145	0.32180626484551095
1.15	0.32200281933472996
1.155	0.32218845818454867
1.16	0.3223720322142734
1.165	0.3225536880832067
1.17	0.3227248205190563
1.175	0.32261789858615714
1.18	0.3227152109005646
1.185	0.3229417619012376
1.19	0.32310822459795235
1.195	0.32326843791249255
1.2	0.32340878937485285
1.205	0.3235380439695332
1.21	0.3236808876600943
1.215	0.32382572423726347
1.22	0.3238000159204724
1.225	0.32391088234919446
1.23	0.324141578627778
1.235	0.32430666458745505
1.24	0.32446597358741025
1.245	0.32449118878635114
1.25	0.32453474305177943
1.255	0.3248176790060813
1.26	0.32502238377819953
1.265	0.32512756904721746
1.27	0.3250876241620952
1.275	0.3254238007859492
1.28	0.3256258496712003
1.285	0.32547546348759226
1.29	0.325860342817974
1.295	0.32608381930281904
1.3	0.3259386355963154
1.305	0.3263235677368531
1.31	0.3265478571737076
1.315	0.32639384258335713
1.32	0.3267779174543377
1.325	0.3269947768088242
1.33	0.32684204470716316
1.335	0.3272419144584749
1.34	0.3271086512440537
1.345	0.32749625126106324
1.35	0.32766111986289864
1.355	0.32749047474389675
1.36	0.32786582769839023
1.365	0.32771724983767486
1.37	0.32811255096682146
1.375	0.327970206419869
1.38	0.328380102091927
1.385	0.32824685052782476
1.39	0.3286657279347
1.395	0.32852848793326417
1.4	0.3289493580024525
1.405	0.328810195360701
1.41	0.3292091692906186
1.415	0.32903485697399787
1.42	0.32942372081522103
1.425	0.32928669191165133
1.43	0.32933137173483273
1.435	0.32975357105221875
1.44	0.32961901840710356
1.445	0.33001470513504666
1.45	0.32986178240752867
1.455	0.32990940879151065
1.46	0.33033362147065
1.465	0.3301995089775793
1.47	0.33061141519242054
1.475	0.33048409383611665
1.48	0.3305167285277168
1.485	0.33094912475911303
1.49	0.3308277722061484
1.495	0.33087466411607597
1.5	0.33120119299309114
1.505	0.33126880203620745
1.51	0.33125404790019014
1.515	0.33131887481531674
1.52	0.3317600709834027
1.525	0.3316320837430779
1.53	0.3316893737961283
1.535	0.33195762645455995
1.54	0.3321339346183323
1.545	0.3321011115829384
1.55	0.3322250674676281
1.555	0.3324070127072642
1.56	0.3328212129931576
1.565	0.33274079329759315
1.57	0.33282314643441946
1.575	0.3329291940880857
1.58	0.33342212464140564
1.585	0.3332930726470731
1.59	0.33334855031226285
1.595	0.3334314459199782
1.6	0.33352969413908723
1.605	0.33363985565733306
1.61	0.33413031462311754
1.615	0.3340245517444748
1.62	0.33406954112881626
1.625	0.3341283629505203
1.63	0.3342108630296408
1.635	0.334304659349241
1.64	0.3344065366331537
1.645	0.33451756822711215
1.65	0.33499945951636817
1.655	0.33489098498063663
1.66	0.33496633262672765
1.665	0.33506025459510014
1.67	0.33516206512811786
1.675	0.3352688047999202
1.68	0.33537930843289937
1.685	0.33549177629047733
1.69	0.33560568736915675
1.695	0.3357139590164257
1.7	0.335816818585157
1.705	0.3359268032562694
1.71	0.3360397852423339
1.715	0.33615531462453613
1.72	0.336272180238091
1.725	0.3363908284154087
1.73	0.3365106094558891
1.735	0.3366282015302543
1.74	0.33677868985555676
1.745	0.33691475990441444
1.75	0.33704834336299244
1.755	0.33718084024302475
1.76	0.3373127819265414
1.765	0.33744439234702583
1.77	0.3375747615408961
1.775	0.3376990457617179
1.78	0.3378289642135254
1.785	0.3379586643020099
1.79	0.3380882032481748
1.795	0.33821773791471343
1.8	0.3383467897684215
1.805	0.33847442301234815
1.81	0.338599615002684
1.815	0.3387177215536539
1.82	0.33857895998179827
1.825	0.3385820645226232
1.83	0.33882471916724194
1.835	0.3389664798960957
1.84	0.3390978028457149
1.845	0.3392236303761069
1.85	0.33934540171054284
1.855	0.33946272178137743
1.86	0.33956003081370656
1.865	0.33924377885269424
1.87	0.33959178076919644
1.875	0.33975115501510916
1.88	0.3398907187834184
1.885	0.3400201046697764
1.89	0.3401393497937542
1.895	0.3399932419633489
1.9	0.3401067616488955
1.905	0.34036029954972324
1.91	0.34053830717528905
1.915	0.34068665102962
1.92	0.3408095185485257
1.925	0.3405127955049375
1.93	0.3409041141892534
1.935	0.34108700125244845
1.94	0.3412379783929783
1.945	0.3413600201913853
1.95	0.3410181060474357
1.955	0.3413830861637127
1.96	0.3415452128822314
1.965	0.34166938644629136
1.97	0.3413557169055556
1.975	0.34173990023694956
1.98	0.3419163456433129
1.985	0.3420531942092039
1.99	0.3417365683762946
1.995	0.3420868936252753
2.0	0.34223833238762336
2.005	0.34235072204734146
2.01	0.3420338069749882
2.015	0.34241741857960295
2.02	0.3425817762299418
2.025	0.3422763002970477
2.03	0.3426453560110063
2.035	0.34282955423355976
2.04	0.34294546072172244
2.045	0.3426121554020546
2.05	0.34299709867995504
2.055	0.34315243381181926
2.06	0.34283496551850395
2.065	0.3432317226816151
2.07	0.3434006665891197
2.075	0.34308750259635046
2.08	0.3434825283313434
2.085	0.34365619608269843
2.09	0.3433132251957736
2.095	0.3436933523056426
2.1	0.34385751505015966
2.105	0.3435358924540622
2.11	0.3439372397585402
2.115	0.3440957413372381
2.12	0.343789240553077
2.125	0.34419767742185925
2.13	0.34425732666107306
2.135	0.34410536827625055
2.14	0.34449964891258017
2.145	0.3442018981408722
2.15	0.34463608917533967
2.155	0.3448197780237934
2.16	0.34451678100832256
2.165	0.34495319246901407
2.17	0.34466034276007673
2.175	0.3450921717806624
2.18	0.3452834851484951
2.185	0.3449620269743317
2.19	0.3453746402294748
2.195	0.3450621475109282
2.2	0.3454956917103764
2.205	0.3453538894120899
2.21	0.34554510411922484
2.215	0.3458113321710147
2.22	0.3455010706218596
2.225	0.345942146143444
2.23	0.34563721961888083
2.235	0.3460770472943473
2.24	0.34575554458333474
2.245	0.3461568096468372
2.25	0.3460761064537883
2.255	0.34616428182564796
2.26	0.3464425131906998
2.265	0.3461485596583202
2.27	0.3465693552164972
2.275	0.34627289502498615
2.28	0.3467152684697098
2.285	0.34641356068922763
2.29	0.3468668804517153
2.295	0.34656618622722557
2.3	0.34703303134042324
2.305	0.3467278986377054
2.31	0.3471972849712779
2.315	0.34689264207176446
2.32	0.34736327920234417
2.325	0.34705991600951974
2.33	0.34753200197929035
2.335	0.3472285978126149
2.34	0.34770054492658986
2.345	0.34740021495821144
2.35	0.34788522582775855
2.355	0.3475846592515977
2.36	0.3480567963051563
2.365	0.34777214796310746
2.37	0.3480812849214019
2.375	0.3480470547176239
2.38	0.347949718716232
2.385	0.34842934430788736
2.39	0.3481515608810886
2.395	0.34863602598323323
2.4	0.34833164082638285
2.405	0.34883652219588424
2.41	0.3485248290175152
2.415	0.34900897551868204
2.42	0.3487298934720145
2.425	0.34870298040832465
2.43	0.34921231038635436
2.435	0.34891900240386625
2.44	0.3494320196569322
2.445	0.34912008752567314
2.45	0.3496111473663888
2.455	0.34929538128146115
2.46	0.3492427165748829
2.465	0.3497500562581065
2.47	0.3494393259634716
2.475	0.3499298703438167
2.48	0.3496426049441904
2.485	0.34960467792773203
2.49	0.35012475608574817
2.495	0.3498195386467603
