# Supplementary material for: A Mechanistic DNA Repair and Survival Model (Medras): Applications to Intrinsic Radiosensitivity, Relative Biological Effectiveness and Dose-Rate
Source: Front Oncol. 2021 Jun 29;11:689112. doi: 10.3389/fonc.2021.689112 (PMC8276175; doi:10.3389/fonc.2021.689112)
Supplement: Supplementary Data Sheet 2 — Medras model code used to generate data in this work. [file DataSheet_2.zip › Medras/Data/TrackData/Carbon/EnergyRange_Radial Energy_CarbonRun60MeV.csv]

# Value of 1 to indicate we must rescale to breaks
1
# Particle ID to identify what particle we use by Z. Taken from command line.
6
# Total LET value for curve
265.774774907
# Average energy deposit at a given range. Distances um; energies in keV
# Input file name: Radial Energy_CarbonRun60MeV.csv
# Written at: 2019-04-11 09:23:57.801000
# r	Energy
0.0	0.9110937594995319
0.005	1.4006653717684268
0.01	1.5554483234148582
0.015	1.6549881489293414
0.02	1.7233748714851491
0.025	1.779633250548537
0.03	1.82875760267056
0.035	1.8725746187543224
0.04	1.9103467875040505
0.045	1.9420797553059777
0.05	1.9891855872805075
0.055	2.014078012217425
0.06	2.039999752798419
0.065	2.0652201561586567
0.07	2.0881444647814256
0.075	2.1106062755224415
0.08	2.131847557325637
0.085	2.1525973756547856
0.09	2.171763437706125
0.095	2.189742794999294
0.1	2.206875348634353
0.105	2.2231940488781934
0.11	2.238855584782856
0.115	2.2535324618509027
0.12	2.2670306423019926
0.125	2.2803768310321426
0.13	2.293550650401452
0.135	2.305780859577137
0.14	2.317931037583635
0.145	2.329545903713299
0.15	2.340065178944193
0.155	2.3508951733987336
0.16	2.3616661359221607
0.165	2.371834945675938
0.17	2.380901629782477
0.175	2.3902657240351988
0.18	2.3989547298653338
0.185	2.4073561793455656
0.19	2.4155802299139473
0.195	2.4242028522677943
0.2	2.4330468878568623
0.205	2.441168905048758
0.21	2.448671544116447
0.215	2.45591366267822
0.22	2.4632002883523016
0.225	2.4696162471017984
0.23	2.475584230286509
0.235	2.482093950988434
0.24	2.4882189865023627
0.245	2.4942202024996702
0.25	2.500665952024951
0.255	2.506707228920237
0.26	2.512559973669031
0.265	2.5181201268649795
0.27	2.52343752738353
0.275	2.5290362814526977
0.28	2.5342899313472693
0.285	2.5397924422402314
0.29	2.544923355302481
0.295	2.55016520348013
0.3	2.554822519472659
0.305	2.559649012113149
0.31	2.5637159046646434
0.315	2.567625519950578
0.32	2.571574304189014
0.325	2.5752281944975417
0.33	2.5792657058011863
0.335	2.5835817876380345
0.34	2.5878909535357786
0.345	2.592237802652434
0.35	2.5965210478515077
0.355	2.599191672138757
0.36	2.6025931828023
0.365	2.6063472402739833
0.37	2.6094642004947746
0.375	2.612454321647251
0.38	2.6147697997557455
0.385	2.617716102770092
0.39	2.6210390197722457
0.395	2.6244716961296595
0.4	2.6274286118085355
0.405	2.630264996759983
0.41	2.6322139166519904
0.415	2.635019569578689
0.42	2.637329153364531
0.425	2.6397005978191284
0.43	2.6422858276987324
0.435	2.6446471257247217
0.44	2.6471187915813235
0.445	2.6492621274099664
0.45	2.6513382276245516
0.455	2.6540681890764515
0.46	2.6559481414141293
0.465	2.6584145442535134
0.47	2.659891187469444
0.475	2.662067293378728
0.48	2.6634486060664466
0.485	2.6650369825546045
0.49	2.6662209661906067
0.495	2.667937869626925
0.5	2.6698181539545462
0.505	2.671609396465384
0.51	2.6732043367827565
0.515	2.6752893885880944
0.52	2.6773083777581292
0.525	2.677478114622834
0.53	2.6794572070631557
0.535	2.680141216757298
0.54	2.6820775561594736
0.545	2.6829856580471496
0.55	2.6838615701255373
0.555	2.6856452686056604
0.56	2.6868105562724196
0.565	2.6878173140625004
0.57	2.68917776069599
0.575	2.690448076697173
0.58	2.691892804691097
0.585	2.6933926824374566
0.59	2.694802271198264
0.595	2.6960234810355255
0.6	2.6974104077214545
0.605	2.699420950882723
0.61	2.7011478788829018
0.615	2.7013915878225454
0.62	2.7029359277174936
0.625	2.703732526894235
0.63	2.7050805674508513
0.635	2.7057785630618163
0.64	2.707747599400632
0.645	2.7079756151600343
0.65	2.709188535904023
0.655	2.7106286868845
0.66	2.71072257613324
0.665	2.711334297040542
0.67	2.712298668393798
0.675	2.7133781240975514
0.68	2.7142645566236667
0.685	2.7153462967762634
0.69	2.7157383101925894
0.695	2.7161674479839966
0.7	2.716796426932453
0.705	2.717483558445898
0.71	2.718066135137197
0.715	2.7192182028877565
0.72	2.7202088705737895
0.725	2.720657854361001
0.73	2.7209324468280762
0.735	2.7214454931007124
0.74	2.7219473529565636
0.745	2.7218450489473383
0.75	2.721946984393911
0.755	2.722841127617407
0.76	2.7222965277278997
0.765	2.7233595525120795
0.77	2.7232132338424204
0.775	2.7240957881789827
0.78	2.723756248694076
0.785	2.7249172754816047
0.79	2.724774687351177
0.795	2.724972535065707
0.8	2.7260373487760154
0.805	2.7259815391145255
0.81	2.7263619478677015
0.815	2.7273458269004363
0.82	2.7277634938237743
0.825	2.7280219736914755
0.83	2.728089308708359
0.835	2.7281303951078093
0.84	2.7285977581096867
0.845	2.7292039231314096
0.85	2.7291133346879555
0.855	2.7290293461440416
0.86	2.7292204413279046
0.865	2.7294940586312566
0.87	2.7296272166289293
0.875	2.7298261035755202
0.88	2.7300336772421194
0.885	2.7302928350076265
0.89	2.7302963954555683
0.895	2.730797000198423
0.9	2.731283967863128
0.905	2.731740530922638
0.91	2.7318493936729755
0.915	2.7314481483984743
0.92	2.7313957313643167
0.925	2.731971990169608
0.93	2.7321567550655823
0.935	2.731405742640185
0.94	2.731456967651419
0.945	2.731892239863908
0.95	2.7317181061972544
0.955	2.7316975850983667
0.96	2.7322582103212962
0.965	2.7317601686357924
0.97	2.7325965016610367
0.975	2.7321968467782334
0.98	2.7324516923302906
0.985	2.7323535968368344
0.99	2.732642523761733
0.995	2.7327490783244874
1.0	2.7326798836056825
1.005	2.7323414829812918
1.01	2.733072450628802
1.015	2.7325952140039678
1.02	2.7332991929552763
1.025	2.732605878597747
1.03	2.732479622428318
1.035	2.73320623701629
1.04	2.73274402110654
1.045	2.7326241120102077
1.05	2.733090143965712
1.055	2.732614753423081
1.06	2.732497913524579
1.065	2.7329051041926684
1.07	2.732807674152977
1.075	2.7322793196434887
1.08	2.7320913938391778
1.085	2.732054816346804
1.09	2.732514165299559
1.095	2.732077463712612
1.1	2.7315681955740487
1.105	2.7313166994848737
1.11	2.7311515325078215
1.115	2.7310231028851577
1.12	2.7305997294712463
1.125	2.7299311476459707
1.13	2.7296470806403694
1.135	2.7294594827354968
1.14	2.729320247633662
1.145	2.728931381066205
1.15	2.7284838264863716
1.155	2.728207183749064
1.16	2.727994970834809
1.165	2.72782810420059
1.17	2.7276950973980365
1.175	2.7274071591646427
1.18	2.7273183243251298
1.185	2.7274011620442917
1.19	2.7274302836438435
1.195	2.7274382561920323
1.2	2.72726137043664
1.205	2.726914134793532
1.21	2.726724787003381
1.215	2.72654847532556
1.22	2.7261515797493074
1.225	2.72597982155206
1.23	2.7260285536488698
1.235	2.7260254150862764
1.24	2.72598454400255
1.245	2.7256680075782307
1.25	2.7254316226844475
1.255	2.72556697294396
1.26	2.7250665411608948
1.265	2.724591001292091
1.27	2.724073647732255
1.275	2.7241809125563883
1.28	2.72409968965801
1.285	2.723503498947957
1.29	2.7237283753012234
1.295	2.7238341859992006
1.3	2.723289963095216
1.305	2.7235171797496585
1.31	2.723629928747797
1.315	2.7229926449577624
1.32	2.722940141506547
1.325	2.7228237287300088
1.33	2.72218475438397
1.335	2.722448432058197
1.34	2.7218908541143696
1.345	2.7219897359831107
1.35	2.721456722399012
1.355	2.720735536529946
1.36	2.7207796584350454
1.365	2.720112270960511
1.37	2.720284865822729
1.375	2.719660777058806
1.38	2.7198880594117365
1.385	2.7193065638261973
1.39	2.719580864555002
1.395	2.7190082328663405
1.4	2.7193018043057804
1.405	2.7187305047839043
1.41	2.718886873902237
1.415	2.7180795616455025
1.42	2.7181117877156327
1.425	2.717614250259121
1.43	2.7173010491333
1.435	2.717418970441132
1.44	2.7168446021208252
1.445	2.7166021469935013
1.45	2.715739217824309
1.455	2.71528486665816
1.46	2.7152078921446923
1.465	2.714606284955543
1.47	2.7145761490753495
1.475	2.7141159694492676
1.48	2.7136560843515487
1.485	2.7136624138426293
1.49	2.7132214685154055
1.495	2.7128577291078706
1.5	2.7128346573139637
1.505	2.7125840493451783
1.51	2.712202962550655
1.515	2.7120022679865823
1.52	2.712104004893413
1.525	2.7116658814613483
1.53	2.7114091850980344
1.535	2.7113998451622554
1.54	2.7112758189884323
1.545	2.71086723692026
1.55	2.710266701238318
1.555	2.7099511499953794
1.56	2.7098015801934148
1.565	2.709341241480629
1.57	2.7090151251743384
1.575	2.708741663782089
1.58	2.7087437039835023
1.585	2.708309439670407
1.59	2.70795434849143
1.595	2.707660589428207
1.6	2.70739905731823
1.605	2.7071756549697117
1.61	2.7071844546830905
1.615	2.7068550452851285
1.62	2.706445649069089
1.625	2.706010480090218
1.63	2.7056748258218124
1.635	2.7053762612905934
1.64	2.705104688764768
1.645	2.7048757027415893
1.65	2.7047984408235166
1.655	2.704444370042786
1.66	2.7038898815867083
1.665	2.70347350860571
1.67	2.703118912089066
1.675	2.702796307259414
1.68	2.7024967549162064
1.685	2.7022139072744435
1.69	2.7019465744685363
1.695	2.701695548275937
1.7	2.7015112367382037
1.705	2.701305846605169
1.71	2.701100121362317
1.715	2.700896658535758
1.72	2.7006956809474807
1.725	2.700496405275955
1.73	2.7002936455298494
1.735	2.7000376138382953
1.74	2.699572398800969
1.745	2.699240901887778
1.75	2.698947635629838
1.755	2.6986749623079263
1.76	2.6984170262823444
1.765	2.698169823964591
1.77	2.69792878577073
1.775	2.6976788273480254
1.78	2.6973412478481578
1.785	2.697063360462035
1.79	2.696805722905752
1.795	2.6965609669660044
1.8	2.6963257113002483
1.805	2.696097173449643
1.81	2.695872702126455
1.815	2.69564547071003
1.82	2.6953064922427186
1.825	2.6950327498771167
1.83	2.6948431091461402
1.835	2.694639002165711
1.84	2.6944357519323097
1.845	2.69423462071223
1.85	2.6940353033458644
1.855	2.693834017957684
1.86	2.693568166020941
1.865	2.693183441089894
1.87	2.692989351364255
1.875	2.692781217969036
1.88	2.6925735840360154
1.885	2.6923696478978623
1.89	2.692164339176258
1.895	2.6918991435529263
1.9	2.691696259549365
1.905	2.6915174446965087
1.91	2.691315991511355
1.915	2.6911232666406013
1.92	2.690913143403265
1.925	2.6906461179688184
1.93	2.6905254706953694
1.935	2.6903676102948464
1.94	2.6902042582321357
1.945	2.6900256105758324
1.95	2.6898041052646833
1.955	2.68974847972591
1.96	2.6896312157450364
1.965	2.689490380549315
1.97	2.6892369028015897
1.975	2.689174537985554
1.98	2.689059400481693
1.985	2.6889240141861235
1.99	2.688658340281183
1.995	2.6884740289878355
2.0	2.6882265659300915
2.005	2.688010419143521
2.01	2.6877409739343645
2.015	2.6876111712582125
2.02	2.6874469606947637
2.025	2.687204031159854
2.03	2.6870698768592227
2.035	2.6869327971489523
2.04	2.6867753821281615
2.045	2.6865405553068835
2.05	2.686449915353517
2.055	2.686311827126479
2.06	2.6860800029890197
2.065	2.6859977414216343
2.07	2.6858702876899243
2.075	2.6856436325024133
2.08	2.685561562642084
2.085	2.6854328357415964
2.09	2.685128400773845
2.095	2.684973164335443
2.1	2.6848069439514215
2.105	2.68457817590402
2.11	2.6844618242302603
2.115	2.684311315292815
2.12	2.6841043249652685
2.125	2.684000990695021
2.13	2.6838432522450395
2.135	2.6836720975956134
2.14	2.683571789826331
2.145	2.68337504300765
2.15	2.6832861238121066
2.155	2.6831605166048935
2.16	2.6829760315419118
2.165	2.6828939628826602
2.17	2.6827094055022545
2.175	2.6826258235987
2.18	2.6825109388507835
2.185	2.682318276698739
2.19	2.6821748655103126
2.195	2.6819770322009333
2.2	2.681868623884669
2.205	2.6817057500618664
2.21	2.681575446130311
2.215	2.6814609745749327
2.22	2.6812875395124713
2.225	2.6811955017097286
2.23	2.6810223916337166
2.235	2.680925079581021
2.24	2.6806870110886645
2.245	2.680526408447774
2.25	2.680360501776056
2.255	2.6802090669423007
2.26	2.6800713359436164
2.265	2.6799149441016166
2.27	2.6797927836613686
2.275	2.679640595621289
2.28	2.679527149274041
2.285	2.679380769091419
2.29	2.679289133492453
2.295	2.679160082228694
2.3	2.679075605731688
2.305	2.6789385534483254
2.31	2.678854126437743
2.315	2.678718405366734
2.32	2.6786356670193068
2.325	2.678501921427106
2.33	2.6784211767545543
2.335	2.678289250849367
2.34	2.678209843758135
2.345	2.6780722869099667
2.35	2.677987357405595
2.355	2.677858924401092
2.36	2.677776331969741
2.365	2.6776541511192566
2.37	2.6775639916635687
2.375	2.6774594710105264
2.38	2.677352230533754
2.385	2.677273230585708
2.39	2.6771574861233822
2.395	2.6770861498732144
2.4	2.6769772526732454
2.405	2.676918321169733
2.41	2.676803731209857
2.415	2.6767396375170476
2.42	2.676632296667132
2.425	2.67653838829602
2.43	2.676476532428052
2.435	2.676365801347533
2.44	2.6763085911872144
2.445	2.6761958933392593
2.45	2.676134063474509
2.455	2.675998448824218
2.46	2.6758855046327086
2.465	2.675802989908516
2.47	2.6756907354453134
2.475	2.6756129502078427
2.48	2.6755077063517727
2.485	2.6754121198822034
2.49	2.675340355419988
2.495	2.675235866993819
