# Supplementary material for: A Mechanistic DNA Repair and Survival Model (Medras): Applications to Intrinsic Radiosensitivity, Relative Biological Effectiveness and Dose-Rate
Source: Front Oncol. 2021 Jun 29;11:689112. doi: 10.3389/fonc.2021.689112 (PMC8276175; doi:10.3389/fonc.2021.689112)
Supplement: Supplementary Data Sheet 2 — Medras model code used to generate data in this work. [file DataSheet_2.zip › Medras/Data/TrackData/Carbon/EnergyRange_Radial Energy_CarbonRun960MeV.csv]

# Value of 1 to indicate we must rescale to breaks
1
# Particle ID to identify what particle we use by Z. Taken from command line.
6
# Total LET value for curve
26.273352959
# Average energy deposit at a given range. Distances um; energies in keV
# Input file name: Radial Energy_CarbonRun960MeV.csv
# Written at: 2019-04-11 09:29:44.937000
# r	Energy
0.0	0.07793464845044751
0.005	0.11605469619537659
0.01	0.1278432511468596
0.015	0.13467820186316046
0.02	0.13843224553540134
0.025	0.14153926250715673
0.03	0.14434405365911487
0.035	0.14686010424013168
0.04	0.14899699331449837
0.045	0.15069679849744008
0.05	0.15375088102183873
0.055	0.15511596673386682
0.06	0.15655580855303225
0.065	0.1579691248577651
0.07	0.159338460561384
0.075	0.160675505720708
0.08	0.16181973613553954
0.085	0.16297154964286203
0.09	0.16409953924321602
0.095	0.16513727841704512
0.1	0.16610086862800505
0.105	0.16702741338101787
0.11	0.16797054886125068
0.115	0.1688377523691198
0.12	0.16963612722692017
0.125	0.17049933645184456
0.13	0.17127611409188986
0.135	0.17202701038468426
0.14	0.17276788047121644
0.145	0.17352587983549017
0.15	0.17425996387918097
0.155	0.17491089864823092
0.16	0.17551549905747083
0.165	0.17610701235832704
0.17	0.1767292976131758
0.175	0.17734580099333547
0.18	0.17795981713925937
0.185	0.1784801529279694
0.19	0.17898450904255334
0.195	0.17944438371749993
0.2	0.17996657379408637
0.205	0.18044738702364152
0.21	0.18092255056319043
0.215	0.18141749285499223
0.22	0.18191882167775164
0.225	0.1824024226393382
0.23	0.1828330634908554
0.235	0.18330780424565715
0.24	0.18366993058430658
0.245	0.18411194171330944
0.25	0.18452840758422806
0.255	0.18487278049947306
0.26	0.18524641674596212
0.265	0.18561276858744633
0.27	0.18596890688925652
0.275	0.18626702337009132
0.28	0.18657712353650788
0.285	0.18696871478649546
0.29	0.18731380400871106
0.295	0.18772542666309602
0.3	0.18804606075026756
0.305	0.18842487673955777
0.31	0.1887216533301605
0.315	0.18900460349100281
0.32	0.18930022186938117
0.325	0.18960921225946326
0.33	0.18992404875794772
0.335	0.19024732348090176
0.34	0.19055114688454441
0.345	0.1908608271189473
0.35	0.191177561676207
0.355	0.1914823577345967
0.36	0.19177713180511066
0.365	0.19209136057215756
0.37	0.19232259333228752
0.375	0.19253792667694425
0.38	0.19276138263300602
0.385	0.19301529039861448
0.39	0.19329284218239354
0.395	0.19358428763151325
0.4	0.19380863159309583
0.405	0.19412602625285325
0.41	0.194352643378444
0.415	0.19463419618777358
0.42	0.19478887951988877
0.425	0.19504829152384334
0.43	0.1953324795016872
0.435	0.1955613701188666
0.44	0.19578925832691232
0.445	0.19599256970813944
0.45	0.19616687875851255
0.455	0.1964686379846067
0.46	0.1966317481332357
0.465	0.19688751976223126
0.47	0.1969965316506508
0.475	0.19724340052855624
0.48	0.19750710111984615
0.485	0.19768840332002072
0.49	0.19784513568944706
0.495	0.19803467618925197
0.5	0.19819822182855448
0.505	0.1983338031082239
0.51	0.19844414125843612
0.515	0.19866205376720242
0.52	0.19886220980030284
0.525	0.1989717747924466
0.53	0.19927465338201317
0.535	0.19938210392941458
0.54	0.19969674102575527
0.545	0.19981159767870463
0.55	0.20002823195182182
0.555	0.20033355848864717
0.56	0.20048427465134924
0.565	0.2005955923660537
0.57	0.20075781629014458
0.575	0.20089723880273844
0.58	0.2010562953057268
0.585	0.20123352925781782
0.59	0.20143628539878392
0.595	0.20156958066453914
0.6	0.20173594252614482
0.605	0.2020028645616857
0.61	0.20222256780155112
0.615	0.20228171833025865
0.62	0.2025689250056363
0.625	0.202682498809728
0.63	0.2028779410272822
0.635	0.20294887079993776
0.64	0.20323322073543734
0.645	0.20328966183090325
0.65	0.20347588592825697
0.655	0.20369959819765288
0.66	0.2037736598869519
0.665	0.2039101128853513
0.67	0.20406344123257622
0.675	0.20430540832649224
0.68	0.2044909942171467
0.685	0.20468781495644095
0.69	0.2048412599981044
0.695	0.20502360038097944
0.7	0.2051701161625041
0.705	0.20531232891795065
0.71	0.20542064971103383
0.715	0.2056394792833237
0.72	0.2058233611532248
0.725	0.20602480446296992
0.73	0.20614174471412886
0.735	0.2062792042128693
0.74	0.20650102267644635
0.745	0.2066211528110763
0.75	0.20671315681202004
0.755	0.20694483492502252
0.76	0.20692120481483983
0.765	0.20717264322995746
0.77	0.2071856912755137
0.775	0.20744096882662535
0.78	0.207453305715244
0.785	0.20772390586728587
0.79	0.20775027585743294
0.795	0.207910976095045
0.8	0.20823179464230704
0.805	0.20827417273618443
0.81	0.2083546696166934
0.815	0.20849254267221237
0.82	0.20854508110705602
0.825	0.20861040806550354
0.83	0.20876825884377762
0.835	0.20896304920284
0.84	0.20916125566755453
0.845	0.209398552632451
0.85	0.20948383482099633
0.855	0.20955719143555765
0.86	0.20967320403066658
0.865	0.2097994213707397
0.87	0.20993788910338962
0.875	0.21007991710608928
0.88	0.21019527613404912
0.885	0.21030267639895192
0.89	0.21038200106814997
0.895	0.21059601391122862
0.9	0.2107586900015054
0.905	0.21091403650072454
0.91	0.21104599227028145
0.915	0.21109123560709275
0.92	0.2111673314760839
0.925	0.21137568223024056
0.93	0.2115251852177953
0.935	0.21154223098337144
0.94	0.2116913517551809
0.945	0.21188576281624522
0.95	0.21195170256305537
0.955	0.2120696810622971
0.96	0.21229842327298123
0.965	0.2122736734850676
0.97	0.21254835458636293
0.975	0.21254867590993023
0.98	0.21273669195141479
0.985	0.21279465002763664
0.99	0.21295127533591512
0.995	0.21305742774088055
1.0	0.21317896656764732
1.005	0.21320545237320607
1.01	0.21348743078326354
1.015	0.2134652256906206
1.02	0.21372882035315083
1.025	0.213667050039402
1.03	0.21372671056985657
1.035	0.21399996002980293
1.04	0.2139737720481846
1.045	0.21405569862717533
1.05	0.21436070861513734
1.055	0.2143478038426972
1.06	0.21443534021390523
1.065	0.21464177883296146
1.07	0.21480440359188094
1.075	0.21486805269039663
1.08	0.21497785850024656
1.085	0.21509573619002254
1.09	0.21538347128807
1.095	0.21544797668741297
1.1	0.21552911866564067
1.105	0.21563793045498988
1.11	0.21575235213371421
1.115	0.21586738815058806
1.12	0.21595528995944377
1.125	0.21602274022496976
1.13	0.21614897138000855
1.135	0.21630215090426586
1.14	0.21644830266739432
1.145	0.21647283508207946
1.15	0.21652900207396933
1.155	0.21660829862261513
1.16	0.21669556309071294
1.165	0.21678703359811508
1.17	0.21687718271468465
1.175	0.21681335861238818
1.18	0.21687389222943795
1.185	0.2170147539178446
1.19	0.21711577992130798
1.195	0.2172121888945579
1.2	0.21729038272256332
1.205	0.21735536064384847
1.21	0.21743488681474188
1.215	0.21751774056268597
1.22	0.21749342041406433
1.225	0.21756026913676213
1.23	0.2177408169756616
1.235	0.2178762999583441
1.24	0.2179947136814568
1.245	0.21801937505770377
1.25	0.21805305049744494
1.255	0.21824171668014875
1.26	0.21834677591565643
1.265	0.21840183851875103
1.27	0.21836551892047562
1.275	0.21857498872091302
1.28	0.21869685861369853
1.285	0.21858224638691576
1.29	0.2187687761327289
1.295	0.2188774478062028
1.3	0.2187645862915265
1.305	0.21898403606236447
1.31	0.21910647240480782
1.315	0.21899872153216074
1.32	0.2192377982544792
1.325	0.2193676242282096
1.33	0.21926546260945873
1.335	0.21951008946310663
1.34	0.2194219130804453
1.345	0.21966691433542007
1.35	0.21982902532250798
1.355	0.21973965624383993
1.36	0.22000342242278836
1.365	0.21991703096956106
1.37	0.22018817535369728
1.375	0.22010344926893324
1.38	0.22040031817449912
1.385	0.22033085877084277
1.39	0.22062683104935848
1.395	0.22054477507156572
1.4	0.22083744755706755
1.405	0.220750249266097
1.41	0.22101659873517557
1.415	0.22088808170600668
1.42	0.22114134583459838
1.425	0.22104773959982574
1.43	0.22107556428222272
1.435	0.22135372073783685
1.44	0.22126308588452942
1.445	0.2215183588341616
1.45	0.22141243493333132
1.455	0.2214403886145722
1.46	0.22171685900679935
1.465	0.2216267099370906
1.47	0.22189718137297718
1.475	0.22181474696168862
1.48	0.22186816999396192
1.485	0.222178193888829
1.49	0.22210575718348322
1.495	0.2221453888945604
1.5	0.22237299134357352
1.505	0.22242157668282828
1.51	0.22240680881595937
1.515	0.22239750484102552
1.52	0.222655647740998
1.525	0.22255483592053765
1.53	0.2225763525747397
1.535	0.2227351741204108
1.54	0.22283544646107808
1.545	0.22279801823809028
1.55	0.2228260905702343
1.555	0.22290847181011694
1.56	0.22314116016856184
1.565	0.22307166634203568
1.57	0.22310495283141796
1.575	0.2231546310049449
1.58	0.22344504597217385
1.585	0.22335778873903203
1.59	0.22338390225390076
1.595	0.22342643445504018
1.6	0.22347877199927596
1.605	0.22353900809956606
1.61	0.2238366211246796
1.615	0.22376506187517825
1.62	0.22381128752725127
1.625	0.22387942651652837
1.63	0.2239466173169276
1.635	0.22401651130383207
1.64	0.22408905452952813
1.645	0.22416565791318227
1.65	0.22448278998075433
1.655	0.2244129126016478
1.66	0.2244496947536159
1.665	0.22450357050426029
1.67	0.22456435640409853
1.675	0.22462898219883348
1.68	0.224696376395067
1.685	0.22476521408566041
1.69	0.2248351611821984
1.695	0.22490185779442323
1.7	0.22496713946055644
1.705	0.2250357947748493
1.71	0.225105985482525
1.715	0.22517750893866595
1.72	0.2252495924992151
1.725	0.22532233473686036
1.73	0.22539484948724833
1.735	0.22546076434693108
1.74	0.22552017593267226
1.745	0.22558625029695517
1.75	0.22565465008611407
1.755	0.22572429942043343
1.76	0.22579475345076147
1.765	0.22586559171221582
1.77	0.22593558773100011
1.775	0.22599834116340295
1.78	0.2260340973217018
1.785	0.22608702055414465
1.79	0.2261447450294775
1.795	0.2262051206104277
1.8	0.22626705791511964
1.805	0.22632959687703466
1.81	0.2263919858038949
1.815	0.226451966111961
1.82	0.2263699214596328
1.825	0.22636917703232423
1.83	0.22651249127918247
1.835	0.22659367092400912
1.84	0.2266683674864558
1.845	0.22673979996824659
1.85	0.22680921659468836
1.855	0.2268770158471579
1.86	0.22695069505723722
1.865	0.2267747804352142
1.87	0.22700674105859311
1.875	0.22711496371648252
1.88	0.2272084001856357
1.885	0.22729384359784252
1.89	0.22737153627494594
1.895	0.22727934452263718
1.9	0.22734958914049158
1.905	0.2274825379573063
1.91	0.22755988684621178
1.915	0.22763271291751017
1.92	0.22769386533445043
1.925	0.22750174152886427
1.93	0.2277285928362086
1.935	0.22782972508170132
1.94	0.22791202248431813
1.945	0.22797657767814858
1.95	0.22774938976614323
1.955	0.2279495570418426
1.96	0.2280325768602249
1.965	0.22809484627262785
1.97	0.22789801934615214
1.975	0.22811709295307087
1.98	0.2282136893269037
1.985	0.22828822882509642
1.99	0.2280962054146906
1.995	0.22833343369863013
2.0	0.2284611964589679
2.005	0.22854739522519554
2.01	0.2283581215472063
2.015	0.2286084923801396
2.02	0.22871891353069734
2.025	0.22853142740202345
2.03	0.22876985428257318
2.035	0.22889054377165044
2.04	0.2289762589523216
2.045	0.22877817902614397
2.05	0.2290349720652009
2.055	0.22914224539804715
2.06	0.22894459040603074
2.065	0.22920467332277927
2.07	0.22931767351568025
2.075	0.22912023850792157
2.08	0.22937680686708997
2.085	0.22948923103257643
2.09	0.22925408025763744
2.095	0.22948159565312393
2.1	0.22957749354966292
2.105	0.2293711360192984
2.11	0.22961760274133874
2.115	0.22971280313790787
2.12	0.22951743645559752
2.125	0.22976920013091132
2.13	0.22980297503666347
2.135	0.22970126542231012
2.14	0.22991936427308873
2.145	0.22972510029427412
2.15	0.2299795410777991
2.155	0.23008294167709453
2.16	0.22989084527362452
2.165	0.23015009546904486
2.17	0.22996592671987426
2.175	0.23022418842881026
2.18	0.23033736518945427
2.185	0.23014395036271365
2.19	0.23044238422691124
2.195	0.23025854167957527
2.2	0.23054812882757955
2.205	0.23046595180753845
2.21	0.23059622791957304
2.215	0.23077307320439563
2.22	0.23057940067165497
2.225	0.2308669955520312
2.23	0.23067590979630812
2.235	0.23096276174271793
2.24	0.2307684723664308
2.245	0.23103758172187716
2.25	0.23099164024407356
2.255	0.2310544611231686
2.26	0.23123980156689877
2.265	0.23105278190294853
2.27	0.23132938081441057
2.275	0.23113955132278757
2.28	0.23142844452679048
2.285	0.2312322915882645
2.29	0.23149775757038255
2.295	0.23127872830424884
2.3	0.231547993494652
2.305	0.23134705640696174
2.31	0.23162431837099515
2.315	0.23142750462226994
2.32	0.23170816292297988
2.325	0.23151403788800362
2.33	0.23179703068378016
2.335	0.23160401662466268
2.34	0.23188768553819783
2.345	0.23169523764918637
2.35	0.2319853257341742
2.355	0.23179518613661604
2.36	0.2320787215800487
2.365	0.23189908440804308
2.37	0.2320837337606921
2.375	0.23205787690065727
2.38	0.2319939739636118
2.385	0.23228396753172006
2.39	0.23211037767036902
2.395	0.23240488383387628
2.4	0.23222717229489367
2.405	0.23254625784714622
2.41	0.2323543119729865
2.415	0.2326576736125994
2.42	0.23248451213993093
2.425	0.23246845708628577
2.43	0.23278674298725244
2.435	0.23260460851165396
2.44	0.23292542253029927
2.445	0.23273289456135332
2.45	0.23304377599194445
2.455	0.23289239395851408
2.46	0.23289138655922312
2.465	0.23325355578363727
2.47	0.23306439565010414
2.475	0.2334076479464149
2.48	0.23322895610008287
2.485	0.23321531333490328
2.49	0.23357332138251263
2.495	0.23337858552042515
