# Supplementary material for: A Mechanistic DNA Repair and Survival Model (Medras): Applications to Intrinsic Radiosensitivity, Relative Biological Effectiveness and Dose-Rate
Source: Front Oncol. 2021 Jun 29;11:689112. doi: 10.3389/fonc.2021.689112 (PMC8276175; doi:10.3389/fonc.2021.689112)
Supplement: Supplementary Data Sheet 2 — Medras model code used to generate data in this work. [file DataSheet_2.zip › Medras/Data/TrackData/Carbon/EnergyRange_Radial Energy_CarbonRun96MeV.csv]

# Value of 1 to indicate we must rescale to breaks
1
# Particle ID to identify what particle we use by Z. Taken from command line.
6
# Total LET value for curve
181.792419355
# Average energy deposit at a given range. Distances um; energies in keV
# Input file name: Radial Energy_CarbonRun96MeV.csv
# Written at: 2019-04-11 09:24:39.787000
# r	Energy
0.0	0.5770814574686702
0.005	0.8791629707773043
0.01	0.9741473627837774
0.015	1.0326249246039163
0.02	1.070738392745268
0.025	1.1027550673611055
0.03	1.131144186552985
0.035	1.1560353885143995
0.04	1.1772853993835728
0.045	1.195427000151492
0.05	1.2231103521437765
0.055	1.237200469322085
0.06	1.2521661680911562
0.065	1.2664992013195362
0.07	1.2796262538155163
0.075	1.2924200402002135
0.08	1.3041239951563035
0.085	1.3155069636667416
0.09	1.326355832145177
0.095	1.3376749483511117
0.1	1.34818037107678
0.105	1.3576734682108462
0.11	1.3669440219738658
0.115	1.3761197779620493
0.12	1.3848528340757302
0.125	1.3932418521872643
0.13	1.4012893202749697
0.135	1.409492586291031
0.14	1.4169576830767445
0.145	1.4241362735379484
0.15	1.4311815547786029
0.155	1.4377587362918671
0.16	1.4443914572174825
0.165	1.4505958976387192
0.17	1.456623985404621
0.175	1.4626391359742261
0.18	1.4686007051085852
0.185	1.4745490103355678
0.19	1.4803946988960002
0.195	1.4857823866456261
0.2	1.491458780193793
0.205	1.4966562764346325
0.21	1.5018844261164903
0.215	1.5071826808710147
0.22	1.512309740983396
0.225	1.517171093715013
0.23	1.522162209190083
0.235	1.5273857389648646
0.24	1.5317525640955378
0.245	1.5360308640728397
0.25	1.5399610941911956
0.255	1.5437364724135203
0.26	1.547842881243383
0.265	1.551987957497487
0.27	1.5560407732627022
0.275	1.559973481191409
0.28	1.5637581878816362
0.285	1.5679351550152192
0.29	1.5718568182858084
0.295	1.5752574784220712
0.3	1.5786034687296477
0.305	1.5824070105573433
0.31	1.5857758050937893
0.315	1.5889830017429047
0.32	1.5921484015257044
0.325	1.5950264030331422
0.33	1.597669584728059
0.335	1.6004350757679475
0.34	1.603095789080032
0.345	1.6059553227479666
0.35	1.6089302665281962
0.355	1.6116635234107097
0.36	1.6144568489229745
0.365	1.6173816551339901
0.37	1.6202377565892856
0.375	1.6230604614956854
0.38	1.6261146770904626
0.385	1.6290852000699205
0.39	1.631627638452069
0.395	1.6343162086863452
0.4	1.6364253465002128
0.405	1.6390333685934582
0.41	1.6410716741664697
0.415	1.6439720679057543
0.42	1.6463377727098298
0.425	1.6487791697504672
0.43	1.6513794285045167
0.435	1.6540752245702355
0.44	1.6568329285109835
0.445	1.659120714321851
0.45	1.6612400790322521
0.455	1.66421035055126
0.46	1.6662796441520265
0.465	1.6686153865959492
0.47	1.6696758826340445
0.475	1.6718500138065175
0.48	1.6738814549054764
0.485	1.6756906020913507
0.49	1.6772188771533882
0.495	1.6791178068991384
0.5	1.6813215130357557
0.505	1.6833469195076083
0.51	1.6851914844057985
0.515	1.6877154837222805
0.52	1.690041563496139
0.525	1.690889613775448
0.53	1.693450940108436
0.535	1.6949304581472429
0.54	1.6979912273438589
0.545	1.6994751834518886
0.55	1.701055912503579
0.555	1.7034774772149588
0.56	1.7050347650696336
0.565	1.7063195264145838
0.57	1.7079273850295285
0.575	1.7090429300324967
0.58	1.710420188657218
0.585	1.7120416831909182
0.59	1.7139120214991754
0.595	1.7153214779987984
0.6	1.7167016285548746
0.605	1.71859130010483
0.61	1.7203276391717226
0.615	1.7209278211828893
0.62	1.7231066163160356
0.625	1.724173877673258
0.63	1.7259630485662
0.635	1.7269230847005552
0.64	1.7293110237579534
0.645	1.729965252585905
0.65	1.7316464874999047
0.655	1.7335224942769434
0.66	1.7340869686349285
0.665	1.7351511464164893
0.67	1.7364869704389738
0.675	1.7379446504434488
0.68	1.7391132668207543
0.685	1.7405006935301695
0.69	1.741327989242146
0.695	1.7422578984052917
0.7	1.7432567074332068
0.705	1.7443875190432785
0.71	1.7454997989372039
0.715	1.7471795584718142
0.72	1.7486220460476802
0.725	1.7495749074728466
0.73	1.750224396025923
0.735	1.7511620265624217
0.74	1.75287414594897
0.745	1.7538912222713057
0.75	1.754741373396618
0.755	1.756557871075287
0.76	1.7565920015359715
0.765	1.7585561582120024
0.77	1.7588596597438007
0.775	1.7606555637274066
0.78	1.7607934393841154
0.785	1.7627999966208951
0.79	1.7630568052666624
0.795	1.763895182836512
0.8	1.765806872282461
0.805	1.7661256984228104
0.81	1.7669245443496926
0.815	1.7684067804004988
0.82	1.769178033026431
0.825	1.7698245260567804
0.83	1.7707052917897084
0.835	1.7717140404282608
0.84	1.7730210963779574
0.845	1.7745208047659595
0.85	1.775826168733094
0.855	1.7770464503179706
0.86	1.7782874880378683
0.865	1.7794926252213912
0.87	1.7802126107211453
0.875	1.7809803228808079
0.88	1.78176397843167
0.885	1.7826025446718272
0.89	1.7831266217202277
0.895	1.7844120431935755
0.9	1.7855857027712465
0.905	1.7867146220522565
0.91	1.787736293390786
0.915	1.7881658196821566
0.92	1.7888299968416401
0.925	1.7903937202345142
0.93	1.7915169267590303
0.935	1.791607982979281
0.94	1.7926227362490885
0.945	1.7940741075821067
0.95	1.7945051831157466
0.955	1.794943873832919
0.96	1.796288886549085
0.965	1.7960052612955626
0.97	1.7978013745920074
0.975	1.7978351536869166
0.98	1.7990503203152193
0.985	1.7995114633610214
0.99	1.8005591834154424
0.995	1.8012962648156268
1.0	1.8019751866646894
1.005	1.8020992623527063
1.01	1.803910925166047
1.015	1.8037190381480088
1.02	1.8054666440837075
1.025	1.8050220041229308
1.03	1.805414352565014
1.035	1.8072082705397754
1.04	1.8070352618193228
1.045	1.8077611766915456
1.05	1.8099527164066973
1.055	1.810014255055958
1.06	1.8106587190778498
1.065	1.8121322758410294
1.07	1.8127533084000316
1.075	1.8125954510944968
1.08	1.8129968709739863
1.085	1.8135885558001696
1.09	1.8151602515849605
1.095	1.8156563235320664
1.1	1.8161333534745923
1.105	1.8167785744516585
1.11	1.8174739454524715
1.115	1.81818830421838
1.12	1.8187421658865284
1.125	1.8191927793476825
1.13	1.819993571519709
1.135	1.8208589590475186
1.14	1.8217258749807477
1.145	1.8220440340838386
1.15	1.8224193318185216
1.155	1.8229554325092312
1.16	1.823536521272169
1.165	1.8241376829338505
1.17	1.8247000139236564
1.175	1.8241676571242125
1.18	1.824329383168834
1.185	1.8249981408239282
1.19	1.8255666523828171
1.195	1.826128218733972
1.2	1.8266779649675386
1.205	1.8272675183295204
1.21	1.8278519671403202
1.215	1.8283913696769578
1.22	1.8283151922494276
1.225	1.8287498701156966
1.23	1.829856436234017
1.235	1.830727016718726
1.24	1.831472499346206
1.245	1.8315652710491204
1.25	1.8317819338623296
1.255	1.8328949742318033
1.26	1.8329043537609453
1.265	1.8328072955629093
1.27	1.8324395001376503
1.275	1.833499256686894
1.28	1.8340737340081168
1.285	1.8333255255914749
1.29	1.8342267524328422
1.295	1.8348907633850544
1.3	1.8341943598014052
1.305	1.8353008515400477
1.31	1.8360660894926255
1.315	1.8353954671651442
1.32	1.8368583373568796
1.325	1.8376785177546076
1.33	1.8370524668505144
1.335	1.8385883819688298
1.34	1.8380813414393058
1.345	1.8393401585288038
1.35	1.8397692686434095
1.355	1.8391120309066242
1.36	1.840440815878654
1.365	1.839732687971187
1.37	1.8412125068934968
1.375	1.840506782582322
1.38	1.841844654021459
1.385	1.841056708857387
1.39	1.8425056664277204
1.395	1.84179615622113
1.4	1.8432989027720437
1.405	1.8426166982669518
1.41	1.8441421293880136
1.415	1.8435044916603165
1.42	1.8449170932049612
1.425	1.8445408569784503
1.43	1.8447026989098472
1.435	1.8461888309759522
1.44	1.845625310273911
1.445	1.8471464323375502
1.45	1.8464737940542622
1.455	1.8466826303549286
1.46	1.8481838268171105
1.465	1.847596757998152
1.47	1.849011158856758
1.475	1.8486486300628224
1.48	1.8482152892890193
1.485	1.8494348294082925
1.49	1.8489516431449915
1.495	1.848850028951885
1.5	1.8498568999168792
1.505	1.8499995358009556
1.51	1.8496808765746717
1.515	1.8494635970375264
1.52	1.8505561238109554
1.525	1.84985404000117
1.53	1.8497997357714309
1.535	1.8505314084405355
1.54	1.8509396743023214
1.545	1.8506015450158053
1.55	1.8507705989222933
1.555	1.8512992914897648
1.56	1.8523806044078122
1.565	1.8519639034666822
1.57	1.8520635864580393
1.575	1.8522661814097152
1.58	1.8536353197244861
1.585	1.8530060854283847
1.59	1.852793656191005
1.595	1.852795349389167
1.6	1.8528847310881627
1.605	1.8530676940833035
1.61	1.8543154264981119
1.615	1.8540069424738947
1.62	1.8538787715562548
1.625	1.8538524828079406
1.63	1.8539331737694762
1.635	1.8540659329796603
1.64	1.8542423820431584
1.645	1.8545515747937416
1.65	1.8557218465411567
1.655	1.855453414537058
1.66	1.8556636812686502
1.665	1.855917947847677
1.67	1.8561798956331321
1.675	1.8564507513451602
1.68	1.8567293303367824
1.685	1.8570078705875062
1.69	1.8572807053942721
1.695	1.8574831630324973
1.7	1.8573540714012986
1.705	1.8574212233286331
1.71	1.8575463212501282
1.715	1.857703222426228
1.72	1.8578796211849558
1.725	1.8580713233191402
1.73	1.8582683534494147
1.735	1.858397877211282
1.74	1.8583561904738912
1.745	1.8584466897310843
1.75	1.858577670718188
1.755	1.8587313195519852
1.76	1.8589014101500898
1.765	1.859084606760809
1.77	1.8592747434134103
1.775	1.8594556688676616
1.78	1.859671262140588
1.785	1.8598887589600799
1.79	1.860110070176264
1.795	1.86033610196286
1.8	1.8605647343071055
1.805	1.8607921317525626
1.81	1.8610115324586265
1.815	1.8611939274320601
1.82	1.8606366563336436
1.825	1.8604962706305512
1.83	1.861032622200814
1.835	1.8613219114511894
1.84	1.8615734046062735
1.845	1.8618081293734687
1.85	1.862029575100333
1.855	1.8622291762602807
1.86	1.8621929433653872
1.865	1.8610906407847216
1.87	1.8617303647458483
1.875	1.861992563459693
1.88	1.8621930474017643
1.885	1.862372243354395
1.89	1.862515202034096
1.895	1.8619570069530536
1.9	1.8620392070512966
1.905	1.8623965974484895
1.91	1.8624888580097083
1.915	1.8626014497475432
1.92	1.8625523107350672
1.925	1.8617255548725675
1.93	1.862484658276621
1.935	1.8627677640113607
1.94	1.862972389777232
1.945	1.8630179342844642
1.95	1.8620918672620783
1.955	1.8628794786797336
1.96	1.8631613595910679
1.965	1.863310581943673
1.97	1.8623581933660742
1.975	1.8632197314869772
1.98	1.8635546021813887
1.985	1.8637664172482766
1.99	1.8627985121308268
1.995	1.8634439855273142
2.0	1.8636109277252624
2.005	1.8636545291823312
2.01	1.8627236850083118
2.015	1.863532477461955
2.02	1.8637990641467608
2.025	1.8629617822248543
2.03	1.8635857498979076
2.035	1.8639926469765524
2.04	1.8642260699607167
2.045	1.8633586944371257
2.05	1.8643434181910077
2.055	1.8646866417450536
2.06	1.8637464583072583
2.065	1.8647413980638203
2.07	1.8651155860396524
2.075	1.8641789029298101
2.08	1.8651504945989434
2.085	1.8655374577179995
2.09	1.8644870801697242
2.095	1.865392855212881
2.1	1.8657366444552752
2.105	1.864761779547109
2.11	1.8657509109737054
2.115	1.8660528299326495
2.12	1.8651606348144902
2.125	1.8661614639811892
2.13	1.8661440276335524
2.135	1.8657310963859481
2.14	1.866564236093975
2.145	1.8656322644024563
2.15	1.8666417442712273
2.155	1.8669684857150448
2.16	1.8661040058334624
2.165	1.8671289396339583
2.17	1.8662505430046223
2.175	1.8672425920936884
2.18	1.867620395748456
2.185	1.8666241445114862
2.19	1.867244858000316
2.195	1.8662216290832234
2.2	1.8670577812970077
2.205	1.8665542338544199
2.21	1.8667688137517133
2.215	1.8672558629628155
2.22	1.8663468682067708
2.225	1.8672625377145655
2.23	1.8663597198433677
2.235	1.8672772382274152
2.24	1.8663441401226208
2.245	1.8670827625650877
2.25	1.8667601260429074
2.255	1.8668041434205325
2.26	1.8672814624483012
2.265	1.8665128334396575
2.27	1.867355321401478
2.275	1.8665056307321133
2.28	1.8674293027027127
2.285	1.8665470974952219
2.29	1.8673176034321681
2.295	1.866292685176517
2.3	1.8670761352187568
2.305	1.866178590737184
2.31	1.8670155223541811
2.315	1.8661503500816488
2.32	1.867012524781152
2.325	1.8661695563621803
2.33	1.8670515865758988
2.335	1.8662261290510367
2.34	1.867135105579557
2.345	1.8664773882493548
2.35	1.8675807286772208
2.355	1.8668084022892402
2.36	1.8678156684865905
2.365	1.8670992616571729
2.37	1.86768213645871
2.375	1.8675752295266017
2.38	1.8672976287927179
2.385	1.8682148291637266
2.39	1.8674949711472433
2.395	1.8685015570852437
2.4	1.867478544079056
2.405	1.8683445225180517
2.41	1.867471613700379
2.415	1.8682989566930024
2.42	1.8676061967410802
2.425	1.867398913869721
2.43	1.8683022204638144
2.435	1.8675325979453008
2.44	1.8685072763478319
2.445	1.8676886735539888
2.45	1.868591941143066
2.455	1.8677717089351593
2.46	1.8674913937071158
2.465	1.8684143079491824
2.47	1.8676057425716492
2.475	1.8684875992601673
2.48	1.8677800550837953
2.485	1.8675549982867088
2.49	1.8685211478464405
2.495	1.8677330736743618
