# Supplementary material for: A Mechanistic DNA Repair and Survival Model (Medras): Applications to Intrinsic Radiosensitivity, Relative Biological Effectiveness and Dose-Rate
Source: Front Oncol. 2021 Jun 29;11:689112. doi: 10.3389/fonc.2021.689112 (PMC8276175; doi:10.3389/fonc.2021.689112)
Supplement: Supplementary Data Sheet 2 — Medras model code used to generate data in this work. [file DataSheet_2.zip › Medras/Data/TrackData/Helium/EnergyRange_Radial Energy_HeliumRun120MeV.csv]

# Value of 1 to indicate we must rescale to breaks
1
# Particle ID to identify what particle we use by Z. Taken from command line.
2
# Total LET value for curve
6.48154948124
# Average energy deposit at a given range. Distances um; energies in keV
# Input file name: Radial Energy_HeliumRun120MeV.csv
# Written at: 2019-04-11 10:52:56.924000
# r	Energy
0.0	0.01930939289510661
0.005	0.028633791506073
0.01	0.031508596435085495
0.015	0.03319757763881603
0.02	0.03420046038796254
0.025	0.035054219098027
0.03	0.035793259814954265
0.035	0.03644107135781384
0.04	0.03698540820974124
0.045	0.03741921557086655
0.05	0.03821527165848475
0.055	0.0385892314231694
0.06	0.03900530890323759
0.065	0.03938633838370775
0.07	0.03974621846485048
0.075	0.040092168662582105
0.08	0.04040704270338161
0.085	0.04069279342456642
0.09	0.04098594451542803
0.095	0.04124964960055962
0.1	0.041493778167891446
0.105	0.041733850579113906
0.11	0.04197488135678865
0.115	0.04222293471012228
0.12	0.04242946270409474
0.125	0.04263168654298
0.13	0.042861586992093005
0.135	0.04306515807488728
0.14	0.04325917142384134
0.145	0.04345236715370722
0.15	0.04362486947582407
0.155	0.04379457613478069
0.16	0.043969335062963674
0.165	0.04413950986226775
0.17	0.04429376937753448
0.175	0.04445014155836232
0.18	0.04458840110525145
0.185	0.04473080626724
0.19	0.0448805493366002
0.195	0.04504492373175075
0.2	0.045196012654216605
0.205	0.04534145833417405
0.21	0.04545793847071498
0.215	0.04556890823525636
0.22	0.045681075182764756
0.225	0.045800708541570166
0.23	0.04591589238698843
0.235	0.046036264789181415
0.24	0.046141631253994966
0.245	0.046255567919115594
0.25	0.04637500220692139
0.255	0.046488514227565045
0.26	0.04660436625435585
0.265	0.04670515692539607
0.27	0.04679477888249256
0.275	0.04689394892302535
0.28	0.04698914287437542
0.285	0.047095448040858634
0.29	0.047180880024063176
0.295	0.0472719903778292
0.3	0.04733735342336523
0.305	0.04741988337466241
0.31	0.04750594771027453
0.315	0.04759319151054844
0.32	0.047677164639214835
0.325	0.04775026402355646
0.33	0.047840395006428206
0.335	0.047928632949331945
0.34	0.0479981901072628
0.345	0.04808440878095165
0.35	0.048173762479081624
0.355	0.04824095628186033
0.36	0.04831131273901266
0.365	0.04838729204408952
0.37	0.04847252113035081
0.375	0.04855492483787652
0.38	0.04862542860679888
0.385	0.048702878454007704
0.39	0.048788050100929146
0.395	0.048871174504469504
0.4	0.04893218232495885
0.405	0.04901575321425255
0.41	0.04907588006071242
0.415	0.04916125904347831
0.42	0.04921860400014027
0.425	0.04928359605445141
0.43	0.04935384153361789
0.435	0.049426258930220755
0.44	0.049500287909426455
0.445	0.04955786426725893
0.45	0.04960799183292017
0.455	0.04970059817502082
0.46	0.04976095320003682
0.465	0.0498458772599211
0.47	0.049893642390178475
0.475	0.04996740545329042
0.48	0.0500246658869892
0.485	0.050074104292498874
0.49	0.050126411814275566
0.495	0.05018516720058438
0.5	0.05024486133399717
0.505	0.050295609228270526
0.51	0.05033719552133037
0.515	0.05040403403979492
0.52	0.05046499452673713
0.525	0.05047704196894829
0.53	0.050551867990368086
0.535	0.05058467027476743
0.54	0.05067706292725827
0.545	0.05071056720016614
0.55	0.05075642522616586
0.555	0.05083197223860552
0.56	0.050874635264456
0.565	0.050909313551227464
0.57	0.05095634058162646
0.575	0.051007491686431275
0.58	0.051060444510094054
0.585	0.05111389005128341
0.59	0.05116800308161367
0.595	0.05120501306619187
0.6	0.05123946270660156
0.605	0.05128949704788208
0.61	0.051337098014692356
0.615	0.05134505642818665
0.62	0.05141279599971515
0.625	0.05143850577777381
0.63	0.051493059459939365
0.635	0.051515875548202555
0.64	0.0515920549972364
0.645	0.051609369816383026
0.65	0.051661543820899394
0.655	0.0517232994211838
0.66	0.05175920606205506
0.665	0.05180819191532004
0.67	0.05185799884875263
0.675	0.05191679039535122
0.68	0.05196042131401053
0.685	0.05201137548056064
0.69	0.05205150032062717
0.695	0.05209879013581055
0.7	0.05213939077740505
0.705	0.05218463819907038
0.71	0.05222868318499194
0.715	0.05229542137368547
0.72	0.05234859675472823
0.725	0.05237914482860976
0.73	0.05240001657105035
0.735	0.0524307251546307
0.74	0.052491222264103306
0.745	0.052525784189325894
0.75	0.052551657840451294
0.755	0.05261316110650501
0.76	0.05260383756951927
0.765	0.05266960160031098
0.77	0.05267361131417385
0.775	0.05274963817576675
0.78	0.05276143924469374
0.785	0.05284006569466835
0.79	0.05284851232320192
0.795	0.05287856364546323
0.8	0.05295512544995468
0.805	0.052965182554343584
0.81	0.05300085695766433
0.815	0.05307917750179905
0.82	0.05311379125382391
0.825	0.053143491199917056
0.83	0.05317210876957274
0.835	0.05319980952554239
0.84	0.05324355047394042
0.845	0.05329983283967289
0.85	0.05334645157308913
0.855	0.05338867035837023
0.86	0.05343297750406721
0.865	0.05347724282578868
0.87	0.053519148579985236
0.875	0.053561349552368104
0.88	0.05359701206701913
0.885	0.053632431331020435
0.89	0.05366372476155935
0.895	0.05373249429580114
0.9	0.053785724849368395
0.905	0.053835319847161944
0.91	0.0538742649777871
0.915	0.05388593160898156
0.92	0.05390878792274621
0.925	0.05396943082630537
0.93	0.05401156276574933
0.935	0.05401271972628382
0.94	0.05405266758708303
0.945	0.054107099738918606
0.95	0.05412467396815361
0.955	0.05415473917963244
0.96	0.05421678465889915
0.965	0.05420809109834265
0.97	0.0542835001778628
0.975	0.05427827666825357
0.98	0.054318187695246
0.985	0.054329203977104175
0.99	0.05436657951256257
0.995	0.054390453849712334
1.0	0.054405237648645105
1.005	0.0544006117228639
1.01	0.05446519051569286
1.015	0.05445296479199941
1.02	0.05451791376416055
1.025	0.054502898764524195
1.03	0.05451745251090998
1.035	0.05458795026903753
1.04	0.05457988632543464
1.045	0.05460681626514618
1.05	0.054699628422287365
1.055	0.054700300927172825
1.06	0.05472671876801063
1.065	0.05478472260841304
1.07	0.054820692074347616
1.075	0.05482764053207176
1.08	0.054851386693307504
1.085	0.05487847682627081
1.09	0.054949132889705335
1.095	0.05495435065964334
1.1	0.054960979323429235
1.105	0.05498025857013168
1.11	0.055002919809852245
1.115	0.055027420930891746
1.12	0.05505322054768338
1.125	0.05508184801254047
1.13	0.0551198921268582
1.135	0.05516135947325586
1.14	0.05520130879452008
1.145	0.055214885312799514
1.15	0.055238068675320134
1.155	0.055264657478601875
1.16	0.05529254651269322
1.165	0.05532150557567356
1.17	0.055351843513087313
1.175	0.055367316521459604
1.18	0.055403269015454594
1.185	0.05545782797430298
1.19	0.055499533550194366
1.195	0.05553821133139689
1.2	0.055572349596685854
1.205	0.05560395499521351
1.21	0.05563706456060735
1.215	0.05566967251855284
1.22	0.05566917963353549
1.225	0.055693960628136516
1.23	0.05574091249872165
1.235	0.05577487496692065
1.24	0.055807603853878424
1.245	0.0558136127400361
1.25	0.055823235288489495
1.255	0.05587539846323672
1.26	0.0558857787999921
1.265	0.05589104938056122
1.27	0.055876988703261854
1.275	0.05592938361473284
1.28	0.05595978292891951
1.285	0.05593149532999661
1.29	0.05600255970956626
1.295	0.05604416785539261
1.3	0.05601848245104426
1.305	0.05608519240819764
1.31	0.05612527310772102
1.315	0.0560942775128591
1.32	0.0561480848325525
1.325	0.05617910272745927
1.33	0.05614728742484937
1.335	0.05621252999037232
1.34	0.05618673765035964
1.345	0.05624838103316944
1.35	0.05627349865185119
1.355	0.05624234594761419
1.36	0.05630460862434073
1.365	0.05627608197376277
1.37	0.05634283590455599
1.375	0.05631618726852131
1.38	0.05639125495751763
1.385	0.05636974178488613
1.39	0.05644523359302446
1.395	0.056420917651382727
1.4	0.056496250850157935
1.405	0.05647165764619774
1.41	0.05654788420702834
1.415	0.056525368127673885
1.42	0.05660052710249826
1.425	0.05658106931360287
1.43	0.056591829643835134
1.435	0.056670422324054316
1.44	0.05664645174870528
1.445	0.056709294876505105
1.45	0.05667387394348713
1.455	0.056678500031594616
1.46	0.056749035353184665
1.465	0.056722994167121565
1.47	0.056791108222343456
1.475	0.05677146009413235
1.48	0.05678020206739838
1.485	0.05685812665252763
1.49	0.05683967396317025
1.495	0.056847906030346756
1.5	0.05690674422541513
1.505	0.056920686113169694
1.51	0.05692006278107874
1.515	0.056946470095543544
1.52	0.05703604159861667
1.525	0.05701711395472626
1.53	0.05703204614295557
1.535	0.0570863953892937
1.54	0.05712269014179966
1.545	0.057118921704440356
1.55	0.05714415964283331
1.555	0.057182020369262
1.56	0.05725933533907675
1.565	0.05724620773450905
1.57	0.05726294720457867
1.575	0.057283773655679326
1.58	0.057374387318762717
1.585	0.05734312367074636
1.59	0.05734561061090397
1.595	0.05735642676619702
1.6	0.057370945389447627
1.605	0.05738821325502132
1.61	0.057472184587893715
1.615	0.05745411410013317
1.62	0.05745396466168267
1.625	0.05745477326090706
1.63	0.057463393932551454
1.635	0.05747514740205971
1.64	0.057489044825263194
1.645	0.05750638523277152
1.65	0.05758457848232863
1.655	0.057567247147084
1.66	0.05759334537613382
1.665	0.057616993291721805
1.67	0.057639616933530154
1.675	0.05766206822993895
1.68	0.057684535675536455
1.685	0.057706862518990196
1.69	0.0577289927148233
1.695	0.057749172935197046
1.7	0.05776325308415562
1.705	0.05778115360355797
1.71	0.057800159836871555
1.715	0.05781982578670152
1.72	0.05783980413568394
1.725	0.057860044155138894
1.73	0.057880200044381415
1.735	0.05789789543125099
1.74	0.057910034320260394
1.745	0.05792631144766409
1.75	0.05794382738831542
1.755	0.05796203783701545
1.76	0.05798072122443059
1.765	0.05799977024523118
1.77	0.05801892969972486
1.775	0.05803731089005203
1.78	0.05805662081798076
1.785	0.058076217345374916
1.79	0.05809599352436547
1.795	0.05811596395302955
1.8	0.05813604055406297
1.805	0.058156096313280295
1.81	0.05817604345720123
1.815	0.058195557772281435
1.82	0.05817996000197671
1.825	0.05818534661150241
1.83	0.05823186827846432
1.835	0.058259503905519684
1.84	0.05828473177725375
1.845	0.058308674962404314
1.85	0.05833177296056263
1.855	0.058354154870427576
1.86	0.058377029944668105
1.865	0.058327232058089304
1.87	0.05839620944962414
1.875	0.058429588595343765
1.88	0.058458405435335564
1.885	0.058484789702249323
1.89	0.05850877737263592
1.895	0.058483072853263214
1.9	0.058503285126318846
1.905	0.058537437292884055
1.91	0.05855316492490589
1.915	0.058570868952769535
1.92	0.05858392929631701
1.925	0.05853113343860877
1.93	0.058593183408045375
1.935	0.058620751178945905
1.94	0.058643358121205996
1.945	0.05866046087986422
1.95	0.058602957378945414
1.955	0.05866540236947629
1.96	0.05869244039755245
1.965	0.05871275862888006
1.97	0.058656854612019596
1.975	0.05872250572854303
1.98	0.0587519432500624
1.985	0.058774596916228494
1.99	0.05871839867266938
1.995	0.05877919658302703
2.0	0.05880573038134382
2.005	0.05882467952227184
2.01	0.058769047546570106
2.015	0.058835514073841966
2.02	0.058863670659379204
2.025	0.05881169516182344
2.03	0.05887243478935532
2.035	0.05890537853074744
2.04	0.05892842784516899
2.045	0.05887289957906679
2.05	0.058943827681011834
2.055	0.05897305834297397
2.06	0.05891718324703716
2.065	0.05898917048185204
2.07	0.059020185766475955
2.075	0.05896470215893533
2.08	0.05903621794391739
2.085	0.0590683797786913
2.09	0.05901214277891349
2.095	0.05908580531663842
2.1	0.05911868220723056
2.105	0.059061758308983615
2.11	0.05913740118258181
2.115	0.059168131296926295
2.12	0.05911337330914621
2.125	0.059189773080819914
2.13	0.059200769347941565
2.135	0.05917701789108347
2.14	0.0592567646189598
2.145	0.05920430548948141
2.15	0.059288846841090634
2.155	0.05932559241875351
2.16	0.05927080306042905
2.165	0.05935451767996751
2.17	0.05930084655937903
2.175	0.059383146230584896
2.18	0.059419690257233045
2.185	0.05935752113457887
2.19	0.059415655909238065
2.195	0.059353662063429805
2.2	0.059424325075875715
2.205	0.059396025351163374
2.21	0.05942460231620981
2.215	0.05946847542367567
2.22	0.059411358785599444
2.225	0.05948610738617808
2.23	0.05943053651988325
2.235	0.059506029932382465
2.24	0.05945233280174405
2.245	0.05952493128087618
2.25	0.0595110136130291
2.255	0.059526406783242454
2.26	0.05957573873209103
2.265	0.059523292283780595
2.27	0.059598049337231444
2.275	0.059544326072714426
2.28	0.05962290710010777
2.285	0.059568011299862035
2.29	0.05964597502744047
2.295	0.05958927644015941
2.3	0.05966915964786468
2.305	0.059613402688148645
2.31	0.05969422163379967
2.315	0.05963881291167661
2.32	0.05971997933283008
2.325	0.059664820831728006
2.33	0.05974612815788836
2.335	0.05969058599775359
2.34	0.05977053789825485
2.345	0.059701782417213314
2.35	0.05976931008631396
2.355	0.05971230402779349
2.36	0.059782024778695306
2.365	0.05972986390084921
2.37	0.05977385164015544
2.375	0.0597646370513802
2.38	0.05974455061351798
2.385	0.05981730363027916
2.39	0.0597687753720877
2.395	0.05984457637188252
2.4	0.059798585378785775
2.405	0.05988471744418234
2.41	0.05983206080055293
2.415	0.05991282033878161
2.42	0.05986542773193115
2.425	0.05985987141722115
2.43	0.05994456250458358
2.435	0.05989408298839491
2.44	0.05997949035528845
2.445	0.0599258853417634
2.45	0.06000785900428328
2.455	0.05995748776816054
2.46	0.05995017357450346
2.465	0.06003856596094272
2.47	0.059985406344883585
2.475	0.06007009009830037
2.48	0.06002057230025106
2.485	0.06001378454178841
2.49	0.06010323289712715
2.495	0.060050160236033295
