# Supplementary material for: A Mechanistic DNA Repair and Survival Model (Medras): Applications to Intrinsic Radiosensitivity, Relative Biological Effectiveness and Dose-Rate
Source: Front Oncol. 2021 Jun 29;11:689112. doi: 10.3389/fonc.2021.689112 (PMC8276175; doi:10.3389/fonc.2021.689112)
Supplement: Supplementary Data Sheet 2 — Medras model code used to generate data in this work. [file DataSheet_2.zip › Medras/Data/TrackData/Helium/EnergyRange_Radial Energy_HeliumRun12MeV.csv]

# Value of 1 to indicate we must rescale to breaks
1
# Particle ID to identify what particle we use by Z. Taken from command line.
2
# Total LET value for curve
45.1696181322
# Average energy deposit at a given range. Distances um; energies in keV
# Input file name: Radial Energy_HeliumRun12MeV.csv
# Written at: 2019-04-11 10:48:01.810000
# r	Energy
0.0	0.16553173749139904
0.005	0.2604819863958554
0.01	0.2895939759112445
0.015	0.30911442450781024
0.02	0.32320538003958765
0.025	0.33492537390646193
0.03	0.3451196611752207
0.035	0.3540762012028541
0.04	0.36182973530279905
0.045	0.36866871877149404
0.05	0.37744131854766394
0.055	0.38231966815656304
0.06	0.387072917780928
0.065	0.3917608726468795
0.07	0.3961332897278417
0.075	0.4002753145584716
0.08	0.4039509453534803
0.085	0.4071498160301875
0.09	0.41019983596030396
0.095	0.4131368913535933
0.1	0.41596776710091266
0.105	0.418427807520414
0.11	0.42084183433299416
0.115	0.4231717126519883
0.12	0.4253942107342471
0.125	0.4274973202596367
0.13	0.4294981213520274
0.135	0.43135750356368346
0.14	0.43307502381702917
0.145	0.434746440261376
0.15	0.4362814944411263
0.155	0.4377351583329695
0.16	0.43912257542186245
0.165	0.4403368994631591
0.17	0.4415420079103743
0.175	0.44281800806409677
0.18	0.44406444033134834
0.185	0.4452009036490814
0.19	0.4463425479786482
0.195	0.44721820881797875
0.2	0.4480408712009517
0.205	0.44884074140984803
0.21	0.44967472502046363
0.215	0.4504078319745353
0.22	0.45110465983720793
0.225	0.4518220559934619
0.23	0.4524861193227344
0.235	0.45307285071923414
0.24	0.45366583280316936
0.245	0.45432757751807695
0.25	0.4548601206666481
0.255	0.4552427484726803
0.26	0.4556874230139051
0.265	0.4562466422262621
0.27	0.45667206455686843
0.275	0.45705426170335417
0.28	0.4574297265653182
0.285	0.45780941621577675
0.29	0.4581194869030319
0.295	0.4583835850765257
0.3	0.45867168245269124
0.305	0.45901476000177815
0.31	0.4593557524881093
0.315	0.4595600385853403
0.32	0.45975643473742916
0.325	0.4599206976251466
0.33	0.46013496581027674
0.335	0.4603251547278393
0.34	0.4603515437163117
0.345	0.46044201999104106
0.35	0.4605556222292709
0.355	0.46056374076546586
0.36	0.460632628917371
0.365	0.4606998590881917
0.37	0.46075093400879286
0.375	0.46082743466626086
0.38	0.4609501824544859
0.385	0.46106030828334676
0.39	0.4610301153498494
0.395	0.461079495880155
0.4	0.46110698890230783
0.405	0.46115343238166767
0.41	0.461167954594254
0.415	0.4612172452520256
0.42	0.4612484632412291
0.425	0.46125192340626725
0.43	0.4612672299058781
0.435	0.461186660131053
0.44	0.46112044605421293
0.445	0.461103625847975
0.45	0.4611070688173936
0.455	0.46109260557284093
0.46	0.46103011114343256
0.465	0.4609843737453394
0.47	0.46087226945963156
0.475	0.460823451515365
0.48	0.46072299128822547
0.485	0.4606650109226795
0.49	0.46055218509915985
0.495	0.4604997558569525
0.5	0.4604632567733924
0.505	0.4604354344123742
0.51	0.4603632008547972
0.515	0.4602625626904097
0.52	0.46021612143112617
0.525	0.46013670455178235
0.53	0.4601246580947309
0.535	0.460031132940167
0.54	0.4599691894001732
0.545	0.45988580953307
0.55	0.4597089037761394
0.555	0.45961864973608324
0.56	0.45950526833558686
0.565	0.45938395397586457
0.57	0.45929972250406714
0.575	0.45917651289484757
0.58	0.4590821475137292
0.585	0.45899406990153807
0.59	0.45886769725728127
0.595	0.4587741314673468
0.6	0.45869330705396294
0.605	0.4586328064445979
0.61	0.45857537619580774
0.615	0.4584391376200544
0.62	0.45833315564910404
0.625	0.45823901144278223
0.63	0.45815273637008547
0.635	0.458063408443826
0.64	0.45801661703284346
0.645	0.4579404674829406
0.65	0.45789345128751835
0.655	0.4578546228948284
0.66	0.45777914264269515
0.665	0.4577205558420829
0.67	0.4576711726625163
0.675	0.45757226551744695
0.68	0.45747391111399344
0.685	0.45740312810198697
0.69	0.45730389772471636
0.695	0.4572053087687587
0.7	0.4571271020850829
0.705	0.4570351622409087
0.71	0.45691748151091516
0.715	0.45683992648360366
0.72	0.4567731761980237
0.725	0.45672375623073463
0.73	0.456666707579467
0.735	0.45661515403119357
0.74	0.4565608737026803
0.745	0.45649702754115695
0.75	0.45644017051167063
0.755	0.4563909901908575
0.76	0.4562909639293881
0.765	0.4562381556227577
0.77	0.4561650331875024
0.775	0.45605989836106053
0.78	0.45593523442907163
0.785	0.4558614902889936
0.79	0.45578076258905187
0.795	0.4557275963985247
0.8	0.45568620090605055
0.805	0.4556284174069992
0.81	0.45558227492042325
0.815	0.45555267497163054
0.82	0.45551286247712897
0.825	0.45547097635333983
0.83	0.4554228308667269
0.835	0.45537472471400264
0.84	0.4553368465997367
0.845	0.45530112381968474
0.85	0.4552319854791234
0.855	0.45516438751195826
0.86	0.45511144742598136
0.865	0.4550616932217369
0.87	0.45498219717408345
0.875	0.45490864796211433
0.88	0.4548491991165541
0.885	0.4547971781698759
0.89	0.45475642580442127
0.895	0.4547275235111487
0.9	0.45469578324557397
0.905	0.45466410151754205
0.91	0.45462679970405834
0.915	0.4545825653218077
0.92	0.4545450768703821
0.925	0.45451761422855014
0.93	0.454476802108436
0.935	0.4544067968956242
0.94	0.4543608274140239
0.945	0.45432515192320305
0.95	0.4542847185307847
0.955	0.45425932117009954
0.96	0.4542410560736107
0.965	0.45420511348747933
0.97	0.454189016477623
0.975	0.4541471196082312
0.98	0.45410997544265636
0.985	0.45407424081564424
0.99	0.45404611966076974
0.995	0.4540157849830074
1.0	0.4539738862367618
1.005	0.4539329944069937
1.01	0.45391038102293124
1.015	0.4538730300884945
1.02	0.4538536192193592
1.025	0.45381682596607664
1.03	0.4537884819054094
1.035	0.45377281090681776
1.04	0.45374024072795743
1.045	0.45370404545893994
1.05	0.45366901326394793
1.055	0.4536303503321619
1.06	0.45359944952045944
1.065	0.45357844168109285
1.07	0.4535657834925267
1.075	0.453551794272529
1.08	0.45353622362184093
1.085	0.45352183294357523
1.09	0.4535141071631236
1.095	0.4534895505382884
1.1	0.4534632074670227
1.105	0.4534425469651717
1.11	0.4534241139465322
1.115	0.45340719202034946
1.12	0.4533892508078395
1.125	0.4533715075577329
1.13	0.45335726243717167
1.135	0.453344080991283
1.14	0.45333172451096976
1.145	0.45331574279056314
1.15	0.4533005395642252
1.155	0.45328742002290473
1.16	0.4532753445548466
1.165	0.45326426005162995
1.17	0.4532546394539116
1.175	0.4532501142227429
1.18	0.4532468725529652
1.185	0.4532448751959099
1.19	0.45324104625673867
1.195	0.45323577719213465
1.2	0.45321842643012644
1.205	0.45318995484975366
1.21	0.45317160734491096
1.215	0.45315549886506445
1.22	0.45313707226821465
1.225	0.45312422465538155
1.23	0.4531245224355015
1.235	0.45312400791579854
1.24	0.45311968844021483
1.245	0.4531089653934214
1.25	0.4530998460873359
1.255	0.4530979982426014
1.26	0.4530864228790402
1.265	0.453072626745104
1.27	0.45305773072023225
1.275	0.45305631746863967
1.28	0.453049697491239
1.285	0.4530256768463159
1.29	0.4530011826813384
1.295	0.4529854117414126
1.3	0.4529601568988018
1.305	0.4529506188205508
1.31	0.45294038252969554
1.315	0.45291383026308424
1.32	0.45289087630904834
1.325	0.4528723786693423
1.33	0.4528466394248771
1.335	0.45283847576513014
1.34	0.4528165961685871
1.345	0.4528082698678998
1.35	0.4528014023564167
1.355	0.4527843709380611
1.36	0.45278228803231274
1.365	0.4527638137857339
1.37	0.4527638479846483
1.375	0.4527459276964012
1.38	0.45274836811084046
1.385	0.45273249195223997
1.39	0.4527358062971365
1.395	0.45271938353643076
1.4	0.45272302075627074
1.405	0.45270666023636436
1.41	0.45270797991949546
1.415	0.4526876899587823
1.42	0.4526868583728633
1.425	0.45267326015247283
1.43	0.4526638090119204
1.435	0.4526645158408257
1.44	0.4526484894773999
1.445	0.4526427700045232
1.45	0.4526206743244088
1.455	0.45260891867312175
1.46	0.4526067894882347
1.465	0.45258981225633793
1.47	0.4525889369776703
1.475	0.4525762654524791
1.48	0.4525627230936588
1.485	0.45256283499297895
1.49	0.45255067489965595
1.495	0.4525397090743411
1.5	0.4525391489370452
1.505	0.4525321404250474
1.51	0.4525203942135838
1.515	0.4525142489941236
1.52	0.4525162305419227
1.525	0.4525036048009307
1.53	0.45249603493874974
1.535	0.4524962676391312
1.54	0.4524935558369171
1.545	0.45248447595371427
1.55	0.4524860429725074
1.555	0.45248944069228025
1.56	0.4524950823387299
1.565	0.4524877674515222
1.57	0.45248392665895426
1.575	0.4524820750316831
1.58	0.45248917576085407
1.585	0.4524764890944145
1.59	0.45246683986093666
1.595	0.45245998263146175
1.6	0.45245485099409455
1.605	0.45245168627661275
1.61	0.4524563512693345
1.615	0.45244986967605316
1.62	0.4524456217200185
1.625	0.4524441485666121
1.63	0.4524420244768058
1.635	0.4524401078070868
1.64	0.45243859188388846
1.645	0.452438186442224
1.65	0.4524428943948027
1.655	0.4524339469009465
1.66	0.4523991019732301
1.665	0.4523758852524213
1.67	0.452358893558436
1.675	0.45234463836947875
1.68	0.4523322365816401
1.685	0.4523212480096933
1.69	0.45231171435924167
1.695	0.4523054796377653
1.7	0.452314701083883
1.705	0.4523163783631209
1.71	0.4523160986673221
1.715	0.45231497038183155
1.72	0.4523132575335966
1.725	0.45231102146432384
1.73	0.45230787570268793
1.735	0.45229824616344705
1.74	0.4522693951089993
1.745	0.45225250647018733
1.75	0.4522389656012567
1.755	0.4522271478188703
1.76	0.45221648028088496
1.765	0.45220664022931695
1.77	0.45219733910180676
1.775	0.452187642837503
1.78	0.45217496077161207
1.785	0.45216478860260306
1.79	0.4521555917568606
1.795	0.4521470273699409
1.8	0.4521389451995677
1.805	0.45213123242287195
1.81	0.45212383550216156
1.815	0.4521167084163329
1.82	0.4521087011162293
1.825	0.4521024971117857
1.83	0.4520996990554918
1.835	0.45209606068693065
1.84	0.45209233672322136
1.845	0.4520886118069519
1.85	0.4520849967590514
1.855	0.4520817491734741
1.86	0.4520848308799589
1.865	0.4520884772152515
1.87	0.4520982205720404
1.875	0.4521043441753512
1.88	0.45210865238698944
1.885	0.452111545046432
1.89	0.45211270436691303
1.895	0.45210784793057923
1.9	0.4521076078156056
1.905	0.45210649447314444
1.91	0.4521031547700258
1.915	0.4521007344626416
1.92	0.45209593861651765
1.925	0.45208688482599196
1.93	0.45209063183633424
1.935	0.45209151164092987
1.94	0.4520909803754016
1.945	0.45208778994698956
1.95	0.45207898159055604
1.955	0.45208524796357963
1.96	0.45208722775813975
1.965	0.45208584845155575
1.97	0.45207584618491725
1.975	0.45208199346062666
1.98	0.4520846930996939
1.985	0.4520845481767956
1.99	0.45207457704211035
1.995	0.4520820923017838
2.0	0.4520886087742094
2.005	0.45208868985860723
2.01	0.45208001434529244
2.015	0.45208955014809826
2.02	0.4520930089465782
2.025	0.4520837795665738
2.03	0.45208862895290525
2.035	0.4520942702925891
2.04	0.4520923017902455
2.045	0.45207884197672954
2.05	0.4520865485959104
2.055	0.45208711038560323
2.06	0.4520749717390169
2.065	0.45208347434112134
2.07	0.4520856243822444
2.075	0.4520738117529854
2.08	0.45208183282432085
2.085	0.4520851960533791
2.09	0.4520737051846888
2.095	0.45208331202016444
2.1	0.4520868933349804
2.105	0.4520748330240056
2.11	0.4520856330015515
2.115	0.4520870126548584
2.12	0.452076512276887
2.125	0.45208731960817977
2.13	0.45208398241341996
2.135	0.45207626214240754
2.14	0.45207028147319345
2.145	0.4520527407346456
2.15	0.4520553005877999
2.155	0.4520520004625429
2.16	0.452039887792633
2.165	0.4520456223523257
2.17	0.4520333706083256
2.175	0.45203861651317595
2.18	0.45203973181570417
2.185	0.45203292457437255
2.19	0.4520684710765385
2.195	0.4520647954057608
2.2	0.4520872243899718
2.205	0.45208710376297667
2.21	0.4520956381439062
2.215	0.45210846656697484
2.22	0.45209942080008586
2.225	0.4521183791187259
2.23	0.45210654006228684
2.235	0.4521219498136089
2.24	0.45209395558636256
2.245	0.452092713812422
2.25	0.45208346071806393
2.255	0.4520791609011679
2.26	0.4520800872267652
2.265	0.452069073193879
2.27	0.45207566964602663
2.275	0.4520630062661296
2.28	0.4520723127674412
2.285	0.4520593466755222
2.29	0.4520737789216986
2.295	0.4520645555094529
2.3	0.4520803148360059
2.305	0.45206816491845175
2.31	0.4520831902215689
2.315	0.45207059021380114
2.32	0.4520852892093102
2.325	0.4520724151798807
2.33	0.4520867853052389
2.335	0.45207332177916737
2.34	0.4520860346261188
2.345	0.4520590474634992
2.35	0.4520593451165651
2.355	0.45204286433522683
2.36	0.4520459447646417
2.365	0.45203354338758805
2.37	0.45203356154089064
2.375	0.45202824075669384
2.38	0.4520217551302331
2.385	0.45202562504858534
2.39	0.45201529076744273
2.395	0.4520230634463447
2.4	0.45201824791298645
2.405	0.45203468169227246
2.41	0.4520242091861171
2.415	0.4520358824950465
2.42	0.45202921421908315
2.425	0.4520272459660709
2.43	0.4520380252599835
2.435	0.45202721593024514
2.44	0.45204075977337116
2.445	0.4520280440417047
2.45	0.45203807842785937
2.455	0.4520153856399624
2.46	0.4520009525031571
2.465	0.4520016925318245
2.47	0.45198638657587337
2.475	0.4519890092438269
2.48	0.45197787408053625
2.485	0.45197060934016037
2.49	0.4519752918653108
2.495	0.45196266717127886
