# Supplementary material for: A Mechanistic DNA Repair and Survival Model (Medras): Applications to Intrinsic Radiosensitivity, Relative Biological Effectiveness and Dose-Rate
Source: Front Oncol. 2021 Jun 29;11:689112. doi: 10.3389/fonc.2021.689112 (PMC8276175; doi:10.3389/fonc.2021.689112)
Supplement: Supplementary Data Sheet 2 — Medras model code used to generate data in this work. [file DataSheet_2.zip › Medras/Data/TrackData/Helium/EnergyRange_Radial Energy_HeliumRun20MeV.csv]

# Value of 1 to indicate we must rescale to breaks
1
# Particle ID to identify what particle we use by Z. Taken from command line.
2
# Total LET value for curve
29.5045460589
# Average energy deposit at a given range. Distances um; energies in keV
# Input file name: Radial Energy_HeliumRun20MeV.csv
# Written at: 2019-04-11 10:48:50.532000
# r	Energy
0.0	0.10103360502457545
0.005	0.15449132414551828
0.01	0.17107568970049303
0.015	0.18173977519698672
0.02	0.18917812897537287
0.025	0.19528656244710213
0.03	0.20070106784913672
0.035	0.20550343062612225
0.04	0.20965641018114195
0.045	0.2133490118741701
0.05	0.2185392297131099
0.055	0.22142857988619438
0.06	0.22420270409866924
0.065	0.22683641349895353
0.07	0.22929959585629625
0.075	0.2316807654893709
0.08	0.23404873561543477
0.085	0.23631665680726735
0.09	0.23837561896187975
0.095	0.24031732395196767
0.1	0.24219166144712692
0.105	0.2439394566533881
0.11	0.24568030430896753
0.115	0.24736714534070942
0.12	0.24879311912690294
0.125	0.2503117034417813
0.13	0.2518898409130683
0.135	0.25323638696459927
0.14	0.2545840278630396
0.145	0.25590056374943965
0.15	0.2570510675365981
0.155	0.2581847950457335
0.16	0.25934264332555623
0.165	0.2604070826759964
0.17	0.2615056606093593
0.175	0.26246597403134664
0.18	0.26344037115392
0.185	0.26437315894787317
0.19	0.2652629778345613
0.195	0.2662502028011735
0.2	0.2672866898918078
0.205	0.2681211130218295
0.21	0.26896867129983476
0.215	0.2697535100828352
0.22	0.2704516598703529
0.225	0.27123246515832694
0.23	0.27196944882916657
0.235	0.2727401788429736
0.24	0.2734016393343672
0.245	0.27403971426472595
0.25	0.2746716640282342
0.255	0.27537333066105135
0.26	0.27608881591222506
0.265	0.27670648974277845
0.27	0.27726138678100287
0.275	0.2777673938268592
0.28	0.2782175743769973
0.285	0.2787256545953187
0.29	0.27928991151398563
0.295	0.2798604020408674
0.3	0.2803569460476236
0.305	0.2808834595163217
0.31	0.2814313057606659
0.315	0.2818906923047323
0.32	0.2823483845356879
0.325	0.28278973246996364
0.33	0.28330169715220826
0.335	0.28381061634064536
0.34	0.28423921792160267
0.345	0.2846897761379984
0.35	0.2851436490965204
0.355	0.28547722755243043
0.36	0.285862722557447
0.365	0.2862648696237964
0.37	0.2866511158587479
0.375	0.28703957835925115
0.38	0.28741242306486725
0.385	0.28779301278199987
0.39	0.2880993558453283
0.395	0.28846853525479416
0.4	0.2888153322649115
0.405	0.2891694110932305
0.41	0.2894591957154638
0.415	0.2897851008236061
0.42	0.2900575921477616
0.425	0.2902898542767064
0.43	0.2905393313916703
0.435	0.29077762348328323
0.44	0.29103546353887005
0.445	0.29127629718138076
0.45	0.2915201367202743
0.455	0.2918223589209843
0.46	0.2920616086607831
0.465	0.2923987891627011
0.47	0.2926959410198293
0.475	0.2930093832412447
0.48	0.2932280420601195
0.485	0.2934739110336227
0.49	0.2937114815634077
0.495	0.29398004126812893
0.5	0.2942212020935635
0.505	0.2944535607984693
0.51	0.2946559023567253
0.515	0.2948804526989929
0.52	0.2951293621498177
0.525	0.29528083156532836
0.53	0.2955690292658134
0.535	0.2956888438345269
0.54	0.2959049247729576
0.545	0.2960504410326147
0.55	0.296206865732608
0.555	0.2964442220290416
0.56	0.2966139572797317
0.565	0.2967640469767273
0.57	0.296953054178238
0.575	0.2971218183798857
0.58	0.29731359507185495
0.585	0.2975184841520636
0.59	0.2977325972932406
0.595	0.2979176265458366
0.6	0.29807515427003706
0.605	0.298254087341577
0.61	0.2984432382690598
0.615	0.2985333169874274
0.62	0.2987515714253032
0.625	0.29888788669259575
0.63	0.2990370565994317
0.635	0.2991315194632191
0.64	0.2993508499083803
0.645	0.2993924783780211
0.65	0.2995324837593484
0.655	0.2997027902455284
0.66	0.29977577967625313
0.665	0.2998938740662226
0.67	0.30003625656242683
0.675	0.30015134851585495
0.68	0.3002504240004752
0.685	0.30038181228406785
0.69	0.3004536611470984
0.695	0.30053217772814733
0.7	0.3006301745406806
0.705	0.30072518839399937
0.71	0.30080041042176053
0.715	0.3009400474745119
0.72	0.3010739564549116
0.725	0.301208887033955
0.73	0.30130368432469024
0.735	0.3014152131893619
0.74	0.30153394040963005
0.745	0.30159380804755975
0.75	0.30166402118866087
0.755	0.3017945439554651
0.76	0.3017451790672663
0.765	0.3018733298140755
0.77	0.30188564289726366
0.775	0.30195843569497205
0.78	0.3019137745386558
0.785	0.3020279242532922
0.79	0.30201399708847315
0.795	0.30196371316377674
0.8	0.302031631127216
0.805	0.3020158241351423
0.81	0.30206170576673474
0.815	0.30219298356845326
0.82	0.3022572113028573
0.825	0.3023029583548634
0.83	0.30231775569092667
0.835	0.30232764253039024
0.84	0.3023845976138095
0.845	0.30245755211138936
0.85	0.3024870411361107
0.855	0.30251729601712607
0.86	0.3025637631527527
0.865	0.3026088049356654
0.87	0.3025475509812911
0.875	0.30250031873651484
0.88	0.30248731428265885
0.885	0.30249009394273096
0.89	0.30247600667581725
0.895	0.30251114109928645
0.9	0.3025491955970441
0.905	0.3025879723898889
0.91	0.30260384436329724
0.915	0.3025793110986092
0.92	0.3025839323654218
0.925	0.3026466456147769
0.93	0.3026810891846581
0.935	0.3026433758794309
0.94	0.3026707840584965
0.945	0.3027321167565148
0.95	0.3027278434433582
0.955	0.30269092817617643
0.96	0.30272423648061364
0.965	0.30267218334705587
0.97	0.3027471664644649
0.975	0.30271980121783215
0.98	0.3027632949594302
0.985	0.3027683204632607
0.99	0.3028096723450007
0.995	0.3028371649418171
1.0	0.30288471429554287
1.005	0.30289301247928446
1.01	0.30299927383356096
1.015	0.30297954138526567
1.02	0.3030744659860342
1.025	0.30302153663486453
1.03	0.3030279176177339
1.035	0.30311960665667187
1.04	0.3030884734302864
1.045	0.30306800078519786
1.05	0.3030828816241294
1.055	0.30302751734287875
1.06	0.30301001731412625
1.065	0.3030436859104138
1.07	0.30298247782421206
1.075	0.3028721875643832
1.08	0.30281971636349997
1.085	0.30279125801288476
1.09	0.30281167971101564
1.095	0.30277483587663667
1.1	0.3027370932716619
1.105	0.3027165746709091
1.11	0.3027047468778052
1.115	0.3027003638474449
1.12	0.3027083532665625
1.125	0.3027303247882783
1.13	0.3027549383074117
1.135	0.3027788268615907
1.14	0.3028013047069536
1.145	0.30278096032391244
1.15	0.30272888076198123
1.155	0.3027086410844694
1.16	0.30269772646074916
1.165	0.3026919481996191
1.17	0.30268727311169286
1.175	0.302637622984203
1.18	0.3026192853218304
1.185	0.3026240775325829
1.19	0.30262646492018686
1.195	0.3026281462714399
1.2	0.3026065088454946
1.205	0.3025638842093714
1.21	0.30254200434776674
1.215	0.3025226754552391
1.22	0.30248361675557217
1.225	0.3024674606864978
1.23	0.3024729941159329
1.235	0.30247667213929486
1.24	0.3024753252436793
1.245	0.30244615862297103
1.25	0.3024268417971957
1.255	0.30244760306506296
1.26	0.3024264073282929
1.265	0.30239233212853733
1.27	0.3023514729668406
1.275	0.302377488488496
1.28	0.3023794321107217
1.285	0.3023100308731704
1.29	0.30228051025848673
1.295	0.30226829256300075
1.3	0.3021985095508818
1.305	0.30220733787450293
1.31	0.3022110381115052
1.315	0.30214720231546743
1.32	0.30216997357724373
1.325	0.30217216786721096
1.33	0.3021140457136336
1.335	0.30215255589111994
1.34	0.3020987816448864
1.345	0.3021098833758625
1.35	0.3020174698428768
1.355	0.30192651808134335
1.36	0.3019188431395268
1.365	0.30184158512865045
1.37	0.3018531143374516
1.375	0.3017852893097814
1.38	0.3018269398785279
1.385	0.30178005685215975
1.39	0.30182197333533095
1.395	0.30176718331357033
1.4	0.3018086690534927
1.405	0.3017527591730336
1.41	0.301780343499612
1.415	0.30170132798382676
1.42	0.30171578570538843
1.425	0.3016702727152322
1.43	0.3016446325614684
1.435	0.30166722979651506
1.44	0.3016124453724003
1.445	0.30161964977315364
1.45	0.30154771234432876
1.455	0.3015186419823788
1.46	0.301533555965236
1.465	0.30147629231396833
1.47	0.3014930271414019
1.475	0.3014488465714005
1.48	0.3013668392194045
1.485	0.30135761609363765
1.49	0.3013034839492967
1.495	0.30125778337391135
1.5	0.30125521665581995
1.505	0.30122703352645985
1.51	0.30118070825684473
1.515	0.30115034139728225
1.52	0.3011562836360891
1.525	0.3011051584647271
1.53	0.301074763323829
1.535	0.3010748151609072
1.54	0.3010631713468208
1.545	0.30102440577282136
1.55	0.3010078625854677
1.555	0.301006564912906
1.56	0.3010178327370982
1.565	0.30098191237422395
1.57	0.3009605039308282
1.575	0.3009464588006821
1.58	0.3009669569940924
1.585	0.3009100316096046
1.59	0.30086718615653557
1.595	0.3008354538279008
1.6	0.3008098197268936
1.605	0.3007907370348645
1.61	0.30079996309539425
1.615	0.3007665448091816
1.62	0.3007119440711923
1.625	0.30064830999385334
1.63	0.30060429058550736
1.635	0.3005672819649416
1.64	0.30053521981598474
1.645	0.3005093021941936
1.65	0.30050114435132175
1.655	0.3004616704586492
1.66	0.30040224522100795
1.665	0.30035743603937143
1.67	0.3003194644404032
1.675	0.30028511567629323
1.68	0.3002534357189476
1.685	0.3002236284087419
1.69	0.30019536773697947
1.695	0.30016664613132454
1.7	0.300132274889718
1.705	0.3001030733157279
1.71	0.3000760832963471
1.715	0.3000505890703528
1.72	0.3000263186655584
1.725	0.3000031821953094
1.73	0.2999808934036291
1.735	0.29995773235799855
1.74	0.29993480420272756
1.745	0.29991360209575363
1.75	0.2998933721284932
1.755	0.299873770195232
1.76	0.29985472811075226
1.765	0.2998360524995659
1.77	0.2998172444358591
1.775	0.29979518220349155
1.78	0.29975373993563315
1.785	0.29972399779891234
1.79	0.29969771441002807
1.795	0.2996733711090618
1.8	0.29965031304037665
1.805	0.29962803362635054
1.81	0.2996061403668434
1.815	0.29958366126878877
1.82	0.2995445974497213
1.825	0.29951526922439925
1.83	0.29949902665382516
1.835	0.29948078349430984
1.84	0.2994625246274007
1.845	0.2994443096010801
1.85	0.29942606817417716
1.855	0.29940733043229406
1.86	0.29938295995163205
1.865	0.2993419084605094
1.87	0.2993307940326943
1.875	0.29931626348591306
1.88	0.29930058454251157
1.885	0.2992842036533099
1.89	0.29926608207205846
1.895	0.29923622986529885
1.9	0.29921794338524127
1.905	0.29920671101841695
1.91	0.29919221997033496
1.915	0.2991765608731686
1.92	0.2991551987007022
1.925	0.2991228428565204
1.93	0.29911971853697034
1.935	0.2991090878524374
1.94	0.2990953915360634
1.945	0.2990747470121049
1.95	0.2990238378832757
1.955	0.29900541520769214
1.96	0.2989844891636358
1.965	0.29896084616966606
1.97	0.29892284813429043
1.975	0.2989141449471173
1.98	0.29889941572330225
1.985	0.2988812122242776
1.99	0.2988457332980124
1.995	0.2988377058918859
2.0	0.2988261618108686
2.005	0.2988076102234453
2.01	0.29877470902680375
2.015	0.29877200437700396
2.02	0.2987597748422207
2.025	0.2987274806247082
2.03	0.2987184291728692
2.035	0.2987088876740467
2.04	0.29867538013475464
2.045	0.2986196353552142
2.05	0.2985971493278368
2.055	0.29857079627406535
2.06	0.2985329662019967
2.065	0.2985179781835748
2.07	0.29849738079602944
2.075	0.2984630982937472
2.08	0.29845022376802083
2.085	0.2984322759951144
2.09	0.2983952236366484
2.095	0.2983805871733542
2.1	0.29836188425786964
2.105	0.2983300061743386
2.11	0.29831949485151926
2.115	0.29830146454722417
2.12	0.29827289892622727
2.125	0.2982642324537796
2.13	0.2982441992597946
2.135	0.29822282394514327
2.14	0.29822084098498575
2.145	0.29819464701905624
2.15	0.29819121557745215
2.155	0.29817909012070337
2.16	0.29815451781655017
2.165	0.29815200223936145
2.17	0.2981265248117725
2.175	0.298122849090645
2.18	0.29811299639767325
2.185	0.2980892101584271
2.19	0.2980983406900174
2.195	0.2980748922558129
2.2	0.2980794901156761
2.205	0.29806246783374274
2.21	0.29805505389227416
2.215	0.29805227367253584
2.22	0.2980277467359726
2.225	0.29803153981615566
2.23	0.29800503638020626
2.235	0.29800557487618967
2.24	0.2979577767680884
2.245	0.2979371117240195
2.25	0.29791210012381175
2.255	0.2978918926398821
2.26	0.29787639281960093
2.265	0.297852147863597
2.27	0.29784178902184055
2.275	0.29781730081730706
2.28	0.29780946019577975
2.285	0.29778546401454825
2.29	0.29778150504317047
2.295	0.2977602311575623
2.3	0.29775767940772646
2.305	0.2977350274661709
2.31	0.297732465914469
2.315	0.2977099652813704
2.32	0.2977075979910535
2.325	0.2976853038953939
2.33	0.2976830726723358
2.335	0.2976607355029141
2.34	0.29765783352558384
2.345	0.2976270737812575
2.35	0.2976157702170336
2.355	0.2975925733769626
2.36	0.29758332611836474
2.365	0.29756292108192167
2.37	0.2975516487323977
2.375	0.2975364484688939
2.38	0.2975204234485737
2.385	0.2975120652319422
2.39	0.29749311762515596
2.395	0.29748625582398336
2.4	0.29746080129221664
2.405	0.29745000377443753
2.41	0.29742935801415227
2.415	0.29741939361097697
2.42	0.29740171470057225
2.425	0.2973867782181724
2.43	0.2973780820566966
2.435	0.29736013578650305
2.44	0.29735315378953314
2.445	0.2973351600783613
2.45	0.29732775529583977
2.455	0.2973106645519514
2.46	0.2972964941976629
2.465	0.2972896159550943
2.47	0.2972725593275242
2.475	0.297265838921853
2.48	0.29725050630997985
2.485	0.2972376253186014
2.49	0.29723192450184394
2.495	0.29721588467690685
