# Supplementary material for: A Mechanistic DNA Repair and Survival Model (Medras): Applications to Intrinsic Radiosensitivity, Relative Biological Effectiveness and Dose-Rate
Source: Front Oncol. 2021 Jun 29;11:689112. doi: 10.3389/fonc.2021.689112 (PMC8276175; doi:10.3389/fonc.2021.689112)
Supplement: Supplementary Data Sheet 2 — Medras model code used to generate data in this work. [file DataSheet_2.zip › Medras/Data/TrackData/Helium/EnergyRange_Radial Energy_HeliumRun32MeV.csv]

# Value of 1 to indicate we must rescale to breaks
1
# Particle ID to identify what particle we use by Z. Taken from command line.
2
# Total LET value for curve
20.0580391708
# Average energy deposit at a given range. Distances um; energies in keV
# Input file name: Radial Energy_HeliumRun32MeV.csv
# Written at: 2019-04-11 10:49:41.115000
# r	Energy
0.0	0.06467272552675091
0.005	0.09761963520549305
0.01	0.10785038060545812
0.015	0.11413796850946864
0.02	0.11839849340429917
0.025	0.12191133741085518
0.03	0.12499044477448548
0.035	0.12775393875824895
0.04	0.13011143190239838
0.045	0.1321063618030629
0.05	0.13505051746255842
0.055	0.13656313509019685
0.06	0.13824025593608108
0.065	0.13982730645160146
0.07	0.14133708911625556
0.075	0.1428068368907382
0.08	0.1441993370735655
0.085	0.14557237101549286
0.09	0.1468447436124627
0.095	0.1480119169205156
0.1	0.14910724870299752
0.105	0.15018925025662488
0.11	0.15121670171763638
0.115	0.15211945158632745
0.12	0.1529836769358974
0.125	0.15386559471963537
0.13	0.15471820504421813
0.135	0.15556418758235158
0.14	0.15636388827801131
0.145	0.15720217788724303
0.15	0.15801756594883654
0.155	0.15873982468286546
0.16	0.15942476092383048
0.165	0.16008596760659163
0.17	0.1607660969801086
0.175	0.1614577005075334
0.18	0.16209723248068375
0.185	0.16272547863384523
0.19	0.16329033386275077
0.195	0.16384960110340813
0.2	0.16443767806902776
0.205	0.1649921520049035
0.21	0.1655763583237715
0.215	0.16614665407392973
0.22	0.16663406238857414
0.225	0.16717553999871054
0.23	0.16769196328077984
0.235	0.16823177878570578
0.24	0.16867168341731165
0.245	0.16913937245021624
0.25	0.16965145277569385
0.255	0.170135631880715
0.26	0.17060292240906233
0.265	0.1710344219586611
0.27	0.17141324550491846
0.275	0.17185112674630407
0.28	0.1722525904419991
0.285	0.17268573286779498
0.29	0.1731196188319022
0.295	0.17350240935992722
0.3	0.173870783820536
0.305	0.17427008192040913
0.31	0.17462743432244107
0.315	0.17495804512775542
0.32	0.17529656835659804
0.325	0.17563080097589226
0.33	0.17598695228156158
0.335	0.17635963963362955
0.34	0.17673016161831023
0.345	0.17709844538549657
0.35	0.17746859021182812
0.355	0.1777921410070766
0.36	0.17809890870260273
0.365	0.1783802094037961
0.37	0.1786795797578348
0.375	0.17898536855142444
0.38	0.17932398866325405
0.385	0.17964926653251287
0.39	0.1799112830096639
0.395	0.18022186040344415
0.4	0.18051191669241376
0.405	0.1808237268893744
0.41	0.1810768134409254
0.415	0.18131398495412765
0.42	0.18148470587550672
0.425	0.1816822451272655
0.43	0.18190510740561677
0.435	0.18215551050399295
0.44	0.18241957906497386
0.445	0.18263138744820545
0.45	0.18283291375233127
0.455	0.18311234515158997
0.46	0.183326305023111
0.465	0.18357511077117117
0.47	0.18373343693881963
0.475	0.18397315404892864
0.48	0.1841931264184321
0.485	0.18441126333670382
0.49	0.18470066093332468
0.495	0.18497061260249734
0.5	0.18517195035421224
0.505	0.18535581557570602
0.51	0.18552280786618316
0.515	0.185722606110475
0.52	0.1859382716680133
0.525	0.18606727648300275
0.53	0.18633080953308503
0.535	0.186479161644735
0.54	0.1867519219156912
0.545	0.18691259192759618
0.55	0.18711580010666398
0.555	0.1873763059578548
0.56	0.18754712533289297
0.565	0.18768663340741823
0.57	0.1878664755609502
0.575	0.1880453205131881
0.58	0.1882363879783901
0.585	0.18842612560441516
0.59	0.18859702094900563
0.595	0.18875029938129817
0.6	0.18890699338490805
0.605	0.18911319779671643
0.61	0.18930594030086328
0.615	0.18940368501861815
0.62	0.18964119544448393
0.625	0.18977657736443077
0.63	0.18994750347023379
0.635	0.1900498686978637
0.64	0.19028336922984895
0.645	0.19034486211924972
0.65	0.19050562214186825
0.655	0.1906930488815749
0.66	0.1908038972868123
0.665	0.19095395107522717
0.67	0.19112230899921842
0.675	0.19130868431340453
0.68	0.1914700705558722
0.685	0.1916470511790036
0.69	0.19179088060081043
0.695	0.1919470204028117
0.7	0.19209427200715715
0.705	0.19220794241977188
0.71	0.19226304883954484
0.715	0.19240990872757482
0.72	0.19255120569195172
0.725	0.192680253076731
0.73	0.19277034426993564
0.735	0.19288520660987196
0.74	0.1930589684959986
0.745	0.19316811562721414
0.75	0.19327002144731575
0.755	0.19347219161589713
0.76	0.19353513129540434
0.765	0.1937646478579386
0.77	0.1938326271782895
0.775	0.1940355146411925
0.78	0.19408039767570456
0.785	0.19430401604576114
0.79	0.19435842012912258
0.795	0.19445727840044125
0.8	0.19466047589576346
0.805	0.19471817734109767
0.81	0.19483702692761137
0.815	0.19504461265966305
0.82	0.19516729709103572
0.825	0.19526743912061928
0.83	0.1953702578072795
0.835	0.1954789730774217
0.84	0.19562319261353808
0.845	0.19577893615072567
0.85	0.19583781803573244
0.855	0.19589387525118662
0.86	0.19598330901652328
0.865	0.19608201979374806
0.87	0.1961743338392722
0.875	0.19627182421238454
0.88	0.19636257294170997
0.885	0.1964557782598801
0.89	0.19649768052651387
0.895	0.19660360048175976
0.9	0.19671321098404992
0.905	0.19682188687897317
0.91	0.1969167750462834
0.915	0.19695659500693954
0.92	0.1970225253680494
0.925	0.19717087212927226
0.93	0.19726754093354681
0.935	0.19724273314499607
0.94	0.19732048424799192
0.945	0.19744895214860303
0.95	0.19748983224189623
0.955	0.19758728063742867
0.96	0.1977565431314872
0.965	0.1977558621261776
0.97	0.1979505288143558
0.975	0.19795925809330853
0.98	0.1980664865802012
0.985	0.19811521477743513
0.99	0.1982198927031115
0.995	0.19829598296151896
1.0	0.1983535723293945
1.005	0.19836536163382748
1.01	0.19853697608537407
1.015	0.19852321068404388
1.02	0.19870157473104338
1.025	0.1986903675214604
1.03	0.19874753286066668
1.035	0.1989338676868003
1.04	0.19892789951153586
1.045	0.19898272877371226
1.05	0.19913888980878072
1.055	0.19913316630208638
1.06	0.19918309908146697
1.065	0.19931979995564578
1.07	0.19943297503990906
1.075	0.19948403372464918
1.08	0.19955999600241253
1.085	0.19965200626518054
1.09	0.19982732071796735
1.095	0.19985787662933713
1.1	0.1998753041108036
1.105	0.19992630785800103
1.11	0.1999882688818895
1.115	0.20005685246443217
1.12	0.20011369261545592
1.125	0.20016401971350548
1.13	0.20024507305288608
1.135	0.20033154722012983
1.14	0.20041987844697093
1.145	0.2004668842647839
1.15	0.20052715968808432
1.155	0.20059640545409915
1.16	0.20066844215127086
1.165	0.20074241974788357
1.17	0.20081553555668002
1.175	0.20082158801294756
1.18	0.20087771714619285
1.185	0.20097337903437723
1.19	0.20105802029967848
1.195	0.20113943064735654
1.2	0.20120567062130637
1.205	0.20126198557454966
1.21	0.20132637730890462
1.215	0.20138520915887273
1.22	0.20138946847236644
1.225	0.20143995951626897
1.23	0.20153244767638606
1.235	0.20161143298607
1.24	0.20168179951637077
1.245	0.20169076884513526
1.25	0.20171843502458253
1.255	0.2018405298644021
1.26	0.20192493237863715
1.265	0.20195272538211842
1.27	0.20194962666121916
1.275	0.20209337393040036
1.28	0.2021812830014665
1.285	0.2021258362856177
1.29	0.20224063073951276
1.295	0.2023397376591901
1.3	0.20228401012205044
1.305	0.20241536897763715
1.31	0.20251956427300627
1.315	0.20245119114368684
1.32	0.2025652316535958
1.325	0.20263884857109443
1.33	0.20257117640984826
1.335	0.20273052414965503
1.34	0.20267785815542644
1.345	0.20279912240048165
1.35	0.20282339212605094
1.355	0.20275325255106766
1.36	0.20288331240788518
1.365	0.20280634790742552
1.37	0.20295866034706625
1.375	0.20288280069297343
1.38	0.2030296225730145
1.385	0.20295109467973876
1.39	0.2031092346582572
1.395	0.20303433648298783
1.4	0.20319640614912482
1.405	0.2031211432764494
1.41	0.2032585616110136
1.415	0.20314319533801137
1.42	0.20325151513671258
1.425	0.20320216173082176
1.43	0.20320303597988462
1.435	0.20332670479921222
1.44	0.20325447585905193
1.445	0.2033391974926705
1.45	0.20322611857236939
1.455	0.20321472271048355
1.46	0.2033161262033734
1.465	0.20323973773788837
1.47	0.20334604121299213
1.475	0.20331339469824217
1.48	0.20332778844432475
1.485	0.20347782904726952
1.49	0.20345588360112626
1.495	0.20345420102471745
1.5	0.20356925699866105
1.505	0.20359874326697214
1.51	0.20357948493825032
1.515	0.20362989744832738
1.52	0.20378285103172786
1.525	0.20373684815851817
1.53	0.20375381601273715
1.535	0.20385902708430514
1.54	0.20392277069179804
1.545	0.20389258500287913
1.55	0.20387416905449374
1.555	0.20392100424997672
1.56	0.20401909621323844
1.565	0.2039753718304663
1.57	0.20398109285463778
1.575	0.2040042955413002
1.58	0.20414103944495168
1.585	0.2041092798424511
1.59	0.20410033862000337
1.595	0.20411006479443317
1.6	0.2041292545055546
1.605	0.2041620100183016
1.61	0.20429424246773228
1.615	0.20427770392585556
1.62	0.2042597887366704
1.625	0.20424910895140264
1.63	0.20425546256636315
1.635	0.20426917919229642
1.64	0.20428972169648923
1.645	0.20432635726352286
1.65	0.20443623704854755
1.655	0.2044124250078796
1.66	0.2043739364292129
1.665	0.20436382284937776
1.67	0.20436478425872487
1.675	0.20437148285091244
1.68	0.20438221631815642
1.685	0.2043954880985162
1.69	0.20441077176017655
1.695	0.2044244520611484
1.7	0.2044323942459581
1.705	0.20444651044187545
1.71	0.204463310712211
1.715	0.20448210744291692
1.72	0.20450228752061222
1.725	0.20452392984802575
1.73	0.20454652881409108
1.735	0.2045646660165956
1.74	0.20458403661268745
1.745	0.2046065110891525
1.75	0.20463041480877664
1.755	0.2046551573297825
1.76	0.20468059640663566
1.765	0.20470656411388946
1.77	0.20473233128392487
1.775	0.20475454934549187
1.78	0.20476653897246136
1.785	0.2047860333101503
1.79	0.2048077098786452
1.795	0.204830707692768
1.8	0.20485438715803833
1.805	0.2048780433714943
1.81	0.20490067890816893
1.815	0.20491945461667996
1.82	0.20487528992641332
1.825	0.20486921971118194
1.83	0.2049272405763351
1.835	0.2049647667211047
1.84	0.2049974787849192
1.845	0.20502777388040805
1.85	0.20505636606395705
1.855	0.2050821552670898
1.86	0.20509075874108015
1.865	0.20500542546044032
1.87	0.205085120296727
1.875	0.20513166897793642
1.88	0.2051680729248544
1.885	0.20519986369114607
1.89	0.20522340513220033
1.895	0.2051740265550167
1.9	0.20519059729255534
1.905	0.20524576580661658
1.91	0.20527545569443117
1.915	0.20530106429345094
1.92	0.2052991319045876
1.925	0.20522384530656929
1.93	0.20531645995340447
1.935	0.20535996880587584
1.94	0.20539122818555555
1.945	0.20539439902765444
1.95	0.20527932719567565
1.955	0.20534898267712384
1.96	0.20537400665443956
1.965	0.20538053875171636
1.97	0.20527947449644623
1.975	0.205366827142606
1.98	0.20540411007551795
1.985	0.20542370419354794
1.99	0.20532326125203357
1.995	0.20539499817564086
2.0	0.2054276787854355
2.005	0.20543234571096702
2.01	0.20533867332477362
2.015	0.2054326813919384
2.02	0.20546690176633747
2.025	0.20537960650737552
2.03	0.20544281691729238
2.035	0.20549539895464503
2.04	0.205506756316984
2.045	0.20540071838264462
2.05	0.20549767152594667
2.055	0.20552632735604962
2.06	0.20542171116995125
2.065	0.20552368905995094
2.07	0.20556052225503435
2.075	0.20545768454633886
2.08	0.2055564070940857
2.085	0.20559744174162717
2.09	0.20548068584439788
2.095	0.20557233203794706
2.1	0.2056072571232005
2.105	0.20550039184706984
2.11	0.20560514545980815
2.115	0.2056318006103452
2.12	0.2055385450836347
2.125	0.20564496141083438
2.13	0.20563676304265338
2.135	0.20559593458000727
2.14	0.20568679709609675
2.145	0.20558516033503915
2.15	0.20569223818548812
2.155	0.20572358561085136
2.16	0.20563549619065938
2.165	0.20574640179667836
2.17	0.20565223364015783
2.175	0.20575528194115827
2.18	0.20579598729668896
2.185	0.20569411207760285
2.19	0.20578400098563487
2.195	0.20567636223311955
2.2	0.20577945342947268
2.205	0.2057303261027823
2.21	0.20575697409458465
2.215	0.2058171753128653
2.22	0.2057200800200743
2.225	0.20582964518567126
2.23	0.20572864604351843
2.235	0.20583588392375357
2.24	0.20572553134810548
2.245	0.20579686607479766
2.25	0.20576110645409323
2.255	0.20576358919757726
2.26	0.20581103813260893
2.265	0.2057323056678346
2.27	0.20582199214625665
2.275	0.2057286776469052
2.28	0.20583150055768556
2.285	0.20573288625988245
2.29	0.20582992197436653
2.295	0.20572269856218411
2.3	0.20582288051621808
2.305	0.20572278667630595
2.31	0.20582657498577347
2.315	0.20572856682080465
2.32	0.20583396839664717
2.325	0.20573733812301287
2.33	0.2058438088273678
2.335	0.20574742939688806
2.34	0.20585299071323268
2.345	0.20574317443451987
2.35	0.2058361332447059
2.355	0.2057410924281367
2.36	0.20582971518042784
2.365	0.20574967447290907
2.37	0.20579678853862207
2.375	0.20578000983573383
2.38	0.20574701114655725
2.385	0.20582601094255581
2.39	0.2057473557017007
2.395	0.20584090336467753
2.4	0.20571043327507396
2.405	0.2057762820063457
2.41	0.20567594979371578
2.415	0.2057390985098191
2.42	0.2056665568822286
2.425	0.2056368390872914
2.43	0.2057084614525869
2.435	0.20562507949722342
2.44	0.2057111233081283
2.445	0.20562210704505826
2.45	0.2056983329284084
2.455	0.20561083913676823
2.46	0.20557227274067003
2.465	0.20564764053687837
2.47	0.20556137175543374
2.475	0.20563389730600787
2.48	0.2055638419969066
2.485	0.2055345533365304
2.49	0.20561729455897254
2.495	0.2055357238981236
