# Supplementary material for: A Mechanistic DNA Repair and Survival Model (Medras): Applications to Intrinsic Radiosensitivity, Relative Biological Effectiveness and Dose-Rate
Source: Front Oncol. 2021 Jun 29;11:689112. doi: 10.3389/fonc.2021.689112 (PMC8276175; doi:10.3389/fonc.2021.689112)
Supplement: Supplementary Data Sheet 2 — Medras model code used to generate data in this work. [file DataSheet_2.zip › Medras/Data/TrackData/Helium/EnergyRange_Radial Energy_HeliumRun40MeV.csv]

# Value of 1 to indicate we must rescale to breaks
1
# Particle ID to identify what particle we use by Z. Taken from command line.
2
# Total LET value for curve
16.8825540215
# Average energy deposit at a given range. Distances um; energies in keV
# Input file name: Radial Energy_HeliumRun40MeV.csv
# Written at: 2019-04-11 10:50:29.727000
# r	Energy
0.0	0.05295195723574591
0.005	0.0793291213225249
0.01	0.08747584492191768
0.015	0.09245238117026533
0.02	0.09573752151533547
0.025	0.09843636150297772
0.03	0.10078293942468375
0.035	0.10288095632174528
0.04	0.10470477419153963
0.045	0.10621986754751107
0.05	0.1086268206994854
0.055	0.10981293186941118
0.06	0.1110759744399575
0.065	0.11230957607358907
0.07	0.11348806199474769
0.075	0.11464797485171371
0.08	0.11574752241154995
0.085	0.11670983792344768
0.09	0.11763153542527342
0.095	0.11861503582962445
0.1	0.11949876606627735
0.105	0.120356870197
0.11	0.12113550503561306
0.115	0.12194442139789799
0.12	0.12269862323637576
0.125	0.12343567282127017
0.13	0.12409508615808361
0.135	0.12474304545106271
0.14	0.12535624811953694
0.145	0.1259859242958555
0.15	0.12663029369161993
0.155	0.12718691460764261
0.16	0.12769927833869896
0.165	0.128237308913597
0.17	0.12879020239002614
0.175	0.12927603836665608
0.18	0.12975641933315105
0.185	0.13029532627392232
0.19	0.1308071893935684
0.195	0.13125495675200202
0.2	0.13168541464326383
0.205	0.1321573230200555
0.21	0.13264220417794004
0.215	0.133093220583824
0.22	0.13357584815066254
0.225	0.13401702024279316
0.23	0.1344591624360012
0.235	0.13492365464242992
0.24	0.1353238941042679
0.245	0.13573587204725227
0.25	0.13610176561948129
0.255	0.13644896975532086
0.26	0.13681523892221284
0.265	0.13717183158591403
0.27	0.13750998364080405
0.275	0.137830043108128
0.28	0.13816223864269314
0.285	0.13852465935866748
0.29	0.13884812684219167
0.295	0.13916564636181128
0.3	0.13946527772879838
0.305	0.13980775646559435
0.31	0.1401554556363906
0.315	0.14041853561709472
0.32	0.1407007270086791
0.325	0.1410223425578477
0.33	0.1413517506314869
0.335	0.14167143368139007
0.34	0.1419383656391113
0.345	0.1422178105294441
0.35	0.14249934330718286
0.355	0.14271602900039448
0.36	0.1429671758540637
0.365	0.14324291279925383
0.37	0.1434779548161432
0.375	0.1437093636671818
0.38	0.14397482512123086
0.385	0.1442395184088006
0.39	0.14447878503624387
0.395	0.14473795247699375
0.4	0.14496204413676766
0.405	0.14521226489825054
0.41	0.14540983118010178
0.415	0.14567111225540938
0.42	0.14588616692393602
0.425	0.1461105819701832
0.43	0.146349412726935
0.435	0.14659441964430367
0.44	0.14684393701059134
0.445	0.14703299663037211
0.45	0.14720651847678076
0.455	0.14745378058113204
0.46	0.14763136100237761
0.465	0.14786134128734388
0.47	0.14801225150138292
0.475	0.14824245545694492
0.48	0.1484700918779785
0.485	0.14867239378176828
0.49	0.1488914436219964
0.495	0.1491141529531476
0.5	0.1493036568720052
0.505	0.14947658595168192
0.51	0.14963968728921317
0.515	0.1498537601645692
0.52	0.1500676389277459
0.525	0.15020591400266434
0.53	0.15047065015974376
0.535	0.15060705013132084
0.54	0.15086734660785267
0.545	0.1510089500522377
0.55	0.15117786735612251
0.555	0.15141462183747365
0.56	0.15159364532290426
0.565	0.15175827026541328
0.57	0.15193629245744816
0.575	0.15204946654076532
0.58	0.15218767183534773
0.585	0.15233740106830282
0.59	0.15247172782268403
0.595	0.1525909444946589
0.6	0.1527242972271334
0.605	0.15291560840478224
0.61	0.15308647180531332
0.615	0.153160175405976
0.62	0.15337298751611286
0.625	0.15348395030324907
0.63	0.1536366099116818
0.635	0.15372014683419166
0.64	0.15393730391530336
0.645	0.15403207548547881
0.65	0.1542141732415345
0.655	0.1544070725556624
0.66	0.15448935875478711
0.665	0.15461415559732947
0.67	0.15476286544353265
0.675	0.1549402743623154
0.68	0.15509167528246695
0.685	0.15525651287841602
0.69	0.1553971377337167
0.695	0.15555253375251096
0.7	0.1556942909440768
0.705	0.15582101867130335
0.71	0.15591388832135897
0.715	0.15607944264502702
0.72	0.15622941919547623
0.725	0.1563440217567805
0.73	0.15642635512640146
0.735	0.15653731079703254
0.74	0.1567452241226765
0.745	0.1568875913795271
0.75	0.15700312450027346
0.755	0.15720951662172153
0.76	0.15723666047981188
0.765	0.1574536714750014
0.77	0.15750876272928951
0.775	0.15773385514711924
0.78	0.1577938569396975
0.785	0.15803083683753066
0.79	0.15808200536147843
0.795	0.1581590171874427
0.8	0.15835411261827168
0.805	0.15839661344217668
0.81	0.1584859616369011
0.815	0.15863845003028676
0.82	0.15872585123063468
0.825	0.15880020010661644
0.83	0.15890790959863632
0.835	0.1590328920522086
0.84	0.15917892368472097
0.845	0.15933442618143304
0.85	0.1593812193853111
0.855	0.15942410547459074
0.86	0.15950303065687993
0.865	0.15959227449917396
0.87	0.15968475752141795
0.875	0.15978126824307115
0.88	0.15986736560872622
0.885	0.15995534547199294
0.89	0.16000174122777636
0.895	0.16011623875103592
0.9	0.16022715053669614
0.905	0.1603355050313562
0.91	0.1604342948446074
0.915	0.16047775735820943
0.92	0.16054439133099954
0.925	0.16069628678895523
0.93	0.16080814854961423
0.935	0.16082158098090346
0.94	0.1609228913847497
0.945	0.16106933041177038
0.95	0.16111940113508774
0.955	0.1612088451805298
0.96	0.1613765788699797
0.965	0.1613708733303728
0.97	0.16157017827956624
0.975	0.1615876282006166
0.98	0.16171895529284588
0.985	0.16177703001247923
0.99	0.1618925695294492
0.995	0.161976913195867
1.0	0.16205307601316601
1.005	0.162074234617158
1.01	0.1622631160197324
1.015	0.16225091039746914
1.02	0.16243199386524165
1.025	0.16239006752014085
1.03	0.16243364952383016
1.035	0.16261536844544078
1.04	0.1626002761652076
1.045	0.1626555004874109
1.05	0.16282718484652026
1.055	0.16281973548188666
1.06	0.16287085403541512
1.065	0.16300905962099516
1.07	0.16311437658494304
1.075	0.16315284530925556
1.08	0.16322209940752325
1.085	0.16330608150574688
1.09	0.16347999169229224
1.095	0.16349827646261778
1.1	0.1635049252716002
1.105	0.1635486105020471
1.11	0.16360385570062305
1.115	0.16366597538800104
1.12	0.1637255921462729
1.125	0.163786435650508
1.13	0.163871948766902
1.135	0.16396144061816026
1.14	0.164050309164431
1.145	0.16408234972139052
1.15	0.16410935373309912
1.155	0.16415889281956375
1.16	0.1642149126303615
1.165	0.16427465463818028
1.17	0.16433410680866567
1.175	0.16431690038063132
1.18	0.16435568402822523
1.185	0.1644377066060854
1.19	0.16450923274760318
1.195	0.16457973580985516
1.2	0.1646544085264893
1.205	0.16473961190105038
1.21	0.16481702674692436
1.215	0.16488629349355055
1.22	0.16489523651005356
1.225	0.1649556278891696
1.23	0.16510227840273076
1.235	0.16522617270447376
1.24	0.16532748047273862
1.245	0.16535701015782459
1.25	0.16540141463162486
1.255	0.1655459473910908
1.26	0.16563039174678668
1.265	0.16566570863468924
1.27	0.16566467962557682
1.275	0.1658213288104377
1.28	0.16591935892431728
1.285	0.1658687605042413
1.29	0.16602320789882585
1.295	0.16614284023337653
1.3	0.16609348099888352
1.305	0.1662500021283911
1.31	0.1663692612317343
1.315	0.16630508569175634
1.32	0.16644745056538546
1.325	0.1665388508705406
1.33	0.1664734560913272
1.335	0.16665376755760422
1.34	0.16660364202380767
1.345	0.1667467893861236
1.35	0.16677977892751647
1.355	0.16670794349720416
1.36	0.1668546427007205
1.365	0.16677844173680414
1.37	0.1669471068052675
1.375	0.16687390101157984
1.38	0.1670512825379626
1.385	0.16698411748331135
1.39	0.16716851147689737
1.395	0.16709938335291277
1.4	0.1672859354155186
1.405	0.16721638265180153
1.41	0.1673920005153419
1.415	0.16730693801039415
1.42	0.16745994898520755
1.425	0.16742250536069453
1.43	0.16744298962239665
1.435	0.16760674144275367
1.44	0.16754565649507358
1.445	0.1677055678008682
1.45	0.1676254787968646
1.455	0.16764866213232155
1.46	0.1678087480595957
1.465	0.16774503107213817
1.47	0.16790083883326423
1.475	0.1678743717938828
1.48	0.16787486999519408
1.485	0.16804709401496898
1.49	0.16801861855421624
1.495	0.16802315526311914
1.5	0.16815887385669678
1.505	0.16819299415052338
1.51	0.16816740302808808
1.515	0.16815428241971941
1.52	0.16828780042923103
1.525	0.16821746330979798
1.53	0.16822016025233058
1.535	0.16831610363586985
1.54	0.16837278600065028
1.545	0.16833911894386194
1.55	0.16835211127455552
1.555	0.16841588331567098
1.56	0.1685379967160085
1.565	0.16849561547703826
1.57	0.1685100042543546
1.575	0.1685394850872392
1.58	0.1686990539142297
1.585	0.1686596896345741
1.59	0.16865332812401157
1.595	0.16866808965259222
1.6	0.16869214212892422
1.605	0.16872871148095706
1.61	0.16888267143723187
1.615	0.1688638512755044
1.62	0.16886713464956393
1.625	0.16888763630016815
1.63	0.16891491718800813
1.635	0.16894649821214805
1.64	0.16898287410651294
1.645	0.16903554959071357
1.65	0.16918127291239723
1.655	0.1691619021411419
1.66	0.16915485117221557
1.665	0.16916972065767627
1.67	0.16919242885518238
1.675	0.16921931066177823
1.68	0.169249136031098
1.685	0.1692806795435426
1.69	0.16931361085019328
1.695	0.16934478925261123
1.7	0.16937359492566798
1.705	0.16940616631343716
1.71	0.16944055476961709
1.715	0.1694764378673905
1.72	0.16951338027035268
1.725	0.16955167401155516
1.73	0.16959123077662291
1.735	0.16963012304387295
1.74	0.16969125649733177
1.745	0.1697427710907207
1.75	0.16979222354356757
1.755	0.16984054024568668
1.76	0.169888080201842
1.765	0.1699348713256506
1.77	0.16997999324084448
1.775	0.17001771076372335
1.78	0.17002257544183372
1.785	0.17004643619712848
1.79	0.17007527399742273
1.795	0.17010663312812618
1.8	0.17013932609733318
1.805	0.17017233055013958
1.81	0.17020431300911404
1.815	0.17023095076182226
1.82	0.1701647288090935
1.825	0.1701507784594193
1.83	0.170217848297808
1.835	0.17025856119101865
1.84	0.17029439153245698
1.845	0.1703280055162424
1.85	0.17035977303120012
1.855	0.17038794096552562
1.86	0.17037596198638372
1.865	0.1702388518815362
1.87	0.17030563678467103
1.875	0.17033618805673348
1.88	0.17035975775322665
1.885	0.1703813910420347
1.89	0.17039806464790933
1.895	0.17033541330217777
1.9	0.17034803306417806
1.905	0.1704161005912272
1.91	0.17045978941187334
1.915	0.1704932427096578
1.92	0.1704988954525656
1.925	0.17041303188764895
1.93	0.17052037345546345
1.935	0.17056942319465518
1.94	0.1706071693164604
1.945	0.17062080081335854
1.95	0.17052533804657402
1.955	0.17064307424532466
1.96	0.17069450251077287
1.965	0.17072440496894517
1.97	0.1706159915119224
1.975	0.1707378214209027
1.98	0.17079391247985834
1.985	0.1708315732601259
1.99	0.17071998301281202
1.995	0.17082294862895736
2.0	0.17087163203524167
2.005	0.17089208552982596
2.01	0.17078616069788918
2.015	0.17090904849688043
2.02	0.170958650623432
2.025	0.17086057338464194
2.03	0.1709505072401542
2.035	0.17101779982545076
2.04	0.1710389495898246
2.045	0.17091387873735897
2.05	0.17103265161541417
2.055	0.17107259206619035
2.06	0.17095316862303073
2.065	0.17107882336750693
2.07	0.171126920350489
2.075	0.1710096964454993
2.08	0.1711324201028451
2.085	0.1711830604154402
2.09	0.17104250322137027
2.095	0.17114798827692324
2.1	0.17118786882715012
2.105	0.17106569482530704
2.11	0.17118686351983034
2.115	0.1712212517652588
2.12	0.17111299401597976
2.125	0.17123601377734843
2.13	0.17123058070214883
2.135	0.1711792050120129
2.14	0.17125549260586131
2.145	0.1711349419413906
2.15	0.17124452683609886
2.155	0.17127472283624284
2.16	0.17117129365310374
2.165	0.171287201720845
2.17	0.17118154932744306
2.175	0.17129330434903858
2.18	0.171336097571475
2.185	0.1712240067171535
2.19	0.17133004909604058
2.195	0.17121608101809238
2.2	0.17133288982716405
2.205	0.17128044906423753
2.21	0.17131437187873763
2.215	0.17138352189994108
2.22	0.1712777340138154
2.225	0.17140045442326451
2.23	0.1712930930589448
2.235	0.1714154266926439
2.24	0.17130590370898963
2.245	0.17140118479146813
2.25	0.17136820257643043
2.255	0.17137958284917
2.26	0.17144354520717595
2.265	0.1713577916028252
2.27	0.17146896511098964
2.275	0.1713707267587184
2.28	0.17149615779143956
2.285	0.17139813973260037
2.29	0.17157487344386985
2.295	0.17151324178860472
2.3	0.17170168633365085
2.305	0.1716061540279274
2.31	0.17178545414447274
2.315	0.17168413413404482
2.32	0.17185971633253783
2.325	0.17175578924355778
2.33	0.17192946492027605
2.335	0.17182347453711222
2.34	0.17199512731214242
2.345	0.171885222599454
2.35	0.17205561938800615
2.355	0.17194928326503886
2.36	0.17210926918776476
2.365	0.1720170450286017
2.37	0.1721142701905441
2.375	0.17211293877871978
2.38	0.17208678704862904
2.385	0.1722314807492052
2.39	0.17213907971160677
2.395	0.17230316837925283
2.4	0.17217445421968336
2.405	0.17233058196632522
2.41	0.17221379201991263
2.415	0.17235639264878216
2.42	0.1722706518199061
2.425	0.17225533445434174
2.43	0.172406346696176
2.435	0.17230260231203903
2.44	0.17246829853045073
2.445	0.17235441886705147
2.45	0.17250451999195557
2.455	0.17237785066146974
2.46	0.17233564761480713
2.465	0.17247352349297476
2.47	0.1723594690398862
2.475	0.17249310507153742
2.48	0.17239911268443925
2.485	0.17237257837413322
2.49	0.17252106132554476
2.495	0.17241296794284733
