# Supplementary material for: A Mechanistic DNA Repair and Survival Model (Medras): Applications to Intrinsic Radiosensitivity, Relative Biological Effectiveness and Dose-Rate
Source: Front Oncol. 2021 Jun 29;11:689112. doi: 10.3389/fonc.2021.689112 (PMC8276175; doi:10.3389/fonc.2021.689112)
Supplement: Supplementary Data Sheet 2 — Medras model code used to generate data in this work. [file DataSheet_2.zip › Medras/Data/TrackData/Helium/EnergyRange_Radial Energy_HeliumRun5MeV.csv]

# Value of 1 to indicate we must rescale to breaks
1
# Particle ID to identify what particle we use by Z. Taken from command line.
2
# Total LET value for curve
102.934590401
# Average energy deposit at a given range. Distances um; energies in keV
# Input file name: Radial Energy_HeliumRun5MeV.csv
# Written at: 2019-04-11 10:45:24.839000
# r	Energy
0.0	0.3630403278377021
0.005	0.7330110140077114
0.01	0.8230713874410097
0.015	0.8728827510972595
0.02	0.9045565398698958
0.025	0.9268951782524235
0.03	0.9437793877609177
0.035	0.9561976682393989
0.04	0.9650690111245553
0.045	0.9712814329911861
0.05	0.9784591688495068
0.055	0.9808007132979633
0.06	0.9815185369185904
0.065	0.9818244092590811
0.07	0.9813916451723974
0.075	0.9807975180539162
0.08	0.9800546452375911
0.085	0.9790591730037868
0.09	0.977868867913126
0.095	0.9768735253845594
0.1	0.9758606676311425
0.105	0.9745907382650851
0.11	0.9733206072151187
0.115	0.9721823917845244
0.12	0.9711002025750588
0.125	0.9701406816904599
0.13	0.9692716914533381
0.135	0.9684948439604166
0.14	0.9679157123450461
0.145	0.9675209599171402
0.15	0.9671311301539807
0.155	0.9667445468274104
0.16	0.9665752308253145
0.165	0.9665359997253495
0.17	0.966466658829997
0.175	0.966457641425091
0.18	0.9665332588533706
0.185	0.9666928731559227
0.19	0.9669035576426871
0.195	0.9671312306804538
0.2	0.9673767755539042
0.205	0.9677168086521782
0.21	0.9680638781747504
0.215	0.9683832988635532
0.22	0.9686884130991457
0.225	0.9688930324250253
0.23	0.969063907080666
0.235	0.9692781700603647
0.24	0.969653758130949
0.245	0.970006444834678
0.25	0.9703096620754228
0.255	0.9706396314208978
0.26	0.9709701287487026
0.265	0.9713183134660162
0.27	0.9718429710259023
0.275	0.9722588254573499
0.28	0.9726874858749373
0.285	0.9730726175122161
0.29	0.9733395831678253
0.295	0.9736080621266895
0.3	0.9739160661743017
0.305	0.974264683246669
0.31	0.9746254718218245
0.315	0.9749150478338734
0.32	0.9752351677014534
0.325	0.9756335033056479
0.33	0.9760858832118883
0.335	0.9764928999792981
0.34	0.9767848736445948
0.345	0.9771172888214662
0.35	0.9774566345364476
0.355	0.9777429530703297
0.36	0.97806739695222
0.365	0.9784285507101587
0.37	0.9788276703970976
0.375	0.979245594665732
0.38	0.9796976764340483
0.385	0.9800856442319013
0.39	0.9803459091960204
0.395	0.980634139441639
0.4	0.9809132858910501
0.405	0.9812573389859216
0.41	0.9816258312022511
0.415	0.982037560557384
0.42	0.9824491659106755
0.425	0.982852444723364
0.43	0.983240879074287
0.435	0.9834919366583499
0.44	0.9837331992893236
0.445	0.9840602252110313
0.45	0.9844152268998383
0.455	0.9847813476842621
0.46	0.985133950355892
0.465	0.9855262241518576
0.47	0.985919565961382
0.475	0.9862869143337982
0.48	0.9865987974893111
0.485	0.9869029119907994
0.49	0.9871265518741678
0.495	0.9874062471780723
0.5	0.9877779373640618
0.505	0.9881717125891918
0.51	0.9886370465985899
0.515	0.9892062820899926
0.52	0.9896167576352644
0.525	0.9896761740509455
0.53	0.9898705234635123
0.535	0.9901027145253557
0.54	0.9904061910978774
0.545	0.9906758419465685
0.55	0.9909593970653263
0.555	0.9912648092114216
0.56	0.9915139340279858
0.565	0.9917419934925866
0.57	0.9920073902861258
0.575	0.9923047522756292
0.58	0.9926028238497004
0.585	0.9928512760900656
0.59	0.9930048680364407
0.595	0.9932015098583178
0.6	0.9934146117583703
0.605	0.9936549401856275
0.61	0.9939058107327757
0.615	0.9941549736765478
0.62	0.9944654660851918
0.625	0.9947455710531986
0.63	0.9951035476320504
0.635	0.9954384890526642
0.64	0.9957901792130414
0.645	0.9960573276866659
0.65	0.996360721239411
0.655	0.9966799846111078
0.66	0.9970056799058107
0.665	0.9973430990121757
0.67	0.9976678300985614
0.675	0.9979629704205482
0.68	0.9982461781905203
0.685	0.9985377533385991
0.69	0.9987728993321595
0.695	0.9990015387979893
0.7	0.9992451526606058
0.705	0.9994534123966116
0.71	0.9996173428737498
0.715	0.9998362584156921
0.72	1.0000456937749418
0.725	1.0002049676964266
0.73	1.0003737454533193
0.735	1.0005571198261516
0.74	1.0007015212025743
0.745	1.0008220829579624
0.75	1.0009734947332531
0.755	1.0011665865265413
0.76	1.0013114659664797
0.765	1.001525571708213
0.77	1.001678580835324
0.775	1.0018154831175121
0.78	1.0018981332131578
0.785	1.0020761730487133
0.79	1.0022124752861088
0.795	1.002394652486243
0.8	1.002614577799328
0.805	1.0027879138865972
0.81	1.003017789907159
0.815	1.0033265562271785
0.82	1.0035770850463133
0.825	1.0038065054714154
0.83	1.0040289006676097
0.835	1.004254516367315
0.84	1.0044906841704626
0.845	1.0047234457603218
0.85	1.00488943204592
0.855	1.0050532441979825
0.86	1.0052392199745794
0.865	1.0054266728771681
0.87	1.0055742554713631
0.875	1.005726881755262
0.88	1.0058893725473619
0.885	1.0060434624029786
0.89	1.0060831178713228
0.895	1.0061388051286924
0.9	1.006244882730808
0.905	1.0063747763885689
0.91	1.0065486296915558
0.915	1.0067350219162394
0.92	1.0069115465049276
0.925	1.0071160226925049
0.93	1.007301416379932
0.935	1.0074533609812981
0.94	1.0076353655330992
0.945	1.007831264443776
0.95	1.0079589124599133
0.955	1.007970699037026
0.96	1.0080486551116197
0.965	1.0081002762133138
0.97	1.0082379660740943
0.975	1.0082830139757093
0.98	1.0083557130711074
0.985	1.0084323072326358
0.99	1.0085429115841826
0.995	1.008655045815329
1.0	1.0088046169064104
1.005	1.0089314800278286
1.01	1.0091124036975976
1.015	1.0092109217387633
1.02	1.0093452701233088
1.025	1.0093392046719725
1.03	1.0094024100006456
1.035	1.009533113485692
1.04	1.0095996286366296
1.045	1.0096990516815274
1.05	1.0098523127175116
1.055	1.0099403872834518
1.06	1.0100523657068992
1.065	1.0102031720201188
1.07	1.0103584365594105
1.075	1.0104994440081292
1.08	1.010641469463048
1.085	1.0107865916076966
1.09	1.0109528175555416
1.095	1.0109998401074016
1.1	1.0110263129507548
1.105	1.0110961395917588
1.11	1.011181745152539
1.115	1.0112732522275854
1.12	1.0113402484627063
1.125	1.01139820566722
1.13	1.0114847529957556
1.135	1.0115803547145
1.14	1.01168163498387
1.145	1.01176430483159
1.15	1.0118523775370158
1.155	1.0119500356711786
1.16	1.012051610282722
1.165	1.0121544197995604
1.17	1.0122511163415366
1.175	1.0122926079098884
1.18	1.0123642997721094
1.185	1.0124605832827638
1.19	1.0125571630299062
1.195	1.0126520173985565
1.2	1.0127180376542442
1.205	1.0127678844138839
1.21	1.0128372390852032
1.215	1.0129098777030239
1.22	1.0129658020561458
1.225	1.0130296534052003
1.23	1.0130537330290834
1.235	1.0130852592650224
1.24	1.0131347489139
1.245	1.0131695596906825
1.25	1.0132185411436183
1.255	1.0133013566605207
1.26	1.013367966155566
1.265	1.0134185557517466
1.27	1.0134643464002848
1.275	1.0135693674764563
1.28	1.013655222749642
1.285	1.0136874688928008
1.29	1.0137950724560918
1.295	1.013898202443777
1.3	1.0139379908323505
1.305	1.0140503158212086
1.31	1.0141530851328997
1.315	1.0141681770130104
1.32	1.014227932129752
1.325	1.0142906104786562
1.33	1.0143061189417493
1.335	1.0144168523467567
1.34	1.014444204241774
1.345	1.014533864213662
1.35	1.0145828487495292
1.355	1.0145979997583232
1.36	1.0147007967891148
1.365	1.0147193397814187
1.37	1.0148386458066854
1.375	1.0148644150511994
1.38	1.0150112992793077
1.385	1.0150623993239571
1.39	1.0152102043492348
1.395	1.0152488178554155
1.4	1.015392503817248
1.405	1.0154222843205691
1.41	1.0155157490996791
1.415	1.0154628542920914
1.42	1.0155343931123881
1.425	1.015548690623638
1.43	1.0155883315273606
1.435	1.0156829837706582
1.44	1.015686830521116
1.445	1.0157370324594175
1.45	1.0157001414877787
1.455	1.0157239747730167
1.46	1.0158034998820722
1.465	1.0158041726783744
1.47	1.0158958308075412
1.475	1.0159333014446226
1.48	1.0160188312094192
1.485	1.0161639224215633
1.49	1.0162241785325672
1.495	1.0162852361667813
1.5	1.016403202950174
1.505	1.0164787135613453
1.51	1.0165132409311017
1.515	1.0165543916665716
1.52	1.0166534894561445
1.525	1.0166729966751118
1.53	1.016722672554583
1.535	1.016816464830175
1.54	1.0168900926667135
1.545	1.0169081942290412
1.55	1.0169067132243266
1.555	1.0169514733076361
1.56	1.017024001987462
1.565	1.0170389654919416
1.57	1.0170770646480656
1.575	1.0171290306217569
1.58	1.0172314675448202
1.585	1.0172737245446817
1.59	1.0173232216672683
1.595	1.0173779621066479
1.6	1.017438960512182
1.605	1.017509196260912
1.61	1.0176205621120193
1.615	1.0176678550474514
1.62	1.0177070149706162
1.625	1.0177519747925823
1.63	1.0178061205748623
1.635	1.0178657602637622
1.64	1.0179305954885307
1.645	1.0180047735527606
1.65	1.0181098350576696
1.655	1.018158528010563
1.66	1.018224014521271
1.665	1.0182955589163496
1.67	1.0183656369960046
1.675	1.0184352315830763
1.68	1.0185043196338774
1.685	1.0185714478707617
1.69	1.0186327402974849
1.695	1.0186531661443612
1.7	1.0185678631084683
1.705	1.018539554701761
1.71	1.0185359355601047
1.715	1.0185452539695627
1.72	1.0185627583347991
1.725	1.0185869802948264
1.73	1.018616878859265
1.735	1.0186531057243524
1.74	1.0187178098617686
1.745	1.0187744274913586
1.75	1.018829049788662
1.755	1.0188832599892947
1.76	1.0189382980360693
1.765	1.018994159798362
1.77	1.019050521877972
1.775	1.0191066268444287
1.78	1.019180274616075
1.785	1.0192494936449088
1.79	1.0193162650483432
1.795	1.0193820293970817
1.8	1.0194474783065286
1.805	1.019512041277289
1.81	1.0195755496954724
1.815	1.0196368335339951
1.82	1.0196778716565706
1.825	1.0197383830489744
1.83	1.0198273087799234
1.835	1.0199070299346147
1.84	1.0199840533512892
1.845	1.0200580225658915
1.85	1.0201282017989737
1.855	1.0201921678407808
1.86	1.0202215582901202
1.865	1.0201907098383993
1.87	1.0202566484358075
1.875	1.020317563712514
1.88	1.0203765516043461
1.885	1.0204331551840096
1.89	1.0204839442478804
1.895	1.0205008472825212
1.9	1.0205532672546909
1.905	1.020646784538192
1.91	1.020740930057319
1.915	1.0208171940365458
1.92	1.0208696473765444
1.925	1.0208876815458416
1.93	1.0209973486173534
1.935	1.0210849577190482
1.94	1.0211613169596891
1.945	1.0212182027248993
1.95	1.0212462775766844
1.955	1.0213870395293776
1.96	1.021489766825769
1.965	1.021564070619346
1.97	1.0215729509665008
1.975	1.0217005533979493
1.98	1.0218016324366332
1.985	1.0218795397540537
1.99	1.0218798027979923
1.995	1.0219894259756872
2.0	1.022091358551419
2.005	1.0221541161394425
2.01	1.022157337291502
2.015	1.0222910019811284
2.02	1.0223820309665903
2.025	1.022382617139591
2.03	1.0224834037554127
2.035	1.0225890838175995
2.04	1.0226363703701076
2.045	1.0226009903748474
2.05	1.0227211959305091
2.055	1.0227887590525142
2.06	1.0227624926520293
2.065	1.0228880384411507
2.07	1.0229653997178667
2.075	1.0229381258768055
2.08	1.0230516312615139
2.085	1.0231096950903165
2.09	1.0229479863042745
2.095	1.0229578164409316
2.1	1.0229622381843844
2.105	1.0228836513707937
2.11	1.0229547039614502
2.115	1.022973504952498
2.12	1.0229242934644929
2.125	1.0230107369091446
2.13	1.0230138290459478
2.135	1.0230014472767752
2.14	1.0230821367093752
2.145	1.0230294067914685
2.15	1.0231205672772357
2.155	1.0231598029976392
2.16	1.0231270186512704
2.165	1.0232297933511412
2.17	1.0231886885510777
2.175	1.0232790394142022
2.18	1.023328744340436
2.185	1.023270578494225
2.19	1.0233223812565098
2.195	1.023247067631625
2.2	1.023326868878795
2.205	1.0233057112725434
2.21	1.0233361717412273
2.215	1.023394956279892
2.22	1.0233492692294701
2.225	1.0234499328194862
2.23	1.0234018655338248
2.235	1.0235094191477425
2.24	1.0235184688980972
2.245	1.023639098179973
2.25	1.023670124894512
2.255	1.0237235748816718
2.26	1.0238069969323282
2.265	1.0237973336636292
2.27	1.0239121002102753
2.275	1.02388041117766
2.28	1.0240055353992903
2.285	1.0239536580857913
2.29	1.0240099972265049
2.295	1.0238808834130544
2.3	1.0239458494855196
2.305	1.0238640496250426
2.31	1.0239483203652089
2.315	1.0238779273820733
2.32	1.0239704827642255
2.325	1.0239062737442433
2.33	1.0240035371276353
2.335	1.0239423307090534
2.34	1.0240381348187024
2.345	1.023960084091839
2.35	1.0240474907960706
2.355	1.0239887549836424
2.36	1.0240721283078638
2.365	1.0240341020687596
2.37	1.0240872710139084
2.375	1.0240981535407396
2.38	1.024098726836717
2.385	1.0241758925348807
2.39	1.0241441197312824
2.395	1.0242470124459535
2.4	1.0242254795424193
2.405	1.0243676316579517
2.41	1.0243297662162667
2.415	1.0244434391026316
2.42	1.024435271592717
2.425	1.0244588843692495
2.43	1.0245691342872314
2.435	1.0245344991032892
2.44	1.024666696307138
2.445	1.0246226388030024
2.45	1.0247393721815161
2.455	1.0247194078611954
2.46	1.024737344118582
2.465	1.0248659261185884
2.47	1.0248216486466035
2.475	1.0249461907734092
2.48	1.0249299695574845
2.485	1.0249459867806068
2.49	1.025076263064197
2.495	1.0250317858154059
