# Supplementary material for: A Mechanistic DNA Repair and Survival Model (Medras): Applications to Intrinsic Radiosensitivity, Relative Biological Effectiveness and Dose-Rate
Source: Front Oncol. 2021 Jun 29;11:689112. doi: 10.3389/fonc.2021.689112 (PMC8276175; doi:10.3389/fonc.2021.689112)
Supplement: Supplementary Data Sheet 2 — Medras model code used to generate data in this work. [file DataSheet_2.zip › Medras/Data/TrackData/Helium/EnergyRange_Radial Energy_HeliumRun60MeV.csv]

# Value of 1 to indicate we must rescale to breaks
1
# Particle ID to identify what particle we use by Z. Taken from command line.
2
# Total LET value for curve
11.9743424985
# Average energy deposit at a given range. Distances um; energies in keV
# Input file name: Radial Energy_HeliumRun60MeV.csv
# Written at: 2019-04-11 10:51:17.642000
# r	Energy
0.0	0.03575816906783739
0.005	0.053455294879819426
0.01	0.058965949120951405
0.015	0.062299238773822194
0.02	0.06439818971493026
0.025	0.06610171056335701
0.03	0.06765357126223587
0.035	0.06898228371734212
0.04	0.07011470868335584
0.045	0.07106389601610398
0.05	0.07259946012658236
0.055	0.07337354654596966
0.06	0.07411605673980144
0.065	0.07489212652379472
0.07	0.0756444280819338
0.075	0.0763793794604662
0.08	0.07707210928010644
0.085	0.07770290091204854
0.09	0.07831405327377294
0.095	0.07886649607587015
0.1	0.07939767032487306
0.105	0.07992802894418008
0.11	0.08045610962663509
0.115	0.08094897340472
0.12	0.08140213422076789
0.125	0.08182238271912028
0.13	0.08221732587040359
0.135	0.08263294431532199
0.14	0.0830363009941044
0.145	0.08344480234973133
0.15	0.08380643410262277
0.155	0.0841755919848378
0.16	0.08455052006862783
0.165	0.08491744896016755
0.17	0.08525006822069223
0.175	0.08559005237211056
0.18	0.08592611362581112
0.185	0.0862121557078459
0.19	0.08648426851066585
0.195	0.08676347193281739
0.2	0.08704928343689992
0.205	0.08733840353209568
0.21	0.08761485784209348
0.215	0.0878730852891154
0.22	0.08813946725646991
0.225	0.08838947747306293
0.23	0.0886314159727166
0.235	0.08887514629780521
0.24	0.08909893922614541
0.245	0.08933127254968116
0.25	0.08955202086048498
0.255	0.08976492377390334
0.26	0.08998641762952418
0.265	0.0901969440581198
0.27	0.09041111698408312
0.275	0.09059719735615164
0.28	0.09080811591126164
0.285	0.09106549183206751
0.29	0.09132023529189147
0.295	0.09154734140524633
0.3	0.09172068517561073
0.305	0.0919126745314062
0.31	0.09211250061837
0.315	0.0923056646257698
0.32	0.09249868321846363
0.325	0.09268214002134426
0.33	0.09288601720639883
0.335	0.09309151929964786
0.34	0.09327768788891658
0.345	0.09346162285937014
0.35	0.09364571348982913
0.355	0.09379988504993489
0.36	0.09397288624055748
0.365	0.0941665284570574
0.37	0.09431285243450942
0.375	0.09445359424270161
0.38	0.09463065751480085
0.385	0.09481135896772032
0.39	0.09499835720536699
0.395	0.09517588606306948
0.4	0.09531006156461179
0.405	0.09547538526250554
0.41	0.0955997591076766
0.415	0.09576165293165417
0.42	0.09588290592153126
0.425	0.09602793086269891
0.43	0.09618523599047896
0.435	0.09633459024918449
0.44	0.09648794119406946
0.445	0.09664082348530251
0.45	0.09678652128931332
0.455	0.09697635733289287
0.46	0.09710299102306139
0.465	0.09725941552830532
0.47	0.09734077218442454
0.475	0.09749117795605437
0.48	0.09764029990667433
0.485	0.0977667438217719
0.49	0.09788961052773086
0.495	0.09802599965821404
0.5	0.09817425569078349
0.505	0.09830687041839443
0.51	0.09841791196999605
0.515	0.09856446674217045
0.52	0.09870936561632003
0.525	0.09878972475036492
0.53	0.09897097505925943
0.535	0.0990512418000333
0.54	0.09922879995224299
0.545	0.09931399473699308
0.55	0.09943034755465173
0.555	0.09959473621432981
0.56	0.09970051466663137
0.565	0.09978881930531351
0.57	0.09989754276275851
0.575	0.09998766495964112
0.58	0.1000893732612132
0.585	0.10019672370716305
0.59	0.10030014148606588
0.595	0.10038425044450615
0.6	0.10049078728689256
0.605	0.1006544113261308
0.61	0.10078887502526336
0.615	0.10084152313408518
0.62	0.10100467399780419
0.625	0.1010842690804522
0.63	0.10121140492453412
0.635	0.10127770800328309
0.64	0.10144395073961006
0.645	0.1014687045302791
0.65	0.10156911952350976
0.655	0.10169106845860601
0.66	0.10175255633059119
0.665	0.10184336916227532
0.67	0.10194542140845575
0.675	0.10206100353533315
0.68	0.10215410341564825
0.685	0.10226115724144495
0.69	0.10235453446436624
0.695	0.10246070168808022
0.7	0.1025537802176374
0.705	0.10263678145065494
0.71	0.10269515746560269
0.715	0.10280894191505874
0.72	0.10290885245553938
0.725	0.10298218759617325
0.73	0.103030420247802
0.735	0.10309771002500487
0.74	0.1032160513880501
0.745	0.10328397167102084
0.75	0.10334172513185874
0.755	0.10347383603113987
0.76	0.10348929260782384
0.765	0.10363776732072326
0.77	0.10366352821476728
0.775	0.10380573677804043
0.78	0.10382572035983423
0.785	0.1039790811323562
0.79	0.10400214687475101
0.795	0.10406716708888823
0.8	0.10421208378623678
0.805	0.10423903641459217
0.81	0.10431189195417855
0.815	0.10445472585033427
0.82	0.10452784295974449
0.825	0.1045881502549168
0.83	0.10466134899008553
0.835	0.1047406441111975
0.84	0.10484263747185715
0.845	0.10495825402252286
0.85	0.10503846919496874
0.855	0.10511240578570173
0.86	0.10519540617936318
0.865	0.10527891249615311
0.87	0.1053423791867764
0.875	0.10540840783730863
0.88	0.10547028610894224
0.885	0.10553432801854767
0.89	0.10557120374181327
0.895	0.10566496721815438
0.9	0.1057499572862236
0.905	0.10583152330963125
0.91	0.10590212992880044
0.915	0.10592758079857642
0.92	0.10597223388537072
0.925	0.106083785153665
0.93	0.1061646102495606
0.935	0.10617307528021062
0.94	0.10624826964782251
0.945	0.10635445735602024
0.95	0.10638933934591635
0.955	0.10644976876165206
0.96	0.10656948620849276
0.965	0.10655825634929565
0.97	0.10670218696279658
0.975	0.10669742820683227
0.98	0.10676916192586584
0.985	0.10679548478226346
0.99	0.1068680518707748
0.995	0.10692068594984763
1.0	0.10698694946809452
1.005	0.10700622721984238
1.01	0.10714958468671895
1.015	0.10714229800263056
1.02	0.1072934689637997
1.025	0.10730320302612872
1.03	0.10735861403279469
1.035	0.10752043737654723
1.04	0.10752081513167175
1.045	0.1075813709398232
1.05	0.10774863006472411
1.055	0.10775493522246772
1.06	0.10780947622773661
1.065	0.10792964879016446
1.07	0.10801014452787663
1.075	0.10803363967885841
1.08	0.10808837842940122
1.085	0.10815262029997949
1.09	0.10829527016100303
1.095	0.10832424160780085
1.1	0.10834885614247206
1.105	0.1083965875048616
1.11	0.1084505699244308
1.115	0.10850748861592079
1.12	0.10855862753113482
1.125	0.10860769625679273
1.13	0.10868015359366992
1.135	0.10875720976230122
1.14	0.10883404403539831
1.145	0.10887228861645844
1.15	0.10892751796164113
1.155	0.10898699292659303
1.16	0.10904778566080303
1.165	0.10910950617211065
1.17	0.1091704225779417
1.175	0.10917398663857732
1.18	0.10922251176603154
1.185	0.10930748376645878
1.19	0.10937841531457419
1.195	0.10944544986887253
1.2	0.10950362400361495
1.205	0.10955665833682662
1.21	0.10961430736276903
1.215	0.10966946787843035
1.22	0.10967037909039185
1.225	0.10971498174199085
1.23	0.1098084171604328
1.235	0.10988098411482822
1.24	0.10994705100419241
1.245	0.1099603180044105
1.25	0.10998438523801166
1.255	0.11008885910051222
1.26	0.11013737090787452
1.265	0.1101578612418811
1.27	0.110146323014091
1.275	0.110258862209311
1.28	0.11032727181542173
1.285	0.11028128907834658
1.29	0.1104028794440084
1.295	0.11048800534455948
1.3	0.1104453375842595
1.305	0.11056786393927492
1.31	0.11065412699681848
1.315	0.11060704564975286
1.32	0.11074738246851483
1.325	0.11083163906279922
1.33	0.11078543721194162
1.335	0.1109346245696475
1.34	0.11090032117645428
1.345	0.11103238783735296
1.35	0.11112923329215035
1.355	0.11109707731985964
1.36	0.11125114560431189
1.365	0.11120580701873496
1.37	0.11136718735668259
1.375	0.1113173068378328
1.38	0.11144844460910533
1.385	0.11137989510210478
1.39	0.1115224237304265
1.395	0.11146546789058388
1.4	0.11161301487226499
1.405	0.11155716874472059
1.41	0.11169053808242617
1.415	0.11161050465746496
1.42	0.11172654183425595
1.425	0.11168671503016038
1.43	0.11169774081594001
1.435	0.11182827582318379
1.44	0.1117784774751273
1.445	0.11191031024053698
1.45	0.11185143222353075
1.455	0.1118693932898968
1.46	0.1120034209317672
1.465	0.11195489874817473
1.47	0.11208282571488129
1.475	0.11205693034653993
1.48	0.11206286221525567
1.485	0.11220441562993531
1.49	0.11217712483501335
1.495	0.11218626304925981
1.5	0.11229624376529927
1.505	0.11232373816599027
1.51	0.11231207342322048
1.515	0.11232640387262934
1.52	0.11245968431387768
1.525	0.1124119694489931
1.53	0.11242566346889642
1.535	0.1125134645613508
1.54	0.11256878808517701
1.545	0.112550350783536
1.55	0.11257345895947586
1.555	0.11263205578216591
1.56	0.11274758202985263
1.565	0.11271699362001443
1.57	0.11273685436475377
1.575	0.1127659127450067
1.58	0.1129095510839165
1.585	0.11286482870588388
1.59	0.11286059288910616
1.595	0.11287435520461447
1.6	0.11289532154066464
1.605	0.11292367545527447
1.61	0.11305842643997145
1.615	0.11303566400146103
1.62	0.11303059098032846
1.625	0.11303248815395742
1.63	0.1130466424435432
1.635	0.11306605919204694
1.64	0.11308943505585516
1.645	0.11312427762983943
1.65	0.11324614986306146
1.655	0.11322202108912982
1.66	0.11322640599072728
1.665	0.11324371054774557
1.67	0.1132655745902752
1.675	0.11329009426548987
1.68	0.11331663921573684
1.685	0.11334452745079346
1.69	0.11337375106843074
1.695	0.11340382295842266
1.7	0.11344754596146253
1.705	0.1134855529125512
1.71	0.11352256800626917
1.715	0.11355950485449166
1.72	0.11359632136249276
1.725	0.11363336351061129
1.73	0.11367033509902695
1.735	0.11370330226443472
1.74	0.11373393054485288
1.745	0.11376796199104415
1.75	0.1138031373510992
1.755	0.1138390096743896
1.76	0.11387542756809316
1.765	0.11391245514011163
1.77	0.113949897900863
1.775	0.11398811939354918
1.78	0.11404609910127986
1.785	0.11409467070912666
1.79	0.11414080583643865
1.795	0.11418588962615123
1.8	0.11423021325498266
1.805	0.11427376514033405
1.81	0.11431637016509405
1.815	0.11435644071953423
1.82	0.11433300005314831
1.825	0.11434780311764714
1.83	0.11443633569026102
1.835	0.11449294579975798
1.84	0.11454418875658166
1.845	0.1145927748869142
1.85	0.11463961702625292
1.855	0.1146849282869914
1.86	0.1147283328561534
1.865	0.11465155813715606
1.87	0.11477863475498228
1.875	0.11484843810430981
1.88	0.11490746044572238
1.885	0.11496137820347441
1.89	0.11500947393900601
1.895	0.11496678217422819
1.9	0.11500485106347351
1.905	0.11507607956206836
1.91	0.11511273952463252
1.915	0.11515108107531791
1.92	0.11517065829858648
1.925	0.11508668048184091
1.93	0.11520449205064386
1.935	0.11526065128200887
1.94	0.11530673129025769
1.945	0.11533446613942118
1.95	0.11523503880293438
1.955	0.11535211914734549
1.96	0.11540502071544646
1.965	0.11544246372929436
1.97	0.11533984138388838
1.975	0.11546476542466931
1.98	0.11552248312805956
1.985	0.11556536930544742
1.99	0.11545930868177347
1.995	0.11555215044885372
2.0	0.11558093301046153
2.005	0.11559951771955942
2.01	0.11549639244454313
2.015	0.11560756472627125
2.02	0.11565224835241453
2.025	0.1155610047589313
2.03	0.11565242936287069
2.035	0.1157129546960487
2.04	0.115757213882227
2.045	0.11566505045395553
2.05	0.11580019179565146
2.055	0.11585600743732624
2.06	0.11575298932259427
2.065	0.1158879511533961
2.07	0.1159461398934291
2.075	0.11584257412442842
2.08	0.11597425667269823
2.085	0.11603236687812422
2.09	0.11590850058682514
2.095	0.11602487607292229
2.1	0.11607389673316736
2.105	0.1159646570857372
2.11	0.11609213553659735
2.115	0.11613801680432786
2.12	0.11603767921706615
2.125	0.11616671471288109
2.13	0.11617407858554092
2.135	0.1161286072420479
2.14	0.11621648566756233
2.145	0.11610851884107648
2.15	0.11622713109437592
2.155	0.11626889104151104
2.16	0.11617130804455642
2.165	0.11629428189824918
2.17	0.11619771750187677
2.175	0.11631927783829327
2.18	0.11637019997871852
2.185	0.1162667571058795
2.19	0.11638578738549823
2.195	0.11628395926866701
2.2	0.11641041502065543
2.205	0.11636606217095216
2.21	0.1164121277014118
2.215	0.1164901861314678
2.22	0.11639221599194007
2.225	0.1165231128453362
2.23	0.11642697670478928
2.235	0.11656208723944823
2.24	0.11649857982311801
2.245	0.11664639843977295
2.25	0.11663484922589473
2.255	0.11667211713921445
2.26	0.11676862287164262
2.265	0.11668476023945368
2.27	0.1168288011664862
2.275	0.11673336428736877
2.28	0.11688586713825039
2.285	0.11678568656555581
2.29	0.11692715119889892
2.295	0.11681551005419114
2.3	0.11695873510220728
2.305	0.1168549917384173
2.31	0.11700162186263803
2.315	0.11689940236995382
2.32	0.11704718696769495
2.325	0.11694579096146851
2.33	0.11709408428040999
2.335	0.11699219989100308
2.34	0.1171383459896853
2.345	0.11701519243535885
2.35	0.1171416768103545
2.355	0.11703777303092726
2.36	0.11716522467710089
2.365	0.11707284451883015
2.37	0.11715026162054606
2.375	0.11713848868716353
2.38	0.11710569797167655
2.385	0.11723028793162821
2.39	0.11714320419359639
2.395	0.11727989627781003
2.4	0.117174485351245
2.405	0.11731107184365823
2.41	0.11721011242114454
2.415	0.11733803613673452
2.42	0.11725614574489182
2.425	0.11724113237808831
2.43	0.11737783919117298
2.435	0.11728635429785797
2.44	0.11742998839614911
2.445	0.11733230267967035
2.45	0.11746791017209855
2.455	0.11737707315529455
2.46	0.11735795317137276
2.465	0.11750381406402861
2.47	0.11740770924078815
2.475	0.11754646043346695
2.48	0.11746120715729039
2.485	0.11744472574996927
2.49	0.11759376879575638
2.495	0.11749871964159306
