# Supplementary material for: A Mechanistic DNA Repair and Survival Model (Medras): Applications to Intrinsic Radiosensitivity, Relative Biological Effectiveness and Dose-Rate
Source: Front Oncol. 2021 Jun 29;11:689112. doi: 10.3389/fonc.2021.689112 (PMC8276175; doi:10.3389/fonc.2021.689112)
Supplement: Supplementary Data Sheet 2 — Medras model code used to generate data in this work. [file DataSheet_2.zip › Medras/Data/TrackData/Helium/EnergyRange_Radial Energy_HeliumRun6MeV.csv]

# Value of 1 to indicate we must rescale to breaks
1
# Particle ID to identify what particle we use by Z. Taken from command line.
2
# Total LET value for curve
84.6678734732
# Average energy deposit at a given range. Distances um; energies in keV
# Input file name: Radial Energy_HeliumRun6MeV.csv
# Written at: 2019-04-11 10:46:11.547000
# r	Energy
0.0	0.3159199187074154
0.005	0.5779465176428373
0.01	0.6450872744218775
0.015	0.6887656080603747
0.02	0.7192930215463169
0.025	0.7423292139546882
0.03	0.760610986754434
0.035	0.7751862542896297
0.04	0.7865707873312191
0.045	0.7961031056895397
0.05	0.8071722569447134
0.055	0.8128318322086061
0.06	0.8172904154456064
0.065	0.8213415417321848
0.07	0.824592466939988
0.075	0.8271221610628332
0.08	0.8290164254530072
0.085	0.830257700123857
0.09	0.8313952996702131
0.095	0.8321326778336255
0.1	0.8325809900252439
0.105	0.8329175648588047
0.11	0.8329830463996118
0.115	0.8327935474939785
0.12	0.8323855308944477
0.125	0.8319298891544442
0.13	0.8314424190732738
0.135	0.8308638037116819
0.14	0.8302895559655877
0.145	0.8298479011171557
0.15	0.8294699288671981
0.155	0.8290137197686084
0.16	0.8284939819377208
0.165	0.8278847017591833
0.17	0.8272682024782341
0.175	0.8267468284682317
0.18	0.8262469395314378
0.185	0.8257333337963203
0.19	0.8252860057614111
0.195	0.8249415288216881
0.2	0.8245927858822721
0.205	0.82426736707898
0.21	0.8240116969404948
0.215	0.8237639915612512
0.22	0.8234793902844383
0.225	0.8232943758420769
0.23	0.8231329366935912
0.235	0.8229542295493694
0.24	0.822851283089043
0.245	0.8226765841805825
0.25	0.8224922419500481
0.255	0.8223740962192132
0.26	0.8223420861883755
0.265	0.8223541431190842
0.27	0.8223420951621772
0.275	0.8223264240096436
0.28	0.8222628469654769
0.285	0.8222082461570688
0.29	0.8222039445222125
0.295	0.8222686250466948
0.3	0.8223040716417273
0.305	0.8223187104278122
0.31	0.8222987943889862
0.315	0.8223438097070292
0.32	0.8223839941547926
0.325	0.8223822424173569
0.33	0.8224407331847129
0.335	0.8225153537997706
0.34	0.8225838770928654
0.345	0.822664874069756
0.35	0.8227504548688391
0.355	0.8228104236581784
0.36	0.8228621921291732
0.365	0.8228944946182527
0.37	0.8229087744678953
0.375	0.8229404549734765
0.38	0.8230472598109896
0.385	0.8231354365400433
0.39	0.8231706702125363
0.395	0.8231923367189302
0.4	0.8231760440204635
0.405	0.8232395218633789
0.41	0.8233355413702003
0.415	0.8234533698600208
0.42	0.8235759881993692
0.425	0.8237110032617049
0.43	0.8238565432023295
0.435	0.8240230386762492
0.44	0.8241953520452446
0.445	0.8243541337909682
0.45	0.8245041729124134
0.455	0.8245995615219084
0.46	0.8246609904280264
0.465	0.824794523502671
0.47	0.824951284751023
0.475	0.825076056425193
0.48	0.8251449290703816
0.485	0.8252463809597587
0.49	0.8253800375871521
0.495	0.8255215033364497
0.5	0.825704233062747
0.505	0.8258847638073209
0.51	0.8260220228730085
0.515	0.8261431776162116
0.52	0.8262953674700798
0.525	0.8265012573785103
0.53	0.8267118997159789
0.535	0.8268872005414767
0.54	0.8270846099701704
0.545	0.8272404892257731
0.55	0.8273476275160949
0.555	0.8275000024625832
0.56	0.8277282924651356
0.565	0.8280054614612375
0.57	0.8282353885659255
0.575	0.828429495354082
0.58	0.8286231998066199
0.585	0.8288079364335865
0.59	0.8289714118844347
0.595	0.8291395917039194
0.6	0.8293183439156687
0.605	0.8295188653273149
0.61	0.8297108875989933
0.615	0.8298939799679562
0.62	0.8301135228343407
0.625	0.8302922243025465
0.63	0.8304391077703871
0.635	0.8305684465678649
0.64	0.8307310444781422
0.645	0.8307967175946844
0.65	0.8308973165463034
0.655	0.8310206748317864
0.66	0.8311148200097047
0.665	0.8312268921320148
0.67	0.8313505264885404
0.675	0.8314740914400691
0.68	0.8315960637491463
0.685	0.8317240615193082
0.69	0.8318207515004705
0.695	0.8319160237708868
0.7	0.8320222874110778
0.705	0.8321063678730184
0.71	0.8321613555888694
0.715	0.8322610372487538
0.72	0.8323892595740935
0.725	0.8326202862049985
0.73	0.8327998531835528
0.735	0.8329636540505454
0.74	0.8331145332139929
0.745	0.833243221973564
0.75	0.8333725054032246
0.755	0.8335060120999841
0.76	0.8335635902147277
0.765	0.8336866488744356
0.77	0.8337774845762986
0.775	0.8338971314118391
0.78	0.8339804035564755
0.785	0.8341076554893175
0.79	0.8341690698660911
0.795	0.8341473414415056
0.8	0.8341923979622439
0.805	0.8342217648081194
0.81	0.8342295260080153
0.815	0.8342096937056112
0.82	0.8342205131534289
0.825	0.8342459541079053
0.83	0.8343001878016942
0.835	0.8343724727650524
0.84	0.8344462632250781
0.845	0.834520810893036
0.85	0.8345624535053304
0.855	0.834605913915588
0.86	0.8346641699312456
0.865	0.8347288446433079
0.87	0.8347983077465458
0.875	0.8348730788243361
0.88	0.8349468954058095
0.885	0.8350234061132942
0.89	0.8351004806695822
0.895	0.8351971909948814
0.9	0.8352893191432711
0.905	0.8353783935457377
0.91	0.8354453531485332
0.915	0.8354931578090902
0.92	0.8355590856508371
0.925	0.8356507660495102
0.93	0.8357524553564032
0.935	0.835866854144075
0.94	0.8359826656614378
0.945	0.8361041530767584
0.95	0.8361969671997913
0.955	0.8362992220960542
0.96	0.8364213231927649
0.965	0.8364953136721632
0.97	0.8366146189417427
0.975	0.8366344066297154
0.98	0.836644889533729
0.985	0.8366766161134612
0.99	0.8367341667915914
0.995	0.836793766091976
1.0	0.8368791317864313
1.005	0.836948921570328
1.01	0.8370542737270967
1.015	0.8371075395908231
1.02	0.8371923185512502
1.025	0.8371971706155612
1.03	0.8372401865873826
1.035	0.8373232044802595
1.04	0.837361532693684
1.045	0.837417050886876
1.05	0.8375037416641258
1.055	0.8375489841606841
1.06	0.8376092493964544
1.065	0.8376925234355743
1.07	0.8377609121878123
1.075	0.8378144557140867
1.08	0.8378783255360038
1.085	0.837948513144895
1.09	0.8380388539319932
1.095	0.8380884636091224
1.1	0.838134902247414
1.105	0.8381916999141401
1.11	0.838251580995277
1.115	0.8383099279492401
1.12	0.8383273739696816
1.125	0.838320303886772
1.13	0.8383477987809236
1.135	0.8383859698163342
1.14	0.8384313854365312
1.145	0.8384792728168285
1.15	0.8385532697647468
1.155	0.8386194974697918
1.16	0.8386829509688901
1.165	0.838744103289255
1.17	0.8387950286519475
1.175	0.8387729318169145
1.18	0.8387807937721906
1.185	0.8388140782098581
1.19	0.8388527515906965
1.195	0.838897159349391
1.2	0.8389610984021357
1.205	0.8390493575694369
1.21	0.839122273635372
1.215	0.8391889920822779
1.22	0.8392413179589949
1.225	0.8393050266574167
1.23	0.8393912392383726
1.235	0.8394758228812018
1.24	0.8395519469521675
1.245	0.8396086537209106
1.25	0.8396704612179875
1.255	0.8397544625895262
1.26	0.8398250902371999
1.265	0.8398803918300425
1.27	0.8399294894141638
1.275	0.8400204307434103
1.28	0.8400953499818565
1.285	0.8401274451531844
1.29	0.8402082412760122
1.295	0.8402882807856029
1.3	0.8403228830330733
1.305	0.8404119878905643
1.31	0.8404978167030652
1.315	0.840546064418138
1.32	0.8406940776783318
1.325	0.8408058787998791
1.33	0.8408626526504485
1.335	0.8409895536530785
1.34	0.8410418620101456
1.345	0.8411383566268018
1.35	0.8411771710843134
1.355	0.8411969054630187
1.36	0.841288645803796
1.365	0.8413140310573073
1.37	0.8414201785413449
1.375	0.841457008893786
1.38	0.841632378899857
1.385	0.8417235252240589
1.39	0.8418808727250708
1.395	0.8419386440762848
1.4	0.8420815055194063
1.405	0.8421230131263794
1.41	0.8421952100186524
1.415	0.842114572312759
1.42	0.8421557669809547
1.425	0.842158349982964
1.43	0.8421843698720107
1.435	0.8422565858953706
1.44	0.8422651834653245
1.445	0.842352336997649
1.45	0.8423676631504908
1.455	0.8424164056911976
1.46	0.8425054237049983
1.465	0.8425238829838292
1.47	0.8426153738881915
1.475	0.8426543142197387
1.48	0.842712698189736
1.485	0.8428254406377882
1.49	0.8428723003489316
1.495	0.8429212982579412
1.5	0.8430178237274398
1.505	0.8430805456743042
1.51	0.8431139196736727
1.515	0.8431633677653917
1.52	0.8432556044611933
1.525	0.8432785392447532
1.53	0.8433249381095363
1.535	0.8434068649118508
1.54	0.8434709931897624
1.545	0.8434860338167995
1.55	0.8434659623716472
1.555	0.8434922627181977
1.56	0.843544266060558
1.565	0.8435520506454931
1.57	0.8435799831472373
1.575	0.8436215131551703
1.58	0.84371241322102
1.585	0.8438170339806045
1.59	0.843912027318226
1.595	0.843993219688034
1.6	0.8440728075140247
1.605	0.8441560807730153
1.61	0.8442729117147865
1.615	0.8443297011505169
1.62	0.8443736215552394
1.625	0.8444172809510893
1.63	0.8444705670472561
1.635	0.8445279095035533
1.64	0.8445886200879114
1.645	0.8446554001720727
1.65	0.8447462769787702
1.655	0.8447745756581303
1.66	0.8447346593303975
1.665	0.8447244737303975
1.67	0.8447345168447079
1.675	0.8447532079989993
1.68	0.8447774162134538
1.685	0.8448050824718522
1.69	0.8448350317002997
1.695	0.844858924656643
1.7	0.844869862523175
1.705	0.8448919778287193
1.71	0.8449186793058027
1.715	0.8449484033102672
1.72	0.8449799845882422
1.725	0.8450130402889986
1.73	0.8450462809153141
1.735	0.8450682637642459
1.74	0.845076500701892
1.745	0.8450972362979152
1.75	0.8451227249150519
1.755	0.8451505339033082
1.76	0.8451802201807176
1.765	0.8452109310017549
1.77	0.8452411520485558
1.775	0.8452618511431536
1.78	0.8452595710828239
1.785	0.8452724506255621
1.79	0.8452910034007864
1.795	0.8453122949100768
1.8	0.8453352760081685
1.805	0.8453586000728079
1.81	0.8453807744670221
1.815	0.8453957742360105
1.82	0.845347474880135
1.825	0.8453255904827963
1.83	0.8453377542902198
1.835	0.8453501071763263
1.84	0.8453647447225626
1.845	0.8453806406459398
1.85	0.8453970149203504
1.855	0.8454133365262264
1.86	0.8454272675122604
1.865	0.8454184911732741
1.87	0.8454631366457764
1.875	0.8454989251310874
1.88	0.8455304350123368
1.885	0.8455579959183138
1.89	0.8455789633902215
1.895	0.8455724220889219
1.9	0.845580943471457
1.905	0.8455376355854624
1.91	0.845478450352204
1.915	0.8454474289605084
1.92	0.8454153505030727
1.925	0.8453712701921099
1.93	0.8453827615851628
1.935	0.845385336815742
1.94	0.8453835798689613
1.945	0.8453697627864544
1.95	0.845315476781404
1.955	0.8453252781839776
1.96	0.8453263673207246
1.965	0.8453178113233859
1.97	0.8452791186273699
1.975	0.8453038774768409
1.98	0.8453174574034983
1.985	0.8453215097175866
1.99	0.8452898567631634
1.995	0.8453322251446104
2.0	0.8453741166098803
2.005	0.8453881684558778
2.01	0.8453683812807135
2.015	0.8454185948569057
2.02	0.8454454916370107
2.025	0.8454231683970608
2.03	0.8454549487971793
2.035	0.8454887608113915
2.04	0.8454803631705959
2.045	0.8454203081007732
2.05	0.8454491815615199
2.055	0.8454545552866132
2.06	0.8454144144268019
2.065	0.8454531797584005
2.07	0.8454693767585467
2.075	0.8454345675001446
2.08	0.8454753623838727
2.085	0.8455024820331046
2.09	0.8454955711087594
2.095	0.8455664984962776
2.1	0.8456073973681857
2.105	0.8455834382826477
2.11	0.8456496883173755
2.115	0.8456771364848404
2.12	0.8456563847525941
2.125	0.8457202098884167
2.13	0.8457255206531644
2.135	0.8457058943832848
2.14	0.8456887722965
2.145	0.845622873834229
2.15	0.8456455700473331
2.155	0.8456437827514822
2.16	0.8456046469661422
2.165	0.845642104429058
2.17	0.8456014522002879
2.175	0.8456345742198021
2.18	0.8456466070534903
2.185	0.8456031547305899
2.19	0.8456286922029276
2.195	0.845579225707717
2.2	0.8456152323472347
2.205	0.8455937752861499
2.21	0.845600852422059
2.215	0.8456233863078849
2.22	0.8455867585494813
2.225	0.8456317494046448
2.23	0.8455917646258817
2.235	0.8456327917137363
2.24	0.8455846883877299
2.245	0.8456075243387607
2.25	0.8455932547413059
2.255	0.8455940209221795
2.26	0.8456123008489264
2.265	0.8455857141057501
2.27	0.845623356937391
2.275	0.8455893244435229
2.28	0.8456364565644277
2.285	0.8456005873734672
2.29	0.8456631212876404
2.295	0.8456409949099926
2.3	0.8457084931202907
2.305	0.8456770141630161
2.31	0.8457419568775485
2.315	0.8457089822901802
2.32	0.8457730428174156
2.325	0.8457392548282637
2.33	0.8458023210574617
2.335	0.8457666496620762
2.34	0.8458229392020445
2.345	0.8457481254414665
2.35	0.8457743622667927
2.355	0.8457263511782844
2.36	0.8457592458628725
2.365	0.8457263503840601
2.37	0.8457448032285625
2.375	0.8457405094300843
2.38	0.8457310221682072
2.385	0.845764366807913
2.39	0.8457378598980573
2.395	0.8457865842461775
2.4	0.8457716272850833
2.405	0.8458463979505549
2.41	0.8458185987808384
2.415	0.8458763314433827
2.42	0.845864937164663
2.425	0.8458715463558102
2.43	0.845927128617449
2.435	0.8459007769779816
2.44	0.8459688531561417
2.445	0.8459374665264894
2.45	0.845997817414283
2.455	0.8459865615233945
2.46	0.8459956261255402
2.465	0.8460665539001353
2.47	0.8460370182426983
2.475	0.8461043916374072
2.48	0.8460900673612152
2.485	0.8460941840703591
2.49	0.8461638637730319
2.495	0.8461324718120595
