# Supplementary material for: A Mechanistic DNA Repair and Survival Model (Medras): Applications to Intrinsic Radiosensitivity, Relative Biological Effectiveness and Dose-Rate
Source: Front Oncol. 2021 Jun 29;11:689112. doi: 10.3389/fonc.2021.689112 (PMC8276175; doi:10.3389/fonc.2021.689112)
Supplement: Supplementary Data Sheet 2 — Medras model code used to generate data in this work. [file DataSheet_2.zip › Medras/Data/TrackData/Helium/EnergyRange_Radial Energy_HeliumRun80MeV.csv]

# Value of 1 to indicate we must rescale to breaks
1
# Particle ID to identify what particle we use by Z. Taken from command line.
2
# Total LET value for curve
9.31425312669
# Average energy deposit at a given range. Distances um; energies in keV
# Input file name: Radial Energy_HeliumRun80MeV.csv
# Written at: 2019-04-11 10:52:08.476000
# r	Energy
0.0	0.02764972815023887
0.005	0.04115718767071336
0.01	0.04537337554355661
0.015	0.047860359752896625
0.02	0.049360787018030546
0.025	0.050630451160040425
0.03	0.05176177023897401
0.035	0.05271215751194495
0.04	0.05355388800397479
0.045	0.05425089884336493
0.05	0.05542437658851272
0.055	0.055987726068522904
0.06	0.05657388207674908
0.065	0.05713583263330991
0.07	0.057643477224674576
0.075	0.0581457505148032
0.08	0.05863021464909589
0.085	0.05909648968808228
0.09	0.05953334465588733
0.095	0.05998855367065812
0.1	0.06040457342149981
0.105	0.06076839214231032
0.11	0.061130642219977785
0.115	0.061473445185212465
0.12	0.061786593414304376
0.125	0.06210141310219926
0.13	0.06242336245995843
0.135	0.06272294808615017
0.14	0.06300522572103534
0.145	0.06329206519348882
0.15	0.06358600673954791
0.155	0.06387774960683194
0.16	0.06414306067046278
0.165	0.06437502180461967
0.17	0.06460481716575439
0.175	0.06484707102948797
0.18	0.06507435157493648
0.185	0.06529354222948318
0.19	0.06550276067927613
0.195	0.06572458664767539
0.2	0.0659516555388546
0.205	0.0661123444897525
0.21	0.06629145727418892
0.215	0.06647819633281718
0.22	0.06665420027080303
0.225	0.06683058271204682
0.23	0.06701484583438119
0.235	0.06722972819137485
0.24	0.06741617858013
0.245	0.06759396008829072
0.25	0.06777384464026448
0.255	0.06795248835081802
0.26	0.0681434724482355
0.265	0.06832336671462168
0.27	0.06848551862220616
0.275	0.06864502821628742
0.28	0.06878752516444982
0.285	0.06895288823302018
0.29	0.0691169813573977
0.295	0.0692885374747173
0.3	0.06942261113240648
0.305	0.06956985049922165
0.31	0.06969553973714442
0.315	0.06981660081580268
0.32	0.06994476719720455
0.325	0.07007812817757098
0.33	0.07020837217608518
0.335	0.07033990059737637
0.34	0.07045925244266114
0.345	0.07058655465768918
0.35	0.07071483429666474
0.355	0.07080510882371602
0.36	0.07091295003421563
0.365	0.07103725632186333
0.37	0.07115590975460939
0.375	0.07127109126364961
0.38	0.07139389115811456
0.385	0.07151417566585817
0.39	0.07161747762990306
0.395	0.07171958445059637
0.4	0.0717833124970578
0.405	0.0719005858894693
0.41	0.07199900075003635
0.415	0.07212009072700915
0.42	0.07220577802574958
0.425	0.07231800486341243
0.43	0.0724383654421693
0.435	0.07253261037557997
0.44	0.0726262368790762
0.445	0.07271591272362114
0.45	0.07279925270380926
0.455	0.0729187548758028
0.46	0.07298985489747375
0.465	0.0731071823420492
0.47	0.07318355384026434
0.475	0.07329981636232155
0.48	0.07341140908320504
0.485	0.07350401094140979
0.49	0.07361097645223849
0.495	0.0737171344931513
0.5	0.07380382191346971
0.505	0.07387881024507023
0.51	0.07395179248451168
0.515	0.07406466037419615
0.52	0.07416946485219117
0.525	0.07422348993584023
0.53	0.07435711557474123
0.535	0.07441649501588388
0.54	0.07455612349198462
0.545	0.07461402328515723
0.55	0.07467598637671367
0.555	0.07478632855927948
0.56	0.07486227023559505
0.565	0.07493110276881974
0.57	0.07501039251228661
0.575	0.0750727513497321
0.58	0.07514375116568514
0.585	0.07522013790466292
0.59	0.07529682016127101
0.595	0.07535519507269349
0.6	0.07543188178860435
0.605	0.07555379195058573
0.61	0.07565127902264777
0.615	0.07567541129779311
0.62	0.07578446427186884
0.625	0.07583284317217168
0.63	0.07591831124147473
0.635	0.07595764753818464
0.64	0.07607610446157614
0.645	0.0761005919296933
0.65	0.07617945784046076
0.655	0.07627200914697044
0.66	0.07631366831038662
0.665	0.07637821410361584
0.67	0.07645079651866633
0.675	0.07654319340553342
0.68	0.07661634581458598
0.685	0.07669639279298972
0.69	0.07674833894717936
0.695	0.07680684890334884
0.7	0.0768639091188056
0.705	0.07693028388965995
0.71	0.07699812410620407
0.715	0.07709642871491938
0.72	0.07717932762569524
0.725	0.07724675163743808
0.73	0.07728990245982088
0.735	0.07734609567345488
0.74	0.07744799119355214
0.745	0.07750981467883268
0.75	0.07755905960392963
0.755	0.07766871671515965
0.76	0.0776876699217316
0.765	0.07781066416292645
0.77	0.07783010885388308
0.775	0.0779239102771125
0.78	0.07791827638476713
0.785	0.07802439151056517
0.79	0.07803218450124484
0.795	0.07807355657578502
0.8	0.07818003627438473
0.805	0.07819413441456508
0.81	0.07824707936792265
0.815	0.0783620258253155
0.82	0.07841570783910255
0.825	0.07845969721708275
0.83	0.07850327912960034
0.835	0.07854647103472187
0.84	0.07861289651998765
0.845	0.0786931584179106
0.85	0.07874412377369754
0.855	0.07879073165472394
0.86	0.07884621282678429
0.865	0.07890410782238398
0.87	0.07896616962911363
0.875	0.07902836852251327
0.88	0.07908030160541656
0.885	0.07913182809777265
0.89	0.07916522959305157
0.895	0.07924597140279
0.9	0.0793145020063726
0.905	0.0793794978066307
0.91	0.07943464733641642
0.915	0.07945369847918726
0.92	0.0794873763260164
0.925	0.07957387224259442
0.93	0.07963638876862768
0.935	0.07964407465792865
0.94	0.0797035618149055
0.945	0.07978503444189526
0.95	0.07981168468899559
0.955	0.07985286088043302
0.96	0.07994124626074153
0.965	0.07992994586610512
0.97	0.08003997925935742
0.975	0.08004821988802031
0.98	0.08013103098014393
0.985	0.08016256873561857
0.99	0.08022926744626464
0.995	0.08027563024091368
1.0	0.0803144131629475
1.005	0.080320705788259
1.01	0.0804292502544908
1.015	0.08041998545666365
1.02	0.08053462525691513
1.025	0.08053669689878033
1.03	0.0805756844252612
1.035	0.08069922849545065
1.04	0.08069486572688067
1.045	0.08072652241541334
1.05	0.0808320719589201
1.055	0.08082295627883537
1.06	0.08085397398158561
1.065	0.08093376496843623
1.07	0.08097893678290108
1.075	0.08098193722687858
1.08	0.08101201453566498
1.085	0.08104929139815252
1.09	0.08114837905067272
1.095	0.08117259295641245
1.1	0.08119768785680198
1.105	0.08123516042895795
1.11	0.08127588093341971
1.115	0.08131817143574561
1.12	0.08135846154012102
1.125	0.08139968835374049
1.13	0.08145700300898817
1.135	0.08151816364337171
1.14	0.08157862185049919
1.145	0.0816116097838699
1.15	0.08166790641346056
1.155	0.08172069960710657
1.16	0.08177246187431184
1.165	0.0818235918914962
1.17	0.08187235523921486
1.175	0.08186179587832484
1.18	0.08189317127362751
1.185	0.08195636628369901
1.19	0.08200730982175305
1.195	0.08205555087723349
1.2	0.08209767836569166
1.205	0.08213628077342426
1.21	0.08217849162319281
1.215	0.08221993910410344
1.22	0.08221735178139716
1.225	0.08224977264671053
1.23	0.08231863422357355
1.235	0.08237004179773244
1.24	0.08241789542865101
1.245	0.08242644061493776
1.25	0.08244185332571023
1.255	0.0825186597409805
1.26	0.08254613451376891
1.265	0.08255839901306203
1.27	0.08254465917937112
1.275	0.08262608367021373
1.28	0.08267561838072054
1.285	0.08264428333305794
1.29	0.08277328924291756
1.295	0.08285321575247769
1.3	0.0828266028841963
1.305	0.08293515409671412
1.31	0.0830074566437642
1.315	0.08296870065078228
1.32	0.08306019801129759
1.325	0.08311680381789865
1.33	0.08307551294414693
1.335	0.08318490662733513
1.34	0.08315451158520007
1.345	0.08325728319143703
1.35	0.08334114197167608
1.355	0.0833159226360744
1.36	0.08343800082387452
1.365	0.08340426401790041
1.37	0.0835296442533836
1.375	0.08349238088326846
1.38	0.08359378376969162
1.385	0.08354173233133268
1.39	0.08365150625678873
1.395	0.08360869184098686
1.4	0.08372239051066692
1.405	0.08368084603617144
1.41	0.08378836323375687
1.415	0.08373586637878229
1.42	0.08383481820444134
1.425	0.08380368667792439
1.43	0.08381492365287013
1.435	0.08392377288899552
1.44	0.0838865140077987
1.445	0.08399186593682711
1.45	0.08394702127250406
1.455	0.08396083754489295
1.46	0.08407040552724297
1.465	0.08403326270864275
1.47	0.08413712758808276
1.475	0.0841128640409981
1.48	0.08411427944914755
1.485	0.08422384234846121
1.49	0.08419765018650219
1.495	0.08420582227515921
1.5	0.08429125849971231
1.505	0.08431173040188061
1.51	0.0843069031218533
1.515	0.0843370619649037
1.52	0.0844594110290175
1.525	0.08442780110097785
1.53	0.0844456873079373
1.535	0.08452213098984034
1.54	0.08457176890128885
1.545	0.08456068746523923
1.55	0.08457594473835774
1.555	0.08462035090888848
1.56	0.0847165013874777
1.565	0.08469238506445784
1.57	0.08471019553341318
1.575	0.08473527185668112
1.58	0.08485695150257248
1.585	0.08484461565310338
1.59	0.08486114838315732
1.595	0.08488616328700183
1.6	0.08491469526999999
1.605	0.08494683121379457
1.61	0.08507391816396433
1.615	0.08505659104474861
1.62	0.08505999508512248
1.625	0.08506730168075684
1.63	0.08508470137573557
1.635	0.0851061356642412
1.64	0.08513030367010102
1.645	0.08516168267163343
1.65	0.08527534204068374
1.655	0.08525265082417732
1.66	0.08525318565792578
1.665	0.08526675598347877
1.67	0.08528508635780652
1.675	0.08530591418328562
1.68	0.08532851100843562
1.685	0.08535214863317721
1.69	0.08537652394314571
1.695	0.08539961523096011
1.7	0.08542009243210515
1.705	0.08544341913638603
1.71	0.08546790083972773
1.715	0.08549324966555213
1.72	0.085519050596599
1.725	0.08554528868102868
1.73	0.08557143630886221
1.735	0.08559329372461721
1.74	0.085604021527512
1.745	0.0856228617915804
1.75	0.08564405967181991
1.755	0.08566660481256523
1.76	0.08569009486976092
1.765	0.08571436079841928
1.77	0.08573905343289308
1.775	0.08576332352499737
1.78	0.08579304788110223
1.785	0.08582115112016762
1.79	0.08584905957501032
1.795	0.08587707374720913
1.8	0.08590517919973482
1.805	0.08593329795593878
1.81	0.08596139415692523
1.815	0.08598918165793525
1.82	0.08597703666447158
1.825	0.08599082332726206
1.83	0.08606169925065885
1.835	0.08610523352997941
1.84	0.08614448294133104
1.845	0.08618137228013739
1.85	0.086216544990263
1.855	0.086249931491612
1.86	0.08627411498898759
1.865	0.08619631790401466
1.87	0.08628400499541944
1.875	0.086327063130185
1.88	0.08636409058879242
1.885	0.08639829339025691
1.89	0.08642941048451604
1.895	0.08639274225332269
1.9	0.08641880522733421
1.905	0.08647478861636704
1.91	0.08650740871099002
1.915	0.08653797764582415
1.92	0.0865568578826432
1.925	0.08648865756220449
1.93	0.0865797396985158
1.935	0.08662218144536997
1.94	0.08665723267704312
1.945	0.08668165132130436
1.95	0.0866075380608978
1.955	0.08670321852255226
1.96	0.086746806178767
1.965	0.08677933216542862
1.97	0.086700685580657
1.975	0.08680006657095558
1.98	0.08684656565111357
1.985	0.08688289234385256
1.99	0.08680462045320023
1.995	0.08690988569651678
2.0	0.08696977975929554
2.005	0.08700861942850786
2.01	0.08693289141703983
2.015	0.08704387937729997
2.02	0.08709478494019389
2.025	0.08702361438862183
2.03	0.08711801359768653
2.035	0.08717707389754333
2.04	0.0872187843223553
2.045	0.08713884457083375
2.05	0.0872555764626
2.055	0.08730622097275423
2.06	0.08722277351628939
2.065	0.08734004680697134
2.07	0.08739251090501461
2.075	0.08730848639156753
2.08	0.08742321205391371
2.085	0.08747451014704298
2.09	0.087368443495885
2.095	0.0874647171913343
2.1	0.08750561107862913
2.105	0.0874163747724903
2.11	0.087522793846574
2.115	0.08756323699297394
2.12	0.08748030778458751
2.125	0.08758880468982752
2.13	0.08759886108065337
2.135	0.08756097723393497
2.14	0.08764301962572875
2.145	0.08755719833619767
2.15	0.08766121607714482
2.155	0.08770125319999034
2.16	0.08762040097057036
2.165	0.08772726695140338
2.17	0.08764860898967643
2.175	0.0877549534307774
2.18	0.08780085957937737
2.185	0.08771700401674976
2.19	0.087828332700796
2.195	0.08774722723295768
2.2	0.0878607149001665
2.205	0.08782593387519497
2.21	0.0878713382341164
2.215	0.08794158053934521
2.22	0.087860161029544
2.225	0.0879749956883952
2.23	0.0878946096433933
2.235	0.0880095604228269
2.24	0.08792958988199831
2.245	0.08803509314898945
2.25	0.08801603042857405
2.255	0.08803890801928783
2.26	0.08811106304340609
2.265	0.08803722759329694
2.27	0.08814766022723897
2.275	0.0880693664838152
2.28	0.08818665904895581
2.285	0.08810712316382908
2.29	0.08823254656830118
2.295	0.08815720002660628
2.3	0.08828683304013543
2.305	0.08820640934575555
2.31	0.08833537604278256
2.315	0.0882541744768249
2.32	0.08838271653838523
2.325	0.08830116002376653
2.33	0.08842928925407013
2.335	0.08834648538340262
2.34	0.08847163368462338
2.345	0.08836356733362435
2.35	0.08846446019780123
2.355	0.08837809815285051
2.36	0.08848295223199308
2.365	0.08840541052056029
2.37	0.08847059236088234
2.375	0.08845934082800123
2.38	0.08843106607167261
2.385	0.08853792131307624
2.39	0.08846635996966445
2.395	0.08858146247232802
2.4	0.08851357438070181
2.405	0.0886454896713633
2.41	0.08856650513083333
2.415	0.08868812201265597
2.42	0.08861958708780042
2.425	0.08861179174449885
2.43	0.08873898452441152
2.435	0.08866290078513363
2.44	0.08879225371905569
2.445	0.08870984284422191
2.45	0.08883023402818165
2.455	0.0887205160875767
2.46	0.08868519674600285
2.465	0.08878424304626635
2.47	0.08870028715790765
2.475	0.08879956925532077
2.48	0.08872530058690893
2.485	0.08870715489216752
2.49	0.08881691689686497
2.495	0.08873991625738475
