# Supplementary material for: A Mechanistic DNA Repair and Survival Model (Medras): Applications to Intrinsic Radiosensitivity, Relative Biological Effectiveness and Dose-Rate
Source: Front Oncol. 2021 Jun 29;11:689112. doi: 10.3389/fonc.2021.689112 (PMC8276175; doi:10.3389/fonc.2021.689112)
Supplement: Supplementary Data Sheet 2 — Medras model code used to generate data in this work. [file DataSheet_2.zip › Medras/Data/TrackData/Helium/EnergyRange_Radial Energy_HeliumRun8MeV.csv]

# Value of 1 to indicate we must rescale to breaks
1
# Particle ID to identify what particle we use by Z. Taken from command line.
2
# Total LET value for curve
64.3326905062
# Average energy deposit at a given range. Distances um; energies in keV
# Input file name: Radial Energy_HeliumRun8MeV.csv
# Written at: 2019-04-11 10:47:05.673000
# r	Energy
0.0	0.2446998320424035
0.005	0.40679043194093034
0.01	0.45266999453193046
0.015	0.4845187556290208
0.02	0.5076439615987975
0.025	0.5261434072867139
0.03	0.5415197495429296
0.035	0.5544063621145814
0.04	0.5651813899919048
0.045	0.5745399711132937
0.05	0.5859635331906571
0.055	0.5924840444758303
0.06	0.5984203991697962
0.065	0.6039523736273029
0.07	0.6086195480225636
0.075	0.6129646289736492
0.08	0.6170065531011887
0.085	0.620473527912355
0.09	0.6236521965264974
0.095	0.6264793360765523
0.1	0.6289884472528914
0.105	0.6310166424605128
0.11	0.6328720203336288
0.115	0.6347680742253407
0.12	0.6365181905866284
0.125	0.6379739902458994
0.13	0.6392475415877702
0.135	0.6402571529876849
0.14	0.6410262518263483
0.145	0.6417157377515916
0.15	0.6423364409081356
0.155	0.6427602698987281
0.16	0.6432404517215842
0.165	0.6436136236575181
0.17	0.6438270143442781
0.175	0.6440637784948716
0.18	0.644196717931209
0.185	0.6442343005207359
0.19	0.6443905500613247
0.195	0.6445153680453028
0.2	0.6444467436185035
0.205	0.6443123549236581
0.21	0.644127649796869
0.215	0.6439514869444218
0.22	0.6437660575123821
0.225	0.643546615508653
0.23	0.6432275032463881
0.235	0.6427620179317796
0.24	0.6425549112611394
0.245	0.6423531639324883
0.25	0.6421345034290077
0.255	0.641925249106464
0.26	0.6417352971684286
0.265	0.641540480338473
0.27	0.6413147205829287
0.275	0.6410053506385665
0.28	0.6407550325164787
0.285	0.6405230610840176
0.29	0.6402415203777804
0.295	0.6399805571445716
0.3	0.6397394346965606
0.305	0.639529611541354
0.31	0.6393341157148265
0.315	0.6391379091103403
0.32	0.6389391938661441
0.325	0.6386979735084874
0.33	0.6384257663077118
0.335	0.6381760307460324
0.34	0.6379231128010288
0.345	0.637679244620043
0.35	0.6374543749190714
0.355	0.6372249295982941
0.36	0.6370358223983713
0.365	0.6368636507628815
0.37	0.6367028412757577
0.375	0.6365564296576349
0.38	0.6363890910340813
0.385	0.636268045708045
0.39	0.6361996465277767
0.395	0.6361030885517468
0.4	0.6359718349464936
0.405	0.635859117344107
0.41	0.635745681470452
0.415	0.6356784037254493
0.42	0.6356212786862849
0.425	0.635550178737122
0.43	0.6354851977060554
0.435	0.6354095236454133
0.44	0.6353417945204051
0.445	0.6352747640117672
0.45	0.63521613498371
0.455	0.6351907690372676
0.46	0.635167382033971
0.465	0.6351168467859617
0.47	0.6350315221364584
0.475	0.6349887491578183
0.48	0.634961399820874
0.485	0.6349411467237329
0.49	0.6349505969594278
0.495	0.6349511865176173
0.5	0.634900054205984
0.505	0.6348489020344031
0.51	0.6347923594940081
0.515	0.6347247507022541
0.52	0.6346789371245802
0.525	0.6346048314293573
0.53	0.6345656132741513
0.535	0.6345219856668776
0.54	0.6344994011991547
0.545	0.6344760343280971
0.55	0.6344786560141548
0.555	0.6344880765543282
0.56	0.6345111272556997
0.565	0.6345470488703525
0.57	0.6345723403828353
0.575	0.6345784790681985
0.58	0.6345920563111493
0.585	0.6346194106131666
0.59	0.6346728359717718
0.595	0.6347116696663342
0.6	0.6347559142486878
0.605	0.6348137006286673
0.61	0.6348571198761138
0.615	0.6348365178172851
0.62	0.6348254416393758
0.625	0.6348259739541955
0.63	0.6348439542365263
0.635	0.634858766195089
0.64	0.6348938879821792
0.645	0.6349322159864559
0.65	0.6349811847755988
0.655	0.6350242213464021
0.66	0.6350276083570506
0.665	0.6350419876702186
0.67	0.6350684542438814
0.675	0.6351097534495578
0.68	0.6351507893418945
0.685	0.635191943962915
0.69	0.6352274244672245
0.695	0.6352659761599314
0.7	0.6353044149574062
0.705	0.6353409745048446
0.71	0.6353745510738519
0.715	0.6354187920912252
0.72	0.635460528887616
0.725	0.6354977077888613
0.73	0.6355308449676506
0.735	0.6355681103038202
0.74	0.635609861955687
0.745	0.6356426593344829
0.75	0.6356749256388242
0.755	0.6357059041920351
0.76	0.6356807350615394
0.765	0.6357036754349764
0.77	0.6357176692364012
0.775	0.6357923393120276
0.78	0.6358519625266184
0.785	0.6359245215961037
0.79	0.635972606476759
0.795	0.6360538978038461
0.8	0.6361384836741415
0.805	0.6361934473550699
0.81	0.6362598358538167
0.815	0.636346714973813
0.82	0.6364119518278799
0.825	0.6364670522834857
0.83	0.6364873953362755
0.835	0.636496379169546
0.84	0.636528295129546
0.845	0.6365639203241261
0.85	0.636558449708318
0.855	0.6365545418207529
0.86	0.6365696823373058
0.865	0.6365937750010388
0.87	0.6366436547328795
0.875	0.6366965645509316
0.88	0.6367407498922277
0.885	0.6367836942087745
0.89	0.6368179594108022
0.895	0.6368637589783119
0.9	0.6369091077675244
0.905	0.636953133389773
0.91	0.6369831463864316
0.915	0.6369997184352209
0.92	0.6370281231159082
0.925	0.6370735592083775
0.93	0.6371239688449556
0.935	0.6371804079786101
0.94	0.637237677836846
0.945	0.6372980369235307
0.95	0.6373317988048703
0.955	0.6373208681632714
0.96	0.6373379496085251
0.965	0.637339431756845
0.97	0.6373759575300908
0.975	0.6373677183916081
0.98	0.637365351166468
0.985	0.6373683819484033
0.99	0.6373853696881498
0.995	0.6374023601685358
1.0	0.637433614458882
1.005	0.637454564302459
1.01	0.6374986416038184
1.015	0.6375095199707522
1.02	0.6375346569414951
1.025	0.6374948092481657
1.03	0.637489388861658
1.035	0.6375115171620243
1.04	0.6375114609281175
1.045	0.6375444777467743
1.05	0.637615147303472
1.055	0.6376424850177183
1.06	0.6376752301991215
1.065	0.6377208957390179
1.07	0.6377555908363344
1.075	0.6377792085917082
1.08	0.6378091112058722
1.085	0.637842758082979
1.09	0.6378900359573094
1.095	0.6379156507909989
1.1	0.6379400749964564
1.105	0.6379686951277971
1.11	0.6379986740406182
1.115	0.6380283016574542
1.12	0.6380378763847537
1.125	0.6380351159950806
1.13	0.6380508484052617
1.135	0.6380720995076146
1.14	0.6380980347564325
1.145	0.6381357952188236
1.15	0.6382112291565555
1.155	0.6382668661447746
1.16	0.6383162668837429
1.165	0.6383622394461226
1.17	0.6384024827452299
1.175	0.6384026490234832
1.18	0.6384200267131475
1.185	0.6384503361718894
1.19	0.6384814044878039
1.195	0.63851377215895
1.2	0.6385499396153108
1.205	0.6385934194162016
1.21	0.6386322608040667
1.215	0.6386682690789152
1.22	0.6386941834807945
1.225	0.638727473863894
1.23	0.6387659042113768
1.235	0.6388042383819745
1.24	0.6388407522728027
1.245	0.6388655848388058
1.25	0.6388955463932193
1.255	0.6389474746530719
1.26	0.6390187732466811
1.265	0.6390644602165791
1.27	0.6390999739187297
1.275	0.639164039454483
1.28	0.6392139853139879
1.285	0.6392267292599574
1.29	0.6392614088472525
1.295	0.6393017257034228
1.3	0.639310699968812
1.305	0.6393585088151617
1.31	0.6394017803687306
1.315	0.6394004143711136
1.32	0.6394174680217259
1.325	0.6394390268300917
1.33	0.6394365202760844
1.335	0.6394826694963616
1.34	0.6394876218196558
1.345	0.6395314307262091
1.35	0.6395853147849038
1.355	0.6396050726654121
1.36	0.6396661223483411
1.365	0.6396774304195672
1.37	0.6397416103746737
1.375	0.6397526200800877
1.38	0.6398277654914617
1.385	0.639847945525012
1.39	0.6399216345146317
1.395	0.6399350774985633
1.4	0.6400065927549538
1.405	0.6400174187888275
1.41	0.6400772427288981
1.415	0.6400700496353685
1.42	0.6401218832473821
1.425	0.6401353335648764
1.43	0.6401609408078194
1.435	0.6402169232545724
1.44	0.6402234996150518
1.445	0.6402780457477121
1.45	0.6402794903488236
1.455	0.6403064984691963
1.46	0.640362157538277
1.465	0.6403671044340201
1.47	0.6404232750156409
1.475	0.6404395685949006
1.48	0.6404570728843112
1.485	0.6405166709186207
1.49	0.6405328579474306
1.495	0.6405513210537072
1.5	0.6406026682837902
1.505	0.6406297584403915
1.51	0.6406298203819507
1.515	0.6406036229722111
1.52	0.6406234211190074
1.525	0.6406082232669439
1.53	0.6406112136583076
1.535	0.6406389393679439
1.54	0.6406596609956374
1.545	0.6406641686551998
1.55	0.6407067924635892
1.555	0.6407526452823242
1.56	0.6408038771656771
1.565	0.6408165832159578
1.57	0.6408391493616516
1.575	0.6408669577969287
1.58	0.6409197165461996
1.585	0.6409087112910655
1.59	0.6409077931636838
1.595	0.64091641770943
1.6	0.6409304821771353
1.605	0.6409502890894719
1.61	0.6409927447358721
1.615	0.6410008840704329
1.62	0.6409986438321984
1.625	0.6409937725452732
1.63	0.6409992220687438
1.635	0.6410089858985422
1.64	0.6410220985598518
1.645	0.6410399857486886
1.65	0.6410735864707551
1.655	0.6410755136210834
1.66	0.6410574002650868
1.665	0.6410518491127151
1.67	0.641053177867296
1.675	0.6410578767004612
1.68	0.6410650713055155
1.685	0.6410740948695444
1.69	0.6410851153535636
1.695	0.6410991204198362
1.7	0.6411299449826735
1.705	0.6411536414572369
1.71	0.6411752684093535
1.715	0.6411961639640741
1.72	0.6412164772500383
1.725	0.641236220818856
1.73	0.6412545306690314
1.735	0.6412596603106386
1.74	0.6412360290222534
1.745	0.6412315274193522
1.75	0.6412330416258415
1.755	0.6412376579376661
1.76	0.6412446000907749
1.765	0.6412534443104317
1.77	0.6412640970873645
1.775	0.6412787563545354
1.78	0.6413174371731178
1.785	0.6413456232795204
1.79	0.6413704823425385
1.795	0.6413939300174044
1.8	0.6414165312335374
1.805	0.6414382762530253
1.81	0.6414592373111901
1.815	0.6414792248966191
1.82	0.6414895543140103
1.825	0.6415083741914487
1.83	0.6415416559010444
1.835	0.6415699196591912
1.84	0.6415964569927887
1.845	0.6416211464257321
1.85	0.6416436274962124
1.855	0.6416624293619219
1.86	0.6416551390656562
1.865	0.6416086436665284
1.87	0.6416165498711762
1.875	0.641624428937794
1.88	0.6416325833547791
1.885	0.6416402840092564
1.89	0.6416454781067175
1.895	0.641635155900246
1.9	0.6416402852705034
1.905	0.6416508353757278
1.91	0.6416584340648138
1.915	0.6416651903652051
1.92	0.6416638461934149
1.925	0.6416488604519415
1.93	0.6416743539775861
1.935	0.641690814668701
1.94	0.6417023228927207
1.945	0.6417038965368995
1.95	0.6416743844945054
1.955	0.6416933762919468
1.96	0.6417041538158138
1.965	0.641706410411683
1.97	0.6416844330279439
1.975	0.6417108048873938
1.98	0.6417277697036758
1.985	0.6417365226735314
1.99	0.6417164629322558
1.995	0.6417457531942988
2.0	0.641772696766151
2.005	0.6417819035531874
2.01	0.6417665902557416
2.015	0.6418043653825302
2.02	0.641825073699416
2.025	0.6418093989555249
2.03	0.6418352069765526
2.035	0.6418648580656832
2.04	0.6418873851532386
2.045	0.6418853454901111
2.05	0.6419407498793014
2.055	0.6419684426887895
2.06	0.6419519640072516
2.065	0.6420024255564288
2.07	0.6420305752194353
2.075	0.6420111069759592
2.08	0.6420556480225696
2.085	0.6420798942267004
2.09	0.6420180196856615
2.095	0.6420311124003127
2.1	0.6420365094006104
2.105	0.6420022192104102
2.11	0.6420336546468837
2.115	0.642040660685256
2.12	0.6420164404536004
2.125	0.642053081643775
2.13	0.6420528043959007
2.135	0.6420516949295373
2.14	0.6421219755816239
2.145	0.6421091389028262
2.15	0.6421645206845327
2.155	0.6421906994540779
2.16	0.6421780892305137
2.165	0.6422332513393343
2.17	0.6422138084195121
2.175	0.6422605829051672
2.18	0.6422860374938765
2.185	0.642257005812883
2.19	0.6422752290370001
2.195	0.6422355453314932
2.2	0.6422703108427098
2.205	0.6422562990130866
2.21	0.6422668273543609
2.215	0.642290501820059
2.22	0.6422635359796229
2.225	0.6423062041770984
2.23	0.6422762382931801
2.235	0.6423160281119223
2.24	0.6422792622814067
2.245	0.6423027113930108
2.25	0.6422945247781188
2.255	0.6422988405880551
2.26	0.642317759973994
2.265	0.6422985992097842
2.27	0.6423334610316225
2.275	0.6423078390428102
2.28	0.6423503459304731
2.285	0.6423228344073499
2.29	0.6423778090482835
2.295	0.6423600643974113
2.3	0.6424189511284661
2.305	0.6423939301977913
2.31	0.6424511676040245
2.315	0.6424253169802606
2.32	0.6424822907269235
2.325	0.6424565541807479
2.33	0.6425139877714032
2.335	0.6424893278399335
2.34	0.6425501799677232
2.345	0.6425549911188804
2.35	0.6426433875654839
2.355	0.6426316107101593
2.36	0.642702259105996
2.365	0.6426950284258643
2.37	0.6427414117949074
2.375	0.642759633513397
2.38	0.6427695152540338
2.385	0.6428246260106111
2.39	0.6428100392535554
2.395	0.6428707975244903
2.4	0.6428086119413421
2.405	0.6428494275042936
2.41	0.6428098544011717
2.415	0.6428504178861724
2.42	0.6428319630962517
2.425	0.6428312018713424
2.43	0.6428750586811337
2.435	0.6428470175021738
2.44	0.6429033732728728
2.445	0.6428720355073679
2.45	0.6429223651303326
2.455	0.642907565985297
2.46	0.6429107888820172
2.465	0.6429696729019774
2.47	0.6429406019246939
2.475	0.6429974376383634
2.48	0.642982593440852
2.485	0.6429844648416582
2.49	0.6430445317548795
2.495	0.6430161288275634
