# Supplementary material for: A Mechanistic DNA Repair and Survival Model (Medras): Applications to Intrinsic Radiosensitivity, Relative Biological Effectiveness and Dose-Rate
Source: Front Oncol. 2021 Jun 29;11:689112. doi: 10.3389/fonc.2021.689112 (PMC8276175; doi:10.3389/fonc.2021.689112)
Supplement: Supplementary Data Sheet 2 — Medras model code used to generate data in this work. [file DataSheet_2.zip › Medras/Data/TrackData/Nitrogen/EnergyRange_Radial Energy_NitrogenRun1080MeV.csv]

# Value of 1 to indicate we must rescale to breaks
1
# Particle ID to identify what particle we use by Z. Taken from command line.
7
# Total LET value for curve
36.8087116664
# Average energy deposit at a given range. Distances um; energies in keV
# Input file name: Radial Energy_NitrogenRun1080MeV.csv
# Written at: 2019-04-11 10:26:14.612000
# r	Energy
0.0	0.10917784001921117
0.005	0.1625974310635741
0.01	0.17907424040421677
0.015	0.18849106643105412
0.02	0.1937984605534725
0.025	0.19824929051699153
0.03	0.20226047582253692
0.035	0.20574141105683888
0.04	0.208752418272882
0.045	0.21105547587005094
0.05	0.21531051894628564
0.055	0.21715104316962405
0.06	0.21919927476837234
0.065	0.22122195270897893
0.07	0.22314707693954636
0.075	0.224913727795979
0.08	0.22663359933208724
0.085	0.228166134537292
0.09	0.22965573015861995
0.095	0.23117452279342393
0.1	0.2325372507933838
0.105	0.23383029044259174
0.11	0.23512645997387574
0.115	0.23630102561822833
0.12	0.23743585534056008
0.125	0.23860883240649286
0.13	0.239779656442465
0.135	0.2407144226748522
0.14	0.2416672890075724
0.145	0.24256780219615393
0.15	0.24345843439324338
0.155	0.24428591385502454
0.16	0.24509599117636535
0.165	0.2458826745835157
0.17	0.2466611481608414
0.175	0.24729965254270697
0.18	0.24795672249467154
0.185	0.24863134679549886
0.19	0.24931243655053115
0.195	0.25009975186080574
0.2	0.25084138230444303
0.205	0.25151717115822453
0.21	0.2522643028037223
0.215	0.25301761707222314
0.22	0.253660549260674
0.225	0.2542708244893398
0.23	0.2549606585903489
0.235	0.2557411599535658
0.24	0.25630849858033816
0.245	0.25691334638430735
0.25	0.25746121952194956
0.255	0.2579388677234608
0.26	0.2584681676155844
0.265	0.2589662843407999
0.27	0.2594309862181695
0.275	0.2600020469147651
0.28	0.26052090105534115
0.285	0.2611026832248926
0.29	0.2615791666856495
0.295	0.26208886905999323
0.3	0.2625337087068193
0.305	0.2630905167403049
0.31	0.26355113030262856
0.315	0.2639281086968238
0.32	0.2643306392037367
0.325	0.2647835811538976
0.33	0.26529895947673443
0.335	0.2657886348937203
0.34	0.26615446351827243
0.345	0.26664683569959546
0.35	0.267155944713697
0.355	0.267484765069967
0.36	0.2678591041650589
0.365	0.2682839646109166
0.37	0.26868859126920835
0.375	0.26908276526594155
0.38	0.26951300710179793
0.385	0.2699470944358421
0.39	0.27037289748441373
0.395	0.2707829940651408
0.4	0.2710451719123974
0.405	0.27143214980207875
0.41	0.2716803969068148
0.415	0.2721092493125395
0.42	0.272385706000695
0.425	0.2727553400550705
0.43	0.27315343553917837
0.435	0.27350873114128815
0.44	0.27386556562157416
0.445	0.2741628787944802
0.45	0.2744155121885567
0.455	0.27486958545914025
0.46	0.27513441992079324
0.465	0.2755783396023036
0.47	0.27584975772886505
0.475	0.27624477122958
0.48	0.27656565728096844
0.485	0.27681764267835174
0.49	0.27706942948782665
0.495	0.27736608164165416
0.5	0.2776933244319903
0.505	0.27797320713883694
0.51	0.27821881198332593
0.515	0.2786592577764451
0.52	0.2790207323402909
0.525	0.2791249703334938
0.53	0.27956177901154966
0.535	0.27970860921110074
0.54	0.2801615385667221
0.545	0.28031156142707114
0.55	0.2805091701340854
0.555	0.2808880536185529
0.56	0.28108714623552566
0.565	0.2812503290081628
0.57	0.2814783400623512
0.575	0.2816920726340972
0.58	0.2819278548957858
0.585	0.28217944444652754
0.59	0.28244912907722014
0.595	0.28262610494313894
0.6	0.28282828837221613
0.605	0.2831501301650746
0.61	0.28342754302016004
0.615	0.28348232360237424
0.62	0.2838589926943534
0.625	0.28399498204639256
0.63	0.2842225486558536
0.635	0.2842822627291414
0.64	0.2846460978881111
0.645	0.2846972210074022
0.65	0.28493010640559374
0.655	0.28521674809434056
0.66	0.2852897706346318
0.665	0.28545295272363563
0.67	0.28564568099931215
0.675	0.2859905107657793
0.68	0.2862593167890216
0.685	0.28653209468243146
0.69	0.28672631598660964
0.695	0.28695628300792486
0.7	0.2871449846898036
0.705	0.2873418809201276
0.71	0.28750872549272893
0.715	0.28781352590949605
0.72	0.28804933910942887
0.725	0.28815933001273514
0.73	0.2882367628662041
0.735	0.28837008524793956
0.74	0.28871802006272734
0.745	0.28894683667899435
0.75	0.289096580060849
0.755	0.28942983245144677
0.76	0.2894015209502705
0.765	0.28975230208213204
0.77	0.2897681145447873
0.775	0.2900816361556059
0.78	0.29005966495138163
0.785	0.29040104694423335
0.79	0.29041147087316643
0.795	0.29055243138643894
0.8	0.2909337411161197
0.805	0.29096889102976337
0.81	0.29113744915760426
0.815	0.291532467535757
0.82	0.29169352161367207
0.825	0.2918379838758047
0.83	0.2919916136278288
0.835	0.2921451912729076
0.84	0.29236185815656474
0.845	0.2926438908380491
0.85	0.29271566672322513
0.855	0.29277725514037833
0.86	0.29290365537038376
0.865	0.2930463520420619
0.87	0.29318743986224277
0.875	0.29333860800682837
0.88	0.29346556703059257
0.885	0.2935908276717527
0.89	0.29374012736095495
0.895	0.2940825116946893
0.9	0.2943285559408595
0.905	0.2945593787155303
0.91	0.29478542085060827
0.915	0.2949014775542466
0.92	0.29503765358736506
0.925	0.2953516710074894
0.93	0.2955529907413307
0.935	0.295520277924855
0.94	0.29569970176793536
0.945	0.29594873237511715
0.95	0.2960288699955123
0.955	0.2961956398244104
0.96	0.2965103859528694
0.965	0.29647629867757397
0.97	0.2968507891242142
0.975	0.2968473861063233
0.98	0.2970976222085208
0.985	0.2971733939844916
0.99	0.29738489970865895
0.995	0.2975306069264277
1.0	0.2977260115087414
1.005	0.29778002177685853
1.01	0.2981821797980197
1.015	0.29815974212488855
1.02	0.29853644481164304
1.025	0.2984666553451442
1.03	0.29855970027154854
1.035	0.2989486626971725
1.04	0.2989159150217064
1.045	0.29901596661770724
1.05	0.29940326945616824
1.055	0.2993714571888651
1.06	0.299479815006575
1.065	0.2997503768489319
1.07	0.2999320869084328
1.075	0.2999761714885564
1.08	0.30009784250447924
1.085	0.3002354706365973
1.09	0.3006020567714993
1.095	0.3006829125482324
1.1	0.3007884412802077
1.105	0.30092831715526724
1.11	0.30107570505295156
1.115	0.3012244075837849
1.12	0.30133882923224814
1.125	0.30142805373077786
1.13	0.30159548435453304
1.135	0.3018001878131346
1.14	0.3019983571693032
1.145	0.30206866876511684
1.15	0.302237581054752
1.155	0.3023968493262444
1.16	0.3025552152736045
1.165	0.30271307241623757
1.17	0.30286470628240053
1.175	0.3027925084621865
1.18	0.3028958391403508
1.185	0.3031121514488334
1.19	0.3032705523596654
1.195	0.3034219129381038
1.2	0.303556237581916
1.205	0.3036820008744166
1.21	0.30381734770607965
1.215	0.3039532790058538
1.22	0.30393022943528164
1.225	0.30403113269615273
1.23	0.3042204976066187
1.235	0.30435076144369894
1.24	0.30448327800606134
1.245	0.30449639157544245
1.25	0.30452657057541016
1.255	0.30477202751795945
1.26	0.30492407724348747
1.265	0.3049999612084429
1.27	0.3049493563316015
1.275	0.30523675526087085
1.28	0.3054058309638577
1.285	0.30526192912682304
1.29	0.3056006709276232
1.295	0.3057931982958132
1.3	0.30565596466957934
1.305	0.30599349770443457
1.31	0.3061866289978247
1.315	0.3060394371655704
1.32	0.3063584841001897
1.325	0.30653703061714654
1.33	0.3063912533474505
1.335	0.30673603188418336
1.34	0.3066112205759444
1.345	0.306954739367097
1.35	0.307159504401982
1.355	0.3070252801971989
1.36	0.3073853021466682
1.365	0.3072594088353828
1.37	0.3076312117050468
1.375	0.30750642104941167
1.38	0.30788273113308334
1.385	0.30776044570504535
1.39	0.3081447991176675
1.395	0.3080201162859588
1.4	0.30840607723362523
1.405	0.3082791318947463
1.41	0.30864308329986656
1.415	0.30848085434021766
1.42	0.30883463627848173
1.425	0.308707713529444
1.43	0.308747425837339
1.435	0.30913215465222416
1.44	0.3090089638125985
1.445	0.3093789786296783
1.45	0.3092449413954924
1.455	0.3092917629053248
1.46	0.30968418085471916
1.465	0.30956171581479636
1.47	0.30994164844502176
1.475	0.3098201307217293
1.48	0.3098257603228036
1.485	0.31020342203845075
1.49	0.3100835453314843
1.495	0.31011817282148757
1.5	0.31040673015058173
1.505	0.3104622847112562
1.51	0.31044821920750343
1.515	0.31053351381588357
1.52	0.31095223456961163
1.525	0.31084001234563674
1.53	0.31089669880384935
1.535	0.31114645432505417
1.54	0.311308757134365
1.545	0.3112702344483584
1.55	0.31132092512538795
1.555	0.3114496858694484
1.56	0.3117933187820814
1.565	0.31170229981969133
1.57	0.3117575423357784
1.575	0.3118345169949709
1.58	0.3122524540798349
1.585	0.31207570289445047
1.59	0.3120824130298437
1.595	0.3121223160654944
1.6	0.312179976676946
1.605	0.3122510214324422
1.61	0.31264931263405765
1.615	0.3125415382341008
1.62	0.3125861235779629
1.625	0.3126556290099101
1.63	0.3127315329995207
1.635	0.31281362256238776
1.64	0.3129008691150492
1.645	0.3129946088734212
1.65	0.3134140722873049
1.655	0.3133101550498819
1.66	0.3133363562085819
1.665	0.3133927128950279
1.67	0.31346165698741973
1.675	0.3135375514181234
1.68	0.3136185706790328
1.685	0.3137029456021949
1.69	0.31379063751906416
1.695	0.313880353529665
1.7	0.3140082757718173
1.705	0.3141194628253776
1.71	0.3142273356132644
1.715	0.31433451619237385
1.72	0.31444094180256094
1.725	0.3145473669178494
1.73	0.3146530200427975
1.735	0.3147507606216746
1.74	0.3148484458835661
1.745	0.31494964700738576
1.75	0.31505250519586137
1.755	0.3151563262277389
1.76	0.3152608383681135
1.765	0.3153658178621326
1.77	0.3154701541393012
1.775	0.31556848452379715
1.78	0.3156619346021227
1.785	0.3157612532578991
1.79	0.31586238578019615
1.795	0.31596480849551023
1.8	0.31606800101991345
1.805	0.3161713906180921
1.81	0.3162749490505622
1.815	0.3163791858244603
1.82	0.31634104706657845
1.825	0.31639415887420747
1.83	0.3166517265449265
1.835	0.31680819120093023
1.84	0.31695020355381537
1.845	0.3170836087342578
1.85	0.31721036052429685
1.855	0.3173298790874992
1.86	0.3174109954088048
1.865	0.3171051420620111
1.87	0.31741010727749985
1.875	0.3175480908036424
1.88	0.3176694855553049
1.885	0.3177821723301942
1.89	0.3178856143198152
1.895	0.3177490719070172
1.9	0.3178430264775251
1.905	0.31801495623975373
1.91	0.31810526833563546
1.915	0.3181963284861839
1.92	0.3182732522964722
1.925	0.31799768157218816
1.93	0.3183083435881285
1.935	0.31844403950870637
1.94	0.31855373457164726
1.945	0.3186382482473778
1.95	0.31830551142715274
1.955	0.3185685216659724
1.96	0.31867337931864187
1.965	0.3187511856368843
1.97	0.31847289158406056
1.975	0.3187687769791285
1.98	0.3188965398150816
1.985	0.31899448857543616
1.99	0.31872584307625024
1.995	0.31905393194588505
2.0	0.31923273545198305
2.005	0.3193518769760576
2.01	0.3190886175641774
2.015	0.3194351216709559
2.02	0.3195875607022883
2.025	0.3193269382979296
2.03	0.31965736136340245
2.035	0.31982516929999844
2.04	0.3199536109242145
2.045	0.3196888563360711
2.05	0.3200574578291567
2.055	0.32021418813026337
2.06	0.31994133759188986
2.065	0.3203117810359676
2.07	0.3204752685316709
2.075	0.32020249762164216
2.08	0.32056902848046703
2.085	0.32073680535566623
2.09	0.32045677128626593
2.095	0.3208308978102149
2.1	0.3210001759416346
2.105	0.3207180372347818
2.11	0.32110218971594895
2.115	0.3212606429505874
2.12	0.3209881734088807
2.125	0.3213755562090212
2.13	0.3214402813729141
2.135	0.3213070374798564
2.14	0.3216737613967075
2.145	0.3214049182658384
2.15	0.3218099010696264
2.155	0.32198415459292523
2.16	0.3217100642272006
2.165	0.3221163597910943
2.17	0.3218509632027583
2.175	0.32225211139500204
2.18	0.3224306566145189
2.185	0.3221317707927464
2.19	0.322465264861032
2.195	0.32217117549141877
2.2	0.32254524827618725
2.205	0.3224102710517632
2.21	0.32257384116767185
2.215	0.322804926993046
2.22	0.3225249190178164
2.225	0.3229142215966707
2.23	0.32264269387051064
2.235	0.32304013793171515
2.24	0.3228198774167834
2.245	0.3232439621766718
2.25	0.32319673114825703
2.255	0.3233048123234375
2.26	0.3235900582913708
2.265	0.3233277588905851
2.27	0.3237441830876565
2.275	0.32347611013916716
2.28	0.323909919349704
2.285	0.3236337970312753
2.29	0.3240647511764687
2.295	0.32377924635486066
2.3	0.3242198505289976
2.305	0.32393698722389436
2.31	0.32438134968977894
2.315	0.32409949214852657
2.32	0.32454524274686425
2.325	0.3242644379397851
2.33	0.3247113452048822
2.335	0.3244301524484674
2.34	0.32487613617116806
2.345	0.3245923273139284
2.35	0.32504468938104436
2.355	0.3247647861397989
2.36	0.32520651347513524
2.365	0.32494187228312615
2.37	0.32523200952572034
2.375	0.3252007344091268
2.38	0.32511095749483687
2.385	0.325559919862106
2.39	0.32530103184781567
2.395	0.3257522208928865
2.4	0.3254513180707474
2.405	0.3259038524828405
2.41	0.3256110783307915
2.415	0.3260495761511591
2.42	0.3257888991891173
2.425	0.32576032579234
2.43	0.326224119731263
2.435	0.3259522567234422
2.44	0.32642007383463656
2.445	0.32613209016260086
2.45	0.3265813004283374
2.455	0.3263005532918223
2.46	0.3262580699072355
2.465	0.32673247586501625
2.47	0.3264471689444102
2.475	0.32690428918052084
2.48	0.3266394875930926
2.485	0.3266057488868864
2.49	0.32708937396862287
2.495	0.3268073743790011
