# Supplementary material for: A Mechanistic DNA Repair and Survival Model (Medras): Applications to Intrinsic Radiosensitivity, Relative Biological Effectiveness and Dose-Rate
Source: Front Oncol. 2021 Jun 29;11:689112. doi: 10.3389/fonc.2021.689112 (PMC8276175; doi:10.3389/fonc.2021.689112)
Supplement: Supplementary Data Sheet 2 — Medras model code used to generate data in this work. [file DataSheet_2.zip › Medras/Data/TrackData/Nitrogen/EnergyRange_Radial Energy_NitrogenRun1140MeV.csv]

# Value of 1 to indicate we must rescale to breaks
1
# Particle ID to identify what particle we use by Z. Taken from command line.
7
# Total LET value for curve
35.4365149134
# Average energy deposit at a given range. Distances um; energies in keV
# Input file name: Radial Energy_NitrogenRun1140MeV.csv
# Written at: 2019-04-11 10:26:59.852000
# r	Energy
0.0	0.1041306819361121
0.005	0.15501705022275558
0.01	0.1707374173244364
0.015	0.1797832571867931
0.02	0.1848989127505847
0.025	0.18919184492986146
0.03	0.19305156186519368
0.035	0.19643851360208767
0.04	0.19919427733761952
0.045	0.20143294525794167
0.05	0.20542562334502978
0.055	0.20720882134195098
0.06	0.209219675052823
0.065	0.21116805242610526
0.07	0.21290226983699112
0.075	0.21458681331968704
0.08	0.21618195883673444
0.085	0.21772742931652506
0.09	0.2190842549116054
0.095	0.22042226494001926
0.1	0.22170079413159371
0.105	0.2229841559329958
0.11	0.2241875539652526
0.115	0.2253682037699635
0.12	0.22642573689657364
0.125	0.22747759730866624
0.13	0.22847620218218617
0.135	0.2294197127531955
0.14	0.23041026222912134
0.145	0.23139343788348918
0.15	0.23229616968041544
0.155	0.23323302528214185
0.16	0.23411228595620248
0.165	0.2348902126868504
0.17	0.23562687374559232
0.175	0.2364246589825823
0.18	0.2370900471452014
0.185	0.2378488206426436
0.19	0.23857170059222543
0.195	0.23926342003590714
0.2	0.23991451975187592
0.205	0.2405820081602886
0.21	0.24128504497634815
0.215	0.24194461857582902
0.22	0.242580526211902
0.225	0.24317612788846044
0.23	0.2437642710544594
0.235	0.24441638483440295
0.24	0.24494446131271805
0.245	0.2454774770760495
0.25	0.2460354339910818
0.255	0.24650581480548855
0.26	0.2470274950799673
0.265	0.24755253727101342
0.27	0.24799971018211966
0.275	0.24850996265998895
0.28	0.24898052656482036
0.285	0.2495493645637205
0.29	0.2500764162868629
0.295	0.2506136132810313
0.3	0.25097417232573566
0.305	0.25141396857936604
0.31	0.2518261747474625
0.315	0.2521954544986929
0.32	0.2525704656509453
0.325	0.2529456273530526
0.33	0.2533717939796139
0.335	0.2538196363526163
0.34	0.2542561993801135
0.345	0.2546755436672489
0.35	0.25509694964829394
0.355	0.2554917444026021
0.36	0.25586323735225924
0.365	0.25624337408332915
0.37	0.2565772708057077
0.375	0.25689727149370456
0.38	0.2572226135663599
0.385	0.25757103827897737
0.39	0.2579130270663617
0.395	0.2582496038269375
0.4	0.2584553720426347
0.405	0.25884163280380895
0.41	0.2591364554578664
0.415	0.25955298066289845
0.42	0.2598144463379628
0.425	0.26016405627674977
0.43	0.260538538666803
0.435	0.2608601507391013
0.44	0.2611831530732023
0.445	0.2614730811465138
0.45	0.2617261112685361
0.455	0.2621907406916216
0.46	0.2624826959158586
0.465	0.2628876224710624
0.47	0.2630903759187108
0.475	0.2634609984319165
0.48	0.2638252495893154
0.485	0.26409205967546884
0.49	0.2643708241349791
0.495	0.26467184317395265
0.5	0.2649120372019943
0.505	0.26511281580538926
0.51	0.2653109756789035
0.515	0.26569833379193175
0.52	0.26602100794065303
0.525	0.26614452583009784
0.53	0.26656250658803443
0.535	0.26669600626864576
0.54	0.26711026879961414
0.545	0.26724227121374394
0.55	0.2673862778409567
0.555	0.267717994907174
0.56	0.26792823585821013
0.565	0.26812840201361254
0.57	0.26836739827254125
0.575	0.2686004708463024
0.58	0.26884935353839146
0.585	0.26912084157471683
0.59	0.26944517434798104
0.595	0.2696570079683384
0.6	0.2699133349306747
0.605	0.27031132257935264
0.61	0.27063763759549214
0.615	0.2707335502132228
0.62	0.27114897253717857
0.625	0.27132022121028937
0.63	0.2716191567923545
0.635	0.27173848243880405
0.64	0.27215164744937687
0.645	0.27219667926722285
0.65	0.27243272197604235
0.655	0.27273341084647273
0.66	0.2728463170932753
0.665	0.2730438857353972
0.67	0.2732612359772785
0.675	0.27360044195625915
0.68	0.2738600912302251
0.685	0.274134890180747
0.69	0.27434566003893257
0.695	0.27459492782444855
0.7	0.27479275667813047
0.705	0.27495435155629316
0.71	0.27502865855618874
0.715	0.27528337531400027
0.72	0.27549596891703215
0.725	0.27569812763772267
0.73	0.2758122766016465
0.735	0.2759610437185423
0.74	0.276216147071356
0.745	0.27634140735473917
0.75	0.2764382667350666
0.755	0.2767352294095462
0.76	0.2767357388578324
0.765	0.2770799549820912
0.77	0.2770976389068896
0.775	0.2774203911651297
0.78	0.27741668214999937
0.785	0.27775925169430243
0.79	0.2777690099985335
0.795	0.27786152557259075
0.8	0.2782056127895153
0.805	0.2782271096630779
0.81	0.27838705183455464
0.815	0.27878028282484457
0.82	0.2789404309251331
0.825	0.2790854077982042
0.83	0.27926562949530775
0.835	0.2794569891524631
0.84	0.2796958537049397
0.845	0.28000060593987247
0.85	0.2801773641586073
0.855	0.2803343131697605
0.86	0.2805236624394121
0.865	0.28071577212952037
0.87	0.2808699387315777
0.875	0.28103176363042426
0.88	0.2811720660162556
0.885	0.28130341523083285
0.89	0.281370773768324
0.895	0.28161319288879955
0.9	0.28180353967277416
0.905	0.28199054866064355
0.91	0.2821709397177587
0.915	0.2822475763580056
0.92	0.28235252216412676
0.925	0.28263107640305307
0.93	0.28282214005600353
0.935	0.282822273020488
0.94	0.28300568843531887
0.945	0.2832493782373744
0.95	0.2833162259768216
0.955	0.28336448414948223
0.96	0.2835820298504157
0.965	0.2835076051090329
0.97	0.28381540899660646
0.975	0.2838165395586612
0.98	0.284085324494156
0.985	0.2841639847216684
0.99	0.2843653517985751
0.995	0.2844985474635671
1.0	0.28463730986481717
1.005	0.28465936689405547
1.01	0.28501246950244846
1.015	0.2849812353897036
1.02	0.2853564311130961
1.025	0.28538257179066584
1.03	0.2855167113078255
1.035	0.2859294439898881
1.04	0.2859187355676643
1.045	0.28603120516033664
1.05	0.286419206931499
1.055	0.28639623015525795
1.06	0.2865092262867183
1.065	0.2867781164692257
1.07	0.2869234285293605
1.075	0.28692857048667614
1.08	0.2870248971479056
1.085	0.28714005767829737
1.09	0.28747145245743055
1.095	0.28747742102810814
1.1	0.28750243945613874
1.105	0.28758740391754933
1.11	0.2876899041106505
1.115	0.2878037468107604
1.12	0.28794687492963555
1.125	0.28812484067012056
1.13	0.2883274011241061
1.135	0.2885530685995348
1.14	0.2887633116055297
1.145	0.2888095760354248
1.15	0.28889348530392744
1.155	0.2890077612171515
1.16	0.28913274975450215
1.165	0.2892651048481024
1.17	0.2894050643216788
1.175	0.2894510345917994
1.18	0.28961848067036416
1.185	0.2898775457941383
1.19	0.29006990439949515
1.195	0.29025064562789105
1.2	0.29042258278355293
1.205	0.2905968328075733
1.21	0.29076671622897665
1.215	0.29093246816549934
1.22	0.2909334110945814
1.225	0.29105949626026584
1.23	0.2912891533315104
1.235	0.2914554532034084
1.24	0.2916168555438911
1.245	0.2916517427232019
1.25	0.2917014638298029
1.255	0.2919688282103903
1.26	0.29211462973046526
1.265	0.29219389400759777
1.27	0.2921465560859907
1.275	0.2924422917897408
1.28	0.2926155798592097
1.285	0.29245587010380775
1.29	0.29269669732252795
1.295	0.2928399327230577
1.3	0.2926814803008675
1.305	0.2929810598590315
1.31	0.2931478296881988
1.315	0.292997706834068
1.32	0.2933167228391249
1.325	0.29349039314010317
1.33	0.2933483466325608
1.335	0.2936806778656653
1.34	0.2935585247109298
1.345	0.2938904646289173
1.35	0.2940940689250892
1.355	0.2939655363114603
1.36	0.2943168538601215
1.365	0.2941960804659062
1.37	0.29455946712345604
1.375	0.2944425031318274
1.38	0.29484097322078456
1.385	0.29474515288378006
1.39	0.2951437587064119
1.395	0.29503252585374623
1.4	0.29542846362327535
1.405	0.2953133931515837
1.41	0.2957005685285797
1.415	0.295574547708064
1.42	0.2959584380977234
1.425	0.29584775009770764
1.43	0.2959043206724089
1.435	0.2963106892182468
1.44	0.2961974056625078
1.445	0.296577986301524
1.45	0.2964465814672912
1.455	0.2965003950118346
1.46	0.29690441489972524
1.465	0.2967869757786106
1.47	0.2971781200491175
1.475	0.29706110264309726
1.48	0.29707177102733384
1.485	0.2974590777297662
1.49	0.2973428297646127
1.495	0.2973827224837462
1.5	0.29767913229927245
1.505	0.2977390373119273
1.51	0.2977255701891099
1.515	0.2977921537309003
1.52	0.29820113528542047
1.525	0.29808501912992147
1.53	0.2981383451768283
1.535	0.29838449517266696
1.54	0.2985439805719892
1.545	0.2985024014280388
1.55	0.2985343235675797
1.555	0.29865158983957113
1.56	0.29898289978744663
1.565	0.29888933318431965
1.57	0.29894103577313663
1.575	0.29901619940426455
1.58	0.29943169756904436
1.585	0.2993302163204595
1.59	0.2993822800170582
1.595	0.29945429708371074
1.6	0.299538610193077
1.605	0.299632965628145
1.61	0.300064779425964
1.615	0.29996751464835736
1.62	0.30001589642775534
1.625	0.30008241011034004
1.63	0.3001624765601152
1.635	0.3002504784734225
1.64	0.30034456231490225
1.645	0.3004458833973066
1.65	0.3008813307657913
1.655	0.3007848588103035
1.66	0.30086448080411793
1.665	0.30095575486769777
1.67	0.301051918251074
1.675	0.30115130404650875
1.68	0.3012531694015324
1.685	0.3013558952374046
1.69	0.30145867977304347
1.695	0.3015519475265492
1.7	0.3016120836970495
1.705	0.3016936060018266
1.71	0.3017815557262961
1.715	0.30187344806828137
1.72	0.30196737009311597
1.725	0.30206296763882157
1.73	0.30215853322763037
1.735	0.3022430517810921
1.74	0.30230510665306404
1.745	0.3023849314384938
1.75	0.3024703921641911
1.755	0.30255907173444635
1.76	0.3026500386624029
1.765	0.3027427172960246
1.77	0.30283585474143504
1.775	0.3029247181941181
1.78	0.3030154429196326
1.785	0.30310915871810024
1.79	0.3032042336428151
1.795	0.30330048584241276
1.8	0.3033975172854971
1.805	0.3034946452348826
1.81	0.30359170527145374
1.815	0.3036882000779067
1.82	0.3036278019438427
1.825	0.30366395649230205
1.83	0.3039014268803072
1.835	0.30404295324536584
1.84	0.30417161015009364
1.845	0.30429274379844434
1.85	0.30440797630957794
1.855	0.30451650958937126
1.86	0.304583338865992
1.865	0.30427588434974867
1.87	0.3045583271237855
1.875	0.3046823208036498
1.88	0.3047915122558863
1.885	0.30489326770326297
1.89	0.3049870507805449
1.895	0.30485215940698945
1.9	0.3049405711357086
1.905	0.3051292218357601
1.91	0.30524732035882035
1.915	0.30535223558809654
1.92	0.30543977716820964
1.925	0.3051761693284724
1.93	0.3054929038478868
1.935	0.30563639365363265
1.94	0.30575570425529475
1.945	0.3058573168300613
1.95	0.3056324106495722
1.955	0.3060116838770402
1.96	0.30618925772936195
1.965	0.3063252309900545
1.97	0.30605958262608046
1.975	0.30642361701253873
1.98	0.30659680122297167
1.985	0.30673209694894227
1.99	0.3064537015636638
1.995	0.30676587311570735
2.0	0.3068929001343311
2.005	0.3069916291543409
2.01	0.30670864214005095
2.015	0.3070505879458731
2.02	0.3071971324041342
2.025	0.30692416749714263
2.03	0.30725329408700575
2.035	0.3074147544110145
2.04	0.3074883782029171
2.045	0.30716078377018396
2.05	0.30746633539212953
2.055	0.30758140582399374
2.06	0.30729594850735864
2.065	0.30762240854434947
2.07	0.30775613344853187
2.075	0.30747992907135796
2.08	0.3078104076658341
2.085	0.30795681783275347
2.09	0.3077058054897994
2.095	0.3080763350495118
2.1	0.3082423129545477
2.105	0.30796661147893034
2.11	0.3083390572421206
2.115	0.3084910662598042
2.12	0.3082227988852462
2.125	0.3085971755056237
2.13	0.3086568731236891
2.135	0.3085225901125055
2.14	0.3088667851378866
2.145	0.3085995235215486
2.15	0.3089853389274108
2.155	0.30914846006104096
2.16	0.30887817580424465
2.165	0.3092665268550248
2.17	0.3090052372583849
2.175	0.309389143915867
2.18	0.30955801483176104
2.185	0.30926600493754347
2.19	0.3095935106300038
2.195	0.30930693985123464
2.2	0.3096701613763918
2.205	0.3095372418876197
2.21	0.3096948235670661
2.215	0.3099179060017258
2.22	0.3096431557669636
2.225	0.3100198494584322
2.23	0.3097526467016365
2.235	0.31013530895222546
2.24	0.3099033950362081
2.245	0.3102985185438358
2.25	0.31024420289258275
2.255	0.31033999607077273
2.26	0.3106064005787113
2.265	0.31034814089669344
2.27	0.3107409947305121
2.275	0.3104774393985469
2.28	0.3108864558267939
2.285	0.31061286482032774
2.29	0.31098259513382026
2.295	0.31067195904564254
2.3	0.31104584862837364
2.305	0.3107646681960335
2.31	0.3111510023949474
2.315	0.31087640001148786
2.32	0.3112682173069561
2.325	0.310998159438339
2.33	0.31139432325507566
2.335	0.31112779583789724
2.34	0.31153068071338597
2.345	0.31131939011508397
2.35	0.3117889248049675
2.355	0.3115348683163861
2.36	0.31197777406911364
2.365	0.31173068583527397
2.37	0.31202116872723196
2.375	0.31199751806824716
2.38	0.31191578104632667
2.385	0.3123570192573494
2.39	0.31210868601595587
2.395	0.31254887378512836
2.4	0.31224143340922644
2.405	0.3126646094725156
2.41	0.31237921854883544
2.415	0.31279328716346566
2.42	0.3125404976018901
2.425	0.31250973014475436
2.43	0.31294934710551364
2.435	0.31268667082289714
2.44	0.3131301403253587
2.445	0.31285162343586936
2.45	0.31327538695442303
2.455	0.3129783309758148
2.46	0.3129169357576493
2.465	0.3133407366528196
2.47	0.31306371532093885
2.475	0.31347618931526183
2.48	0.31322124047004973
2.485	0.3131813986978465
2.49	0.3136216224010078
2.495	0.31335357199440744
