# Supplementary material for: A Mechanistic DNA Repair and Survival Model (Medras): Applications to Intrinsic Radiosensitivity, Relative Biological Effectiveness and Dose-Rate
Source: Front Oncol. 2021 Jun 29;11:689112. doi: 10.3389/fonc.2021.689112 (PMC8276175; doi:10.3389/fonc.2021.689112)
Supplement: Supplementary Data Sheet 2 — Medras model code used to generate data in this work. [file DataSheet_2.zip › Medras/Data/TrackData/Nitrogen/EnergyRange_Radial Energy_NitrogenRun1200MeV.csv]

# Value of 1 to indicate we must rescale to breaks
1
# Particle ID to identify what particle we use by Z. Taken from command line.
7
# Total LET value for curve
33.891602967
# Average energy deposit at a given range. Distances um; energies in keV
# Input file name: Radial Energy_NitrogenRun1200MeV.csv
# Written at: 2019-04-11 10:27:45.486000
# r	Energy
0.0	0.10025111959585652
0.005	0.14923949275186274
0.01	0.16440068029667368
0.015	0.1731755912132719
0.02	0.1780030722241116
0.025	0.18220494731985912
0.03	0.18590566213719711
0.035	0.18914356334381635
0.04	0.19187652604600766
0.045	0.19397626422358138
0.05	0.19784209832102456
0.055	0.19955957821769865
0.06	0.20133670936670509
0.065	0.20322145182926227
0.07	0.20500941500701403
0.075	0.20668684367457613
0.08	0.20819485922919226
0.085	0.20971195158124964
0.09	0.21109737074946403
0.095	0.21244960076390193
0.1	0.21367642541253468
0.105	0.21484159293842914
0.11	0.2160391563922397
0.115	0.21720100379701063
0.12	0.2182632561242752
0.125	0.21923429811178152
0.13	0.2202305140016925
0.135	0.22121328414677502
0.14	0.22204313653614124
0.145	0.2228984033540964
0.15	0.22376599184298057
0.155	0.22459798446865922
0.16	0.22538527648879483
0.165	0.2261139195937192
0.17	0.2268333164448914
0.175	0.22759261634444816
0.18	0.2282256592528321
0.185	0.22893225157105346
0.19	0.2296026836346692
0.195	0.23015063565256566
0.2	0.23086711571860177
0.205	0.2314364917015948
0.21	0.23204422985540799
0.215	0.23269916680164232
0.22	0.2332800601634502
0.225	0.23378559848226668
0.23	0.23426072897548256
0.235	0.23489810356498453
0.24	0.23540128798339302
0.245	0.23602571298827285
0.25	0.23661890792090137
0.255	0.2370816341790318
0.26	0.2375361634058196
0.265	0.23795057096229114
0.27	0.23835697576310766
0.275	0.23887104827201364
0.28	0.23930892039965895
0.285	0.23979632068424975
0.29	0.24020196171993044
0.295	0.24068150063560972
0.3	0.24101303598851437
0.305	0.24142707469718247
0.31	0.24182262795063955
0.315	0.24217262954818214
0.32	0.24253756707635984
0.325	0.24292596796678237
0.33	0.24336811662100818
0.335	0.24379623986569113
0.34	0.24413375210092964
0.345	0.24449840459771421
0.35	0.2448709497857583
0.355	0.24518019816118508
0.36	0.24551397965803243
0.365	0.24589403809562418
0.37	0.24622744598994015
0.375	0.24655298862453245
0.38	0.2469590891318092
0.385	0.24734288447608965
0.39	0.24766361593188635
0.395	0.2480067081622539
0.4	0.24823944725219427
0.405	0.24859132179490007
0.41	0.24883141427067276
0.415	0.2492725957661664
0.42	0.24957915756528304
0.425	0.24986474907935977
0.43	0.2501594866703045
0.435	0.2504295008253148
0.44	0.250707858709604
0.445	0.25096518115453625
0.45	0.2511891334942849
0.455	0.25157205055218346
0.46	0.25178368323439987
0.465	0.25215227897906084
0.47	0.252368959917895
0.475	0.252721588879257
0.48	0.25306690712095625
0.485	0.2533155542980245
0.49	0.253555884111527
0.495	0.2538266689483215
0.5	0.25406381896611385
0.505	0.2542606009684427
0.51	0.25441270900540514
0.515	0.2546934927451741
0.52	0.25495725699004046
0.525	0.25509810690101453
0.53	0.25549517167585856
0.535	0.2556710833329567
0.54	0.2561316398195696
0.545	0.25629692072212645
0.55	0.25650494132696317
0.555	0.25687062869693533
0.56	0.25710366369393794
0.565	0.257319302984858
0.57	0.25757141060225086
0.575	0.25781927557481854
0.58	0.25807714084661315
0.585	0.2583343153083101
0.59	0.25858071462939075
0.595	0.25875525385679254
0.6	0.25897573616190134
0.605	0.25932851170870086
0.61	0.2596196123029273
0.615	0.25967788506655287
0.62	0.2600322592990175
0.625	0.26017620607571623
0.63	0.2604814825605289
0.635	0.2606175669569395
0.64	0.26102382524154577
0.645	0.26113085406923753
0.65	0.2614059178315207
0.655	0.2617224840975104
0.66	0.2617930375016119
0.665	0.2619549846218634
0.67	0.26214978345374873
0.675	0.2624697588851739
0.68	0.26271530381262753
0.685	0.2629701128008481
0.69	0.26310712038826817
0.695	0.26326904773853227
0.7	0.2634160999913714
0.705	0.2635614601517046
0.71	0.26366238930894187
0.715	0.2639123597640105
0.72	0.26412732357221086
0.725	0.26440498749381663
0.73	0.26455781642814846
0.735	0.26473227616353945
0.74	0.265001635124826
0.745	0.2651406606656477
0.75	0.2652514981088885
0.755	0.2655598802381106
0.76	0.26558747644362946
0.765	0.26594575580908525
0.77	0.26598423551215017
0.775	0.2663612180298675
0.78	0.266414390568108
0.785	0.2668002938169117
0.79	0.26685075634522004
0.795	0.2670469450894273
0.8	0.26746966106397585
0.805	0.26753523737485585
0.81	0.2677115043976797
0.815	0.26807565185440907
0.82	0.2682328532799161
0.825	0.26837945084952075
0.83	0.2685511488045122
0.835	0.2687296421244692
0.84	0.26896287725264856
0.845	0.26926104959656305
0.85	0.26938615503255603
0.855	0.2694964478828477
0.86	0.26965630788668804
0.865	0.26982514106385463
0.87	0.26996446859814527
0.875	0.27011352435606584
0.88	0.27024304543096495
0.885	0.27036687500826345
0.89	0.2704538453667295
0.895	0.2707174117096851
0.9	0.2709179803592594
0.905	0.27111230302377226
0.91	0.27130229624511604
0.915	0.27138983537853806
0.92	0.27150177629073946
0.925	0.2717840426510668
0.93	0.27196646358196647
0.935	0.27193762757482787
0.94	0.2721048028236204
0.945	0.2723371080975554
0.95	0.27240915456047204
0.955	0.2725663646999084
0.96	0.27286286296369044
0.965	0.2728261177460766
0.97	0.27317545517693054
0.975	0.27313721986755324
0.98	0.2733091419647092
0.985	0.2733469377943248
0.99	0.2735155589722773
0.995	0.273627333170688
1.0	0.2737782202078957
1.005	0.2738061363063614
1.01	0.27415405857522573
1.015	0.27412038542516637
1.02	0.27446751133641045
1.025	0.2744393913121526
1.03	0.27453921237273704
1.035	0.27490991368451473
1.04	0.27487966508417655
1.045	0.27494323799940895
1.05	0.275235437635169
1.055	0.2751787799508151
1.06	0.27525580391040033
1.065	0.2754851952585146
1.07	0.27568597676664425
1.075	0.2757705985812903
1.08	0.2759035386109494
1.085	0.27604410082321634
1.09	0.2763938612682813
1.095	0.27642250550548114
1.1	0.276467939695886
1.105	0.2765678446469608
1.11	0.2766821787973127
1.115	0.27680440545134644
1.12	0.27693480322791225
1.125	0.2770797625922281
1.13	0.2772653932851841
1.135	0.27747798406113133
1.14	0.2776793616239446
1.145	0.2777475878321603
1.15	0.27789308048765127
1.155	0.27803853962472164
1.16	0.27818505544307204
1.165	0.2783317514852283
1.17	0.27847243608820527
1.175	0.2783973318345593
1.18	0.27848914170764905
1.185	0.278687629343875
1.19	0.27883368410652093
1.195	0.2789752966030649
1.2	0.2791221087370559
1.205	0.27928462839544715
1.21	0.2794356846572689
1.215	0.27958180204978794
1.22	0.2795720191333701
1.225	0.2796779108160571
1.23	0.279851482708043
1.235	0.2799687673698167
1.24	0.2800932772664487
1.245	0.2801062282224859
1.25	0.2801362424944121
1.255	0.2803723189135552
1.26	0.2805408339661805
1.265	0.28062532435568266
1.27	0.2805849208720365
1.275	0.2808666840992346
1.28	0.28103214004196325
1.285	0.2808863455800542
1.29	0.2811430527955477
1.295	0.2812932190002128
1.3	0.28114902451364343
1.305	0.2814441901414742
1.31	0.2816102969752141
1.315	0.2814715865978264
1.32	0.2817933316535022
1.325	0.2819690724702434
1.33	0.2818366552972778
1.335	0.28216323751038963
1.34	0.28204760910005505
1.345	0.28236989292578596
1.35	0.2825477797345828
1.355	0.28241696031375274
1.36	0.28274758822506046
1.365	0.28262710800749596
1.37	0.28296989789013244
1.375	0.2828510262355195
1.38	0.2831945583562098
1.385	0.283076143589661
1.39	0.28342892920317403
1.395	0.28331101514455687
1.4	0.28366736572406676
1.405	0.2835507124342211
1.41	0.28391642057707317
1.415	0.2838169119662179
1.42	0.2841888700326753
1.425	0.28408592894885004
1.43	0.28414033420419105
1.435	0.28452614364613915
1.44	0.28441287135457344
1.445	0.28472334216503664
1.45	0.28456147465904663
1.455	0.2845858652563903
1.46	0.2849350466691579
1.465	0.28481145501590305
1.47	0.28515472531135033
1.475	0.28503835385318677
1.48	0.2850658103993122
1.485	0.2854324839283318
1.49	0.28532449526640835
1.495	0.2853608201329553
1.5	0.28563572061761194
1.505	0.28568840918032645
1.51	0.2856692803196559
1.515	0.285703883984351
1.52	0.28606369508716145
1.525	0.2859450447752851
1.53	0.2859834473742831
1.535	0.28619961536192373
1.54	0.28633695431421186
1.545	0.28628988540145567
1.55	0.2863051882082449
1.555	0.28640171466840797
1.56	0.2866949541819237
1.565	0.28660136640587247
1.57	0.2866412321213248
1.575	0.28670345430115435
1.58	0.2870787466275075
1.585	0.2870112609324782
1.59	0.2870724176914219
1.595	0.2871464470739476
1.6	0.2872294409794047
1.605	0.28732013616155105
1.61	0.2877255673113351
1.615	0.2876335713423093
1.62	0.2876615023456185
1.625	0.2876968097585644
1.63	0.28775543971450646
1.635	0.2878242407798127
1.64	0.28790015316956036
1.645	0.28798366936286096
1.65	0.28837279182183573
1.655	0.28827598566087537
1.66	0.2883305640991853
1.665	0.2884004414422457
1.67	0.2884768081911083
1.675	0.28855710225179276
1.68	0.28864024806512484
1.685	0.2887243802894666
1.69	0.2888081960767875
1.695	0.2888792939024286
1.7	0.2888889688002835
1.705	0.28893602303866367
1.71	0.28899407253897946
1.715	0.28905862740622773
1.72	0.289127372184308
1.725	0.28920008090459837
1.73	0.2892764683894932
1.735	0.2893596593163457
1.74	0.2895085403630341
1.745	0.28962417000218676
1.75	0.28973281617980834
1.755	0.28983806727283445
1.76	0.2899411739118862
1.765	0.2900423649960432
1.77	0.2901401368323188
1.775	0.2902233009454489
1.78	0.29023911861749724
1.785	0.29029373972338496
1.79	0.2903586946800683
1.795	0.2904291297446109
1.8	0.29050299261070517
1.805	0.2905789155579146
1.81	0.29065635332274914
1.815	0.2907351688469252
1.82	0.29068444678734584
1.825	0.2907169588358709
1.83	0.29093044599365214
1.835	0.29105653588885755
1.84	0.29117098059249646
1.845	0.29127890094822867
1.85	0.29138227604384215
1.855	0.29148151773824965
1.86	0.29157428985326084
1.865	0.29133220248718733
1.87	0.2916299475139927
1.875	0.29176880153334905
1.88	0.29188938570569595
1.885	0.29200002721849827
1.89	0.2921007112924271
1.895	0.29197996004499877
1.9	0.29206883837997216
1.905	0.2922142561603318
1.91	0.2922802478073513
1.915	0.2923550684699912
1.92	0.2924194249822869
1.925	0.29216838087581637
1.93	0.2924452375265381
1.935	0.2925663920780888
1.94	0.29266678856833944
1.945	0.2927524127730427
1.95	0.292547364167859
1.955	0.2928910959720402
1.96	0.2930500334325652
1.965	0.29317093353241924
1.97	0.29292548397560086
1.975	0.29325417448220215
1.98	0.2934087097245497
1.985	0.2935285222189599
1.99	0.293270139885506
1.995	0.29353654333280377
2.0	0.2936305074769481
2.005	0.2937070882827466
2.01	0.2934445546306728
2.015	0.2937421657560438
2.02	0.29386627963715545
2.025	0.2936165373337598
2.03	0.2939066541781834
2.035	0.29404971488826154
2.04	0.2941573797911064
2.045	0.293907773513435
2.05	0.29423519736180803
2.055	0.2943705607761801
2.06	0.29411567526065435
2.065	0.29444610409277966
2.07	0.29458848056658643
2.075	0.2943339882807563
2.08	0.2946603170345932
2.085	0.29480286181107845
2.09	0.2945057224700486
2.095	0.29480075119786864
2.1	0.2949253584945575
2.105	0.2946606263477226
2.11	0.29497840287532007
2.115	0.29510150606632635
2.12	0.294850679567749
2.125	0.2951754960339441
2.13	0.29522049111446874
2.135	0.29509419611828847
2.14	0.295408057055967
2.145	0.29516554483558066
2.15	0.29551195818917114
2.155	0.29565710376533916
2.16	0.2954108208849143
2.165	0.2957595932903463
2.17	0.29552214766425994
2.175	0.29586818198283366
2.18	0.29602171276744266
2.185	0.295767567589762
2.19	0.29614202057433575
2.195	0.29589842745469697
2.2	0.29627099865747447
2.205	0.29616234645404954
2.21	0.29633006241663784
2.215	0.29655866630787175
2.22	0.2963071049617473
2.225	0.2966802779835827
2.23	0.29643333211190354
2.235	0.29680870180902885
2.24	0.29658027578616986
2.245	0.29695368910716136
2.25	0.29690358725504956
2.255	0.29699635749721603
2.26	0.2972509845180145
2.265	0.29700916246442743
2.27	0.29738384766955833
2.275	0.29713741221157003
2.28	0.2975278873178717
2.285	0.29727343617842866
2.29	0.29764623402671175
2.295	0.29737168054509944
2.3	0.29775110076792183
2.305	0.2974900559687442
2.31	0.29787641332973236
2.315	0.2976184450356038
2.32	0.29800756723244887
2.325	0.2977516799921399
2.33	0.2981426352418854
2.335	0.2978868734636618
2.34	0.2982768859859287
2.345	0.29801192827404754
2.35	0.2984001782885279
2.355	0.2981453270275885
2.36	0.298526921135999
2.365	0.29828690246440925
2.37	0.29853605751143636
2.375	0.29850234705029466
2.38	0.29841735825392973
2.385	0.2988071598412596
2.39	0.2985734397981441
2.395	0.29896449155851584
2.4	0.2986848205403543
2.405	0.2990678053465131
2.41	0.2988037644369452
2.415	0.2991776332399913
2.42	0.2989430837902749
2.425	0.2989112582533225
2.43	0.29930870927294995
2.435	0.29906571291842726
2.44	0.2994670174558127
2.445	0.29921022470537917
2.45	0.299594904404729
2.455	0.2993332874292753
2.46	0.29928305938291366
2.465	0.2996794790718314
2.47	0.29942538381263367
2.475	0.299809392944403
2.48	0.29957454701856956
2.485	0.2995387414549012
2.49	0.2999474770473818
2.495	0.2996999153946605
