# Supplementary material for: A Mechanistic DNA Repair and Survival Model (Medras): Applications to Intrinsic Radiosensitivity, Relative Biological Effectiveness and Dose-Rate
Source: Front Oncol. 2021 Jun 29;11:689112. doi: 10.3389/fonc.2021.689112 (PMC8276175; doi:10.3389/fonc.2021.689112)
Supplement: Supplementary Data Sheet 2 — Medras model code used to generate data in this work. [file DataSheet_2.zip › Medras/Data/TrackData/Nitrogen/EnergyRange_Radial Energy_NitrogenRun120MeV.csv]

# Value of 1 to indicate we must rescale to breaks
1
# Particle ID to identify what particle we use by Z. Taken from command line.
7
# Total LET value for curve
233.645107891
# Average energy deposit at a given range. Distances um; energies in keV
# Input file name: Radial Energy_NitrogenRun120MeV.csv
# Written at: 2019-04-11 10:21:42.303000
# r	Energy
0.0	0.7370562135761068
0.005	1.1217037996716286
0.01	1.2434185571042753
0.015	1.3190637523790227
0.02	1.367526579937926
0.025	1.4074213247628775
0.03	1.443095206093996
0.035	1.4741250855637884
0.04	1.5016088825013587
0.045	1.524036834289716
0.05	1.559873075330814
0.055	1.5775838381918472
0.06	1.5963446810702446
0.065	1.6145979612122459
0.07	1.6312387873041754
0.075	1.6472723967476663
0.08	1.6630670019991585
0.085	1.677565727441051
0.09	1.6914927030096887
0.095	1.7052340975865408
0.1	1.7179325334098152
0.105	1.7301928486238527
0.11	1.7417794812331713
0.115	1.7530541307992087
0.12	1.7636936507341345
0.125	1.7740329419373981
0.13	1.783961790730597
0.135	1.792912291581928
0.14	1.8018617345959513
0.145	1.8112624669429425
0.15	1.8197975190872036
0.155	1.8281258441813122
0.16	1.8362784677368928
0.165	1.844584344343297
0.17	1.8521467025630445
0.175	1.8590631996681077
0.18	1.8657301534239474
0.185	1.8727626442711578
0.19	1.8798769955340655
0.195	1.8866274623553247
0.2	1.8933339812651129
0.205	1.8998731120666843
0.21	1.9059230479615126
0.215	1.9122209616353238
0.22	1.918632233914875
0.225	1.9246002386910048
0.23	1.9303983211464693
0.235	1.9365047971512586
0.24	1.9418237925233377
0.245	1.947464464436958
0.25	1.95346309246186
0.255	1.9586653600833268
0.26	1.9637720345067362
0.265	1.9688457704438744
0.27	1.973616691363732
0.275	1.9787999243299024
0.28	1.9836685336586823
0.285	1.9889443971637346
0.29	1.9938052807432183
0.295	1.9988087986459393
0.3	2.0027898178553674
0.305	2.0070642385898596
0.31	2.010901292144007
0.315	2.014723036173124
0.32	2.0187882685957246
0.325	2.0230244656693146
0.33	2.0270166769555726
0.335	2.0311473271704354
0.34	2.035213016765227
0.345	2.0388195992125344
0.35	2.0424435497303475
0.355	2.0461918543235202
0.36	2.0500093514333955
0.365	2.0540947231416893
0.37	2.0576204210051214
0.375	2.0610534234333713
0.38	2.0650863552807834
0.385	2.0690790671947306
0.39	2.0728553061176993
0.395	2.076776227402796
0.4	2.080005921499413
0.405	2.083690228011157
0.41	2.0864294819880276
0.415	2.090279736018746
0.42	2.0933101152696176
0.425	2.096632227707268
0.43	2.1001455423093613
0.435	2.1031686522678488
0.44	2.106203114327676
0.445	2.108808037086216
0.45	2.1112329610817078
0.455	2.1147699983890584
0.46	2.1170886083751372
0.465	2.120452067062843
0.47	2.1225940528122362
0.475	2.1257999199358575
0.48	2.1286099054059235
0.485	2.1310196669986254
0.49	2.132645544361627
0.495	2.134914495597738
0.5	2.1374484468877775
0.505	2.139737562658338
0.51	2.1415860783096834
0.515	2.1440599150138833
0.52	2.1466022484965808
0.525	2.1477008668623476
0.53	2.150910939095154
0.535	2.152234897571223
0.54	2.1554941900685542
0.545	2.1569949929272303
0.55	2.1591530164772688
0.555	2.1622968734752663
0.56	2.164902682049867
0.565	2.167486493062596
0.57	2.170031306913832
0.575	2.171587407569508
0.58	2.1734640548809394
0.585	2.175573427622708
0.59	2.1777102759063864
0.595	2.1793636879523635
0.6	2.1809111541986694
0.605	2.183052552820826
0.61	2.185127835174243
0.615	2.1860292530618994
0.62	2.1891451192824203
0.625	2.1905669685722744
0.63	2.1926576824109767
0.635	2.1936387668795594
0.64	2.1966349060510613
0.645	2.1974258225604224
0.65	2.199584044922339
0.655	2.202036084462171
0.66	2.203105045697762
0.665	2.2047767862169536
0.67	2.206732354911035
0.675	2.2093178473763126
0.68	2.2114621352439845
0.685	2.213709660152499
0.69	2.2151789160712836
0.695	2.216773744783006
0.7	2.2183745916181135
0.705	2.220129188617125
0.71	2.2218264964561376
0.715	2.2243221208253012
0.72	2.2264324951537304
0.725	2.2277587642931307
0.73	2.2286835447680557
0.735	2.229995977824674
0.74	2.2322579163153593
0.745	2.2335295421695447
0.75	2.2346158643805825
0.755	2.2370422578510887
0.76	2.236964044917797
0.765	2.2395857044158776
0.77	2.239903235700042
0.775	2.2421498053548183
0.78	2.242117904023635
0.785	2.244714999164427
0.79	2.245045197365267
0.795	2.246854330556722
0.8	2.2498761487431174
0.805	2.250478448781601
0.81	2.2515828061089507
0.815	2.253419954971257
0.82	2.2543705310597963
0.825	2.25519152349257
0.83	2.256297936591927
0.835	2.257546466398523
0.84	2.2592308599066726
0.845	2.2611655998318625
0.85	2.2622551320604685
0.855	2.2632574150698335
0.86	2.264521121832873
0.865	2.2658497764263887
0.87	2.2671084772093337
0.875	2.268398951463661
0.88	2.269530082101604
0.885	2.270678686088096
0.89	2.271258208611988
0.895	2.2728694227379282
0.9	2.2743483512845932
0.905	2.2757855929178086
0.91	2.2772067240068257
0.915	2.2778801155785637
0.92	2.278788975379208
0.925	2.280902616552765
0.93	2.2822993660700974
0.935	2.282128368869569
0.94	2.2833308049966456
0.945	2.285136660977434
0.95	2.2856952683578946
0.955	2.286894978933529
0.96	2.289134115291848
0.965	2.288932900779152
0.97	2.2915687616510074
0.975	2.2914627035267
0.98	2.292759184416699
0.985	2.293211263814553
0.99	2.294506320104452
0.995	2.295404756989106
1.0	2.29628460255754
1.005	2.296403676565996
1.01	2.2988090509442545
1.015	2.298512617617809
1.02	2.300851927138737
1.025	2.3002831471337486
1.03	2.300806160388313
1.035	2.303229552186114
1.04	2.3029528990516557
1.045	2.3037081643608333
1.05	2.306291502481332
1.055	2.306163467263392
1.06	2.3068684303269733
1.065	2.308663046439835
1.07	2.3093696241136095
1.075	2.309068637117609
1.08	2.309508645802841
1.085	2.3101748448912893
1.09	2.31216537530412
1.095	2.3126080948060586
1.1	2.313038308116373
1.105	2.3137438340511687
1.11	2.3145276011380367
1.115	2.315340236191599
1.12	2.3159460214813006
1.125	2.3164187849061046
1.13	2.3173718618835566
1.135	2.3184230892018514
1.14	2.3194851228629303
1.145	2.3198929783441873
1.15	2.320524878151531
1.155	2.3212774164330257
1.16	2.3220684477210294
1.165	2.3228835513242267
1.17	2.323677436132406
1.175	2.323386166126332
1.18	2.3238880261791826
1.185	2.325016316600665
1.19	2.325942155335967
1.195	2.32682706977145
1.2	2.3276647454003863
1.205	2.328526146618883
1.21	2.3293849307284975
1.215	2.330188605286103
1.22	2.3300987168304945
1.225	2.330687107372687
1.23	2.3317846402760316
1.235	2.332567982132499
1.24	2.333352527371433
1.245	2.3333494422252947
1.25	2.3335306924437402
1.255	2.3349653134125243
1.26	2.335493336245866
1.265	2.3356265689785283
1.27	2.335274435911114
1.275	2.3368517494869105
1.28	2.337752419227449
1.285	2.3368701882834153
1.29	2.338502408243663
1.295	2.339617509152129
1.3	2.338796886762606
1.305	2.3405210550644524
1.31	2.3416875897594283
1.315	2.3408147530862955
1.32	2.342782835453578
1.325	2.343914078367365
1.33	2.3430606896392945
1.335	2.34518467608684
1.34	2.344505377548513
1.345	2.3462938561026863
1.35	2.3468660965051917
1.355	2.3459471584070744
1.36	2.347779123669322
1.365	2.3468435836781065
1.37	2.3488779652697698
1.375	2.3479869662716633
1.38	2.3501470792910713
1.385	2.349340151670456
1.39	2.351563530732978
1.395	2.3507291076877395
1.4	2.352975277210625
1.405	2.3521501665532676
1.41	2.354456863374567
1.415	2.353757360412999
1.42	2.355942150467593
1.425	2.355488686139001
1.43	2.355819915887128
1.435	2.3580752261759317
1.44	2.357342226281591
1.445	2.35937627078366
1.45	2.3583401495431775
1.455	2.358576311893406
1.46	2.3606802492527974
1.465	2.3598619623442465
1.47	2.361839698272571
1.475	2.3612732408906663
1.48	2.3605000831380125
1.485	2.36205990074693
1.49	2.3612975117067028
1.495	2.3611336755017236
1.5	2.362462343032591
1.505	2.3626287523190177
1.51	2.3622652037428793
1.515	2.3623905035959702
1.52	2.3642315733920163
1.525	2.363399819756916
1.53	2.3634745303340323
1.535	2.3646366130735665
1.54	2.3653240291832875
1.545	2.364920847900864
1.55	2.365036780008387
1.555	2.3657165191265275
1.56	2.3672470032122437
1.565	2.366665676277835
1.57	2.366826788714648
1.575	2.3671261728975703
1.58	2.369099089776713
1.585	2.3683972106954934
1.59	2.368268593278121
1.595	2.3683926516935845
1.6	2.3686212451802184
1.605	2.3689551882417472
1.61	2.370860985637617
1.615	2.370452816055893
1.62	2.370409774967375
1.625	2.3705249146576244
1.63	2.37075353494216
1.635	2.3710419673421828
1.64	2.371378038039621
1.645	2.371877314819329
1.65	2.3736984517723063
1.655	2.373299973337743
1.66	2.3733948008715076
1.665	2.373656160468406
1.67	2.3739725624989143
1.675	2.37432154008086
1.68	2.374695388188058
1.685	2.3750827941709773
1.69	2.3754816411396833
1.695	2.3758599864833325
1.7	2.3762529804851167
1.705	2.3766608504598166
1.71	2.3770785936113232
1.715	2.377504404279593
1.72	2.3779320468883034
1.725	2.3783600829841953
1.73	2.378771347152405
1.735	2.37901509228996
1.74	2.3786814638437166
1.745	2.378716220667442
1.75	2.378851272951923
1.755	2.3790385521692645
1.76	2.379261466218255
1.765	2.379510991519392
1.77	2.3797759944806516
1.775	2.380032102019633
1.78	2.380334920112198
1.785	2.3806457011664155
1.79	2.3809645541217694
1.795	2.3812920803303017
1.8	2.3816247715436565
1.805	2.38195682570816
1.81	2.3822801138177545
1.815	2.382553342507827
1.82	2.3816958721988506
1.825	2.3814626873529545
1.83	2.3822102618442442
1.835	2.3825984260960595
1.84	2.382945456108247
1.845	2.3832771951587937
1.85	2.383601213670719
1.855	2.3839160474260095
1.86	2.3841845575884264
1.865	2.3829689384076738
1.87	2.38427305396312
1.875	2.384889256081854
1.88	2.3853873712119524
1.885	2.3858323081124384
1.89	2.3862143514427085
1.895	2.3855021409422865
1.9	2.3857743055784444
1.905	2.3864497769551085
1.91	2.386714780303093
1.915	2.387002281669426
1.92	2.3870702300492823
1.925	2.3858745848897756
1.93	2.387137343076696
1.935	2.387650388527743
1.94	2.388037031590991
1.945	2.388186741198624
1.95	2.386546196454632
1.955	2.387510380417549
1.96	2.3878162250916404
1.965	2.3879792233318202
1.97	2.3865608276322345
1.975	2.3877605808767126
1.98	2.388206191484706
1.985	2.388496418167854
1.99	2.387104194936016
1.995	2.388148328290256
2.0	2.38850770941959
2.005	2.388666063891485
2.01	2.387339341482805
2.015	2.388578591169414
2.02	2.389015136143494
2.025	2.387816555664317
2.03	2.3888143403025413
2.035	2.3894351372069416
2.04	2.3898702834592567
2.045	2.3886712578444067
2.05	2.390198779247406
2.055	2.390772238921387
2.06	2.3894367499785814
2.065	2.390958990814681
2.07	2.391559536090344
2.075	2.3902183352530506
2.08	2.3917031266866484
2.085	2.392305260066969
2.09	2.3907519585623866
2.095	2.3920900986055376
2.1	2.392603046310652
2.105	2.391192825358273
2.11	2.3926510746722145
2.115	2.393119241031161
2.12	2.391806637483168
2.125	2.3932757751481963
2.13	2.3932603126594696
2.135	2.392558721592578
2.14	2.393175257031892
2.145	2.3916808411255324
2.15	2.39282322350681
2.155	2.3931071093941427
2.16	2.391801362559045
2.165	2.393035829917151
2.17	2.391757543981842
2.175	2.3929817440314696
2.18	2.3933881552784246
2.185	2.3919676047198357
2.19	2.3926460749153295
2.195	2.3912105367777357
2.2	2.3922107221608533
2.205	2.391464044307729
2.21	2.391682738637852
2.215	2.392249738388648
2.22	2.3909967469344258
2.225	2.392136808166211
2.23	2.390920369539042
2.235	2.392111449263056
2.24	2.3911614375665144
2.245	2.3924258521784156
2.25	2.3920855111510746
2.255	2.392254127976575
2.26	2.3930376312465085
2.265	2.391987596184612
2.27	2.393266050225241
2.275	2.392115726524606
2.28	2.393489047445863
2.285	2.392299137410451
2.29	2.393560793199762
2.295	2.392254020408222
2.3	2.3935433650393025
2.305	2.3923288477842886
2.31	2.393662275669061
2.315	2.392472017250064
2.32	2.393824476542978
2.325	2.392650705044718
2.33	2.3940164525979712
2.335	2.392847783971573
2.34	2.3942106057647017
2.345	2.392966659212257
2.35	2.3942810116691704
2.355	2.3931209105237157
2.36	2.3944058962569468
2.365	2.393347326630682
2.37	2.394089650200053
2.375	2.3938794409411717
2.38	2.3934415963672087
2.385	2.3946795320450733
2.39	2.393659690192884
2.395	2.395006028085951
2.4	2.3936888759599495
2.405	2.39493405101715
2.41	2.393749368626832
2.415	2.394937218907955
2.42	2.3939602813323635
2.425	2.393681013040017
2.43	2.3949713212397037
2.435	2.3939073612373227
2.44	2.395268652803269
2.445	2.3941402778172005
2.45	2.3954088153111246
2.455	2.3941918520956134
2.46	2.393766042098706
2.465	2.3949961981753067
2.47	2.39387591408682
2.475	2.3950688426518916
2.48	2.394074861070848
2.485	2.3937630681062636
2.49	2.395075539665612
2.495	2.3940039090958902
