# Supplementary material for: A Mechanistic DNA Repair and Survival Model (Medras): Applications to Intrinsic Radiosensitivity, Relative Biological Effectiveness and Dose-Rate
Source: Front Oncol. 2021 Jun 29;11:689112. doi: 10.3389/fonc.2021.689112 (PMC8276175; doi:10.3389/fonc.2021.689112)
Supplement: Supplementary Data Sheet 2 — Medras model code used to generate data in this work. [file DataSheet_2.zip › Medras/Data/TrackData/Nitrogen/EnergyRange_Radial Energy_NitrogenRun1800MeV.csv]

# Value of 1 to indicate we must rescale to breaks
1
# Particle ID to identify what particle we use by Z. Taken from command line.
7
# Total LET value for curve
23.0274176976
# Average energy deposit at a given range. Distances um; energies in keV
# Input file name: Radial Energy_NitrogenRun1800MeV.csv
# Written at: 2019-04-11 10:28:33.551000
# r	Energy
0.0	0.08078950942567824
0.005	0.12021338663989686
0.01	0.13242984134813474
0.015	0.13934320991620813
0.02	0.1431692401457803
0.025	0.1464160523337561
0.03	0.14935130003635264
0.035	0.15186734029286997
0.04	0.15393714012627618
0.045	0.1555690874775541
0.05	0.1586708913275835
0.055	0.16006384872774834
0.06	0.16152883193332035
0.065	0.1629696141475286
0.07	0.16432216892385232
0.075	0.16563874264041129
0.08	0.16686751921779686
0.085	0.16799040759089057
0.09	0.1690110683541466
0.095	0.17006202613410804
0.1	0.17104865378126555
0.105	0.17193531495465006
0.11	0.1728756018254622
0.115	0.1737552246632677
0.12	0.1745539383207514
0.125	0.17533426239936442
0.13	0.17610975662391876
0.135	0.1768365319117263
0.14	0.1775478755356982
0.145	0.17821861445353773
0.15	0.17883029132807532
0.155	0.17944376288016578
0.16	0.1800965618178424
0.165	0.18073388563417578
0.17	0.181266316786655
0.175	0.18182624374610676
0.18	0.1823864308059772
0.185	0.1829499873900177
0.19	0.1835662385733904
0.195	0.18411158662368082
0.2	0.18461132297003247
0.205	0.18507468180245384
0.21	0.18552133326675654
0.215	0.1859761017265643
0.22	0.18639880278904195
0.225	0.1868211287884347
0.23	0.18727045506586726
0.235	0.1877254827577033
0.24	0.18809712249511995
0.245	0.18851562124107815
0.25	0.18896038401697
0.255	0.18931355590188237
0.26	0.18968801787936623
0.265	0.19006946646640685
0.27	0.19040927238512242
0.275	0.19071650093043707
0.28	0.19099546633378808
0.285	0.191347686986446
0.29	0.19167165243460343
0.295	0.19202730028772755
0.3	0.19229208507846948
0.305	0.19263365163388424
0.31	0.19296919756968642
0.315	0.19329992406258523
0.32	0.19361656621214474
0.325	0.1938983960637925
0.33	0.1942051040027689
0.335	0.19453076751150483
0.34	0.19485829723577772
0.345	0.1951740891815586
0.35	0.19548590677676028
0.355	0.19572174828452685
0.36	0.1959934231777468
0.365	0.1963131436677034
0.37	0.19656113175233964
0.375	0.1967925401503366
0.38	0.19702127328147065
0.385	0.19728038212560425
0.39	0.19757051253665614
0.395	0.1978384660088061
0.4	0.19800343276605742
0.405	0.1983002888317916
0.41	0.1985257856682177
0.415	0.19885173308284268
0.42	0.19905854863385014
0.425	0.19928139797808977
0.43	0.19952044860963344
0.435	0.19978801238117647
0.44	0.2000651944370979
0.445	0.2002966744179163
0.45	0.20049200768871914
0.455	0.2008039092451385
0.46	0.20096833444371698
0.465	0.2012377999420401
0.47	0.20136295943371765
0.475	0.2016037891483184
0.48	0.20181284345360756
0.485	0.201978099938081
0.49	0.20219701381821711
0.495	0.20242002555001662
0.5	0.20264013019016985
0.505	0.2028223437916418
0.51	0.20295350794514824
0.515	0.20317974712738338
0.52	0.203384499048328
0.525	0.20342809682850357
0.53	0.20369544092147726
0.535	0.2037411384881845
0.54	0.2039777468069166
0.545	0.20405176271372827
0.55	0.20424783985313508
0.555	0.2045311403215922
0.56	0.20471966271777356
0.565	0.20489916906441574
0.57	0.20509311214381715
0.575	0.20524806640986376
0.58	0.2054185806807668
0.585	0.20559614367120724
0.59	0.2057685735942834
0.595	0.2058873679222154
0.6	0.2060381872444606
0.605	0.2062858099461768
0.61	0.20649023071901573
0.615	0.2065171104658603
0.62	0.2067657669015355
0.625	0.20685798233566957
0.63	0.20705480866496456
0.635	0.20712837994982528
0.64	0.20740558306403648
0.645	0.2074370451383091
0.65	0.20760020524752043
0.655	0.20780635722099616
0.66	0.207883688680569
0.665	0.20801882350341663
0.67	0.2081644692529496
0.675	0.2083680082412753
0.68	0.20851567415747124
0.685	0.2086859212336698
0.69	0.20882332511465157
0.695	0.20899199523373801
0.7	0.2091255688334526
0.705	0.20926812593152352
0.71	0.20939497010587016
0.715	0.20961561800661574
0.72	0.2097911204087383
0.725	0.20992321193207603
0.73	0.21000350261681855
0.735	0.21011118314289498
0.74	0.21029891649008653
0.745	0.2103925150828033
0.75	0.21046327869273296
0.755	0.21067078827692737
0.76	0.21064505738366
0.765	0.21087729700154725
0.77	0.21088264315099392
0.775	0.211126257397839
0.78	0.21113819971108133
0.785	0.21139460836757754
0.79	0.21141487092156958
0.795	0.2115546814876805
0.8	0.21185284131115203
0.805	0.21189040127542702
0.81	0.21200159173497737
0.815	0.21223699113713304
0.82	0.21233278989350984
0.825	0.21242438257371773
0.83	0.21254911714814426
0.835	0.21268497996437874
0.84	0.21285208905537448
0.845	0.21306241975234186
0.85	0.21311161022958347
0.855	0.21315312875966927
0.86	0.21324399246035294
0.865	0.2133498201951133
0.87	0.2135010095456299
0.875	0.2136525207301491
0.88	0.21376686374068685
0.885	0.21386673925697502
0.89	0.21389250234784973
0.895	0.21403652488474867
0.9	0.21415437453758557
0.905	0.21427105396566165
0.91	0.2143593867490334
0.915	0.21436654763884874
0.92	0.2144106824865107
0.925	0.21457878744362557
0.93	0.21470442857831507
0.935	0.21472667218461944
0.94	0.21486055564563122
0.945	0.21503409773491391
0.95	0.21508755254024395
0.955	0.21518651122163143
0.96	0.21538863203349565
0.965	0.21535697236760937
0.97	0.21560277390353758
0.975	0.2155988307906027
0.98	0.21577281873901089
0.985	0.2158220499144965
0.99	0.21596188264450306
0.995	0.2160518362508349
1.0	0.2161274331285582
1.005	0.2161269572324216
1.01	0.21636517402306507
1.015	0.21633264799515425
1.02	0.21658294707498554
1.025	0.21657722419817146
1.03	0.21665524542457854
1.035	0.216929742572478
1.04	0.21691005450182888
1.045	0.21697093960964023
1.05	0.21721608367942008
1.055	0.21718489458289408
1.06	0.2172491721598548
1.065	0.21742168086490643
1.07	0.21750377773143506
1.075	0.21748978527223517
1.08	0.21754269031202456
1.085	0.21761120531348646
1.09	0.21783195888263493
1.095	0.2178891885245708
1.1	0.21796607577588664
1.105	0.21805788796464926
1.11	0.21815334217556334
1.115	0.21825045749273644
1.12	0.21834453445839505
1.125	0.21844111808787597
1.13	0.2185721196706168
1.135	0.2187230303630026
1.14	0.2188648109267102
1.145	0.2188951211535075
1.15	0.21895910819009795
1.155	0.21903941589000317
1.16	0.21912497617280924
1.165	0.21921270771336496
1.17	0.21929619350719234
1.175	0.21921130780885553
1.18	0.21925146398721987
1.185	0.21936951439604374
1.19	0.21945341390152062
1.195	0.21953540406468147
1.2	0.21961706881414042
1.205	0.21970474059380207
1.21	0.2197903566452369
1.215	0.21987471718191634
1.22	0.2198545034204704
1.225	0.21991564875642297
1.23	0.2200426220547781
1.235	0.22012993267602504
1.24	0.22021550045892926
1.245	0.22022083742329915
1.25	0.22023613834863331
1.255	0.22039000153839908
1.26	0.22045241034364263
1.265	0.22048121577822863
1.27	0.22043315347969886
1.275	0.2206037943436007
1.28	0.22070025824941047
1.285	0.22059912261239853
1.29	0.22082015676045116
1.295	0.22094082070980828
1.3	0.2208459066417956
1.305	0.22105851187635753
1.31	0.22117596148362254
1.315	0.22106640756320506
1.32	0.22122358319168653
1.325	0.22130992799852295
1.33	0.2211987484631391
1.335	0.22139579584794714
1.34	0.2213012959200286
1.345	0.2214981554571164
1.35	0.22158988858775439
1.355	0.22148522694324813
1.36	0.22168591683404434
1.365	0.22159193453480405
1.37	0.22180344734004084
1.375	0.22171372534196865
1.38	0.22194240490518005
1.385	0.22186340207512478
1.39	0.22209519793757482
1.395	0.22201061726754698
1.4	0.22224280035651459
1.405	0.2221573794379345
1.41	0.22238592183712885
1.415	0.2222956749923485
1.42	0.22252337066392655
1.425	0.2224427228419662
1.43	0.22246665439520305
1.435	0.22270906582466843
1.44	0.2226274588308469
1.445	0.22285341625046834
1.45	0.22276041296706225
1.455	0.2227831400349465
1.46	0.22302418849936087
1.465	0.22294013309031496
1.47	0.22317230378035796
1.475	0.223083770854692
1.48	0.22303776495854083
1.485	0.22323444557784627
1.49	0.22314005189495767
1.495	0.2231416854263791
1.5	0.22329767269305206
1.505	0.2233162332837052
1.51	0.2232970243822914
1.515	0.22335652960621102
1.52	0.22361184919364083
1.525	0.22353890303660567
1.53	0.22356875490101866
1.535	0.22371669145536732
1.54	0.22381056117357773
1.545	0.2237802016547315
1.55	0.2237969497357929
1.555	0.2238652842183511
1.56	0.22406583506471997
1.565	0.22400321445129096
1.57	0.22403062096640244
1.575	0.22407296719475342
1.58	0.22432772627813405
1.585	0.22428590915366317
1.59	0.22432961203456714
1.595	0.2243811170066158
1.6	0.2244383093734588
1.605	0.22450065701921534
1.61	0.22477796692881302
1.615	0.22471690642058892
1.62	0.2247569398102308
1.625	0.22481290755768177
1.63	0.2248711138786526
1.635	0.22493218125195094
1.64	0.22499550823432557
1.645	0.22506194113217687
1.65	0.2253439031262906
1.655	0.22527271680131886
1.66	0.22524223799109147
1.665	0.2252514488819179
1.67	0.2252766259645168
1.675	0.22530959647524845
1.68	0.22534779742789102
1.685	0.22538932072885698
1.69	0.22543344560066444
1.695	0.22547718320063614
1.7	0.22552841851818314
1.705	0.22557896705172842
1.71	0.22563032384887174
1.715	0.2256827356244048
1.72	0.22573566042619972
1.725	0.22578915440904732
1.73	0.22584220427445117
1.735	0.22588719672217017
1.74	0.22591188027065348
1.745	0.22595123316795387
1.75	0.22599508593596518
1.755	0.2260414820928049
1.76	0.2260898172109366
1.765	0.2261398406828489
1.77	0.22619119559441325
1.775	0.22624435689267658
1.78	0.22633082230783266
1.785	0.22640175670749194
1.79	0.22646892264518523
1.795	0.22653447695502263
1.8	0.22659897367589743
1.805	0.2266623744745899
1.81	0.22672458581953728
1.815	0.22678457579298136
1.82	0.22672854351810487
1.825	0.22673976274186008
1.83	0.2268787739480678
1.835	0.22695951790858407
1.84	0.22703298168659486
1.845	0.22710233662989093
1.85	0.22716849268689576
1.855	0.22723105077012729
1.86	0.22727370105787453
1.865	0.22708527688580182
1.87	0.22726346626643718
1.875	0.22734072594159188
1.88	0.22740796282043318
1.885	0.22747006473006387
1.89	0.22752685898781658
1.895	0.2274394271333455
1.9	0.22749215435665607
1.905	0.22760624883104885
1.91	0.22767533716056262
1.915	0.22773667583302967
1.92	0.22778719374082362
1.925	0.22761721359819023
1.93	0.227810839295923
1.935	0.22789509722160622
1.94	0.22796286357566833
1.945	0.22801495858365292
1.95	0.22781079198981893
1.955	0.2279771860921765
1.96	0.2280431991297856
1.965	0.2280916748694114
1.97	0.2279167239985059
1.975	0.22810069281346693
1.98	0.22817895014046577
1.985	0.22823809827801955
1.99	0.228066702565567
1.995	0.2282588446287024
2.0	0.22835463662244207
2.005	0.2284185854602901
2.01	0.22824917241980683
2.015	0.22845407647351118
2.02	0.22854017141987043
2.025	0.22837288533417363
2.03	0.22856763395385288
2.035	0.2286607079550568
2.04	0.22869888056005913
2.045	0.22849516384764362
2.05	0.22867186199778927
2.055	0.22873461424829916
2.06	0.22855748639711798
2.065	0.22874669032187409
2.07	0.22882031875558076
2.075	0.228647945166437
2.08	0.22883804035324873
2.085	0.2289145311114449
2.09	0.22871865923012116
2.095	0.22889205335222224
2.1	0.22895931123657146
2.105	0.2287840821276975
2.11	0.22897234485426857
2.115	0.2290394168821136
2.12	0.22887346756159443
2.125	0.22906663495970292
2.13	0.22908522990320965
2.135	0.22899589959277297
2.14	0.22917018836957087
2.145	0.2290076015048407
2.15	0.22920792495173348
2.155	0.2292855085781483
2.16	0.22912334852042757
2.165	0.22932677141556732
2.17	0.22917058756735106
2.175	0.22937257875969863
2.18	0.2294559485317128
2.185	0.22928563997450524
2.19	0.22947113328480334
2.195	0.22930540107531844
2.2	0.2295052016273105
2.205	0.22942441386466156
2.21	0.22950740561859512
2.215	0.2296271911153096
2.22	0.2294659302037978
2.225	0.22967254942499477
2.23	0.22951606008492978
2.235	0.22972786008583235
2.24	0.22960568472468879
2.245	0.22983795662790657
2.25	0.2298068960501157
2.255	0.2298618086289349
2.26	0.2300148720234244
2.265	0.22986309862471288
2.27	0.23008870789125074
2.275	0.22993349661091989
2.28	0.2301683498357798
2.285	0.23000821746954742
2.29	0.2302377767086233
2.295	0.23006956361746855
2.3	0.23030373746296237
2.305	0.2301393366081932
2.31	0.23037616897475624
2.315	0.23021256747669058
2.32	0.23045015405797423
2.325	0.23028683597365454
2.33	0.23052438955366344
2.335	0.23035913726230778
2.34	0.23059081177231464
2.345	0.2303711913009483
2.35	0.2305501335934154
2.355	0.23037766602242385
2.36	0.23056782315875446
2.365	0.23041126450315613
2.37	0.2305318901855484
2.375	0.23049505034147896
2.38	0.23043063634041352
2.385	0.23063448142478665
2.39	0.2304886977500401
2.395	0.23069635113420356
2.4	0.2305398022298886
2.405	0.23075796179928207
2.41	0.23059938556423626
2.415	0.2308092420519843
2.42	0.23066651499402513
2.425	0.23064095107367888
2.43	0.23086383884298547
2.435	0.23071600950240684
2.44	0.23094123625829205
2.445	0.23078580350367378
2.45	0.2310023403433918
2.455	0.23085373124730527
2.46	0.23082459376221967
2.465	0.23105710423654355
2.47	0.2309042064631527
2.475	0.23112789597073685
2.48	0.23098546378336113
2.485	0.23096037956808954
2.49	0.23119790681380387
2.495	0.23104738019503618
