# Supplementary material for: A Mechanistic DNA Repair and Survival Model (Medras): Applications to Intrinsic Radiosensitivity, Relative Biological Effectiveness and Dose-Rate
Source: Front Oncol. 2021 Jun 29;11:689112. doi: 10.3389/fonc.2021.689112 (PMC8276175; doi:10.3389/fonc.2021.689112)
Supplement: Supplementary Data Sheet 2 — Medras model code used to generate data in this work. [file DataSheet_2.zip › Medras/Data/TrackData/Nitrogen/EnergyRange_Radial Energy_NitrogenRun180MeV.csv]

# Value of 1 to indicate we must rescale to breaks
1
# Particle ID to identify what particle we use by Z. Taken from command line.
7
# Total LET value for curve
167.707830929
# Average energy deposit at a given range. Distances um; energies in keV
# Input file name: Radial Energy_NitrogenRun180MeV.csv
# Written at: 2019-04-11 10:22:25.017000
# r	Energy
0.0	0.49966113481109914
0.005	0.755068435268522
0.01	0.8349601283008845
0.015	0.8838072103518375
0.02	0.9143305732469035
0.025	0.9397060967652707
0.03	0.9625107398948184
0.035	0.9823230753348281
0.04	0.999029521280525
0.045	1.0130854987661344
0.05	1.0365015254482763
0.055	1.0484582839677568
0.06	1.0604267860872727
0.065	1.0717319217321974
0.07	1.0830740884074022
0.075	1.0936425828548924
0.08	1.1031844638983161
0.085	1.1125888122811922
0.09	1.1215549931196562
0.095	1.129777589701799
0.1	1.1379969898523925
0.105	1.1458246929263196
0.11	1.1533408504997456
0.115	1.1605824002799214
0.12	1.167068613119805
0.125	1.173572223008291
0.13	1.1805931585214737
0.135	1.1867469735561977
0.14	1.1926623246751136
0.145	1.1986194442311642
0.15	1.2037488498453153
0.155	1.2090041635103894
0.16	1.2137072689737205
0.165	1.2182369498970997
0.17	1.223018649637907
0.175	1.2276754845232878
0.18	1.232283590568097
0.185	1.2371208219722734
0.19	1.241627847237693
0.195	1.2464809096895006
0.2	1.2504494663723262
0.205	1.2543908931740386
0.21	1.2587721557837481
0.215	1.263031683531092
0.22	1.267099578910584
0.225	1.2708370615411475
0.23	1.2742953436697173
0.235	1.2778790172306806
0.24	1.2812548570072055
0.245	1.2846698333505326
0.25	1.2880225577061895
0.255	1.291046113199234
0.26	1.294217527525666
0.265	1.2973829749864012
0.27	1.300679879715206
0.275	1.3043775853309236
0.28	1.307394939902883
0.285	1.310618571471002
0.29	1.313639067956367
0.295	1.3166172410900703
0.3	1.319402202338257
0.305	1.3226561736031215
0.31	1.3254274692741688
0.315	1.3281892227519503
0.32	1.3309340847433693
0.325	1.3335068149132534
0.33	1.3364363951219338
0.335	1.3393845348067561
0.34	1.3420059783736575
0.345	1.344561867178172
0.35	1.3471215579893958
0.355	1.3493258026132948
0.36	1.3518235032624362
0.365	1.3547077131794099
0.37	1.3568279425335918
0.375	1.3588134214015886
0.38	1.3610870624315636
0.385	1.363497312530916
0.39	1.366031363106323
0.395	1.3684473331956726
0.4	1.3701773126135266
0.405	1.3726227036891092
0.41	1.374512455480391
0.415	1.3771837240995777
0.42	1.3791560234316707
0.425	1.3809651739857622
0.43	1.3828837178254463
0.435	1.3849263953380007
0.44	1.3870649908479926
0.445	1.3890886334755947
0.45	1.3909705132177885
0.455	1.393615413969878
0.46	1.3952919653922484
0.465	1.3979657044122715
0.47	1.399862920570007
0.475	1.4022954907578717
0.48	1.4041833684936535
0.485	1.4058291521639021
0.49	1.4070607810508555
0.495	1.4087037221994525
0.5	1.4105406238950537
0.505	1.4121839129616973
0.51	1.4137815479800286
0.515	1.4162826288136015
0.52	1.4183758849717598
0.525	1.418474621852912
0.53	1.4205328121151857
0.535	1.421530567572353
0.54	1.424172300010339
0.545	1.4252838751097932
0.55	1.4269728450377357
0.555	1.429329291451948
0.56	1.4305060476025533
0.565	1.4313014481132764
0.57	1.432626254886963
0.575	1.4343352962705749
0.58	1.436062450763242
0.585	1.437792045877438
0.59	1.439609324874899
0.595	1.4409329822151415
0.6	1.442330359255356
0.605	1.4443400056564968
0.61	1.4461023975961882
0.615	1.4466549865249165
0.62	1.448887757768476
0.625	1.4499103468003491
0.63	1.4517843363698426
0.635	1.4527386429233504
0.64	1.4551930360090093
0.645	1.4558542935992986
0.65	1.4575433226665717
0.655	1.4594646183881788
0.66	1.4601873545324169
0.665	1.4613897224216401
0.67	1.4627717037972652
0.675	1.4643806356633124
0.68	1.4656304398405562
0.685	1.4671215260109085
0.69	1.4685238725421268
0.695	1.470161249008158
0.7	1.4715299225734202
0.705	1.4728048014457877
0.71	1.4737847456206539
0.715	1.4755707841661723
0.72	1.477121441430031
0.725	1.478582072072924
0.73	1.4794957124595105
0.735	1.4806251273290285
0.74	1.4824551398904044
0.745	1.4835037701672233
0.75	1.484379476499641
0.755	1.4863423864920573
0.76	1.486454591908472
0.765	1.4886257483404908
0.77	1.4889646098783191
0.775	1.4912357392703244
0.78	1.491647828314898
0.785	1.4940207735317865
0.79	1.4943669117143854
0.795	1.4952246555128779
0.8	1.49740183504068
0.805	1.4977446695226588
0.81	1.4986612062641025
0.815	1.5004708753128744
0.82	1.501336926031672
0.825	1.5021075336565786
0.83	1.503121987247043
0.835	1.5042355370326308
0.84	1.5056706089177412
0.845	1.507363999661435
0.85	1.5085752060157749
0.855	1.5096791394230478
0.86	1.5109035034762452
0.865	1.5121415352674348
0.87	1.5132687777159517
0.875	1.5144084940557954
0.88	1.5153927023678662
0.885	1.5163594752973872
0.89	1.5167419380639515
0.895	1.517997949895099
0.9	1.5191332777045978
0.905	1.5202445592020182
0.91	1.5212117046608664
0.915	1.521536213166149
0.92	1.5221315990261874
0.925	1.523722285616704
0.93	1.5249420649191912
0.935	1.5252809171690558
0.94	1.526505202440796
0.945	1.5281054003764845
0.95	1.5286419515843266
0.955	1.5292249010768415
0.96	1.5307508622331316
0.965	1.5304866900380107
0.97	1.5324818157716626
0.975	1.5326162784885455
0.98	1.5341618660335723
0.985	1.5347371326317525
0.99	1.5359688873795145
0.995	1.5368036597800159
1.0	1.5373327247795463
1.005	1.537327716141657
1.01	1.5392317615926683
1.015	1.5390082410853472
1.02	1.5410025559449771
1.025	1.5408904988861685
1.03	1.54151015928722
1.035	1.5436783979862607
1.04	1.5435778322136349
1.045	1.5442857188151122
1.05	1.5465614092391031
1.055	1.5465335028400244
1.06	1.5472339914281796
1.065	1.5488335727857563
1.07	1.549990863792804
1.075	1.5503805694713337
1.08	1.551169251145709
1.085	1.5520467527977753
1.09	1.5541007151715767
1.095	1.5544745200942596
1.1	1.5548476548887924
1.105	1.5555364221101509
1.11	1.556307157273154
1.115	1.5571215442326465
1.12	1.5579793987939057
1.125	1.558932953233543
1.13	1.5601248548417614
1.135	1.5613694526173587
1.14	1.5625654027630034
1.145	1.5629440897112619
1.15	1.5633452248235133
1.155	1.5639847613925948
1.16	1.564690608380825
1.165	1.5654287942346823
1.17	1.5661486731491683
1.175	1.5657937435387268
1.18	1.5662231986467214
1.185	1.5672429051936172
1.19	1.5680459022395072
1.195	1.568810318540791
1.2	1.5694720309060783
1.205	1.570078165541928
1.21	1.5707554589647943
1.215	1.5714308381107955
1.22	1.5713223093221875
1.225	1.571835497991343
1.23	1.5729126396618927
1.235	1.5736900398999865
1.24	1.5744446715142055
1.245	1.5745385639748084
1.25	1.5747667209196254
1.255	1.5761388220712502
1.26	1.577262751811171
1.265	1.5777821073846072
1.27	1.5776962110388104
1.275	1.5793509647599016
1.28	1.580347657325948
1.285	1.5796028089362906
1.29	1.5808637917226367
1.295	1.581736932007803
1.3	1.580985394149638
1.305	1.5825459737013596
1.31	1.583534405080895
1.315	1.5827947983920139
1.32	1.5846099277656291
1.325	1.5856388539961017
1.33	1.5849250138556177
1.335	1.5867971139673143
1.34	1.5862173482902058
1.345	1.5878799433140367
1.35	1.5884200373904804
1.355	1.5876046457444863
1.36	1.589231353054676
1.365	1.5884657146335228
1.37	1.5902305352287636
1.375	1.5894902799297979
1.38	1.5911418451113006
1.385	1.5903366951020608
1.39	1.5920938784341978
1.395	1.5913640644604876
1.4	1.5931727998371397
1.405	1.5924698982616392
1.41	1.5942967141212407
1.415	1.5936189322242176
1.42	1.595385798271843
1.425	1.5948961764917078
1.43	1.5951237687535078
1.435	1.5970112671617605
1.44	1.596412053310203
1.445	1.598288978019334
1.45	1.5976059538479108
1.455	1.5978854758316265
1.46	1.599816837399861
1.465	1.5992170353067925
1.47	1.6010400743825453
1.475	1.6006345355774645
1.48	1.6007350025855074
1.485	1.6026786896235203
1.49	1.6022455685312407
1.495	1.6024290970837212
1.5	1.6039337520384542
1.505	1.604309053729693
1.51	1.6042602261480465
1.515	1.6048193625007827
1.52	1.6069837544500156
1.525	1.6064660913110926
1.53	1.6068040532806709
1.535	1.608147204811354
1.54	1.609026156624252
1.545	1.6088503713806612
1.55	1.6090823552482263
1.555	1.6098238954354693
1.56	1.6114871383859681
1.565	1.6110676654448541
1.57	1.6113719158864042
1.575	1.611794385800039
1.58	1.6138681828774133
1.585	1.6133148724194908
1.59	1.613409126062262
1.595	1.6136988532341152
1.6	1.6140740096896584
1.605	1.6145222431642317
1.61	1.616567292593741
1.615	1.6162202723359052
1.62	1.6164301260393152
1.625	1.6168040392930483
1.63	1.6172266469488976
1.635	1.617685518904679
1.64	1.618172976130643
1.645	1.618760389850998
1.65	1.6208073090951303
1.655	1.6204308233351172
1.66	1.6204801365207828
1.665	1.620747242319763
1.67	1.6210942263436567
1.675	1.6214825078314181
1.68	1.6218997126557715
1.685	1.6223325494352188
1.69	1.6227756188377043
1.695	1.6231869830967935
1.7	1.6235104464675107
1.705	1.6239058445742873
1.71	1.6243272051751962
1.715	1.624766318456919
1.72	1.625215149934
1.725	1.6256734829245278
1.73	1.6261336313971222
1.735	1.6265420760231335
1.74	1.6268815114530366
1.745	1.6272871874083172
1.75	1.6277149822405748
1.755	1.6281544743374101
1.76	1.6286008103346847
1.765	1.6290493862727573
1.77	1.6294863678456717
1.775	1.6298344644069997
1.78	1.629712207490313
1.785	1.6298673574530755
1.79	1.6301011761288104
1.795	1.630378611649455
1.8	1.6306848611728388
1.805	1.6310116550867932
1.81	1.631356222150972
1.815	1.631721849984865
1.82	1.6315889145867937
1.825	1.6318294329110412
1.83	1.6329864705014714
1.835	1.6336848353324198
1.84	1.6343129822447944
1.845	1.6349034050813203
1.85	1.6354687175630258
1.855	1.6360131899803876
1.86	1.6365478990098608
1.865	1.6354125224773286
1.87	1.6370338037201844
1.875	1.63784678361998
1.88	1.6385457033011708
1.885	1.6391865933719305
1.89	1.6397690395334932
1.895	1.639188698461678
1.9	1.639690002996525
1.905	1.640780304793911
1.91	1.6415003319144434
1.915	1.6421281473869433
1.92	1.6425517830991514
1.925	1.6414022185051933
1.93	1.6430582941122265
1.935	1.6438508510425351
1.94	1.6445036729535991
1.945	1.6449655200695261
1.95	1.6435133588324649
1.955	1.6450272922441853
1.96	1.6457012849512225
1.965	1.6462062020344366
1.97	1.6448396334749347
1.975	1.6464833705076902
1.98	1.6472372582688093
1.985	1.6478179420505554
1.99	1.6464536497647653
1.995	1.648030871940668
2.0	1.648796712460313
2.005	1.6493118738900552
2.01	1.6479760609991527
2.015	1.649690462806068
2.02	1.650437869722197
2.025	1.6491980624507894
2.03	1.650679801002804
2.035	1.6515495317699331
2.04	1.6519542017026265
2.045	1.6503780858485486
2.05	1.6519495348151274
2.055	1.6525533129786811
2.06	1.6511352415366716
2.065	1.6527962822802384
2.07	1.653482207015912
2.075	1.6520986843667504
2.08	1.653759742830717
2.085	1.654475323444186
2.09	1.6529669115610395
2.095	1.654569002406973
2.1	1.655247472559634
2.105	1.6538327498991685
2.11	1.6555335091355012
2.115	1.6561781925085854
2.12	1.6548425183758193
2.125	1.6565675326523004
2.13	1.6567255782340213
2.135	1.6560949667185896
2.14	1.6574226825956695
2.145	1.6560405061691312
2.15	1.6577024041742983
2.155	1.658340779933797
2.16	1.6570248220594985
2.165	1.6587317388026104
2.17	1.6574547249923839
2.175	1.659150432345124
2.18	1.6598693993487972
2.185	1.658486948836441
2.19	1.6601134622538252
2.195	1.6587663312978147
2.2	1.6604909466978708
2.205	1.6598899836420389
2.21	1.6605683493864043
2.215	1.6616309688090838
2.22	1.66031728034803
2.225	1.6620921228178631
2.23	1.6608061618102175
2.235	1.6626084221705664
2.24	1.6615061191429386
2.245	1.6633358396323539
2.25	1.6630811126773761
2.255	1.6635031657843502
2.26	1.6647275086890738
2.265	1.6635348844891178
2.27	1.6653687833511241
2.275	1.6641053115239872
2.28	1.6660350868260039
2.285	1.6647300155006017
2.29	1.6665963658925425
2.295	1.6652073761152237
2.3	1.6671136035329162
2.305	1.6657744878100467
2.31	1.6677109807533275
2.315	1.6663839749794005
2.32	1.6683302824196422
2.325	1.6670108171484317
2.33	1.6689611495273426
2.335	1.667632764126054
2.34	1.6695508961245544
2.345	1.667926676658295
2.35	1.669575179498977
2.355	1.6682103887190498
2.36	1.669896679602131
2.365	1.6686556263204966
2.37	1.6697029766580678
2.375	1.6695115252464074
2.38	1.669045986316487
2.385	1.6707594800957644
2.39	1.6695944286531754
2.395	1.6713969808299345
2.4	1.6700703123935505
2.405	1.6719183302170093
2.41	1.6706076750570977
2.415	1.6723676395819767
2.42	1.671237602155255
2.425	1.6710493487944076
2.43	1.6729221142420119
2.435	1.6717106469087994
2.44	1.673624294724932
2.445	1.6723360593455463
2.45	1.6741487990252575
2.455	1.6727485769976589
2.46	1.672388716678387
2.465	1.674169243662509
2.47	1.672884797348007
2.475	1.674619855381646
2.48	1.6734587473990312
2.485	1.6732222763215054
2.49	1.6750933447639391
2.495	1.6738634507867236
