# Supplementary material for: A Mechanistic DNA Repair and Survival Model (Medras): Applications to Intrinsic Radiosensitivity, Relative Biological Effectiveness and Dose-Rate
Source: Front Oncol. 2021 Jun 29;11:689112. doi: 10.3389/fonc.2021.689112 (PMC8276175; doi:10.3389/fonc.2021.689112)
Supplement: Supplementary Data Sheet 2 — Medras model code used to generate data in this work. [file DataSheet_2.zip › Medras/Data/TrackData/Nitrogen/EnergyRange_Radial Energy_NitrogenRun2400MeV.csv]

# Value of 1 to indicate we must rescale to breaks
1
# Particle ID to identify what particle we use by Z. Taken from command line.
7
# Total LET value for curve
19.0829258171
# Average energy deposit at a given range. Distances um; energies in keV
# Input file name: Radial Energy_NitrogenRun2400MeV.csv
# Written at: 2019-04-11 10:29:17.658000
# r	Energy
0.0	0.06418744140014455
0.005	0.09545795918168037
0.01	0.10519992587719018
0.015	0.11078584635844325
0.02	0.11377227189189572
0.025	0.11630713780441006
0.03	0.11857405343323078
0.035	0.12053128848775982
0.04	0.12211525236443664
0.045	0.12345701503378188
0.05	0.125851772496385
0.055	0.12694759890037985
0.06	0.1281179404994745
0.065	0.12925484433841608
0.07	0.13032688252172453
0.075	0.13136143097050054
0.08	0.13236292577678704
0.085	0.1332867282132064
0.09	0.1341210325963666
0.095	0.13492014758766466
0.1	0.13569899561008764
0.105	0.13639814094038338
0.11	0.13711663547157196
0.115	0.13779031894108765
0.12	0.1384300496010427
0.125	0.13905479626797784
0.13	0.13967503759216285
0.135	0.1402351758884343
0.14	0.14079866890073162
0.145	0.14137209402300327
0.15	0.1419082963120109
0.155	0.14239339472209056
0.16	0.14289102784311833
0.165	0.143379731344015
0.17	0.14385011764573344
0.175	0.1443001332970177
0.18	0.1447888399242658
0.185	0.14523323396227744
0.19	0.14564731806782263
0.195	0.1460289345253704
0.2	0.14645228421871737
0.205	0.1468268616742974
0.21	0.14717857547937035
0.215	0.14752878773041805
0.22	0.14786926456789426
0.225	0.14815273407272533
0.23	0.14847598050401492
0.235	0.14882440539714262
0.24	0.14908393641768092
0.245	0.14942564204563646
0.25	0.14974957459583219
0.255	0.15003966898649734
0.26	0.15036387693798248
0.265	0.15067553058281735
0.27	0.1509708188643684
0.275	0.151238452437726
0.28	0.1514635847196042
0.285	0.15174270498295767
0.29	0.1520074165824164
0.295	0.1523059053785819
0.3	0.15253839501872563
0.305	0.15282548846859043
0.31	0.15307222503511322
0.315	0.1532855052546809
0.32	0.15350965155994137
0.325	0.15375091596147236
0.33	0.15397137223083687
0.335	0.1541998897258276
0.34	0.15442017693173196
0.345	0.15464631844362442
0.35	0.15487995002703941
0.355	0.1551103582131281
0.36	0.15534354449538115
0.365	0.1556070357721717
0.37	0.1558040261927786
0.375	0.15599047931273724
0.38	0.15622534233898297
0.385	0.15645497590568258
0.39	0.156657831118616
0.395	0.15687796206586424
0.4	0.15703709298051666
0.405	0.1572743876043032
0.41	0.15744267785066698
0.415	0.1577013560870331
0.42	0.15786589110990834
0.425	0.15803066221403017
0.43	0.15820609240202718
0.435	0.15839799732750948
0.44	0.1585955841640506
0.445	0.15872561677702474
0.45	0.1588269135549389
0.455	0.15904096433065437
0.46	0.15915452957179801
0.465	0.15937457197373767
0.47	0.1595096015387878
0.475	0.15972671259044308
0.48	0.15994562820248773
0.485	0.16009914451197013
0.49	0.1602388146244036
0.495	0.16040224824333202
0.5	0.16056635948995832
0.505	0.16070363800035894
0.51	0.16080783747339136
0.515	0.1609939335182382
0.52	0.16116146011457727
0.525	0.16122173003183232
0.53	0.16145144009355797
0.535	0.16151827723854437
0.54	0.16174660160894716
0.545	0.16182337766816196
0.55	0.1619665179164383
0.555	0.16219180734717506
0.56	0.16234187340919462
0.565	0.16248444844638038
0.57	0.16263912983646095
0.575	0.16274971167021418
0.58	0.16287777457225633
0.585	0.16302094013946222
0.59	0.1631788422586724
0.595	0.1632850674863974
0.6	0.1634284760050051
0.605	0.16366356675099156
0.61	0.16385174814402884
0.615	0.16391010567163508
0.62	0.16415529479290886
0.625	0.16425217509229648
0.63	0.16439528276287724
0.635	0.1644377284341184
0.64	0.1646573475736692
0.645	0.16467318603337183
0.65	0.1647990721886948
0.655	0.16496293215079894
0.66	0.1650300135557626
0.665	0.16514290481648775
0.67	0.16526218656236558
0.675	0.165419839042842
0.68	0.1655315390651728
0.685	0.16566390024292532
0.69	0.165758357764311
0.695	0.1658755945202254
0.7	0.16597068510180665
0.705	0.16606164193717673
0.71	0.16612406228454993
0.715	0.16627593119920334
0.72	0.1664055129832997
0.725	0.16656905275018397
0.73	0.16665912894975174
0.735	0.16676444705571275
0.74	0.16695217060604492
0.745	0.16706234011998944
0.75	0.16714295828783698
0.755	0.16734469101687094
0.76	0.16737077034258635
0.765	0.16760031311415033
0.77	0.16762488877766893
0.775	0.16782979775299323
0.78	0.1678322146728107
0.785	0.16804782853450034
0.79	0.16806119473719872
0.795	0.16814108347796555
0.8	0.16836637991329684
0.805	0.16838307953212395
0.81	0.16844091547402867
0.815	0.1685610415116345
0.82	0.16860168663148367
0.825	0.1686468862847967
0.83	0.16872012342724738
0.835	0.16880441800128
0.84	0.1689166204483182
0.845	0.16906616058509877
0.85	0.1691281014061065
0.855	0.16918199909399975
0.86	0.16926151475434564
0.865	0.16934590095586902
0.87	0.1694144142363012
0.875	0.1694885144659742
0.88	0.1695515800923612
0.885	0.1696113829244363
0.89	0.16964730507176196
0.895	0.16978184284175116
0.9	0.16988310236819934
0.905	0.16998163237613517
0.91	0.17007767113422015
0.915	0.1701166817663765
0.92	0.1701702385044846
0.925	0.1703195657802314
0.93	0.17041572625327894
0.935	0.17039807918982802
0.94	0.17048792455409711
0.945	0.1706139458632987
0.95	0.1706502638022811
0.955	0.1707389353840951
0.96	0.17090510919848523
0.965	0.17088250769930383
0.97	0.1710794313050621
0.975	0.1710765784073149
0.98	0.17121392058127038
0.985	0.17125296363287998
0.99	0.17136409800475272
0.995	0.17143639719348175
1.0	0.17150539598879996
1.005	0.17151045919788072
1.01	0.17170444039404448
1.015	0.17167986023253157
1.02	0.1718701942790193
1.025	0.17183662389328033
1.03	0.1718835789171919
1.035	0.17208690832102275
1.04	0.1720674878838419
1.045	0.17213510439702773
1.05	0.17237809581685462
1.055	0.17237281537057933
1.06	0.17244067725171366
1.065	0.17259507288743237
1.07	0.17268283596013415
1.075	0.17269126151013012
1.08	0.17274890170256663
1.085	0.17281653009395026
1.09	0.1730077114542073
1.095	0.17303092194503145
1.1	0.17306632632126628
1.105	0.1731270518664167
1.11	0.17319414217174053
1.115	0.17326386206498853
1.12	0.17332361919567724
1.125	0.1733776721016416
1.13	0.17346719055756002
1.135	0.17357493622768785
1.14	0.17367744622560968
1.145	0.17369677004033174
1.15	0.17374622858432218
1.155	0.1738070559821739
1.16	0.1738723300332809
1.165	0.1739403653918696
1.17	0.1740087480567544
1.175	0.17398338940857588
1.18	0.17404161118690942
1.185	0.1741561831329374
1.19	0.17423928285602777
1.195	0.17431880177541695
1.2	0.174397458034241
1.205	0.1744809821609671
1.21	0.17456141975453662
1.215	0.1746403307335055
1.22	0.17463296644819234
1.225	0.1746947670184216
1.23	0.1748393864362562
1.235	0.1749482049167709
1.24	0.17504467589392095
1.245	0.17506831742518886
1.25	0.17509868118717928
1.255	0.17524905420091022
1.26	0.17533509052530122
1.265	0.1753817234437391
1.27	0.17535696244180382
1.275	0.175522611812017
1.28	0.17561994196661365
1.285	0.17553270001719554
1.29	0.17567344763756362
1.295	0.1757568039622264
1.3	0.17567054120202516
1.305	0.17584099702779504
1.31	0.17593809421840453
1.315	0.17586605495532992
1.32	0.17611036499381494
1.325	0.17624217791256352
1.33	0.17617710097615774
1.335	0.17639249998758755
1.34	0.17633204265777458
1.345	0.1765401918783768
1.35	0.17665102450542547
1.355	0.17657466202222047
1.36	0.17678143915017472
1.365	0.17671074744002366
1.37	0.17692321465814434
1.375	0.1768492964694301
1.38	0.17702153324104916
1.385	0.1769230574325312
1.39	0.17711065264286102
1.395	0.17702942587989887
1.4	0.17722487030615997
1.405	0.17714741155483274
1.41	0.17734360890432938
1.415	0.1772657022558695
1.42	0.17746316937676118
1.425	0.17739334061405518
1.43	0.1774144080543913
1.435	0.17762498448332292
1.44	0.17755405284171716
1.445	0.1777406204417143
1.45	0.1776538905591563
1.455	0.17766968522285434
1.46	0.17787315297266165
1.465	0.1777997244497099
1.47	0.1779971230103777
1.475	0.1779219810993771
1.48	0.177893284420802
1.485	0.178069992056372
1.49	0.1779922943649809
1.495	0.17799712867410797
1.5	0.17813520816851897
1.505	0.1781530960515456
1.51	0.17813487654181015
1.515	0.17816244210744164
1.52	0.17836559247263653
1.525	0.17829733142935747
1.53	0.17831702888231837
1.535	0.17843698589272022
1.54	0.17851336512467325
1.545	0.17849051977539354
1.55	0.17854265226276023
1.555	0.17862185747950585
1.56	0.17881252266516984
1.565	0.17876719673452868
1.57	0.17879945192412347
1.575	0.17884271169683588
1.58	0.17906957279049376
1.585	0.17898386953908602
1.59	0.17899351192031937
1.595	0.17901911473670212
1.6	0.1790533775035698
1.605	0.17909426145892268
1.61	0.1793132741988651
1.615	0.17925604231499928
1.62	0.1792852769227594
1.625	0.17932979448944286
1.63	0.1793751098907507
1.635	0.17942292607899682
1.64	0.17947295534732358
1.645	0.179526114695602
1.65	0.17975849076503556
1.655	0.17970264274799885
1.66	0.17972379746106923
1.665	0.17975879224352165
1.67	0.17979935708764389
1.675	0.1798428973233761
1.68	0.17988842495470284
1.685	0.17993475587455765
1.69	0.17998098702596688
1.695	0.18001977916283846
1.7	0.1800215930902097
1.705	0.18004583545985384
1.71	0.18007659741152998
1.715	0.18011111959457174
1.72	0.18014793612691787
1.725	0.1801866595325914
1.73	0.18022646850079121
1.735	0.18026376852486836
1.74	0.18030355087661554
1.745	0.18034493455876716
1.75	0.18038762068048503
1.755	0.1804312651186887
1.76	0.18047575556372789
1.765	0.18052107210303694
1.77	0.18056684211668464
1.775	0.18061226286930895
1.78	0.18067342609243872
1.785	0.180727966903315
1.79	0.1807809812090105
1.795	0.18083343593983076
1.8	0.18088543574995228
1.805	0.18093678735925006
1.81	0.18098718184744206
1.815	0.18103511770483172
1.82	0.18097579321016988
1.825	0.1809770432937462
1.83	0.1810856584141899
1.835	0.1811475996105898
1.84	0.18120445636849342
1.845	0.18125872789455477
1.85	0.1813113372686319
1.855	0.18136263587401555
1.86	0.18141897569169232
1.865	0.18128877502517285
1.87	0.18146324554080737
1.875	0.18154478321686854
1.88	0.18161508910339283
1.885	0.18167923986486695
1.89	0.18173754691695873
1.895	0.18166855185796982
1.9	0.18172098729746447
1.905	0.18181908165862623
1.91	0.18187513772633035
1.915	0.18192839707379116
1.92	0.18197324031429657
1.925	0.18182894501367097
1.93	0.18199736674309866
1.935	0.1820719823584981
1.94	0.18213269089966513
1.945	0.1821806090234224
1.95	0.18201491920692914
1.955	0.18216867017224414
1.96	0.18223281242875192
1.965	0.1822808508112184
1.97	0.18213318842005066
1.975	0.18229851031162686
1.98	0.1823711096298792
1.985	0.18242662951378
1.99	0.18227999033906742
1.995	0.18244159157600198
2.0	0.18251646803446178
2.005	0.18256891531439398
2.01	0.18242326266858228
2.015	0.1825979392438704
2.02	0.18267175363200025
2.025	0.18252981134131102
2.03	0.1826976304151043
2.035	0.18277980542280794
2.04	0.18283272565241362
2.045	0.18267970542150191
2.05	0.18285598801741507
2.055	0.18292627493399993
2.06	0.18277880454494655
2.065	0.18295982043614237
2.07	0.18303604522229122
2.075	0.18289048699079832
2.08	0.18307119015792309
2.085	0.18315141485927186
2.09	0.18300922586699475
2.095	0.18320103807881521
2.1	0.18328596684648116
2.105	0.18313766193381928
2.11	0.18333275598588106
2.115	0.18341132220487247
2.12	0.18326727796076525
2.125	0.18346344329724762
2.13	0.18349279498557777
2.135	0.1834174232118396
2.14	0.183579101719638
2.145	0.18343189678091257
2.15	0.1836238154728218
2.155	0.1837018211062507
2.16	0.18355666643162666
2.165	0.18375211775135664
2.17	0.18361265892832815
2.175	0.18380683084684057
2.18	0.18389060034645296
2.185	0.18373881005588705
2.19	0.18392503848939956
2.195	0.18377785727394905
2.2	0.1839737989124431
2.205	0.18390505234716203
2.21	0.18399007958416616
2.215	0.18410931600157165
2.22	0.18396356777376419
2.225	0.18416362503501918
2.23	0.18402108566387174
2.235	0.18422250904652607
2.24	0.18408674137004985
2.245	0.18428394811130472
2.25	0.18424974825729193
2.255	0.18429451296191435
2.26	0.18442845843715028
2.265	0.18429036102829532
2.27	0.18449080136395696
2.275	0.1843509422642383
2.28	0.18456074689159774
2.285	0.18441779207856962
2.29	0.18463039546646187
2.295	0.18448605272909882
2.3	0.18470431641707077
2.305	0.18455891579153386
2.31	0.1847784152878889
2.315	0.18463318086450214
2.32	0.18485314723901386
2.325	0.18470818385473445
2.33	0.1849283788344457
2.335	0.18478249075617464
2.34	0.18500012939858038
2.345	0.18483228157675569
2.35	0.18503117775918382
2.355	0.18488288146929693
2.36	0.18508318966504164
2.365	0.18494551005542054
2.37	0.18507532923982217
2.375	0.18505146440711442
2.38	0.18500019350391872
2.385	0.18520861886918888
2.39	0.18507792521962668
2.395	0.18529096406666068
2.4	0.18516701259539609
2.405	0.18540772857533655
2.41	0.18526537024189424
2.415	0.18549193085958252
2.42	0.18536211934986035
2.425	0.1853492338489656
2.43	0.18558566799202264
2.435	0.18544806635129765
2.44	0.1856852818962713
2.445	0.18553832375759852
2.45	0.1857642932680574
2.455	0.1856057974459926
2.46	0.18557272839088088
2.465	0.18579701999957646
2.47	0.18564954795938782
2.475	0.18586752044996793
2.48	0.18573136873025076
2.485	0.1857091915359789
2.49	0.18594148796579704
2.495	0.1857980091094812
