# Supplementary material for: A Mechanistic DNA Repair and Survival Model (Medras): Applications to Intrinsic Radiosensitivity, Relative Biological Effectiveness and Dose-Rate
Source: Front Oncol. 2021 Jun 29;11:689112. doi: 10.3389/fonc.2021.689112 (PMC8276175; doi:10.3389/fonc.2021.689112)
Supplement: Supplementary Data Sheet 2 — Medras model code used to generate data in this work. [file DataSheet_2.zip › Medras/Data/TrackData/Nitrogen/EnergyRange_Radial Energy_NitrogenRun240MeV.csv]

# Value of 1 to indicate we must rescale to breaks
1
# Particle ID to identify what particle we use by Z. Taken from command line.
7
# Total LET value for curve
131.884033967
# Average energy deposit at a given range. Distances um; energies in keV
# Input file name: Radial Energy_NitrogenRun240MeV.csv
# Written at: 2019-04-11 10:23:09.835000
# r	Energy
0.0	0.3839808034398024
0.005	0.5782877212180402
0.01	0.6388749116671528
0.015	0.6754210443816734
0.02	0.697547072632958
0.025	0.7164109826912268
0.03	0.7335423614942419
0.035	0.7481121083958665
0.04	0.760407738092123
0.045	0.7703419622864692
0.05	0.7873515302422515
0.055	0.7955370889475144
0.06	0.804189813863638
0.065	0.8128513910253802
0.07	0.8209847355396178
0.075	0.8286319860557098
0.08	0.8359323872725793
0.085	0.8427369759382547
0.09	0.8493326309459045
0.095	0.8553326614919906
0.1	0.8613283494845734
0.105	0.8667986603618393
0.11	0.872491559711922
0.115	0.8778670731609899
0.12	0.8827334327155958
0.125	0.8872545731176426
0.13	0.8920143399405679
0.135	0.8964996839232768
0.14	0.9008989657075357
0.145	0.905198071798584
0.15	0.9092872807426111
0.155	0.9130989633170161
0.16	0.9168486039575089
0.165	0.920510774282902
0.17	0.9238802533160535
0.175	0.9273866094676902
0.18	0.9305767616514662
0.185	0.9338548396795681
0.19	0.937050431660046
0.195	0.9404602656204047
0.2	0.9437147293286695
0.205	0.9465632023977596
0.21	0.9498162303638005
0.215	0.9527881698978673
0.22	0.9554925609568701
0.225	0.958211881042201
0.23	0.9609222593402426
0.235	0.9636312535808716
0.24	0.9660808534633807
0.245	0.9685628545613588
0.25	0.9711102238860404
0.255	0.9733987247202461
0.26	0.9757384803896251
0.265	0.977998991854481
0.27	0.9804654330615749
0.275	0.9827278680572114
0.28	0.9849092002718259
0.285	0.9873825931940682
0.29	0.9895024490794475
0.295	0.9917345356092336
0.3	0.9934420940998138
0.305	0.9956108204238978
0.31	0.9981227666851815
0.315	1.0001840651896592
0.32	1.0022145651195988
0.325	1.0042130327958403
0.33	1.0062675569402328
0.335	1.0082884014545581
0.34	1.0099944528082379
0.345	1.012066111594221
0.35	1.0142403857138427
0.355	1.0162266265981623
0.36	1.0181389663676021
0.365	1.0201288081233266
0.37	1.0219234069259602
0.375	1.0236415155082357
0.38	1.025457654641848
0.385	1.027279173264065
0.39	1.0289018227103635
0.395	1.0308075070930318
0.4	1.0324493713942648
0.405	1.0343872806943868
0.41	1.0357437878058633
0.415	1.037670025610844
0.42	1.0389855450973218
0.425	1.0403463277230618
0.43	1.0418147195841307
0.435	1.043401173369354
0.44	1.0450336594530303
0.445	1.0461941095885479
0.45	1.0471910738567742
0.455	1.0491638340917113
0.46	1.0504784606880677
0.465	1.0521686270431962
0.47	1.0529666678864968
0.475	1.054445483444051
0.48	1.0556702636999948
0.485	1.0567603810502773
0.49	1.0581939596455157
0.495	1.0596314142652186
0.5	1.0610351044003312
0.505	1.0622242436614968
0.51	1.0630894345081485
0.515	1.0643277909431208
0.52	1.06561544683794
0.525	1.066297192158226
0.53	1.0681422334497395
0.535	1.0689122579587234
0.54	1.0708875798293658
0.545	1.0716640815605276
0.55	1.0726699054943598
0.555	1.074342635068385
0.56	1.075516481733512
0.565	1.0766204577389276
0.57	1.077855845976481
0.575	1.0790018026897048
0.58	1.0802192835692388
0.585	1.0815224870091549
0.59	1.0829917419492037
0.595	1.084010843740503
0.6	1.085064447506688
0.605	1.0865716477796117
0.61	1.0879003663474742
0.615	1.0882285946340715
0.62	1.0898725460104777
0.625	1.0906091626392524
0.63	1.0921803158230545
0.635	1.0930012582535276
0.64	1.0949658759080794
0.645	1.0954335672842268
0.65	1.096703940130461
0.655	1.098188929199563
0.66	1.0988279593325312
0.665	1.0998213449513365
0.67	1.100904945167241
0.675	1.1021833685344942
0.68	1.1031456526324332
0.685	1.1042859512484429
0.69	1.1052156049831243
0.695	1.1063039539521282
0.7	1.1072184673941896
0.705	1.1079455121509763
0.71	1.1082725080034357
0.715	1.109378113428768
0.72	1.110366469167012
0.725	1.1115435222633834
0.73	1.1122202992771322
0.735	1.113037199764611
0.74	1.114457005299486
0.745	1.115297810596165
0.75	1.115955335274239
0.755	1.1174498663108445
0.76	1.1175581364578289
0.765	1.1192153745098263
0.77	1.1194310402404923
0.775	1.1209414683123973
0.78	1.121022833430754
0.785	1.1226514435489838
0.79	1.1228207809393969
0.795	1.123509475178991
0.8	1.1251824726787192
0.805	1.1254384202956333
0.81	1.126285149913134
0.815	1.1281210832139557
0.82	1.1289659396999565
0.825	1.1296927937342625
0.83	1.1304488722915236
0.835	1.1312023763918957
0.84	1.1322581120296094
0.845	1.133538336811723
0.85	1.1341203168729481
0.855	1.134639635950577
0.86	1.1353737693082036
0.865	1.1361625552192647
0.87	1.1369645494990341
0.875	1.1377899513546035
0.88	1.1384865925632406
0.885	1.1391861156936227
0.89	1.1397637562680194
0.895	1.1411047368736342
0.9	1.1421659379938633
0.905	1.1431786618239335
0.91	1.1441899556800676
0.915	1.1447327768589588
0.92	1.1453820206998044
0.925	1.146806436146131
0.93	1.147873712198893
0.935	1.1481569670634482
0.94	1.1491902074322558
0.945	1.1505043241876345
0.95	1.1509620183254237
0.955	1.1513144623642566
0.96	1.1524501025969245
0.965	1.15221062569423
0.97	1.153746273906425
0.975	1.1537422665698691
0.98	1.1547975308730398
0.985	1.1551504714951348
0.99	1.1560502592375221
0.995	1.156675247176062
1.0	1.1573724233347316
1.005	1.157532681386695
1.01	1.1591677477184523
1.015	1.159050231784476
1.02	1.160602980769425
1.025	1.1602879242565836
1.03	1.1606649685338217
1.035	1.1622757982074048
1.04	1.1621321832084024
1.045	1.1625138362965062
1.05	1.1640142054303386
1.055	1.1638551845671117
1.06	1.164281518412281
1.065	1.165392624037706
1.07	1.166229134307142
1.075	1.1665095468191622
1.08	1.1670757376351693
1.085	1.1677021392178315
1.09	1.1692504599786937
1.095	1.1696018958811618
1.1	1.1699971223559789
1.105	1.170574374668652
1.11	1.171193815239419
1.115	1.1718269456775008
1.12	1.172361498497967
1.125	1.1728412343543786
1.13	1.1736165363801438
1.135	1.1744837210319505
1.14	1.1753307069822174
1.145	1.1756255530742306
1.15	1.176119215827756
1.155	1.1766920093482902
1.16	1.1772934311847594
1.165	1.1779157316527893
1.17	1.1785495076841639
1.175	1.1786611135181133
1.18	1.1792848198800565
1.185	1.1803285107071793
1.19	1.1811319465267553
1.195	1.1818823486333265
1.2	1.1825153848594783
1.205	1.1830692272061316
1.21	1.183692197976828
1.215	1.1843200922519557
1.22	1.1842946949815738
1.225	1.184797761601392
1.23	1.1859070265483096
1.235	1.1867474070959394
1.24	1.1875122104223421
1.245	1.1877100134332401
1.25	1.1879875921222338
1.255	1.1891927341204207
1.26	1.1899615678351596
1.265	1.1903663677000145
1.27	1.1902711620564057
1.275	1.1916210216314997
1.28	1.1924478678593597
1.285	1.191892124348951
1.29	1.193228974259959
1.295	1.1940809604743507
1.3	1.1935387295441515
1.305	1.1949734850007394
1.31	1.1958654407639298
1.315	1.19530574449337
1.32	1.1968833536824681
1.325	1.197791766554701
1.33	1.1972435242250035
1.335	1.1988555437106756
1.34	1.198410802369737
1.345	1.1999285558870667
1.35	1.2007804341166624
1.355	1.2002448208284149
1.36	1.2018282837235337
1.365	1.201295524304344
1.37	1.2029388160322703
1.375	1.202380707589437
1.38	1.20368161319433
1.385	1.2029138131750006
1.39	1.2043474636685934
1.395	1.2037297177564659
1.4	1.205230216219909
1.405	1.2046433841250606
1.41	1.2061084416100374
1.415	1.2054458935830732
1.42	1.2068619763188715
1.425	1.2063831115547363
1.43	1.2065349156220173
1.435	1.2080819610017524
1.44	1.2075612895874812
1.445	1.2090058631380074
1.45	1.208385969121727
1.455	1.2085505781445653
1.46	1.210095324952044
1.465	1.209576190491188
1.47	1.2110477267965807
1.475	1.2106410805318841
1.48	1.2106916572448747
1.485	1.212241957341353
1.49	1.2118235518951244
1.495	1.2119601501073167
1.5	1.2131497240614368
1.505	1.2134100010190843
1.51	1.2133360868151921
1.515	1.2136076095803203
1.52	1.2152428538046711
1.525	1.214766152153397
1.53	1.2149777107489945
1.535	1.215981303802551
1.54	1.216632030680429
1.545	1.216474892765932
1.55	1.2167308381560173
1.555	1.2173233751450272
1.56	1.2186960181390556
1.565	1.218359303385074
1.57	1.218607920627455
1.575	1.2189496906901816
1.58	1.2206489528434008
1.585	1.2202742259266561
1.59	1.220442866606939
1.595	1.2207306534468678
1.6	1.221075678569249
1.605	1.2214669751110105
1.61	1.223195308422851
1.615	1.222875379965492
1.62	1.2229992806126666
1.625	1.223195494369985
1.63	1.2234822787807813
1.635	1.223812458818088
1.64	1.224173234428191
1.645	1.2245963198939098
1.65	1.2262711043961727
1.655	1.2259242690001537
1.66	1.22612522229616
1.665	1.2264286232769632
1.67	1.2267708475877686
1.675	1.2271363512663755
1.68	1.2275198633150874
1.685	1.2279148846491017
1.69	1.228322105258619
1.695	1.2287381952285827
1.7	1.229329040811163
1.705	1.2298402133754842
1.71	1.2303336371708244
1.715	1.2308213165788764
1.72	1.231303082751056
1.725	1.2317818023031186
1.73	1.2322517633755892
1.735	1.2326621421333992
1.74	1.232949873642408
1.745	1.2333225492651618
1.75	1.2337187350084093
1.755	1.2341264778684182
1.76	1.2345407689769021
1.765	1.2349578695608359
1.77	1.2353679193454044
1.775	1.2357222260321663
1.78	1.2358239970910085
1.785	1.2360783871029475
1.79	1.2363751128602256
1.795	1.2366948011209054
1.8	1.2370278105268087
1.805	1.237367218777398
1.81	1.2377067412549316
1.815	1.2380276600822469
1.82	1.2374830875291425
1.825	1.2374257687870636
1.83	1.2381836675556843
1.835	1.2386074544954655
1.84	1.2389995949022687
1.845	1.2393773014331972
1.85	1.2397467281921974
1.855	1.2401089226233015
1.86	1.2404856264848279
1.865	1.2395058520528734
1.87	1.2407607741326443
1.875	1.2413528714838509
1.88	1.241863416083672
1.885	1.2423323760242213
1.89	1.2427610702877103
1.895	1.2422666702125744
1.9	1.2426583157935105
1.905	1.2436110946475025
1.91	1.2443063745486074
1.915	1.2448680701425552
1.92	1.245282509120951
1.925	1.24431469995636
1.93	1.2457021171888791
1.935	1.2463619452782608
1.94	1.246900488216912
1.945	1.2472905492584598
1.95	1.24588664300137
1.955	1.2469255464578262
1.96	1.2473514074593237
1.965	1.247671392426782
1.97	1.246539838352425
1.975	1.2477626608950048
1.98	1.2482983810497208
1.985	1.2487085386711705
1.99	1.2476124186322217
1.995	1.2488795743796914
2.0	1.2495227884530986
2.005	1.2499543098961534
2.01	1.2488853888618112
2.015	1.2502492204105815
2.02	1.2508425270686945
2.025	1.2498321823201601
2.03	1.2510618332814316
2.035	1.251742039903857
2.04	1.252165350861887
2.045	1.251017324247724
2.05	1.2523862141165614
2.055	1.2529446704892966
2.06	1.2518379851097972
2.065	1.253244821760801
2.07	1.2538494384107133
2.075	1.2527580395903808
2.08	1.2541597783384095
2.085	1.2547916128979686
2.09	1.2536867417679616
2.095	1.2551338121949636
2.1	1.2557822282781685
2.105	1.2546665022154333
2.11	1.256156034560658
2.115	1.2567614196035075
2.12	1.2556913071367188
2.125	1.257196243873003
2.13	1.2574099392098947
2.135	1.256939781989199
2.14	1.258412107767245
2.145	1.2573674448792815
2.15	1.2589774830286622
2.155	1.2596707856842395
2.16	1.2586043669400075
2.165	1.2602144422715982
2.17	1.2591749192896122
2.175	1.260762768634367
2.18	1.2614759267588398
2.185	1.2603161947074573
2.19	1.2617464530543312
2.195	1.2606088385317626
2.2	1.2621518881642577
2.205	1.2616571932858052
2.21	1.2623095698570839
2.215	1.2632708581332566
2.22	1.262162571818092
2.225	1.2637453672817505
2.23	1.2626579455669684
2.235	1.2642463370616852
2.24	1.263180924326392
2.245	1.2646928142369254
2.25	1.264444689149356
2.255	1.264790990222414
2.26	1.2658279337218798
2.265	1.2647937039562533
2.27	1.266347263671758
2.275	1.2652808893126075
2.28	1.266910945074268
2.285	1.2658112387308997
2.29	1.2673508935853743
2.295	1.2661526188747054
2.3	1.2677221612013605
2.305	1.2665965941130004
2.31	1.2682028323420944
2.315	1.2670953214768264
2.32	1.268716743612977
2.325	1.267622384949229
2.33	1.2692550639112348
2.335	1.2681659258952716
2.34	1.2698038973596963
2.345	1.2687475074908483
2.35	1.270454156324201
2.355	1.2693834715937378
2.36	1.2710377710158731
2.365	1.2700248998497954
2.37	1.2710837959068992
2.375	1.2709806038608966
2.38	1.2706293347073332
2.385	1.272277675187449
2.39	1.2712808996837823
2.395	1.2729435464098597
2.4	1.2715830190317885
2.405	1.2730570477638523
2.41	1.2718955707283575
2.415	1.273367164972979
2.42	1.2723671434291044
2.425	1.2721931049157627
2.43	1.273784887568956
2.435	1.272753429900132
2.44	1.274379440475845
2.445	1.2733016057803261
2.45	1.2748798811395716
2.455	1.2740133481915388
2.46	1.2739445315824323
2.465	1.275786119462173
2.47	1.2747414596138373
2.475	1.2764901959090542
2.48	1.275513545907009
2.485	1.2753976637141577
2.49	1.2772318173089288
2.495	1.2761700523188289
