# Supplementary material for: A Mechanistic DNA Repair and Survival Model (Medras): Applications to Intrinsic Radiosensitivity, Relative Biological Effectiveness and Dose-Rate
Source: Front Oncol. 2021 Jun 29;11:689112. doi: 10.3389/fonc.2021.689112 (PMC8276175; doi:10.3389/fonc.2021.689112)
Supplement: Supplementary Data Sheet 2 — Medras model code used to generate data in this work. [file DataSheet_2.zip › Medras/Data/TrackData/Nitrogen/EnergyRange_Radial Energy_NitrogenRun24MeV.csv]

# Value of 1 to indicate we must rescale to breaks
1
# Particle ID to identify what particle we use by Z. Taken from command line.
7
# Total LET value for curve
730.359632812
# Average energy deposit at a given range. Distances um; energies in keV
# Input file name: Radial Energy_NitrogenRun24MeV.csv
# Written at: 2019-04-11 10:18:58.046000
# r	Energy
0.0	3.2958598391362246
0.005	5.398396952831792
0.01	6.024980059558878
0.015	6.435595867528729
0.02	6.71488351807345
0.025	6.92416530285327
0.03	7.089594916841825
0.035	7.212971185271213
0.04	7.30810724564699
0.045	7.382521435235462
0.05	7.474960126727094
0.055	7.506023254098546
0.06	7.534037435968034
0.065	7.55643636983764
0.07	7.572296354187751
0.075	7.581096050606787
0.08	7.586500129767456
0.085	7.589712912370429
0.09	7.588276227716005
0.095	7.584011602226279
0.1	7.576199514962406
0.105	7.567518902970548
0.11	7.557751804176773
0.115	7.545475721635596
0.12	7.534465467859729
0.125	7.523678040356373
0.13	7.512876381712651
0.135	7.501801698932049
0.14	7.491243692707376
0.145	7.480164672120379
0.15	7.469533537776869
0.155	7.459939355100291
0.16	7.45030064938453
0.165	7.441404972457077
0.17	7.433142718222162
0.175	7.425491211333178
0.18	7.418383080049539
0.185	7.411721484639143
0.19	7.405697316113752
0.195	7.399757845522778
0.2	7.393954631680509
0.205	7.388686651701621
0.21	7.383668549261129
0.215	7.379330607446177
0.22	7.375261822597375
0.225	7.3714766072366995
0.23	7.367942728163057
0.235	7.364634569216755
0.24	7.361584522515034
0.245	7.358705710686766
0.25	7.3560072398393075
0.255	7.3534608457305435
0.26	7.351087359017766
0.265	7.34891026742464
0.27	7.3469215551407725
0.275	7.345090460562205
0.28	7.343353041035239
0.285	7.341698555434682
0.29	7.340122388655829
0.295	7.3386621181965666
0.3	7.3373025480689416
0.305	7.336023757482625
0.31	7.334823859391586
0.315	7.33369056901469
0.32	7.332619175795357
0.325	7.331607879548142
0.33	7.33064644931491
0.335	7.329737777859625
0.34	7.328873399947176
0.345	7.3280498578678115
0.35	7.327269116737185
0.355	7.326521812826016
0.36	7.3258123796660515
0.365	7.325134306325153
0.37	7.324484246518104
0.375	7.323866364094512
0.38	7.323271712608788
0.385	7.322705092834229
0.39	7.322161814809178
0.395	7.321638085225391
0.4	7.321139528394284
0.405	7.3206577231747225
0.41	7.3201967068818545
0.415	7.319754256846345
0.42	7.319325922267514
0.425	7.318923175180529
0.43	7.3185311815988
0.435	7.318150591784435
0.44	7.317783932174707
0.445	7.317431061229181
0.45	7.317091676172009
0.455	7.3167765371445155
0.46	7.316475842396319
0.465	7.316166220528197
0.47	7.315853353349693
0.475	7.315561332048197
0.48	7.315278143513486
0.485	7.315007317529885
0.49	7.314743430188584
0.495	7.314490057939887
0.5	7.314243703653204
0.505	7.314005158174535
0.51	7.3137748593424705
0.515	7.313549918643147
0.52	7.313333941550881
0.525	7.313121986051168
0.53	7.312918898384021
0.535	7.312719035561589
0.54	7.3125276907212
0.545	7.3123391066579515
0.55	7.312158479920397
0.555	7.3119804914551105
0.56	7.311809590105331
0.565	7.311641863606613
0.57	7.311479390267141
0.575	7.311321662912358
0.58	7.31116661402154
0.585	7.311017856629322
0.59	7.310870550882402
0.595	7.310729860099659
0.6	7.310590080066835
0.605	7.310457067518545
0.61	7.310325556782284
0.615	7.310211969583241
0.62	7.310100579601102
0.625	7.309985398548466
0.63	7.309857772877389
0.635	7.30973325031157
0.64	7.30961619895748
0.645	7.309502556006385
0.65	7.309392612416482
0.655	7.309285087275815
0.66	7.309180774219824
0.665	7.309078511358359
0.67	7.308979215179708
0.675	7.308881731703249
0.68	7.308787042712112
0.685	7.308693982511011
0.69	7.308603575159832
0.695	7.308514643466691
0.7	7.308428239930456
0.705	7.308343179218283
0.71	7.308260533181235
0.715	7.308179115565372
0.72	7.308100006411458
0.725	7.308022025647121
0.73	7.30794625481348
0.735	7.307871527352872
0.74	7.307798917712422
0.745	7.307727281224457
0.75	7.307657678456398
0.755	7.307588995047065
0.76	7.307522275751235
0.765	7.307456455979848
0.77	7.307392557476268
0.775	7.30732961682442
0.78	7.307268709513154
0.785	7.307209270956556
0.79	7.307155560943305
0.795	7.307125014212538
0.8	7.307085224792344
0.805	7.307040131168244
0.81	7.306985453653562
0.815	7.306924789260079
0.82	7.306871818125601
0.825	7.306818372787357
0.83	7.306770155139183
0.835	7.306719573791945
0.84	7.3066709817411875
0.845	7.306626158583558
0.85	7.306578140975219
0.855	7.30653368107113
0.86	7.306490199869796
0.865	7.306445569555307
0.87	7.306407785041332
0.875	7.306368656940097
0.88	7.306329477033291
0.885	7.30629066097064
0.89	7.306252285416035
0.895	7.306214368230987
0.9	7.306176842546176
0.905	7.30613945427662
0.91	7.306096933943699
0.915	7.3060532777243985
0.92	7.3060139486860045
0.925	7.305974534249167
0.93	7.305936716922357
0.935	7.305900193124907
0.94	7.305865641596992
0.945	7.305830041297166
0.95	7.30579540649928
0.955	7.305761779610874
0.96	7.3057297291347405
0.965	7.305698011344389
0.97	7.305666370961917
0.975	7.305640825258567
0.98	7.305617263472194
0.985	7.305591467041689
0.99	7.305566006060022
0.995	7.305541756109773
1.0	7.305528654507984
1.005	7.305511692336024
1.01	7.305493772122406
1.015	7.305472480962906
1.02	7.305449730603161
1.025	7.30541811539245
1.03	7.305391391299524
1.035	7.305366889912186
1.04	7.305341573532674
1.045	7.3053147030219
1.05	7.305286792493833
1.055	7.305260630596514
1.06	7.3052357901250025
1.065	7.305212301262121
1.07	7.305191963182747
1.075	7.305172486465255
1.08	7.305152113809688
1.085	7.305131759189069
1.09	7.305111821165904
1.095	7.305088559757412
1.1	7.305064822271302
1.105	7.3050427932047395
1.11	7.3050213959680566
1.115	7.305000223497196
1.12	7.304975287689122
1.125	7.304952521342605
1.13	7.304930954778663
1.135	7.304910029177386
1.14	7.3048896342455745
1.145	7.304869706072396
1.15	7.304850200093861
1.155	7.304831087814149
1.16	7.304812358023783
1.165	7.304793999514005
1.17	7.304776012742
1.175	7.304758405838033
1.18	7.30474121741701
1.185	7.304724512570251
1.19	7.304708469231169
1.195	7.304693771451039
1.2	7.304691591319747
1.205	7.304697048494621
1.21	7.304693991750039
1.215	7.30468830876197
1.22	7.30468025020791
1.225	7.304670641259678
1.23	7.30464765663767
1.235	7.304626038685054
1.24	7.30460871914887
1.245	7.304592462292483
1.25	7.304577259843423
1.255	7.304563358320178
1.26	7.304550093554957
1.265	7.304536920383268
1.27	7.304524274574128
1.275	7.304513589115872
1.28	7.304504577892331
1.285	7.304508449795805
1.29	7.3045565704748805
1.295	7.304580155861264
1.3	7.304589354043171
1.305	7.304601024471392
1.31	7.304607339967136
1.315	7.304588809905457
1.32	7.304523517960343
1.325	7.304486575311354
1.33	7.304463256847736
1.335	7.3044397950250985
1.34	7.304414956658119
1.345	7.304395100460885
1.35	7.304383328722365
1.355	7.304360598703791
1.36	7.304342690605493
1.365	7.304333861039639
1.37	7.304313819226423
1.375	7.304297011859571
1.38	7.304286861929884
1.385	7.304273021528716
1.39	7.304255829634941
1.395	7.304242337172257
1.4	7.304236085663219
1.405	7.304217954180379
1.41	7.3042041757889855
1.415	7.304199197051822
1.42	7.304182438855322
1.425	7.304168680508887
1.43	7.304161508674192
1.435	7.304150222942783
1.44	7.304135460177707
1.445	7.304124287145612
1.45	7.304120336547386
1.455	7.30410417847239
1.46	7.304092346374462
1.465	7.304089372060764
1.47	7.304074318263363
1.475	7.3040622455823545
1.48	7.30405687445474
1.485	7.3040470685489165
1.49	7.304033816712053
1.495	7.304024137445168
1.5	7.304021743401227
1.505	7.30400689640491
1.51	7.303996414504339
1.515	7.303994903448318
1.52	7.303981070933545
1.525	7.303970255451863
1.53	7.303966346477159
1.535	7.303957606041603
1.54	7.303945601929174
1.545	7.30393718521597
1.55	7.303936166427862
1.555	7.3039225186687355
1.56	7.303913361554398
1.565	7.30391341002374
1.57	7.3039010901237855
1.575	7.3038921707715465
1.58	7.303891285847792
1.585	7.303900557952481
1.59	7.3039057133556184
1.595	7.303907071311309
1.6	7.303907096049818
1.605	7.303906356451847
1.61	7.303905118302349
1.615	7.3039035244141495
1.62	7.303901692989092
1.625	7.303899688054049
1.63	7.303897557455944
1.635	7.303895394426884
1.64	7.3038932709052204
1.645	7.303891375078358
1.65	7.303891369302174
1.655	7.303887318447319
1.66	7.303866637287581
1.665	7.303871397077065
1.67	7.303856676255777
1.675	7.30386106272398
1.68	7.303846776247251
1.685	7.303851436218172
1.69	7.303837485402918
1.695	7.3038423024620664
1.7	7.303828616570056
1.705	7.303833540669919
1.71	7.303820078193549
1.715	7.303825074769621
1.72	7.303811809445828
1.725	7.303816858691964
1.73	7.303803770563834
1.735	7.303808863670297
1.74	7.303795949521282
1.745	7.303801069768382
1.75	7.303788322410564
1.755	7.303793457677383
1.76	7.303780871743171
1.765	7.303786013186175
1.77	7.303773581357666
1.775	7.303778721531872
1.78	7.303766435883645
1.785	7.30377155879195
1.79	7.303759408629611
1.795	7.303764490155975
1.8	7.303752446269662
1.805	7.303757430940723
1.81	7.30374540405807
1.815	7.303750079942135
1.82	7.303737216449412
1.825	7.303720846011685
1.83	7.303736222839373
1.835	7.303715801398018
1.84	7.303704782839846
1.845	7.303722109442151
1.85	7.303699458283132
1.855	7.303692420075876
1.86	7.303707641568033
1.865	7.303685145331242
1.87	7.3036858210446525
1.875	7.3036909827592
1.88	7.303671779866535
1.885	7.303687017557409
1.89	7.303670407991456
1.895	7.303658871970776
1.9	7.303677474036143
1.905	7.303656323212653
1.91	7.303648315099156
1.915	7.303666315123843
1.92	7.303644052708754
1.925	7.303641000083952
1.93	7.303653574011731
1.935	7.303632686264574
1.94	7.303645398775204
1.945	7.303634294901718
1.95	7.30362116949083
1.955	7.303639866946387
1.96	7.303620550005381
1.965	7.303611457735581
1.97	7.303631120523946
1.975	7.303609338866347
1.98	7.303604128980693
1.985	7.303620912071749
1.99	7.303599291567377
1.995	7.303602989863746
2.0	7.303607369323704
2.005	7.303589700596187
2.01	7.303607338060649
2.015	7.303590881569208
2.02	7.303580761955021
2.025	7.3036015744785345
2.03	7.303581277153783
2.035	7.303575820461759
2.04	7.303606711302535
2.045	7.303600742054898
2.05	7.3036045401196645
2.055	7.303606059346662
2.06	7.30360353398132
2.065	7.3036066855272885
2.07	7.30360763694944
2.075	7.30360405063708
2.08	7.303605630894855
2.085	7.30360388101693
2.09	7.303581251371049
2.095	7.30356681026419
2.1	7.303557467650319
2.105	7.303568586117864
2.11	7.303552592569734
2.115	7.3035416893312535
2.12	7.303535012845236
2.125	7.303548451659867
2.13	7.303531908184243
2.135	7.303522598385451
2.14	7.303517476814128
2.145	7.303531541748478
2.15	7.303514661713898
2.155	7.303506312177933
2.16	7.303502703040199
2.165	7.303516257887563
2.17	7.303499407262663
2.175	7.303491754786325
2.18	7.3034901297684485
2.185	7.303501816257752
2.19	7.303485469317193
2.195	7.303478432682311
2.2	7.303480164902291
2.205	7.303487398190791
2.21	7.303472422215882
2.215	7.3034660210737306
2.22	7.303476558107189
2.225	7.303470435241121
2.23	7.303459644124228
2.235	7.303454142433606
2.24	7.303468334256608
2.245	7.303456952893774
2.25	7.303447944955572
2.255	7.303443194980479
2.26	7.3034590184842285
2.265	7.303445093706093
2.27	7.3034370651251805
2.275	7.3034330874899265
2.28	7.303449503672179
2.285	7.303434216325342
2.29	7.303426843617735
2.295	7.303423833523087
2.3	7.303439989944633
2.305	7.303424077607459
2.31	7.30341723710078
2.315	7.303415598310439
2.32	7.30343052024456
2.325	7.303414575745764
2.33	7.303408226425484
2.335	7.3034088206026615
2.34	7.30342097785651
2.345	7.303405716338177
2.35	7.3033999357264285
2.355	7.30340513997969
2.36	7.303410765863188
2.365	7.303397635609892
2.37	7.30339272676078
2.375	7.303406838423343
2.38	7.303399785585827
2.385	7.30339156715379
2.39	7.303389063753095
2.395	7.303410526886875
2.4	7.30343016919939
2.405	7.3034521350388895
2.41	7.303456623396961
2.415	7.303471921080078
2.42	7.303476092398447
2.425	7.303481998004723
2.43	7.303494259689704
2.435	7.303493972780102
2.44	7.303506761059683
2.445	7.303504166549527
2.45	7.303512805864026
2.455	7.303487675286625
2.46	7.303490310721876
2.465	7.303486851063741
2.47	7.303472234546454
2.475	7.303479385441436
2.48	7.303479882160835
2.485	7.303465978123216
2.49	7.303472885781675
2.495	7.303475497712986
