# Supplementary material for: A Mechanistic DNA Repair and Survival Model (Medras): Applications to Intrinsic Radiosensitivity, Relative Biological Effectiveness and Dose-Rate
Source: Front Oncol. 2021 Jun 29;11:689112. doi: 10.3389/fonc.2021.689112 (PMC8276175; doi:10.3389/fonc.2021.689112)
Supplement: Supplementary Data Sheet 2 — Medras model code used to generate data in this work. [file DataSheet_2.zip › Medras/Data/TrackData/Nitrogen/EnergyRange_Radial Energy_NitrogenRun360MeV.csv]

# Value of 1 to indicate we must rescale to breaks
1
# Particle ID to identify what particle we use by Z. Taken from command line.
7
# Total LET value for curve
93.3528712086
# Average energy deposit at a given range. Distances um; energies in keV
# Input file name: Radial Energy_NitrogenRun360MeV.csv
# Written at: 2019-04-11 10:23:57.993000
# r	Energy
0.0	0.2696233351978908
0.005	0.40477087371338905
0.01	0.4471028099338933
0.015	0.47203079851962787
0.02	0.48668485179799664
0.025	0.49935207484401817
0.03	0.5106665166109042
0.035	0.5202968275776216
0.04	0.5285554283943505
0.045	0.5351321961196368
0.05	0.5467977509652193
0.055	0.5522330435214634
0.06	0.5578670759870168
0.065	0.5632623144615966
0.07	0.5685519882013352
0.075	0.5736880286279986
0.08	0.5784974595682709
0.085	0.5829833021819976
0.09	0.5872841392438557
0.095	0.5914660278863175
0.1	0.5952971969423977
0.105	0.598570637404356
0.11	0.6022835922741852
0.115	0.6058920749009544
0.12	0.6091283467462517
0.125	0.6121814152683491
0.13	0.6152005908082699
0.135	0.6179719979182249
0.14	0.6206769593979997
0.145	0.6235013511706133
0.15	0.6261320641600518
0.155	0.6286559268293286
0.16	0.6312788449569914
0.165	0.6336508077855345
0.17	0.6359634205449126
0.175	0.6382987160673362
0.18	0.6404830027479393
0.185	0.6427141011832902
0.19	0.6447979796561575
0.195	0.6468811672833402
0.2	0.6489956791806332
0.205	0.6508679783619971
0.21	0.6527003225355871
0.215	0.6544682716013159
0.22	0.6561051737765049
0.225	0.6576539418655369
0.23	0.6593937494106847
0.235	0.6613045432198393
0.24	0.6629628442716958
0.245	0.6645929698708789
0.25	0.6661780861264822
0.255	0.6676031640755188
0.26	0.6692707983988859
0.265	0.6710477741624267
0.27	0.6727752606283537
0.275	0.6745526740428478
0.28	0.6758740263596262
0.285	0.6773085789489802
0.29	0.6786372971669733
0.295	0.6803023876403629
0.3	0.6815612643903793
0.305	0.6830358372260367
0.31	0.6843413687848796
0.315	0.6857034314784721
0.32	0.6871058016698594
0.325	0.6885227155410509
0.33	0.6898445724084281
0.335	0.6911305631840279
0.34	0.6922057796369305
0.345	0.6933013678504233
0.35	0.6944182082574462
0.355	0.6954025025949034
0.36	0.6964401777510498
0.365	0.6975879662896824
0.37	0.698621561049871
0.375	0.6996189069831771
0.38	0.7006678345759465
0.385	0.701786186081108
0.39	0.702972455104029
0.395	0.7041410343782263
0.4	0.7049807855107222
0.405	0.7061208111499807
0.41	0.7069136833599754
0.415	0.7083983495056977
0.42	0.7095251262337268
0.425	0.7106055983487288
0.43	0.7117098294902924
0.435	0.7126832230774074
0.44	0.7136599321589643
0.445	0.7144776373462806
0.45	0.7151900324623347
0.455	0.7164717064997235
0.46	0.7172582512566555
0.465	0.7184228445003155
0.47	0.7190536892282847
0.475	0.7201429521567583
0.48	0.7211837921261829
0.485	0.721975510211599
0.49	0.722726222500562
0.495	0.7235822328997937
0.5	0.7243364399244747
0.505	0.7249809653332985
0.51	0.7256229141961462
0.515	0.7267844658892494
0.52	0.7277786595975326
0.525	0.72824988771874
0.53	0.7295376317201953
0.535	0.7299664341843033
0.54	0.7311853048370042
0.545	0.7316286481383131
0.55	0.7322305817072972
0.555	0.7333073744242685
0.56	0.7339755681327118
0.565	0.7345774576011714
0.57	0.7353266012112857
0.575	0.7361936516775082
0.58	0.7370589855668778
0.585	0.737865558103863
0.59	0.7385395111019758
0.595	0.7390562156412539
0.6	0.7397274447862384
0.605	0.740807530291145
0.61	0.741712452319215
0.615	0.7420473298472665
0.62	0.7433046420833198
0.625	0.7438569163269144
0.63	0.7449135535444776
0.635	0.7454354586352032
0.64	0.7467552746895502
0.645	0.7469488780141922
0.65	0.7476987203112289
0.655	0.7486178956900833
0.66	0.7488261251970793
0.665	0.7493160775137933
0.67	0.7499172724628402
0.675	0.7508778243205062
0.68	0.7516300167619945
0.685	0.7524277018112128
0.69	0.7530157816088354
0.695	0.75370416577346
0.7	0.7542912594380798
0.705	0.7549030520102493
0.71	0.7554334879933244
0.715	0.7563553563353004
0.72	0.7570964031863545
0.725	0.7576035470717037
0.73	0.7579379537405189
0.735	0.7584050104907875
0.74	0.7593134542155322
0.745	0.7598529167471032
0.75	0.7602561106789534
0.755	0.7612317529763066
0.76	0.7612956843380955
0.765	0.7623904675904668
0.77	0.7625081853515838
0.775	0.7635176849794925
0.78	0.763554799468928
0.785	0.7646280489409784
0.79	0.7647125332425077
0.795	0.7651080051747987
0.8	0.7662018171583996
0.805	0.766316125716941
0.81	0.7667045604640468
0.815	0.7675353380919719
0.82	0.7678766225371975
0.825	0.7682040839205727
0.83	0.768624742010365
0.835	0.7690804420111838
0.84	0.7697027173346407
0.845	0.7705024767063063
0.85	0.7709880853067443
0.855	0.7714227947578493
0.86	0.7719482147728487
0.865	0.7724950515500968
0.87	0.7730684376849357
0.875	0.7736505090250689
0.88	0.7741277316811941
0.885	0.7745871012337538
0.89	0.7749338397536285
0.895	0.7757972076924671
0.9	0.7764677134626455
0.905	0.777108996716519
0.91	0.7776928073210227
0.915	0.7779495198578833
0.92	0.7783074022251979
0.925	0.7791781683245314
0.93	0.779806872964538
0.935	0.7799021738553573
0.94	0.7805155857780439
0.945	0.7813131031318662
0.95	0.7815952613150512
0.955	0.7820153741904221
0.96	0.7828888729276589
0.965	0.7827951711031883
0.97	0.7838713425205807
0.975	0.7839093751482007
0.98	0.7846807699381718
0.985	0.7849484564475622
0.99	0.7855936999189699
0.995	0.7860582877008482
1.0	0.786725969685636
1.005	0.7869611477460803
1.01	0.7881923383781988
1.015	0.7881809412726144
1.02	0.7893183406247672
1.025	0.7891367150133374
1.03	0.7894390887366489
1.035	0.7906010111873064
1.04	0.7905448319413709
1.045	0.7909055475595765
1.05	0.7921358259908008
1.055	0.7921085009255809
1.06	0.7924839845803963
1.065	0.7933307252913002
1.07	0.7938946797280728
1.075	0.7940482174115149
1.08	0.7944366878689403
1.085	0.7948732348385081
1.09	0.7959701450198541
1.095	0.7962313170379293
1.1	0.7965472491057036
1.105	0.7969750292954839
1.11	0.7974274901530815
1.115	0.7978849186978718
1.12	0.7982437176282311
1.125	0.7985321130167461
1.13	0.7990519793596303
1.135	0.7996615729410114
1.14	0.800258546684192
1.145	0.8005064142132554
1.15	0.8010186953436107
1.155	0.8015069658189773
1.16	0.8019910744127038
1.165	0.802471320286141
1.17	0.802924615899492
1.175	0.8026751682001536
1.18	0.8029333053382003
1.185	0.8035340745146289
1.19	0.803982679469201
1.195	0.8044133266668312
1.2	0.8047798713185131
1.205	0.8051046253641447
1.21	0.8054774502478439
1.215	0.8058591039674067
1.22	0.8058009873280773
1.225	0.8061021948452733
1.23	0.8067696365685334
1.235	0.8072626749410898
1.24	0.8077233358783454
1.245	0.8078224732966072
1.25	0.80797569315345
1.255	0.8087755400690686
1.26	0.8095146025356751
1.265	0.8098966482221911
1.27	0.8098736941959902
1.275	0.8108561193022122
1.28	0.8114608053697617
1.285	0.8110732150576636
1.29	0.8119666775018008
1.295	0.8125234933089156
1.3	0.8121282474717697
1.305	0.8131209862179125
1.31	0.8137082530568214
1.315	0.8132799505838173
1.32	0.814160647071777
1.325	0.8146692112712186
1.33	0.814244916857864
1.335	0.8152534449646148
1.34	0.8149114866779362
1.345	0.815921856311498
1.35	0.8166597417473053
1.355	0.8163399988120107
1.36	0.8174690183669565
1.365	0.8171429951966037
1.37	0.8182997337060482
1.375	0.8179740009447537
1.38	0.8191894264514875
1.385	0.818897794930684
1.39	0.8201206318634523
1.395	0.8197953367337462
1.4	0.821010269831626
1.405	0.8206662035344967
1.41	0.8217620755857862
1.415	0.8212278670792649
1.42	0.8222547466749637
1.425	0.821897294614515
1.43	0.8220205655768332
1.435	0.8231620704876895
1.44	0.8228127762124615
1.445	0.8239423282249161
1.45	0.8235747231493742
1.455	0.8237416195412005
1.46	0.8249269220906765
1.465	0.8245842566795261
1.47	0.8257126806847621
1.475	0.8253939568291812
1.48	0.8253458341615496
1.485	0.8264178794186511
1.49	0.8260730750684981
1.495	0.8261641008368896
1.5	0.8270012027184166
1.505	0.8271706429446858
1.51	0.8271270676367548
1.515	0.8273713257440501
1.52	0.8285860698523295
1.525	0.8282606298847717
1.53	0.8284271957112215
1.535	0.8291565610878486
1.54	0.8296276696640278
1.545	0.8294970604252335
1.55	0.8294915577121814
1.555	0.8297891045162141
1.56	0.8306842883396348
1.565	0.8303956642813544
1.57	0.8305222055733926
1.575	0.8307194443939355
1.58	0.8318754215453041
1.585	0.8316216760100262
1.59	0.8317636015822442
1.595	0.8319672005466678
1.6	0.832205737116164
1.605	0.8324725598066153
1.61	0.83369095913277
1.615	0.8334245366261889
1.62	0.8334736450279473
1.625	0.8335411994384059
1.63	0.8336972126561994
1.635	0.8338905260510947
1.64	0.8341092901777684
1.645	0.8343605489228897
1.65	0.835517719359911
1.655	0.8352365317295511
1.66	0.83541721117072
1.665	0.8356405286913052
1.67	0.8358816980806507
1.675	0.8361350099145682
1.68	0.8363979797712571
1.685	0.8366661157213225
1.69	0.8369381784630936
1.695	0.8371967828680441
1.7	0.8374460023121597
1.705	0.8377112754854998
1.71	0.8379836717393903
1.715	0.8382619895441363
1.72	0.8385429919178822
1.725	0.8388270641722662
1.73	0.8391101331130476
1.735	0.8393644268723698
1.74	0.8395767933393936
1.745	0.8398260854387252
1.75	0.8400877731645865
1.755	0.8403566381495312
1.76	0.8406305798887259
1.765	0.8409083933303874
1.77	0.8411865510177554
1.775	0.8414513310869839
1.78	0.8417197899453376
1.785	0.8419971538345177
1.79	0.8422780569678483
1.795	0.8425619819474182
1.8	0.84284727862337
1.805	0.8431319182431137
1.81	0.8434139018912544
1.815	0.8436857869977495
1.82	0.8434107110970488
1.825	0.8434513113765431
1.83	0.8440678290572988
1.835	0.8444309765949426
1.84	0.8447654804801892
1.845	0.8450852648974889
1.85	0.845395736100243
1.855	0.8456991948815606
1.86	0.8460350736662386
1.865	0.8453676135394272
1.87	0.8463457547193797
1.875	0.8468204276637151
1.88	0.8472323813297414
1.885	0.8476100615787748
1.89	0.8479544173962279
1.895	0.8476097118572272
1.9	0.8479147448612755
1.905	0.8484652987614971
1.91	0.8487836715810119
1.915	0.8490923449544979
1.92	0.8493429629551975
1.925	0.8486042637691507
1.93	0.8495355588388209
1.935	0.8499668724424085
1.94	0.8503256963347775
1.945	0.8506209006773012
1.95	0.8498942208588416
1.955	0.8509100402916011
1.96	0.8513807626367007
1.965	0.8517424234824726
1.97	0.8509773054439194
1.975	0.8519948871995267
1.98	0.8524787768053851
1.985	0.8528596063060642
1.99	0.8520830615082652
1.995	0.8530781030040724
2.0	0.8535820115521556
2.005	0.8539438573639294
2.01	0.8531661180235192
2.015	0.8542274413464863
2.02	0.8547066684477387
2.025	0.8539562702798262
2.03	0.8549493397407597
2.035	0.8554825845614472
2.04	0.855868071399138
2.045	0.8550693011296484
2.05	0.8561731325389126
2.055	0.8566480663249354
2.06	0.8558431272875897
2.065	0.8569579972395569
2.07	0.8574552596701674
2.075	0.8566499011281636
2.08	0.8577484023329257
2.085	0.8582433794710098
2.09	0.857290885885214
2.095	0.858280660561357
2.1	0.8587123180776253
2.105	0.8578662592642167
2.11	0.858929962811067
2.115	0.8593529444969075
2.12	0.8585502258024635
2.125	0.8596316227061119
2.13	0.859779066824466
2.135	0.8593665579710515
2.14	0.8601693938332776
2.145	0.8593373929411297
2.15	0.8603534820551891
2.155	0.8607586602375981
2.16	0.8599624718890179
2.165	0.8610130406783978
2.17	0.860253356926841
2.175	0.8613029747100137
2.18	0.8617609201779582
2.185	0.8609650505272551
2.19	0.8621609290309027
2.195	0.8614038508530774
2.2	0.8625746416632172
2.205	0.8622416404668649
2.21	0.8627577752404283
2.215	0.8634766525038171
2.22	0.8626877078516817
2.225	0.8638551073635531
2.23	0.863075179590344
2.235	0.8642353657393257
2.24	0.863405189374148
2.245	0.8644566875495282
2.25	0.8642565129291502
2.255	0.8644913300487064
2.26	0.8652217748691959
2.265	0.8644651046240391
2.27	0.8655647124255029
2.275	0.8647962298936844
2.28	0.8659487575594369
2.285	0.8651567309653311
2.29	0.866226916709048
2.295	0.8653514634393791
2.3	0.8664403784568664
2.305	0.8656309190655666
2.31	0.8667507205975714
2.315	0.865957068271566
2.32	0.8670898506039658
2.325	0.8663070662531667
2.33	0.8674489625238635
2.335	0.8666701092417636
2.34	0.8678138026883556
2.345	0.8670291000035785
2.35	0.8681903006118988
2.355	0.8674216021508842
2.36	0.8685577726338846
2.365	0.8678331872245986
2.37	0.8685659353053297
2.375	0.8684679142044524
2.38	0.8682067039581597
2.385	0.8693611354427951
2.39	0.8686546245670588
2.395	0.8698147652318099
2.4	0.8689349922184282
2.405	0.8700388061594883
2.41	0.8692351977512683
2.415	0.8703205100105514
2.42	0.8696136736873785
2.425	0.8695053142426683
2.43	0.8706659202089244
2.435	0.8699360189228456
2.44	0.8711132234310904
2.445	0.8703456178461594
2.45	0.8714790591901784
2.455	0.8707570296915257
2.46	0.8706414813715557
2.465	0.871865893062353
2.47	0.8711127151211321
2.475	0.8722909834914957
2.48	0.8715930387200377
2.485	0.8714951911079462
2.49	0.872743809912364
2.495	0.8720018940601145
