# Supplementary material for: A Mechanistic DNA Repair and Survival Model (Medras): Applications to Intrinsic Radiosensitivity, Relative Biological Effectiveness and Dose-Rate
Source: Front Oncol. 2021 Jun 29;11:689112. doi: 10.3389/fonc.2021.689112 (PMC8276175; doi:10.3389/fonc.2021.689112)
Supplement: Supplementary Data Sheet 2 — Medras model code used to generate data in this work. [file DataSheet_2.zip › Medras/Data/TrackData/Nitrogen/EnergyRange_Radial Energy_NitrogenRun36MeV.csv]

# Value of 1 to indicate we must rescale to breaks
1
# Particle ID to identify what particle we use by Z. Taken from command line.
7
# Total LET value for curve
569.397481632
# Average energy deposit at a given range. Distances um; energies in keV
# Input file name: Radial Energy_NitrogenRun36MeV.csv
# Written at: 2019-04-11 10:19:35.860000
# r	Energy
0.0	2.278910164730622
0.005	3.5873698467924773
0.01	4.001586144136428
0.015	4.2783137156488555
0.02	4.476159848530733
0.025	4.635422653720067
0.03	4.773615526277856
0.035	4.891692518977904
0.04	4.991833715507051
0.045	5.075694484587946
0.05	5.189118219397311
0.055	5.250181407690236
0.06	5.307645726947613
0.065	5.3629439811162545
0.07	5.411749369771838
0.075	5.457334433354415
0.08	5.498461253221532
0.085	5.536012481718098
0.09	5.568822530109741
0.095	5.59895519346404
0.1	5.6278639925752545
0.105	5.654216385546569
0.11	5.680113844302116
0.115	5.70279766358302
0.12	5.722189844622523
0.125	5.741919290965329
0.13	5.759759406121577
0.135	5.775008875135648
0.14	5.790204606870343
0.145	5.8036952398518675
0.15	5.815866910335951
0.155	5.825403567849844
0.16	5.834215052999362
0.165	5.84231203668352
0.17	5.848604230436338
0.175	5.853863803261207
0.18	5.860430645517599
0.185	5.866462738052816
0.19	5.8716703295021535
0.195	5.876652384954518
0.2	5.880039111664023
0.205	5.882608860674892
0.21	5.8840917702668065
0.215	5.883467340487482
0.22	5.883893162693079
0.225	5.8852017294998715
0.23	5.884646357690238
0.235	5.883717562318809
0.24	5.883357424166519
0.245	5.883397010368809
0.25	5.882859659539811
0.255	5.881354982217326
0.26	5.880098858185902
0.265	5.879274664256594
0.27	5.877120450033747
0.275	5.87524482745062
0.28	5.873163078315223
0.285	5.871135605861148
0.29	5.868914293953184
0.295	5.8677674451765425
0.3	5.865957287665592
0.305	5.863887888898875
0.31	5.860861819924264
0.315	5.858705108504531
0.32	5.856687549949627
0.325	5.854082737969882
0.33	5.85143628206576
0.335	5.848865122869545
0.34	5.845572895197697
0.345	5.843062097793728
0.35	5.840871122763154
0.355	5.8380939970979
0.36	5.835333611710681
0.365	5.832031547836118
0.37	5.828497202324845
0.375	5.825199537894208
0.38	5.821874114884539
0.385	5.81917855917325
0.39	5.816703760689183
0.395	5.814311766553813
0.4	5.8116596140384935
0.405	5.8092919759662465
0.41	5.806846975971009
0.415	5.804019335334869
0.42	5.801051597798189
0.425	5.798034882324971
0.43	5.795241743551959
0.435	5.79288956466584
0.44	5.790762572546596
0.445	5.788386125074217
0.45	5.786091107748863
0.455	5.784114785225116
0.46	5.782194228312979
0.465	5.780446239693268
0.47	5.778659706563283
0.475	5.776728820256862
0.48	5.774039512231456
0.485	5.771960991566554
0.49	5.770044619650492
0.495	5.768313501575255
0.5	5.766576683266566
0.505	5.764934127840308
0.51	5.763322120046599
0.515	5.7617170067932015
0.52	5.760248561594352
0.525	5.758609564649
0.53	5.757191575710878
0.535	5.755692447129058
0.54	5.7542572035498285
0.545	5.752898883714183
0.55	5.7514459663604995
0.555	5.750160566494613
0.56	5.748891604298508
0.565	5.747647506063729
0.57	5.7464818408830185
0.575	5.745183023610273
0.58	5.743987691744527
0.585	5.742867310263763
0.59	5.741743799866065
0.595	5.740699454494072
0.6	5.739664544484028
0.605	5.738638468732566
0.61	5.737691176888369
0.615	5.736810237035704
0.62	5.735984105976526
0.625	5.735176587037323
0.63	5.734467340571943
0.635	5.733766270753836
0.64	5.733067366130799
0.645	5.732225261826839
0.65	5.731437829758326
0.655	5.730710106507397
0.66	5.729988611647893
0.665	5.72930024309837
0.67	5.728643119178619
0.675	5.7280115362567265
0.68	5.727399723060218
0.685	5.726806078390975
0.69	5.726210891452601
0.695	5.725627628115182
0.7	5.72506976728795
0.705	5.724521893102929
0.71	5.723979029807044
0.715	5.723461593856452
0.72	5.722963893842379
0.725	5.722501675667892
0.73	5.722041410268968
0.735	5.7215894208994476
0.74	5.721129210851291
0.745	5.720676962003104
0.75	5.720244882876689
0.755	5.719830691898441
0.76	5.719436046405707
0.765	5.719049328428197
0.77	5.718670522520388
0.775	5.718325728516912
0.78	5.717987288289213
0.785	5.717653212440834
0.79	5.7173221446470395
0.795	5.717022180820606
0.8	5.71672014973227
0.805	5.71641104945669
0.81	5.716083069220524
0.815	5.7157249912392665
0.82	5.715399877346348
0.825	5.715088985433529
0.83	5.714801116103207
0.835	5.714526613464516
0.84	5.714252087319601
0.845	5.713981718875531
0.85	5.7137086907163965
0.855	5.713440580775212
0.86	5.71318010430189
0.865	5.712924368804388
0.87	5.712660898546001
0.875	5.7124034240112485
0.88	5.712155255036063
0.885	5.711912521506663
0.89	5.7116640681205295
0.895	5.711424933190605
0.9	5.711190817533655
0.905	5.710963463785117
0.91	5.710742173900008
0.915	5.71052668606866
0.92	5.710312778534081
0.925	5.710104137055663
0.93	5.70990083516046
0.935	5.7097015831043
0.94	5.709503895802224
0.945	5.709310707917581
0.95	5.709122461802964
0.955	5.708932715813769
0.96	5.7087459578730195
0.965	5.708564218638475
0.97	5.708386364196595
0.975	5.708211936824727
0.98	5.708040957299991
0.985	5.707873202498738
0.99	5.707708870574661
0.995	5.707548945973539
1.0	5.707405952485368
1.005	5.707260552575539
1.01	5.707116195202837
1.015	5.706971099806977
1.02	5.706832304449311
1.025	5.706697879096442
1.03	5.70656293132625
1.035	5.706430926366983
1.04	5.706296572365292
1.045	5.706158588151454
1.05	5.706017841922917
1.055	5.705883073810716
1.06	5.705752342725069
1.065	5.705625965119541
1.07	5.705515242956942
1.075	5.705408828581636
1.08	5.705297543139535
1.085	5.705186020573792
1.09	5.705075428106839
1.095	5.704943897407764
1.1	5.704809593734166
1.105	5.704686873751636
1.11	5.704568865421792
1.115	5.7044548480896
1.12	5.7043529335988525
1.125	5.704261270062096
1.13	5.704164101971136
1.135	5.704066631054583
1.14	5.703969709101465
1.145	5.70387254860331
1.15	5.703775799401142
1.155	5.703680875964249
1.16	5.703587334734969
1.165	5.703495141802352
1.17	5.70340447090023
1.175	5.70331699278753
1.18	5.703230442915019
1.185	5.703145040862232
1.19	5.703060304295394
1.195	5.702976435034108
1.2	5.702892932558252
1.205	5.702809988858727
1.21	5.702728434908043
1.215	5.702647844626928
1.22	5.702567399920629
1.225	5.702488969783441
1.23	5.70241452480224
1.235	5.702340629300344
1.24	5.702266526397015
1.245	5.702191639174419
1.25	5.702117600836453
1.255	5.702044004193091
1.26	5.701958764245937
1.265	5.7018845524757005
1.27	5.70181201300298
1.275	5.701736108575031
1.28	5.701668724627321
1.285	5.701596717066248
1.29	5.70152524619258
1.295	5.701461838694749
1.3	5.701391392396247
1.305	5.70132302198164
1.31	5.701262180564673
1.315	5.701191762179884
1.32	5.701113140286607
1.325	5.70104230129362
1.33	5.700973482138419
1.335	5.700906254514523
1.34	5.700840901407877
1.345	5.700777748759993
1.35	5.700714242279536
1.355	5.700652354246696
1.36	5.7005926508674545
1.365	5.700533105174648
1.37	5.7004751355819
1.375	5.70042098623845
1.38	5.700397972303594
1.385	5.700365950056492
1.39	5.700333605125924
1.395	5.700289197955857
1.4	5.7002525546085625
1.405	5.700204972497048
1.41	5.70015672374279
1.415	5.700089383922971
1.42	5.700035714698904
1.425	5.6999820010035425
1.43	5.6999306670877745
1.435	5.699882612194995
1.44	5.699831903851846
1.445	5.699784376952284
1.45	5.6997340763299835
1.455	5.699686543130574
1.46	5.699641707647287
1.465	5.6995944532224225
1.47	5.699551475149805
1.475	5.699508252054913
1.48	5.699478582640115
1.485	5.699448129550137
1.49	5.699410337885514
1.495	5.699372180764236
1.5	5.6993379278420955
1.505	5.699300506773633
1.51	5.699259823431262
1.515	5.699213839972991
1.52	5.699174376020011
1.525	5.699131958484397
1.53	5.69909184658768
1.535	5.699054667043794
1.54	5.699017112255563
1.545	5.698978102845336
1.55	5.698942519329808
1.555	5.698907944325715
1.56	5.6988744893107715
1.565	5.698837540379463
1.57	5.698802061174756
1.575	5.698767660673331
1.58	5.698736887929248
1.585	5.698707452175773
1.59	5.698676786564658
1.595	5.698645514342079
1.6	5.6986143311297415
1.605	5.698583535763982
1.61	5.698555462665895
1.615	5.698521645712485
1.62	5.698473592224716
1.625	5.6984172496778145
1.63	5.6983716746347515
1.635	5.698329525792002
1.64	5.698289509278007
1.645	5.698251194691767
1.65	5.698214605412504
1.655	5.6981808890583086
1.66	5.698170021785788
1.665	5.698151106310439
1.67	5.698128223779895
1.675	5.698103916806571
1.68	5.698078811941578
1.685	5.698053079836088
1.69	5.698026535885483
1.695	5.697996169909236
1.7	5.697945581724595
1.705	5.697906245652349
1.71	5.697870306602712
1.715	5.697836221369987
1.72	5.697803528165548
1.725	5.697772102063684
1.73	5.6977422362212184
1.735	5.697718483563093
1.74	5.697716035840454
1.745	5.697701723628531
1.75	5.697684472026338
1.755	5.697665834136185
1.76	5.697646347604251
1.765	5.697626217060589
1.77	5.697605373893879
1.775	5.697582099010658
1.78	5.697545914007725
1.785	5.697516659564364
1.79	5.697489418777576
1.795	5.697463205759409
1.8	5.697437681203848
1.805	5.697412665607227
1.81	5.697388039885777
1.815	5.697363698747927
1.82	5.697338492414988
1.825	5.6973143304319604
1.83	5.69729165134519
1.835	5.697268932348282
1.84	5.697246380472799
1.845	5.69722399713133
1.85	5.697201768995621
1.855	5.697179651200268
1.86	5.697157296741863
1.865	5.697133460231073
1.87	5.697112901070548
1.875	5.6970920744179185
1.88	5.697071212338057
1.885	5.697050328615685
1.89	5.697029279911668
1.895	5.697006890398877
1.9	5.696985379930855
1.905	5.696957489669038
1.91	5.696932253701559
1.915	5.696908706290563
1.92	5.696885909141907
1.925	5.696863638253806
1.93	5.696841772282153
1.935	5.696820173485005
1.94	5.696798476998902
1.945	5.696775485916894
1.95	5.696756110664708
1.955	5.696736410352027
1.96	5.69671680042386
1.965	5.696697368842656
1.97	5.696678146937095
1.975	5.696659144359495
1.98	5.696640357397297
1.985	5.696621642457306
1.99	5.6966019713945375
1.995	5.696594591047947
2.0	5.696584538421797
2.005	5.69657118482781
2.01	5.696554815511317
2.015	5.696543265593234
2.02	5.6965299501431135
2.025	5.696513180402525
2.03	5.696500491343394
2.035	5.6964883686957934
2.04	5.696480406484135
2.045	5.696471336710819
2.05	5.696467801911573
2.055	5.69645940897187
2.06	5.696443947395132
2.065	5.696438233126264
2.07	5.696429016059153
2.075	5.696412585913925
2.08	5.696405682774194
2.085	5.696395594105442
2.09	5.696371566757167
2.095	5.6963582520292935
2.1	5.696344536595577
2.105	5.6963264540020875
2.11	5.696316481196095
2.115	5.696303990182042
2.12	5.6962880891869965
2.125	5.696280014051537
2.13	5.696268851293582
2.135	5.696262955231684
2.14	5.696304415126118
2.145	5.696303482123343
2.15	5.69632201244248
2.155	5.696328392636362
2.16	5.696319747931407
2.165	5.6963334055716155
2.17	5.69632089036426
2.175	5.696330669423362
2.18	5.696332584242806
2.185	5.69631613034573
2.19	5.696316125716517
2.195	5.696296335570237
2.2	5.6963002754794445
2.205	5.696287747473698
2.21	5.696282964831365
2.215	5.696281956157901
2.22	5.696263771365324
2.225	5.696267754464213
2.23	5.69624709025159
2.235	5.696245384011836
2.24	5.696187032533958
2.245	5.696160655493449
2.25	5.696139079850234
2.255	5.696118345728551
2.26	5.696091739276849
2.265	5.696074149648905
2.27	5.696060082290859
2.275	5.6960444411329165
2.28	5.69602537277999
2.285	5.696004559587028
2.29	5.695994787281891
2.295	5.695981591365469
2.3	5.695965825998977
2.305	5.695944404134271
2.31	5.695936595889616
2.315	5.6959249034480175
2.32	5.695911048822027
2.325	5.695889552974118
2.33	5.695882665331084
2.335	5.695871840910744
2.34	5.6958588268915555
2.345	5.695835159115117
2.35	5.695815521644858
2.355	5.69579759163364
2.36	5.695781882523095
2.365	5.695766081352182
2.37	5.695751606274528
2.375	5.695737409158262
2.38	5.695723729398241
2.385	5.6957112970512105
2.39	5.695699110957092
2.395	5.695690910245197
2.4	5.695706873177494
2.405	5.695725008718776
2.41	5.695719363537631
2.415	5.69572797819295
2.42	5.695721774528692
2.425	5.695718287987192
2.43	5.695723703429104
2.435	5.695712693046727
2.44	5.695718954416875
2.445	5.695705613643943
2.45	5.695708006561743
2.455	5.695678485028007
2.46	5.695657200247684
2.465	5.695644998802546
2.47	5.695628225425182
2.475	5.695618772576482
2.48	5.695604778921456
2.485	5.695592731640522
2.49	5.695585511898806
2.495	5.695572371225701
