# Supplementary material for: A Mechanistic DNA Repair and Survival Model (Medras): Applications to Intrinsic Radiosensitivity, Relative Biological Effectiveness and Dose-Rate
Source: Front Oncol. 2021 Jun 29;11:689112. doi: 10.3389/fonc.2021.689112 (PMC8276175; doi:10.3389/fonc.2021.689112)
Supplement: Supplementary Data Sheet 2 — Medras model code used to generate data in this work. [file DataSheet_2.zip › Medras/Data/TrackData/Nitrogen/EnergyRange_Radial Energy_NitrogenRun600MeV.csv]

# Value of 1 to indicate we must rescale to breaks
1
# Particle ID to identify what particle we use by Z. Taken from command line.
7
# Total LET value for curve
60.313649796
# Average energy deposit at a given range. Distances um; energies in keV
# Input file name: Radial Energy_NitrogenRun600MeV.csv
# Written at: 2019-04-11 10:24:42.461000
# r	Energy
0.0	0.17530131734465887
0.005	0.26205286479967105
0.01	0.2887478616439535
0.015	0.30437216048821986
0.02	0.3135487700861689
0.025	0.3212310773045975
0.03	0.32812208094374107
0.035	0.333972628135229
0.04	0.3389254266347524
0.045	0.342870495394599
0.05	0.34990454689240535
0.055	0.3530234529580207
0.06	0.3566643385587337
0.065	0.3601653006792692
0.07	0.36346529705119063
0.075	0.3666052116367051
0.08	0.3694020239185096
0.085	0.37222000039837755
0.09	0.3747443505248897
0.095	0.377254558956751
0.1	0.3795756688046311
0.105	0.38167909795259425
0.11	0.383795396476745
0.115	0.3861300376779711
0.12	0.38805819495831156
0.125	0.3899259659610448
0.13	0.39180510435984656
0.135	0.39343395830394706
0.14	0.39500383575905956
0.145	0.39671020449083333
0.15	0.39838934456842673
0.155	0.39986909622091515
0.16	0.40122651811656607
0.165	0.4026261007140734
0.17	0.404037090746577
0.175	0.4054319341174046
0.18	0.40666730019443603
0.185	0.40780376509983585
0.19	0.4090042560828069
0.195	0.4102749046672667
0.2	0.4116743764178433
0.205	0.41286372591050374
0.21	0.4139879417364877
0.215	0.4151336366051877
0.22	0.4162936299446908
0.225	0.4173010958823274
0.23	0.418310432859126
0.235	0.419208555679544
0.24	0.42015415703822656
0.245	0.42129547854234745
0.25	0.4224292678396182
0.255	0.4234067670534957
0.26	0.4244225819924795
0.265	0.4253777111332824
0.27	0.42629374994164737
0.275	0.42719282763476424
0.28	0.4279969176277875
0.285	0.42899267688958354
0.29	0.4299639804586418
0.295	0.43091814756984154
0.3	0.4316419758066293
0.305	0.43253555248696784
0.31	0.43336809927462433
0.315	0.4340909105236759
0.32	0.4348436997519357
0.325	0.4356482061703853
0.33	0.4364397321525493
0.335	0.43722599896957326
0.34	0.43790960316213867
0.345	0.43856144421548293
0.35	0.4392255824322392
0.355	0.43987635208943987
0.36	0.4406384672616968
0.365	0.4415966034080883
0.37	0.44231023065158376
0.375	0.44295854103400667
0.38	0.4435445802003699
0.385	0.44422567658664164
0.39	0.4450306452363961
0.395	0.445780824537391
0.4	0.4462967104290559
0.405	0.4470589102866322
0.41	0.44760674639833503
0.415	0.44841949516097734
0.42	0.4489436325922892
0.425	0.4494620504922124
0.43	0.4500183404367828
0.435	0.4506709126269193
0.44	0.45135784798438056
0.445	0.4519857189710003
0.45	0.4525347102397715
0.455	0.453368290645618
0.46	0.45383773741274025
0.465	0.4544724595111736
0.47	0.4546851466927274
0.475	0.45525673431824926
0.48	0.4558170189848897
0.485	0.45624694027180934
0.49	0.45677902788855973
0.495	0.4573355445432181
0.5	0.4579233560760094
0.505	0.4584235908772406
0.51	0.45885601794183556
0.515	0.45960313347915804
0.52	0.46022973271399475
0.525	0.46044662340164766
0.53	0.4612185409132529
0.535	0.4615054261648407
0.54	0.46231878315619174
0.545	0.46259629918889034
0.55	0.46289411318970886
0.555	0.46353061903635023
0.56	0.46393226487423295
0.565	0.4643067500627228
0.57	0.4647513126005059
0.575	0.46513088891537374
0.58	0.4655525372565189
0.585	0.46600962026919757
0.59	0.4665101292174021
0.595	0.4668456332066901
0.6	0.4672512398111609
0.605	0.4678919134395895
0.61	0.4684214280490338
0.615	0.46847712864664465
0.62	0.46907303639367504
0.625	0.4693018459649984
0.63	0.46979577953443896
0.635	0.4699909739020658
0.64	0.47068958560846846
0.645	0.47083742193929223
0.65	0.47129823526418213
0.655	0.4718448397797002
0.66	0.47200398404867594
0.665	0.4723166131182188
0.67	0.47266709780432326
0.675	0.4731131645941692
0.68	0.4734261482539482
0.685	0.47381683856194584
0.69	0.4741448361053707
0.695	0.47455326948431875
0.7	0.4748748147915372
0.705	0.47518916803129957
0.71	0.4754281416138995
0.715	0.4759234537389689
0.72	0.47633018548591427
0.725	0.4767071394825361
0.73	0.4769297796103325
0.735	0.47721576246757424
0.74	0.477747944810737
0.745	0.4780560628008504
0.75	0.4782849886592236
0.755	0.47888000603218184
0.76	0.4789741188324909
0.765	0.4796629379112876
0.77	0.4797403851075784
0.775	0.48031958912634104
0.78	0.4803017338184923
0.785	0.48092478587897136
0.79	0.4809662826810183
0.795	0.48124314874304785
0.8	0.4819347514629135
0.805	0.4820132566802931
0.81	0.482285806081571
0.815	0.482881874894607
0.82	0.4831268030878835
0.825	0.48335388317598693
0.83	0.4835894478169869
0.835	0.4838254228509904
0.84	0.48418430729711903
0.845	0.48466978212163225
0.85	0.48499661816452644
0.855	0.48529109310033497
0.86	0.48562834031514224
0.865	0.48597176555211524
0.87	0.4863022013914733
0.875	0.4866391576899565
0.88	0.4869180641069815
0.885	0.48717501059954754
0.89	0.4872937965497408
0.895	0.48771561950113107
0.9	0.4880551988162263
0.905	0.4883903308007172
0.91	0.48870308533704404
0.915	0.4888305274695467
0.92	0.4890189183514243
0.925	0.48951923405009307
0.93	0.4899364032880708
0.935	0.4901394704965172
0.94	0.49059066946242497
0.945	0.49113294154745474
0.95	0.4913434561849752
0.955	0.491649133772096
0.96	0.49223047873408476
0.965	0.49219359318199973
0.97	0.49289089377896095
0.975	0.49293322862928873
0.98	0.49345209701540355
0.985	0.4936318246034172
0.99	0.49404875251078456
0.995	0.49433226632891
1.0	0.49459895609868487
1.005	0.4946490394828434
1.01	0.49533038906661025
1.015	0.4952715276614413
1.02	0.4958758605977727
1.025	0.495632921042166
1.03	0.4957250121435342
1.035	0.49633155519920624
1.04	0.4962385850151053
1.045	0.49637357943591387
1.05	0.4969937155116532
1.055	0.49691451656208213
1.06	0.49707267847109354
1.065	0.4975021008843409
1.07	0.49773469362236167
1.075	0.49773204602261156
1.08	0.4978838986670875
1.085	0.49807041522811857
1.09	0.49863390455629736
1.095	0.4987095336526224
1.1	0.4988250120380941
1.105	0.49901343331073544
1.11	0.4992231216895176
1.115	0.4994462977210942
1.12	0.499700425769867
1.125	0.49999713384636113
1.13	0.5003528457822155
1.135	0.5007517050897122
1.14	0.5011287954892998
1.145	0.5012620229054923
1.15	0.5015286767941779
1.155	0.5017991449913345
1.16	0.5020733129136767
1.165	0.5023508433806715
1.17	0.502628509105716
1.175	0.5026401191046914
1.18	0.5029043671964599
1.185	0.5033471073106405
1.19	0.5036774871473083
1.195	0.5039894620104087
1.2	0.5042730166205572
1.205	0.5045455451629542
1.21	0.5048260657343007
1.215	0.5051038181994707
1.22	0.5050957667093144
1.225	0.5053086849753533
1.23	0.5057061215231705
1.235	0.5059936787653327
1.24	0.5062727178306801
1.245	0.5063295299363704
1.25	0.506412306405457
1.255	0.5068701533211759
1.26	0.5070538230190857
1.265	0.5071564806256598
1.27	0.5070551068056898
1.275	0.5075479184591535
1.28	0.5078404956724636
1.285	0.507601853770497
1.29	0.5082636484041805
1.295	0.5086394433801399
1.3	0.508419620046971
1.305	0.5090411331799166
1.31	0.5094030003554734
1.315	0.5091483490100256
1.32	0.5096800448257455
1.325	0.5099855030824882
1.33	0.5097275856876581
1.335	0.5103320220268364
1.34	0.5101153564350631
1.345	0.5107188391841647
1.35	0.5110842660976398
1.355	0.5108536324263367
1.36	0.5114890859163506
1.365	0.5112703101264923
1.37	0.5119226644393484
1.375	0.5116935551769567
1.38	0.5122143675530709
1.385	0.5119054567197486
1.39	0.5124780075457853
1.395	0.5122280185582343
1.4	0.5128286930970095
1.405	0.5125954778540691
1.41	0.513229633984586
1.415	0.5130465246822257
1.42	0.5137013285441253
1.425	0.5135112878355355
1.43	0.5136031550911134
1.435	0.5142904148609218
1.44	0.5140970143969434
1.445	0.5147928525131181
1.45	0.5146011346936238
1.455	0.5147155633340075
1.46	0.5154355768478348
1.465	0.5152452455528672
1.47	0.515940453989746
1.475	0.5157664428829626
1.48	0.5159205876467463
1.485	0.5167077105266724
1.49	0.5165516433948231
1.495	0.516669884488485
1.5	0.5172520278745057
1.505	0.5173941395218739
1.51	0.5173865759985746
1.515	0.5174537511316817
1.52	0.5181646671699631
1.525	0.517951435399566
1.53	0.5180433551272405
1.535	0.5184802002866065
1.54	0.5187637294389279
1.545	0.5186886121254989
1.55	0.5187303148797521
1.555	0.5189319649365127
1.56	0.5195110520712125
1.565	0.5193430015319759
1.57	0.5194312264652484
1.575	0.5195599831557268
1.58	0.5202828147824513
1.585	0.5200227861646345
1.59	0.5200607670046163
1.595	0.5201496927901752
1.6	0.5202668140641433
1.605	0.5204056187355305
1.61	0.5211211032130705
1.615	0.5209419974129813
1.62	0.5210155820233969
1.625	0.5211257426998647
1.63	0.5212565581789802
1.635	0.5214011930619882
1.64	0.521556747549542
1.645	0.5217262383151078
1.65	0.5224671627708074
1.655	0.5223038504650191
1.66	0.5224826376440953
1.665	0.5226638765363492
1.67	0.5228465690750084
1.675	0.523032009676352
1.68	0.5232201962266092
1.685	0.5234090098654474
1.69	0.523597898735919
1.695	0.5237736730506029
1.7	0.5239203644678854
1.705	0.5240880916007254
1.71	0.5242625812017138
1.715	0.5244416744496745
1.72	0.5246228793211674
1.725	0.5248063266917188
1.73	0.5249896091061954
1.735	0.525157592564219
1.74	0.5253132427364259
1.745	0.5254836568449434
1.75	0.5256596237651479
1.755	0.5258389077801441
1.76	0.5260206599147871
1.765	0.5262045804106295
1.77	0.5263890549827783
1.775	0.526569308116587
1.78	0.5267864184456619
1.785	0.5269894854404619
1.79	0.5271891916377889
1.795	0.5273876462925216
1.8	0.5275848092397566
1.805	0.5277796079253554
1.81	0.5279708916757524
1.815	0.5281525286159582
1.82	0.5279562459048681
1.825	0.527971503289143
1.83	0.5283552677861497
1.835	0.5285804770328186
1.84	0.5287883900376334
1.845	0.5289869141014806
1.85	0.5291785176489449
1.855	0.5293624131248277
1.86	0.5295096003281532
1.865	0.5290127001593535
1.87	0.5295477206505713
1.875	0.5297919021687358
1.88	0.5300059505271514
1.885	0.530204601899204
1.89	0.5303877746165832
1.895	0.5301605664473068
1.9	0.5303355431014085
1.905	0.5307309379142462
1.91	0.5310105532672675
1.915	0.5312424531820984
1.92	0.5314340425900319
1.925	0.5309752286918824
1.93	0.5315834961285444
1.935	0.5318686848881167
1.94	0.5321048531427794
1.945	0.5322978116129113
1.95	0.531791511525208
1.955	0.5323852525690377
1.96	0.532653903474098
1.965	0.5328603142004906
1.97	0.5323762689598496
1.975	0.5329893513872012
1.98	0.5332749493954362
1.985	0.5334978847270281
1.99	0.5330078839861203
1.995	0.5335820447796855
2.0	0.5338468984668036
2.005	0.5340409909243194
2.01	0.5335496781349401
2.015	0.5341711451200711
2.02	0.5344425724908732
2.025	0.5339657757828989
2.03	0.5345602684908546
2.035	0.5348599710332381
2.04	0.535037707395772
2.045	0.5344999795706045
2.05	0.5351013491400447
2.055	0.5353434216714112
2.06	0.5348422515980499
2.065	0.5354658639708662
2.07	0.5357310711814676
2.075	0.5352373444133917
2.08	0.535857825651352
2.085	0.5361273521067509
2.09	0.5355574301364763
2.095	0.5361234676410213
2.1	0.5363622736510246
2.105	0.5358531558031159
2.11	0.5364633130354916
2.115	0.5366993965521693
2.12	0.5362178689553245
2.125	0.53684199998767
2.13	0.5369272347668301
2.135	0.5366857818765094
2.14	0.5372813683453429
2.145	0.5368143260781469
2.15	0.5374761071850389
2.155	0.5377527534145746
2.16	0.5372804361707937
2.165	0.5379475489734474
2.17	0.5374918785652144
2.175	0.5381529587802382
2.18	0.538444295722046
2.185	0.5379482980298316
2.19	0.538600935055896
2.195	0.5381206069732243
2.2	0.5387972546560938
2.205	0.5385794612799941
2.21	0.538878015313589
2.215	0.5392931066708244
2.22	0.5388126539440261
2.225	0.5394990526645473
2.23	0.5390269285781265
2.235	0.539712608876727
2.24	0.5392256538056843
2.245	0.5398614441009956
2.25	0.5397415344539005
2.255	0.5398846010754317
2.26	0.5403243809578673
2.265	0.5398691002364019
2.27	0.54053124402551
2.275	0.5400717415949723
2.28	0.5407679965511762
2.285	0.5403018900240959
2.29	0.5410400619575279
2.295	0.540594830286641
2.3	0.5413576848377525
2.305	0.540887199898475
2.31	0.5416481261501773
2.315	0.5411746628210407
2.32	0.5419349086882056
2.325	0.5414613664938985
2.33	0.5422220590655902
2.335	0.5417466759657206
2.34	0.5425046164101294
2.345	0.5420204493823086
2.35	0.5427848423666712
2.355	0.5423102210768623
2.36	0.5430574691957208
2.365	0.5426093121184117
2.37	0.54309955223938
2.375	0.54304768112749
2.38	0.5428958318181928
2.385	0.5436554863746129
2.39	0.5432180050108448
2.395	0.5439834404424069
2.4	0.5434860189191443
2.405	0.5442655633025059
2.41	0.5437722059141196
2.415	0.5445244745449149
2.42	0.5440848834081717
2.425	0.5440401833092491
2.43	0.5448343480585717
2.435	0.5443745637917783
2.44	0.545175814501164
2.445	0.5446886358675714
2.45	0.545459112585517
2.455	0.5450000082441505
2.46	0.5449419111976873
2.465	0.5457701394350529
2.47	0.5452881285670752
2.475	0.5460840021810035
2.48	0.5456360041440188
2.485	0.5455852363401558
2.49	0.5464251700478627
2.495	0.5459461095906746
