# Supplementary material for: A Mechanistic DNA Repair and Survival Model (Medras): Applications to Intrinsic Radiosensitivity, Relative Biological Effectiveness and Dose-Rate
Source: Front Oncol. 2021 Jun 29;11:689112. doi: 10.3389/fonc.2021.689112 (PMC8276175; doi:10.3389/fonc.2021.689112)
Supplement: Supplementary Data Sheet 2 — Medras model code used to generate data in this work. [file DataSheet_2.zip › Medras/Data/TrackData/Nitrogen/EnergyRange_Radial Energy_NitrogenRun60MeV.csv]

# Value of 1 to indicate we must rescale to breaks
1
# Particle ID to identify what particle we use by Z. Taken from command line.
7
# Total LET value for curve
401.057219599
# Average energy deposit at a given range. Distances um; energies in keV
# Input file name: Radial Energy_NitrogenRun60MeV.csv
# Written at: 2019-04-11 10:20:16.741000
# r	Energy
0.0	1.4219293823000678
0.005	2.193760387350507
0.01	2.4399950532339414
0.015	2.5977992011120814
0.02	2.7071872890639055
0.025	2.7975870908934324
0.03	2.879157040032756
0.035	2.948672130562139
0.04	3.0093764829678906
0.045	3.061100691169037
0.05	3.1364874236639984
0.055	3.1755649799342724
0.06	3.216466674145772
0.065	3.2556848538274017
0.07	3.2916819575861256
0.075	3.325816110303838
0.08	3.3581016164594475
0.085	3.3885011272226766
0.09	3.4183693654090397
0.095	3.447325554758367
0.1	3.4738782180745362
0.105	3.4980316129470435
0.11	3.521803150722386
0.115	3.543180614034313
0.12	3.565027850872877
0.125	3.586090597413639
0.13	3.606315782510418
0.135	3.6242699872797752
0.14	3.641490680878411
0.145	3.6576328464136223
0.15	3.673923132712247
0.155	3.690600256294713
0.16	3.7055926874952956
0.165	3.720651017161481
0.17	3.734443632359757
0.175	3.748477742261606
0.18	3.762406884395507
0.185	3.7751380224057582
0.19	3.7873206315170864
0.195	3.797251032972135
0.2	3.8065905520219703
0.205	3.817563595258891
0.21	3.8281849490986186
0.215	3.8381167618308933
0.22	3.8475968972783123
0.225	3.856616723058341
0.23	3.8662411576229605
0.235	3.8765699663759445
0.24	3.884270907568098
0.245	3.892191485105349
0.25	3.900049106962153
0.255	3.90804835504959
0.26	3.916268269108805
0.265	3.923963921603299
0.27	3.931421181113067
0.275	3.9367554862214265
0.28	3.9421359556946505
0.285	3.948925565694237
0.29	3.9565229905976174
0.295	3.9632371251724976
0.3	3.9690033403656457
0.305	3.9750890571508166
0.31	3.9806003413906277
0.315	3.9858977489397276
0.32	3.991866982935651
0.325	3.998614617917466
0.33	4.00379682116866
0.335	4.008787768893569
0.34	4.01287016812811
0.345	4.017310984031422
0.35	4.021971185832369
0.355	4.025990603827353
0.36	4.030374412923011
0.365	4.034874590752015
0.37	4.038584584425302
0.375	4.042250986842423
0.38	4.04597730477897
0.385	4.049892807864944
0.39	4.052955634734768
0.395	4.0562414195956595
0.4	4.058439494924434
0.405	4.061682609275365
0.41	4.064309554197942
0.415	4.067776541077909
0.42	4.070507608187645
0.425	4.07263558737585
0.43	4.074952686401183
0.435	4.076950098594323
0.44	4.079141710628749
0.445	4.0808688507913935
0.45	4.082560342336375
0.455	4.08510635644137
0.46	4.086614974885678
0.465	4.088754890294942
0.47	4.089561298225406
0.475	4.091824896609909
0.48	4.094018751886277
0.485	4.095995933148891
0.49	4.097365255271818
0.495	4.099277297423292
0.5	4.100436423118362
0.505	4.1015361116056575
0.51	4.10256559176725
0.515	4.104100497254023
0.52	4.105953053004268
0.525	4.106771243750657
0.53	4.109398072156257
0.535	4.110579625105268
0.54	4.113432014327266
0.545	4.114662587069172
0.55	4.11544445737508
0.555	4.117477106834105
0.56	4.118598307985408
0.565	4.119418762238923
0.57	4.120705807049801
0.575	4.121179781514989
0.58	4.122057804044584
0.585	4.122910761159892
0.59	4.122863087781509
0.595	4.12319568429673
0.6	4.123999163032444
0.605	4.125702526806197
0.61	4.127066161279641
0.615	4.126645080984982
0.62	4.127707958702365
0.625	4.12795497162399
0.63	4.128223636088184
0.635	4.127906032552151
0.64	4.129317193157445
0.645	4.129936995795934
0.65	4.131495542411967
0.655	4.133019174014795
0.66	4.132602644905397
0.665	4.132774965815379
0.67	4.133299044922842
0.675	4.132512015367495
0.68	4.131561863553303
0.685	4.131444137207918
0.69	4.131211799181808
0.695	4.13123190603679
0.7	4.131315876606016
0.705	4.131269952050309
0.71	4.130877381505686
0.715	4.131279201501784
0.72	4.131582075796808
0.725	4.131268201447628
0.73	4.130889138481469
0.735	4.130837280363101
0.74	4.13129172269844
0.745	4.1311847388317195
0.75	4.131046618336011
0.755	4.1314222674449175
0.76	4.129614420726821
0.765	4.1298143495172255
0.77	4.128924310218778
0.775	4.128745892752276
0.78	4.127420065960808
0.785	4.127679130616332
0.79	4.12674264102783
0.795	4.12579840330474
0.8	4.125849616063525
0.805	4.12497122386662
0.81	4.124239708728287
0.815	4.123599430508872
0.82	4.122890693079255
0.825	4.122192793926606
0.83	4.121569144222998
0.835	4.1210474390948555
0.84	4.120843546135526
0.845	4.1207927824623125
0.85	4.120529853410825
0.855	4.120273108225813
0.86	4.120111863851508
0.865	4.11994409603803
0.87	4.119059844204646
0.875	4.11828158304449
0.88	4.117720557372121
0.885	4.1172701967332
0.89	4.116594806611747
0.895	4.116344052874874
0.9	4.116141251440696
0.905	4.1159442926294805
0.91	4.115475911616126
0.915	4.114610778671605
0.92	4.114053969796574
0.925	4.114018719923205
0.93	4.113678523349507
0.935	4.112590145788487
0.94	4.112160782889499
0.945	4.112047537483207
0.95	4.111434656802028
0.955	4.110732173310981
0.96	4.110560572049122
0.965	4.109640565690586
0.97	4.109765305395413
0.975	4.108902995271835
0.98	4.108496557253186
0.985	4.107886932424837
0.99	4.107577949784296
0.995	4.107094282197973
1.0	4.105916675596648
1.005	4.104774920184287
1.01	4.104483097372663
1.015	4.1034621010978
1.02	4.103124453282403
1.025	4.101671625169389
1.03	4.100779031337794
1.035	4.100467087919623
1.04	4.099500153672733
1.045	4.09871570747272
1.05	4.098243304393624
1.055	4.097311642238474
1.06	4.096621340208153
1.065	4.0962537224518805
1.07	4.095568491903222
1.075	4.094649807136373
1.08	4.093971314081775
1.085	4.093405826361097
1.09	4.093141758740199
1.095	4.092486108931694
1.1	4.091817671642195
1.105	4.091264364003385
1.11	4.090759306439111
1.115	4.09027752443751
1.12	4.089621483775819
1.125	4.088821459032855
1.13	4.088253066524752
1.135	4.087741898331583
1.14	4.087251012838308
1.145	4.086450688978796
1.15	4.085309654699193
1.155	4.084493045847212
1.16	4.083786054165914
1.165	4.083149712268668
1.17	4.0825795185451765
1.175	4.082142131411424
1.18	4.081753558168415
1.185	4.081428667455123
1.19	4.0810752603404366
1.195	4.080712663805269
1.2	4.080248398705488
1.205	4.079689899086539
1.21	4.079227711281843
1.215	4.078780151987007
1.22	4.078227307964487
1.225	4.077785081056227
1.23	4.077359501285687
1.235	4.076925113403031
1.24	4.076514613894918
1.245	4.075992654517173
1.25	4.075523553391677
1.255	4.075250576357967
1.26	4.074773539434197
1.265	4.074263341138657
1.27	4.073723183302675
1.275	4.0734888479755655
1.28	4.073153458974603
1.285	4.072506990032907
1.29	4.072035762997957
1.295	4.071637703387601
1.3	4.071003697685006
1.305	4.070712708036006
1.31	4.0703844913316685
1.315	4.069706839066431
1.32	4.069076590221627
1.325	4.068549427524057
1.33	4.067883450143722
1.335	4.067559904399615
1.34	4.066971895406617
1.345	4.066644331052173
1.35	4.066249533697075
1.355	4.065707617860102
1.36	4.065454964604028
1.365	4.064911896906197
1.37	4.064701855990833
1.375	4.0641614922527225
1.38	4.063814459090575
1.385	4.063193135889148
1.39	4.062915601321197
1.395	4.062374451100592
1.4	4.0621355918203
1.405	4.061613973103969
1.41	4.061293312793483
1.415	4.060611666810635
1.42	4.06023883799675
1.425	4.059737888411541
1.43	4.059304488931355
1.435	4.05900581841386
1.44	4.058517710865031
1.445	4.058121734497903
1.45	4.057558558581551
1.455	4.0571221201945775
1.46	4.056798770327407
1.465	4.056335331685069
1.47	4.056036853680595
1.475	4.0556190372840755
1.48	4.055160836852333
1.485	4.054850766765992
1.49	4.054441482837995
1.495	4.0540607209500505
1.5	4.0537736671945765
1.505	4.053436551337109
1.51	4.053075934009573
1.515	4.052794015734451
1.52	4.052583059890777
1.525	4.052226876358764
1.53	4.051920798551683
1.535	4.051682638997667
1.54	4.05141358331699
1.545	4.051057377317295
1.55	4.050552330037844
1.555	4.050170508100372
1.56	4.049844738049187
1.565	4.049471598037074
1.57	4.049134160030263
1.575	4.048814262661497
1.58	4.048551933896489
1.585	4.0481750462449
1.59	4.0478321835996205
1.595	4.047513860832107
1.6	4.0472095891680135
1.605	4.0469184543944685
1.61	4.046672237638666
1.615	4.0463750034142345
1.62	4.046070338836676
1.625	4.045766999929379
1.63	4.045483628963353
1.635	4.04521053845861
1.64	4.0449458877355475
1.645	4.044692788319364
1.65	4.044469647865474
1.655	4.044207186513408
1.66	4.043959198705103
1.665	4.043718829166941
1.67	4.043483375423968
1.675	4.043252880722443
1.68	4.0430273105851615
1.685	4.042806488702324
1.69	4.042591964854058
1.695	4.042393336315243
1.7	4.042281667513732
1.705	4.042127425037535
1.71	4.041963168924957
1.715	4.041794821623904
1.72	4.0416240451207015
1.725	4.041451048912534
1.73	4.041273306307442
1.735	4.041061101804416
1.74	4.040706957622531
1.745	4.040439449889288
1.75	4.040195959411127
1.755	4.03996558358853
1.76	4.039744598290736
1.765	4.039530943003615
1.77	4.039323547976817
1.775	4.039123419864732
1.78	4.03894752850097
1.785	4.038765198735489
1.79	4.038583267946383
1.795	4.038403078542012
1.8	4.038224793877253
1.805	4.038048110155147
1.81	4.03787231222795
1.815	4.037694456177704
1.82	4.037466909881926
1.825	4.03726434599653
1.83	4.037084921477483
1.835	4.036906449521313
1.84	4.036730760000871
1.845	4.03655755711075
1.85	4.036386292369507
1.855	4.036215281306199
1.86	4.036016609319202
1.865	4.035789839688972
1.87	4.0356034586110825
1.875	4.0354224350244206
1.88	4.0352460001708605
1.885	4.035073750994999
1.89	4.034904472418167
1.895	4.034731694515241
1.9	4.034570158949313
1.905	4.0344347601072945
1.91	4.034304732908875
1.915	4.0341654087210586
1.92	4.034020568483174
1.925	4.03386415609543
1.93	4.033735579313864
1.935	4.033599646800603
1.94	4.033462099319087
1.945	4.033318577519108
1.95	4.033130329808339
1.955	4.032970052356438
1.96	4.032816610811408
1.965	4.032666666435359
1.97	4.032511877043187
1.975	4.032374683248339
1.98	4.032236141248496
1.985	4.032098700374081
1.99	4.031954705690416
1.995	4.031834187035097
2.0	4.031714608485322
2.005	4.031589326310819
2.01	4.031453919568838
2.015	4.031339209714076
2.02	4.031219074546717
2.025	4.031086953262402
2.03	4.030971509107756
2.035	4.030855414009107
2.04	4.030724453771917
2.045	4.030580124041981
2.05	4.03045713162998
2.055	4.030333897230621
2.06	4.030205622845382
2.065	4.030091147918096
2.07	4.0299748024882405
2.075	4.0298522487944926
2.08	4.0297428298545155
2.085	4.029632174083021
2.09	4.029520214685361
2.095	4.029421478683088
2.1	4.029318119255228
2.105	4.029204430570202
2.11	4.029107788965698
2.115	4.029006112328811
2.12	4.02889627053851
2.125	4.028802936002649
2.13	4.028702466684324
2.135	4.028604122521725
2.14	4.028545801708111
2.145	4.028448210350086
2.15	4.028377652868114
2.155	4.028295101327694
2.16	4.028195048626769
2.165	4.028123294806644
2.17	4.02802214439792
2.175	4.027949226732063
2.18	4.027867220364837
2.185	4.0277623444032935
2.19	4.0276652747872195
2.195	4.027558389951903
2.2	4.027474618473532
2.205	4.027378266008671
2.21	4.027290515572974
2.215	4.027207209269659
2.22	4.027110037592521
2.225	4.027033483162891
2.23	4.026937969841355
2.235	4.026863584078775
2.24	4.026773804876158
2.245	4.026701618756363
2.25	4.026617315843918
2.255	4.026537462397364
2.26	4.026462923782946
2.265	4.026374878066431
2.27	4.026305835830356
2.275	4.026216866453408
2.28	4.02614984588193
2.285	4.026060127147921
2.29	4.0259788329735375
2.295	4.025877398295429
2.3	4.025795614632268
2.305	4.02570649832564
2.31	4.025629521154095
2.315	4.02554376742169
2.32	4.02546945579707
2.325	4.025385957385611
2.33	4.025313580437307
2.335	4.025231676684759
2.34	4.025160145326534
2.345	4.02507176313937
2.35	4.0249935578647635
2.355	4.0249133982194865
2.36	4.024839023423855
2.365	4.024761912838218
2.37	4.0246888409539165
2.375	4.024615282185574
2.38	4.0245423244518115
2.385	4.024473008348436
2.39	4.02440131538494
2.395	4.024336448670742
2.4	4.024286390272373
2.405	4.024243235292967
2.41	4.024177234129435
2.415	4.024127810944577
2.42	4.024062395561852
2.425	4.024001236943771
2.43	4.023951071362271
2.435	4.023883408393379
2.44	4.023834524860157
2.445	4.023765701242703
2.45	4.0237140892960195
2.455	4.023623698123601
2.46	4.023559754239716
2.465	4.023493519143131
2.47	4.023418465964108
2.475	4.0233619333464015
2.48	4.023300753544627
2.485	4.023228680489016
2.49	4.0231743231611885
2.495	4.023116129605445
