# Supplementary material for: A Mechanistic DNA Repair and Survival Model (Medras): Applications to Intrinsic Radiosensitivity, Relative Biological Effectiveness and Dose-Rate
Source: Front Oncol. 2021 Jun 29;11:689112. doi: 10.3389/fonc.2021.689112 (PMC8276175; doi:10.3389/fonc.2021.689112)
Supplement: Supplementary Data Sheet 2 — Medras model code used to generate data in this work. [file DataSheet_2.zip › Medras/Data/TrackData/Nitrogen/EnergyRange_Radial Energy_NitrogenRun960MeV.csv]

# Value of 1 to indicate we must rescale to breaks
1
# Particle ID to identify what particle we use by Z. Taken from command line.
7
# Total LET value for curve
40.6188844121
# Average energy deposit at a given range. Distances um; energies in keV
# Input file name: Radial Energy_NitrogenRun960MeV.csv
# Written at: 2019-04-11 10:25:27.664000
# r	Energy
0.0	0.11960913210641541
0.005	0.17837238078451012
0.01	0.19660758977672987
0.015	0.20699141863634538
0.02	0.21286544113849692
0.025	0.2178736987308736
0.03	0.22241892303925087
0.035	0.22627363791304397
0.04	0.2294356266153674
0.045	0.23208276236725364
0.05	0.236738653596313
0.055	0.23870383541469128
0.06	0.24098245357976603
0.065	0.24335798099849426
0.07	0.24541804020484884
0.075	0.24746507235620485
0.08	0.2493965185754658
0.085	0.2512046068402555
0.09	0.25285225234491554
0.095	0.25447386393654586
0.1	0.25592496879768584
0.105	0.2574011900853811
0.11	0.25882759686568096
0.115	0.2600558449868367
0.12	0.2612773944089944
0.125	0.2624604749542475
0.13	0.2636733034465367
0.135	0.2648093717693218
0.14	0.2659683650219269
0.145	0.26709255593404857
0.15	0.2681861526237269
0.155	0.26913043532202946
0.16	0.2700342361032638
0.165	0.27110072254303264
0.17	0.27204734045171397
0.175	0.27296829184307403
0.18	0.2738088745803592
0.185	0.27468084420829464
0.19	0.2755071492398909
0.195	0.2762202503614895
0.2	0.2769626231114678
0.205	0.277717601037327
0.21	0.2784124714097372
0.215	0.27909460267897945
0.22	0.27985576473205437
0.225	0.28054429909081424
0.23	0.28127879177893256
0.235	0.2819831028068398
0.24	0.2825780056317439
0.245	0.2831576960846203
0.25	0.28377323279524735
0.255	0.284366473952589
0.26	0.2850462279732799
0.265	0.2857228461523804
0.27	0.2863897204421067
0.275	0.28698359869208406
0.28	0.2874753663675786
0.285	0.2880367130499372
0.29	0.2885073832808352
0.295	0.2890001055465891
0.3	0.28937473853656775
0.305	0.28987541289209506
0.31	0.2903655863232282
0.315	0.29087810895052657
0.32	0.2913957188087654
0.325	0.29190446992147207
0.33	0.29240493866061534
0.335	0.2928945287488269
0.34	0.29330351486653816
0.345	0.29378391791691755
0.35	0.29428110630485477
0.355	0.294684062321497
0.36	0.2951076146760325
0.365	0.29557956372603084
0.37	0.29600408958235297
0.375	0.2964065096566414
0.38	0.2967649215875836
0.385	0.29719387845126527
0.39	0.2977458543609467
0.395	0.2981871381690494
0.4	0.29841385387205704
0.405	0.29885432152012303
0.41	0.29918004220071465
0.415	0.29968235902106183
0.42	0.3000108162102997
0.425	0.3004143793678064
0.43	0.30084243578945147
0.435	0.3012067166575241
0.44	0.3015741293703915
0.445	0.30192475879732067
0.45	0.3022319208350065
0.455	0.3027214363908659
0.46	0.3029893410450116
0.465	0.30343439446555953
0.47	0.3036730450611151
0.475	0.3040909983631264
0.48	0.3044920218749609
0.485	0.304792241857038
0.49	0.30512928300556774
0.495	0.3054924951150589
0.5	0.30589986916356143
0.505	0.30624627015199124
0.51	0.3065238026219236
0.515	0.30698756358721446
0.52	0.3073853870676331
0.525	0.30753320693145897
0.53	0.3080321211762783
0.535	0.3081477705531575
0.54	0.30857139752987756
0.545	0.3087102660694158
0.55	0.3089530414268978
0.555	0.30937762028156296
0.56	0.3096235793164332
0.565	0.30984080791214896
0.57	0.31011733066661956
0.575	0.31041127840140603
0.58	0.31071262667928223
0.585	0.31098777396606136
0.59	0.3111802894689013
0.595	0.31133516431886143
0.6	0.31158115711890677
0.605	0.31201401034510357
0.61	0.31235578344460635
0.615	0.31241555336645804
0.62	0.3128255945867938
0.625	0.3129830509595172
0.63	0.3132921692541442
0.635	0.31340812037017407
0.64	0.31385257108487985
0.645	0.31394807063054414
0.65	0.3142450582812429
0.655	0.31460083160775626
0.66	0.31475595269876483
0.665	0.31499810512904064
0.67	0.31524812263496266
0.675	0.31553600588910885
0.68	0.3157322557365233
0.685	0.3159850009329286
0.69	0.3161935986548223
0.695	0.31645403886156104
0.7	0.31665808320575023
0.705	0.316842643259313
0.71	0.31695844614507745
0.715	0.3172580756392816
0.72	0.3175174501040443
0.725	0.3178588232130499
0.73	0.31804801286202944
0.735	0.3182643956581814
0.74	0.3186304289346463
0.745	0.31884144969037004
0.75	0.31899801160035457
0.755	0.3193725648842738
0.76	0.3193589378112879
0.765	0.3197670257604443
0.77	0.31980107171690214
0.775	0.3202384825653981
0.78	0.32029244987607186
0.785	0.3207436342783187
0.79	0.3207968356000195
0.795	0.3210211898596129
0.8	0.32151517638046895
0.805	0.3215844272961691
0.81	0.3217664647094482
0.815	0.3221360532274566
0.82	0.3222889415925254
0.825	0.3224342101059706
0.83	0.3225889425682933
0.835	0.3227449659991456
0.84	0.32297988565750235
0.845	0.3232957912265402
0.85	0.32344748012425983
0.855	0.32358222318268615
0.86	0.32376468414060244
0.865	0.3239546116599409
0.87	0.3240977798435581
0.875	0.3242530400263546
0.88	0.3243893815603991
0.885	0.3245189884655285
0.89	0.32458562053451945
0.895	0.3248496813705493
0.9	0.3250541549726848
0.905	0.32525517864816117
0.91	0.32544752715528447
0.915	0.3255244650488326
0.92	0.3256359348246729
0.925	0.3259441902048932
0.93	0.3261850504500529
0.935	0.3262647765096857
0.94	0.3265175175221449
0.945	0.3268303487296566
0.95	0.3269333178592181
0.955	0.3270332915339747
0.96	0.32732282868489426
0.965	0.3272592567890315
0.97	0.3276442613343296
0.975	0.32766119362973056
0.98	0.32799006234402794
0.985	0.3280956918570028
0.99	0.32834593314987637
0.995	0.32851722549786927
1.0	0.3287199979333484
1.005	0.3287729479581428
1.01	0.32921502062169145
1.015	0.3291911185054455
1.02	0.32962568634215766
1.025	0.3295962433317039
1.03	0.32972636308185366
1.035	0.33018529892180404
1.04	0.3301609267707294
1.045	0.33026898851489545
1.05	0.3306794963664319
1.055	0.3306380816564107
1.06	0.33075617138101193
1.065	0.3310575178429228
1.07	0.3312801558615729
1.075	0.3313526624106692
1.08	0.3315031551269871
1.085	0.3316691205240852
1.09	0.3320921032645193
1.095	0.3321883512759759
1.1	0.3323116074511866
1.105	0.3324750205949656
1.11	0.33264782735404874
1.115	0.33282451170123567
1.12	0.3329922505047588
1.125	0.3331603898252884
1.13	0.3333908856638699
1.135	0.3336561827461948
1.14	0.33390696884537396
1.145	0.33397243768802765
1.15	0.33409849451001666
1.155	0.33425018554039976
1.16	0.3344110041572668
1.165	0.33457701527481853
1.17	0.3347429944611746
1.175	0.3347052442747286
1.18	0.3348477233229974
1.185	0.3351115584603147
1.19	0.33530550415768084
1.195	0.3354885973970688
1.2	0.33563982348241755
1.205	0.3357679706943744
1.21	0.3359175204195161
1.215	0.33607059317076116
1.22	0.3360461298407737
1.225	0.3361655773925099
1.23	0.33642217820417936
1.235	0.3366089741798168
1.24	0.3367850099644585
1.245	0.3368182259057043
1.25	0.3368691788739836
1.255	0.3371703813130591
1.26	0.33737719313792053
1.265	0.3374852767095113
1.27	0.3374415843107972
1.275	0.3377920021770203
1.28	0.33800068615190987
1.285	0.3378318131712551
1.29	0.3381734229015591
1.295	0.3383742839778565
1.3	0.33820820456007106
1.305	0.3385843898900614
1.31	0.3388005595490591
1.315	0.33864212016544937
1.32	0.33907452437793884
1.325	0.3393130914442404
1.33	0.3391615076734459
1.335	0.3395829507271856
1.34	0.33944688444136983
1.345	0.3398515551511867
1.35	0.34000564600813754
1.355	0.3398220526600165
1.36	0.3402038273988619
1.365	0.3400462345782
1.37	0.340449787868691
1.375	0.34029927139211014
1.38	0.34071695468706586
1.385	0.34057520454140666
1.39	0.3410025405765259
1.395	0.3408571982271534
1.4	0.3412863520536255
1.405	0.3411378728127366
1.41	0.3415300890846008
1.415	0.3413207897296582
1.42	0.34169524543105156
1.425	0.34154175094507133
1.43	0.3415744126124252
1.435	0.34198974091650053
1.44	0.34184380978120626
1.445	0.3422344188112679
1.45	0.34207166855725607
1.455	0.3421116815990468
1.46	0.34253256087487755
1.465	0.3423897491979815
1.47	0.34279942464652224
1.475	0.3426615938474537
1.48	0.34268045593811586
1.485	0.3431045772596537
1.49	0.34297306443268993
1.495	0.3430120577729611
1.5	0.3433323954008497
1.505	0.3433925435472121
1.51	0.3433701983088983
1.515	0.3434231892098771
1.52	0.3438559306344027
1.525	0.3437199870540549
1.53	0.34377022413209146
1.535	0.34403215640134194
1.54	0.34420295286614466
1.545	0.34416682014994165
1.55	0.34430400180779797
1.555	0.3444914626829221
1.56	0.34491335565352876
1.565	0.34483247060107464
1.57	0.3449164944031193
1.575	0.34502503218131053
1.58	0.34552955623251524
1.585	0.3454510428856101
1.59	0.34554074766939447
1.595	0.34564805464748716
1.6	0.3457663713360235
1.605	0.34589370799989555
1.61	0.3464175323901383
1.615	0.34630925992237804
1.62	0.3463140952824915
1.625	0.3463061357281374
1.63	0.34635343304879335
1.635	0.34642078059526416
1.64	0.34650124071446303
1.645	0.346594153645615
1.65	0.347057861585965
1.655	0.3469424048542032
1.66	0.34706092002512584
1.665	0.34717662556033735
1.67	0.3472920128648048
1.675	0.34740898623512156
1.68	0.3475277782339847
1.685	0.34764724840344263
1.69	0.34776732649196146
1.695	0.34788154288197976
1.7	0.3479940479643027
1.705	0.34811086033985555
1.71	0.34822961035651806
1.715	0.3483501168347531
1.72	0.34847124894846054
1.725	0.34859324587909785
1.73	0.3487148082307504
1.735	0.3488264646997893
1.74	0.34893196501035045
1.745	0.34904551095079783
1.75	0.3491620639563188
1.755	0.34928028200210426
1.76	0.34939964134819895
1.765	0.3495196832138005
1.77	0.34963883708244176
1.775	0.3497495307114884
1.78	0.34984203912621825
1.785	0.34994820850173075
1.79	0.3500583663634926
1.795	0.3501708668502978
1.8	0.35028472877254235
1.805	0.35039885838784257
1.81	0.3505125943137038
1.815	0.3506241275029418
1.82	0.35053274852181027
1.825	0.3505618974176468
1.83	0.35082562904211484
1.835	0.35098160659628863
1.84	0.351124135272441
1.845	0.35125901344581745
1.85	0.3513881214217623
1.855	0.3515107356536134
1.86	0.3515981569568605
1.865	0.3512596321149997
1.87	0.35159786284768874
1.875	0.35174919771552904
1.88	0.35188181116625394
1.885	0.35200483203996746
1.89	0.3521177590042646
1.895	0.3519636620848153
1.9	0.3520676996005375
1.905	0.3522723658018592
1.91	0.3523900833040707
1.915	0.35250123098104214
1.92	0.3525945203028782
1.925	0.3522877896033637
1.93	0.3526446523884062
1.935	0.35280355295139404
1.94	0.35293411714505263
1.945	0.35304075222566705
1.95	0.3527291843581946
1.955	0.35310100700377095
1.96	0.3532657839063273
1.965	0.3533908960676757
1.97	0.3530824993237729
1.975	0.3534624955735478
1.98	0.3536373810744125
1.985	0.3537742859217836
1.99	0.35346725766683057
1.995	0.35387006495947504
2.0	0.35408971549094503
2.005	0.35424087767523993
2.01	0.35393525303415213
2.015	0.3543575688355431
2.02	0.35454737589711466
2.025	0.3542428623846807
2.03	0.3546426714372342
2.035	0.35484477343710247
2.04	0.35494723751407636
2.045	0.3545780923219429
2.05	0.354952098047475
2.055	0.35509956828940353
2.06	0.3547731033137355
2.065	0.35516802539998427
2.07	0.35533459215429014
2.075	0.35501648444880834
2.08	0.35541362656018505
2.085	0.3555917365357507
2.09	0.35528736307830017
2.095	0.3557151295945423
2.1	0.3559072022723178
2.105	0.35558574396397097
2.11	0.35601973835701434
2.115	0.3561970945270659
2.12	0.35588487247849293
2.125	0.35632075061539015
2.13	0.356388812855597
2.135	0.3562246302791786
2.14	0.35656086867276676
2.145	0.35623620478195006
2.15	0.35664935511752544
2.155	0.35681688754260055
2.16	0.35650180128231274
2.165	0.35692564146650135
2.17	0.35662399266626693
2.175	0.35704591513240047
2.18	0.35722913226826164
2.185	0.35690306036805425
2.19	0.35731853476589
2.195	0.3570034193697648
2.2	0.3574362272698632
2.205	0.35729134318323974
2.21	0.3574814572638951
2.215	0.3577465018834378
2.22	0.35743364143530465
2.225	0.3578753829250258
2.23	0.3575703830330037
2.235	0.35801886881562733
2.24	0.35775918304479254
2.245	0.35822622253571956
2.25	0.35816873707235425
2.255	0.35828545845730564
2.26	0.35860043913971335
2.265	0.3583042323180451
2.27	0.358766097466779
2.275	0.35846359357506435
2.28	0.3589447944099028
2.285	0.35863270357507543
2.29	0.35910179140419285
2.295	0.3587723519267104
2.3	0.3592508507657069
2.305	0.35893071270471655
2.31	0.3594153414027337
2.315	0.35909733794473214
2.32	0.35958407983657786
2.325	0.3592674646459537
2.33	0.3597550569078291
2.335	0.35943651754322314
2.34	0.35991774551538813
2.345	0.35954186363464596
2.35	0.3599723591755076
2.355	0.35964727086098464
2.36	0.36008379263027346
2.365	0.35978341141408154
2.37	0.36006684172664183
2.375	0.36001540180808833
2.38	0.35990402536617444
2.385	0.3603583841635314
2.39	0.36007190654714794
2.395	0.36053006381665736
2.4	0.3601968008792966
2.405	0.3606533181667282
2.41	0.3603338535007746
2.415	0.3607783903408179
2.42	0.3604943223047464
2.425	0.3604531768589223
2.43	0.3609264013213587
2.435	0.3606328753183533
2.44	0.3611117774749258
2.445	0.36080335081127785
2.45	0.3612662142520702
2.455	0.36099416515700994
2.46	0.36096233967588287
2.465	0.3614792301309762
2.47	0.36117750654126674
2.475	0.3616719438559478
2.48	0.3613899932421885
2.485	0.36135580319108174
2.49	0.36187710018506214
2.495	0.3615760298530396
