# Supplementary material for: A Mechanistic DNA Repair and Survival Model (Medras): Applications to Intrinsic Radiosensitivity, Relative Biological Effectiveness and Dose-Rate
Source: Front Oncol. 2021 Jun 29;11:689112. doi: 10.3389/fonc.2021.689112 (PMC8276175; doi:10.3389/fonc.2021.689112)
Supplement: Supplementary Data Sheet 2 — Medras model code used to generate data in this work. [file DataSheet_2.zip › Medras/Data/TrackData/Nitrogen/EnergyRange_Radial Energy_NitrogenRun96MeV.csv]

# Value of 1 to indicate we must rescale to breaks
1
# Particle ID to identify what particle we use by Z. Taken from command line.
7
# Total LET value for curve
279.45417113
# Average energy deposit at a given range. Distances um; energies in keV
# Input file name: Radial Energy_NitrogenRun96MeV.csv
# Written at: 2019-04-11 10:20:59.345000
# r	Energy
0.0	0.9095845465573521
0.005	1.3886401717412793
0.01	1.539847145683732
0.015	1.6346729965492492
0.02	1.6974895097520153
0.025	1.750536737250223
0.03	1.7977301830719519
0.035	1.8375748228187176
0.04	1.8718680677383335
0.045	1.9014315858731528
0.05	1.9469881253283947
0.055	1.97031822417022
0.06	1.994670703901128
0.065	2.018767107119364
0.07	2.040670128127378
0.075	2.061748498275439
0.08	2.0819330616557186
0.085	2.1013484091378314
0.09	2.1198100444648045
0.095	2.1367337698091386
0.1	2.152672540679372
0.105	2.1683965867110415
0.11	2.1824082229490784
0.115	2.196300679667746
0.12	2.2100026372850916
0.125	2.223543968845217
0.13	2.236724197328381
0.135	2.2490337629683355
0.14	2.260503730331174
0.145	2.2715087795709956
0.15	2.2827647313468957
0.155	2.2942627455724347
0.16	2.3044813611795676
0.165	2.314326709674668
0.17	2.324489515275708
0.175	2.3334270356525093
0.18	2.3424311344349467
0.185	2.3518750207605894
0.19	2.360301378797135
0.195	2.368071436914431
0.2	2.376183052470939
0.205	2.3838460718465453
0.21	2.391464324741382
0.215	2.39898815946076
0.22	2.406599757667181
0.225	2.413728673683303
0.23	2.4212410350185922
0.235	2.4289121130873124
0.24	2.4351774451703263
0.245	2.4418793334222535
0.25	2.4479958109111544
0.255	2.4540983304575397
0.26	2.460507922509685
0.265	2.4666718534070897
0.27	2.473398010222851
0.275	2.4798825105509588
0.28	2.485902791646073
0.285	2.4921099796749835
0.29	2.497479889319479
0.295	2.50321964147896
0.3	2.5083828418519
0.305	2.5140236500610262
0.31	2.5190431332469343
0.315	2.5244941001519123
0.32	2.529857792805445
0.325	2.534598857809956
0.33	2.5392790598407835
0.335	2.5438390146078516
0.34	2.5474862146524533
0.345	2.552207473604995
0.35	2.5571615854038754
0.355	2.5608100861401875
0.36	2.565051019848795
0.365	2.569799929626026
0.37	2.574188335044701
0.375	2.5784143883478445
0.38	2.582261005743942
0.385	2.586375555291759
0.39	2.5903348704845564
0.395	2.594446961869052
0.4	2.5977534128446718
0.405	2.6020942219615772
0.41	2.6057532896590665
0.415	2.6104860281800253
0.42	2.61434710349557
0.425	2.6183110185907803
0.43	2.6224634442058252
0.435	2.6262036381925364
0.44	2.62997945954487
0.445	2.6332811967192895
0.45	2.6363738306178215
0.455	2.6403070348693416
0.46	2.6427821360218586
0.465	2.646308246152606
0.47	2.6483723659902343
0.475	2.6516990609441367
0.48	2.6544436165607155
0.485	2.6570950664914865
0.49	2.6598011061354736
0.495	2.6628204087752874
0.5	2.665681124503822
0.505	2.668304975629909
0.51	2.67095302885096
0.515	2.6747629498758143
0.52	2.6782413293347243
0.525	2.6797019331545546
0.53	2.683576331744548
0.535	2.685160153451754
0.54	2.688780103685391
0.545	2.690520057864201
0.55	2.692538419154084
0.555	2.695803761778167
0.56	2.6979028912143304
0.565	2.699652172719646
0.57	2.701888337879052
0.575	2.703664973332811
0.58	2.7057425776128734
0.585	2.707958849377346
0.59	2.7100437162281326
0.595	2.7117720449340603
0.6	2.7136970533125093
0.605	2.716550202900156
0.61	2.719060578186476
0.615	2.719868208985394
0.62	2.7229378819232704
0.625	2.7243907115544603
0.63	2.726498425869831
0.635	2.7274939500794027
0.64	2.7306750550741117
0.645	2.731826316793182
0.65	2.734405560281639
0.655	2.737221241649846
0.66	2.7386344959421893
0.665	2.740646320822671
0.67	2.7428880775473
0.675	2.745079890443531
0.68	2.746814043006104
0.685	2.7489185317072815
0.69	2.750279631683169
0.695	2.751799352286839
0.7	2.7533572321020676
0.705	2.7548324102067823
0.71	2.7559288539451834
0.715	2.758123541444896
0.72	2.7601296628239353
0.725	2.762115156861381
0.73	2.7633159389447894
0.735	2.764819723733376
0.74	2.7669625969317018
0.745	2.7680136092647456
0.75	2.7690384688658454
0.755	2.7715588768125374
0.76	2.77166361671984
0.765	2.7745101342899225
0.77	2.7749286527655457
0.775	2.7775369710003313
0.78	2.777731276914982
0.785	2.780640653471291
0.79	2.7809794580517417
0.795	2.7821228901116943
0.8	2.7848331076918336
0.805	2.7852318019186466
0.81	2.786250440211114
0.815	2.7881274796561555
0.82	2.7890745132367347
0.825	2.7898406984599147
0.83	2.7907184998725105
0.835	2.7916922026382247
0.84	2.793231178714918
0.845	2.7950484847757444
0.85	2.7962878159625153
0.855	2.797446948195446
0.86	2.7987765730503815
0.865	2.800110949728648
0.87	2.8008119443820436
0.875	2.801602166193143
0.88	2.8024420467642113
0.885	2.803385573729407
0.89	2.8039729894331433
0.895	2.8056167350647443
0.9	2.8070996789673184
0.905	2.808537195448584
0.91	2.810054611990896
0.915	2.810848457721455
0.92	2.8118129151625215
0.925	2.8139713264587547
0.93	2.8151384289553283
0.935	2.814217419347381
0.94	2.8149832484472848
0.945	2.8164612889872687
0.95	2.8166766236650163
0.955	2.8170707797539096
0.96	2.8186550042209055
0.965	2.818070226206762
0.97	2.820248704116271
0.975	2.8200835682169907
0.98	2.821470575225407
0.985	2.8218860208538876
0.99	2.8230791938627644
0.995	2.8238552981654372
1.0	2.8243957845373178
1.005	2.82427445843413
1.01	2.8264000427753637
1.015	2.82593310400517
1.02	2.828022728986154
1.025	2.8272828254096627
1.03	2.8276273825766127
1.035	2.8298033754050747
1.04	2.8293981638534484
1.045	2.830047633614099
1.05	2.832454683707693
1.055	2.832257840014946
1.06	2.83283466379508
1.065	2.8344930764950096
1.07	2.835052967443006
1.075	2.8346222740897606
1.08	2.8349192152068508
1.085	2.835467277751849
1.09	2.8372382340592153
1.095	2.8372745007729834
1.1	2.8372370949809675
1.105	2.8375982778709625
1.11	2.8380871824965603
1.115	2.83864373418346
1.12	2.8390612120528993
1.125	2.8394032615551237
1.13	2.840172062134517
1.135	2.841028450139542
1.14	2.841920883988812
1.145	2.8424023962152005
1.15	2.843357126485939
1.155	2.8442347875358385
1.16	2.8450970048227413
1.165	2.845958866153487
1.17	2.8468038286315176
1.175	2.84684123148147
1.18	2.847521881218529
1.185	2.84874215904834
1.19	2.849742333830737
1.195	2.8506494441096972
1.2	2.851079417227458
1.205	2.8510614655324495
1.21	2.851423244502355
1.215	2.85181351516728
1.22	2.851460276656417
1.225	2.851730924590801
1.23	2.852293854960577
1.235	2.8526358224338835
1.24	2.8530417072973706
1.245	2.852755350749743
1.25	2.8526742514079695
1.255	2.853708828712237
1.26	2.8537215140174537
1.265	2.853479176296423
1.27	2.852902402569459
1.275	2.8540555804468757
1.28	2.8546390246598916
1.285	2.8537535925170934
1.29	2.855459680641615
1.295	2.8565620647879904
1.3	2.8557810276535136
1.305	2.8572974999781
1.31	2.8583323858213188
1.315	2.8573147401101537
1.32	2.8583657936353934
1.325	2.8589730466227117
1.33	2.857928392213483
1.335	2.859539082902725
1.34	2.8587207745080043
1.345	2.8600632131324715
1.35	2.86067216419423
1.355	2.8598234607513535
1.36	2.861401329911047
1.365	2.8604370385500406
1.37	2.8621838094906185
1.375	2.8611919694549335
1.38	2.862561082303455
1.385	2.8613414972930094
1.39	2.862896732565879
1.395	2.8618515186534177
1.4	2.8634927771960066
1.405	2.862473083345209
1.41	2.8638647735258624
1.415	2.862412243620395
1.42	2.8635336792172876
1.425	2.8627549420403935
1.43	2.8626146558824317
1.435	2.8639800222311442
1.44	2.8631026307124254
1.445	2.864772941557367
1.45	2.8639469965221243
1.455	2.864080115046684
1.46	2.865683600897524
1.465	2.8648803168811012
1.47	2.866386490054223
1.475	2.8658897812280273
1.48	2.8654922739717668
1.485	2.866958994231659
1.49	2.8663743948352054
1.495	2.86621125486901
1.5	2.8673694499279674
1.505	2.8674988939169257
1.51	2.86708506361001
1.515	2.866949039705977
1.52	2.8683141589375585
1.525	2.86746353496825
1.53	2.8673854990504495
1.535	2.868260790300091
1.54	2.868722946427734
1.545	2.868223177583215
1.55	2.8680323327064254
1.555	2.8684243529812905
1.56	2.8694906468500223
1.565	2.868854092152762
1.57	2.8688307443189447
1.575	2.868950624140164
1.58	2.8704547061388617
1.585	2.870070631415266
1.59	2.8699948931691064
1.595	2.8700911983876423
1.6	2.870258530469965
1.605	2.870520587825253
1.61	2.872071295275426
1.615	2.871673480872399
1.62	2.8711846861155945
1.625	2.8706510738902633
1.63	2.870441644212454
1.635	2.8703479366891793
1.64	2.8703342120582764
1.645	2.870491941618187
1.65	2.871619696224804
1.655	2.8711076404274114
1.66	2.8707486927945833
1.665	2.870615297906037
1.67	2.870568824755872
1.675	2.8705701481080315
1.68	2.870606096270409
1.685	2.8706610757892945
1.69	2.8707263705869823
1.695	2.870733912039514
1.7	2.8704330412684897
1.705	2.870332197013433
1.71	2.8702971798324817
1.715	2.8703014751273734
1.72	2.870333461920854
1.725	2.8703903791605394
1.73	2.8704660273805036
1.735	2.870527388082645
1.74	2.8706789321875403
1.745	2.8708176956054476
1.75	2.8709624635247426
1.755	2.871111630526471
1.76	2.871265786286909
1.765	2.8714227325328614
1.77	2.871573057756983
1.775	2.8716649715972298
1.78	2.871488061714486
1.785	2.871476109914927
1.79	2.8715123703510606
1.795	2.8715756560218098
1.8	2.8716560832787685
1.805	2.8717449719937282
1.81	2.8718331614075483
1.815	2.871889153118824
1.82	2.871190702062976
1.825	2.870930592551224
1.83	2.8713921213566174
1.835	2.871593302360762
1.84	2.871753566614458
1.845	2.871895693530264
1.85	2.8720234769265485
1.855	2.8721238674302625
1.86	2.871898968495396
1.865	2.87051519709691
1.87	2.8710010131387804
1.875	2.8711191759997137
1.88	2.871182735431711
1.885	2.871233338905058
1.89	2.871251496105502
1.895	2.870551996362546
1.9	2.8705373276190667
1.905	2.8710214026074636
1.91	2.8712896594051176
1.915	2.871463391907562
1.92	2.8714153180572253
1.925	2.8704918557729586
1.93	2.8713266187539355
1.935	2.8716191984314903
1.94	2.8718090053768246
1.945	2.871784125765709
1.95	2.870426756456601
1.955	2.870952880560473
1.96	2.8710312119981958
1.965	2.8709967413488187
1.97	2.8698475722701393
1.975	2.8705807815871967
1.98	2.8707832105119686
1.985	2.870863678207055
1.99	2.869738997176506
1.995	2.8703547166539636
2.0	2.870505108800262
2.005	2.8704789914460784
2.01	2.869412220873949
2.015	2.870190594478835
2.02	2.8703874722329457
2.025	2.8694066930401876
2.03	2.8699613336362857
2.035	2.8702840623746257
2.04	2.8701815964400668
2.045	2.8688865177745635
2.05	2.8695207533975617
2.055	2.8695861040508444
2.06	2.8684527019777706
2.065	2.8691829785471974
2.07	2.869332124845828
2.075	2.8682359694372512
2.08	2.86896301158912
2.085	2.8691197829823905
2.09	2.8677018046386156
2.095	2.868143686855143
2.1	2.8681495574652205
2.105	2.867023638804831
2.11	2.8676402884019634
2.115	2.8676642587328494
2.12	2.866654547517436
2.125	2.867311284624374
2.13	2.8670730039785077
2.135	2.8664816005571865
2.14	2.8668094734178844
2.145	2.865748084848286
2.15	2.8663295439724306
2.155	2.8663574927616695
2.16	2.865410278839561
2.165	2.866041497995371
2.17	2.8650969378038114
2.175	2.8657114842108378
2.18	2.865820890610694
2.185	2.8647854046980616
2.19	2.8650354857067843
2.195	2.863977317189878
2.2	2.8644476071463636
2.205	2.863835872980534
2.21	2.863810453047142
2.215	2.8640155248988095
2.22	2.863088577494071
2.225	2.863649901628376
2.23	2.862729305851364
2.235	2.8632853633353497
2.24	2.8622371289470117
2.245	2.8625536380524608
2.25	2.8620786336935713
2.255	2.861898443649431
2.26	2.862061904014921
2.265	2.8612754458762844
2.27	2.8617359243176974
2.275	2.860897480754559
2.28	2.8614367357350745
2.285	2.860591705439065
2.29	2.861166811083764
2.295	2.860333024551063
2.3	2.8609442075653275
2.305	2.860108741717622
2.31	2.8607313590051247
2.315	2.8599031641378723
2.32	2.860531676556265
2.325	2.8597082948677737
2.33	2.8603378027359283
2.335	2.8595043349933595
2.34	2.8600923367851054
2.345	2.85884088600701
2.35	2.859009625403545
2.355	2.8581195108312176
2.36	2.8583898710710405
2.365	2.857619603307098
2.37	2.8576794846481706
2.375	2.8573308834380837
2.38	2.8568892667289383
2.385	2.857200656753719
2.39	2.8565054230405647
2.395	2.8568972829374486
2.4	2.8560480026114883
2.405	2.8563881338060915
2.41	2.8556287863629053
2.415	2.855948540749904
2.42	2.85531444817491
2.425	2.85499029211848
2.43	2.8553694813008335
2.435	2.8546972832324164
2.44	2.855132809406134
2.445	2.8544373420899354
2.45	2.854835848054744
2.455	2.854177976348742
2.46	2.853853867469056
2.465	2.8543025803588558
2.47	2.8536322177882942
2.475	2.85405528413286
2.48	2.853456033094525
2.485	2.8531686549738526
2.49	2.8536536978257767
2.495	2.8530088227093864
