# Supplementary material for: A Mechanistic DNA Repair and Survival Model (Medras): Applications to Intrinsic Radiosensitivity, Relative Biological Effectiveness and Dose-Rate
Source: Front Oncol. 2021 Jun 29;11:689112. doi: 10.3389/fonc.2021.689112 (PMC8276175; doi:10.3389/fonc.2021.689112)
Supplement: Supplementary Data Sheet 2 — Medras model code used to generate data in this work. [file DataSheet_2.zip › Medras/examples/context.py]

# Add medras directory to path.
import sys
import os

filePath = os.path.realpath(__file__)
baseDir,thisFile = os.path.split(filePath)
parentDir,thisFolder = os.path.split(baseDir)
sys.path.insert(0, parentDir)
