# Supplementary material for: A Mechanistic DNA Repair and Survival Model (Medras): Applications to Intrinsic Radiosensitivity, Relative Biological Effectiveness and Dose-Rate
Source: Front Oncol. 2021 Jun 29;11:689112. doi: 10.3389/fonc.2021.689112 (PMC8276175; doi:10.3389/fonc.2021.689112)
Supplement: Supplementary Data Sheet 2 — Medras model code used to generate data in this work. [file DataSheet_2.zip › Medras-MC/damagegenerator/Radial Energy Carbon.xlsx]

## Sheet: Radial Energy - by bin
r	r	r	24MeV	36MeV	60MeV	96MeV	120MeV	180MeV	240MeV	360MeV	600MeV	960MeV	1080MeV	1140MeV	1200MeV	1800MeV	2400MeV
0.0001	0.0001	-4	32.7069	32.8666	30.5239	26.7923	24.0067	20.5576	17.7806	14.0927	9.91439	6.91615	6.31651	6.06347	5.82992	4.36343	3.54773
2.3293e-06	0.000102329	-3.99	0.531668	0.525217	0.441472	0.352148	0.331035	0.225603	0.164756	0.0854395	0.0236052	0.00590899	0.00453991	0.00430538	0.00408232	0.00269721	0.00214524
2.38356e-06	0.000104713	-3.98	0.522901	0.530228	0.443585	0.354792	0.323921	0.218599	0.163809	0.0824714	0.0224124	0.00578598	0.00462919	0.00433252	0.00407746	0.00276012	0.00215461
2.43908e-06	0.000107152	-3.97	0.51429	0.543275	0.462438	0.349942	0.330046	0.22191	0.161435	0.0812729	0.0215936	0.00572815	0.00458873	0.00427714	0.00422935	0.00280636	0.00225265
2.49589e-06	0.000109648	-3.96	0.536109	0.54087	0.48602	0.358533	0.326123	0.222837	0.160659	0.0794074	0.0204085	0.00573495	0.00463759	0.00432613	0.00427722	0.00288371	0.00230755
2.55403e-06	0.000112202	-3.95	0.56173	0.536092	0.492403	0.360812	0.322276	0.223333	0.15999	0.0783081	0.0197692	0.00571747	0.00471672	0.00439497	0.00420986	0.00295461	0.00235134
2.61352e-06	0.000114815	-3.94	0.578988	0.543224	0.486106	0.370481	0.321565	0.223025	0.158506	0.0763667	0.0185863	0.00572816	0.00472836	0.00453871	0.00437852	0.00301913	0.00245851
2.67439e-06	0.00011749	-3.93	0.580249	0.562248	0.484593	0.383838	0.32587	0.226658	0.152211	0.0734421	0.0173339	0.00581632	0.00481245	0.0046009	0.00444252	0.00309902	0.00245398
2.73669e-06	0.000120226	-3.92	0.590526	0.554615	0.494502	0.369112	0.32931	0.22476	0.149264	0.0711667	0.0170847	0.00580869	0.00493867	0.00462836	0.00451235	0.003224	0.00250983
2.80043e-06	0.000123027	-3.91	0.625288	0.557872	0.48513	0.370874	0.32806	0.223778	0.146311	0.0684702	0.0159615	0.00564388	0.00494236	0.00484141	0.00465286	0.00328088	0.00261488
2.86566e-06	0.000125893	-3.9	0.617511	0.58579	0.500776	0.373151	0.323919	0.21981	0.144966	0.0666276	0.0152351	0.00590049	0.00515764	0.00490474	0.00470205	0.00335932	0.00269528
2.93241e-06	0.000128825	-3.89	0.625976	0.63847	0.522051	0.37739	0.325028	0.216603	0.142677	0.0642695	0.0147537	0.00596748	0.0051817	0.00501571	0.00487417	0.00343218	0.00276858
3.00072e-06	0.000131826	-3.88	0.612183	0.62803	0.504006	0.384313	0.322199	0.21446	0.141038	0.0616246	0.0142941	0.00609259	0.00536245	0.00513315	0.00491347	0.00352332	0.00283604
3.07061e-06	0.000134896	-3.87	0.641612	0.641354	0.512703	0.382017	0.324089	0.210432	0.13658	0.0589641	0.013756	0.00616269	0.00547498	0.00513225	0.00500672	0.00359403	0.00291142
3.14214e-06	0.000138038	-3.86	0.67449	0.655128	0.516713	0.387286	0.33874	0.207084	0.136523	0.0568004	0.0135477	0.00626991	0.00550202	0.00537066	0.00519301	0.00373646	0.00302236
3.21533e-06	0.000141254	-3.85	0.703379	0.666332	0.504673	0.383184	0.33092	0.205934	0.133946	0.0542617	0.0130823	0.00645196	0.00564254	0.00545515	0.00523481	0.00378804	0.00307444
3.29022e-06	0.000144544	-3.84	0.699663	0.656044	0.511339	0.381172	0.327103	0.209271	0.130064	0.0523019	0.0128589	0.00654118	0.00583247	0.00567745	0.00540839	0.00394419	0.00315532
3.36686e-06	0.000147911	-3.83	0.700849	0.684267	0.533255	0.386807	0.324714	0.2023	0.124297	0.049833	0.0126361	0.00678754	0.00605908	0.00585882	0.0055628	0.00398115	0.0032796
3.44529e-06	0.000151356	-3.82	0.721296	0.656358	0.54056	0.402111	0.32499	0.203509	0.120535	0.0485016	0.0126141	0.00687014	0.00613999	0.00589196	0.00570115	0.00411442	0.00336892
3.52554e-06	0.000154882	-3.81	0.758761	0.663025	0.54887	0.414305	0.325186	0.199148	0.119014	0.0465122	0.0125514	0.00698946	0.00633156	0.0059643	0.00576449	0.00426704	0.00340272
3.60766e-06	0.000158489	-3.8	0.762735	0.706553	0.57333	0.411228	0.319113	0.193604	0.117808	0.0454986	0.0124834	0.00713828	0.00643776	0.00618015	0.00600551	0.00440049	0.00354152
3.69169e-06	0.000162181	-3.79	0.736438	0.721813	0.579005	0.414574	0.324777	0.190118	0.113938	0.0436337	0.0124543	0.00733399	0.00665261	0.00637156	0.00614555	0.00449887	0.00362648
3.77768e-06	0.000165959	-3.78	0.716126	0.725303	0.56824	0.404973	0.33042	0.18847	0.110915	0.041686	0.0123119	0.00773078	0.00683649	0.00647908	0.00629043	0.00457777	0.00375685
3.86567e-06	0.000169824	-3.77	0.734958	0.76233	0.5741	0.402277	0.33046	0.187583	0.107905	0.0403746	0.0123508	0.00761252	0.00694725	0.00664575	0.00639176	0.00472312	0.00383859
3.95572e-06	0.00017378	-3.76	0.76617	0.738652	0.58095	0.400184	0.32054	0.184108	0.104216	0.0388821	0.0126077	0.00805988	0.00719737	0.00689492	0.00664637	0.00481672	0.00391086
4.04786e-06	0.000177828	-3.75	0.758422	0.758847	0.597966	0.399687	0.322584	0.178729	0.100536	0.0373259	0.0129638	0.00815942	0.00739484	0.0070931	0.00673065	0.00496085	0.00400122
4.14214e-06	0.00018197	-3.74	0.789217	0.765136	0.60114	0.409172	0.324667	0.175327	0.0992468	0.0360433	0.0129953	0.00846942	0.00752891	0.00724676	0.00695691	0.00517544	0.00417816
4.23863e-06	0.000186209	-3.73	0.788112	0.754054	0.589844	0.402822	0.317003	0.171931	0.094773	0.0353196	0.0133281	0.00854833	0.00770166	0.00743511	0.00726528	0.00525417	0.00430363
4.33736e-06	0.000190546	-3.72	0.833673	0.759258	0.602286	0.412258	0.317403	0.170022	0.0937868	0.0344865	0.0136668	0.00881668	0.00802133	0.00764067	0.00749471	0.00547897	0.00442261
4.43839e-06	0.000194984	-3.71	0.815492	0.80971	0.626056	0.402498	0.314651	0.167168	0.090812	0.0331016	0.013821	0.00909196	0.00813664	0.00770003	0.00756642	0.00558942	0.00451864
4.54177e-06	0.000199526	-3.7	0.814979	0.789539	0.635503	0.396071	0.320639	0.163675	0.0872087	0.0320395	0.0141897	0.00932988	0.00852641	0.00805705	0.0077091	0.00572459	0.00459451
4.64756e-06	0.000204174	-3.69	0.841242	0.803766	0.618825	0.399519	0.316059	0.160033	0.0831382	0.0315221	0.0145811	0.00947745	0.00862765	0.00821846	0.00790907	0.00593918	0.00480387
4.75582e-06	0.00020893	-3.68	0.885897	0.830397	0.633527	0.404007	0.310112	0.155165	0.0816129	0.0309667	0.0149476	0.00980713	0.00886317	0.00846863	0.00816158	0.00602714	0.00493845
4.8666e-06	0.000213796	-3.67	0.909821	0.803064	0.63274	0.401493	0.31114	0.149843	0.0792511	0.0309736	0.0151742	0.0100162	0.00925232	0.00879996	0.00839439	0.00624304	0.00501093
4.97995e-06	0.000218776	-3.66	0.98399	0.830746	0.64512	0.405812	0.30382	0.145763	0.0760626	0.0299246	0.0155476	0.0103485	0.00936257	0.00894318	0.00863394	0.00636173	0.00512915
5.09595e-06	0.000223872	-3.65	0.970283	0.836483	0.642725	0.397908	0.301493	0.142452	0.0737882	0.0300676	0.0158602	0.0105567	0.00975335	0.00922338	0.00874728	0.00655611	0.00527946
5.21465e-06	0.000229087	-3.64	0.958803	0.892381	0.667814	0.399489	0.2983	0.141004	0.0734667	0.0296629	0.0163416	0.010943	0.00986572	0.00954085	0.00924009	0.00676738	0.00552082
5.33612e-06	0.000234423	-3.63	1.01409	0.911346	0.662014	0.404509	0.295606	0.135995	0.0706242	0.0304182	0.016806	0.0111575	0.0102044	0.00952427	0.00935076	0.00694289	0.0055983
5.46041e-06	0.000239883	-3.62	0.958466	0.906819	0.651955	0.399287	0.297595	0.130576	0.068284	0.0302266	0.0172467	0.0116159	0.0104818	0.0100059	0.00962932	0.00714481	0.00575217
5.5876e-06	0.000245471	-3.61	0.973876	0.857456	0.658927	0.397159	0.294942	0.127857	0.0682145	0.0301696	0.0176426	0.0118754	0.0106863	0.0102255	0.00994899	0.007276	0.00596161
5.71775e-06	0.000251189	-3.6	1.01994	0.882153	0.671594	0.393227	0.293073	0.125591	0.0668375	0.0304641	0.0182893	0.012083	0.0110811	0.0104833	0.0101186	0.00751748	0.00608419
5.85094e-06	0.00025704	-3.59	1.01017	0.892734	0.689583	0.394617	0.290069	0.122694	0.0650494	0.0306294	0.0185834	0.0124786	0.0113273	0.010924	0.0103874	0.00777454	0.00622482
5.98722e-06	0.000263027	-3.58	1.01689	0.890381	0.675061	0.388388	0.284843	0.1206	0.0648112	0.0314119	0.0189218	0.0127106	0.0116011	0.0111302	0.0106479	0.00789203	0.00638284
6.12668e-06	0.000269153	-3.57	1.04818	0.886984	0.678355	0.39142	0.283445	0.117867	0.0630715	0.0316413	0.0192702	0.0130487	0.0118498	0.011468	0.0109583	0.00811006	0.00663792
6.26939e-06	0.000275423	-3.56	1.07054	0.912483	0.674933	0.386471	0.282199	0.114127	0.0625511	0.0324541	0.0201651	0.013551	0.0121369	0.011776	0.0112698	0.00835071	0.00681204
6.41542e-06	0.000281838	-3.55	1.10424	0.929864	0.692691	0.384273	0.27611	0.109861	0.0615087	0.0332738	0.0205932	0.0138455	0.0125274	0.0120493	0.0116693	0.00857496	0.00696132
6.56486e-06	0.000288403	-3.54	1.12647	0.972226	0.683258	0.378469	0.274903	0.109217	0.0615287	0.0339228	0.0210632	0.014183	0.0128709	0.01231	0.0118823	0.0088825	0.00715184
6.71777e-06	0.000295121	-3.53	1.19315	1.00565	0.656419	0.376385	0.27361	0.107003	0.0610126	0.0343	0.0216953	0.0146698	0.0132325	0.0127111	0.012278	0.0091704	0.00742055
6.87425e-06	0.000301995	-3.52	1.16477	1.01005	0.660927	0.371709	0.267296	0.105329	0.0608335	0.0351073	0.0223947	0.014971	0.0136228	0.0130545	0.0125308	0.00933691	0.00751586
7.03437e-06	0.00030903	-3.51	1.18815	1.01546	0.681277	0.365805	0.262768	0.10444	0.0609257	0.0358156	0.0225524	0.0155515	0.013966	0.0134881	0.0128446	0.00952117	0.0077267
7.19822e-06	0.000316228	-3.5	1.1908	1.00779	0.689406	0.357871	0.259473	0.103516	0.0614374	0.0370375	0.0233902	0.0157771	0.0145572	0.0137242	0.0133248	0.00984856	0.0079746
7.36589e-06	0.000323594	-3.49	1.17385	1.03396	0.695944	0.358603	0.256242	0.101433	0.0620133	0.0376258	0.0242503	0.0163557	0.0147962	0.0141001	0.0137379	0.0100949	0.00821692
7.53746e-06	0.000331131	-3.48	1.24269	1.04965	0.68394	0.346647	0.253257	0.0983797	0.0619328	0.0384979	0.0246964	0.0167612	0.0151374	0.0145743	0.0140861	0.0102901	0.00844058
7.71303e-06	0.000338844	-3.47	1.26748	1.03277	0.689155	0.341661	0.245708	0.0980278	0.0624964	0.039634	0.0256088	0.0172539	0.0156764	0.0149138	0.0142387	0.0106664	0.00863787
7.89269e-06	0.000346737	-3.46	1.30074	1.08668	0.70591	0.338131	0.242448	0.0976566	0.0633261	0.0403861	0.0259035	0.0176493	0.0159967	0.0153961	0.014758	0.0108202	0.00893958
8.07654e-06	0.000354813	-3.45	1.36089	1.0769	0.718309	0.339589	0.239072	0.0969514	0.0641521	0.0419468	0.0265549	0.0181961	0.0164708	0.0158676	0.01518	0.0112191	0.00913342
8.26467e-06	0.000363078	-3.44	1.3074	1.07546	0.728335	0.341085	0.232625	0.0965377	0.0655062	0.0427239	0.0274166	0.0186382	0.0169753	0.0162342	0.0155955	0.0114813	0.00941767
8.45717e-06	0.000371535	-3.43	1.37749	1.12543	0.704288	0.335266	0.225748	0.0978365	0.0667428	0.0439946	0.0281028	0.0191044	0.0173992	0.0165638	0.0160548	0.0117963	0.00963567
8.65417e-06	0.000380189	-3.42	1.3769	1.15993	0.695959	0.336563	0.223578	0.0977455	0.0676395	0.0452131	0.0288053	0.0195551	0.0178491	0.0170313	0.0164683	0.0122087	0.00991585
8.85575e-06	0.000389045	-3.41	1.42806	1.17496	0.699983	0.333576	0.218808	0.100067	0.0693065	0.0459013	0.0294728	0.0201253	0.0182699	0.0174299	0.0168396	0.0125587	0.0101628
9.06203e-06	0.000398107	-3.4	1.41039	1.21468	0.700874	0.326687	0.21076	0.0994789	0.0708912	0.0470089	0.0302551	0.0206786	0.0186601	0.0178995	0.0173539	0.0128272	0.010444
9.27311e-06	0.00040738	-3.39	1.38368	1.20482	0.693255	0.318796	0.207625	0.101084	0.0718556	0.047987	0.0313658	0.021344	0.0193542	0.0183999	0.0177443	0.0131931	0.0107072
9.48911e-06	0.000416869	-3.38	1.40598	1.22853	0.696905	0.317907	0.204312	0.102527	0.0738558	0.0495567	0.0321131	0.021718	0.0197403	0.018964	0.0182618	0.0136071	0.0109055
9.71014e-06	0.00042658	-3.37	1.42645	1.22054	0.687589	0.307598	0.203497	0.104177	0.0754667	0.0509631	0.0328327	0.0225853	0.020282	0.0194724	0.0187287	0.0139312	0.0112544
9.93631e-06	0.000436516	-3.36	1.46183	1.23533	0.675641	0.306573	0.204038	0.104435	0.0770171	0.0521586	0.0338811	0.0229835	0.0209489	0.0199885	0.0192904	0.0143316	0.0115063
1.01678e-05	0.000446684	-3.35	1.44563	1.24854	0.67763	0.300618	0.201496	0.105842	0.0782824	0.0536635	0.0343221	0.023593	0.0214106	0.0204033	0.0197989	0.0146762	0.0117863
1.04046e-05	0.000457088	-3.34	1.43775	1.24456	0.685647	0.293347	0.198958	0.107539	0.0803495	0.0552661	0.035443	0.0241161	0.0218443	0.021116	0.0203016	0.0150793	0.0122377
1.0647e-05	0.000467735	-3.33	1.47831	1.23962	0.683783	0.292136	0.201647	0.110116	0.0822081	0.0566138	0.0364822	0.0248088	0.022285	0.0215998	0.020714	0.0155068	0.0125673
1.0895e-05	0.00047863	-3.32	1.50261	1.26245	0.676465	0.2956	0.199602	0.111237	0.0836391	0.0579865	0.037549	0.0253409	0.0232141	0.0222042	0.0212663	0.0156635	0.012801
1.11487e-05	0.000489779	-3.31	1.57343	1.27834	0.668094	0.294109	0.198062	0.115542	0.0861133	0.0592015	0.0384873	0.0259933	0.0238531	0.0225804	0.0217687	0.0161709	0.0132084
1.14084e-05	0.000501187	-3.3	1.6056	1.27645	0.66315	0.296084	0.198758	0.117605	0.0877481	0.0608743	0.0394996	0.0264946	0.0244984	0.0234503	0.0224645	0.0166513	0.013537
1.16742e-05	0.000512861	-3.29	1.61812	1.30493	0.668701	0.294186	0.199765	0.119157	0.0901024	0.062125	0.0403568	0.0274375	0.0248566	0.0239302	0.0228856	0.0171103	0.0138077
1.19461e-05	0.000524807	-3.28	1.67186	1.33857	0.663286	0.288516	0.200021	0.122326	0.0919433	0.0641331	0.0415018	0.028113	0.0256645	0.0244514	0.0233473	0.0173962	0.0141452
1.22243e-05	0.000537032	-3.27	1.69068	1.33696	0.654037	0.289766	0.203061	0.124781	0.0942571	0.0658041	0.0422752	0.0288775	0.0263418	0.0251368	0.02421	0.0179188	0.014558
1.25091e-05	0.000549541	-3.26	1.66364	1.32881	0.654672	0.289024	0.205272	0.126989	0.0973602	0.067292	0.0433387	0.0295099	0.0268111	0.0258302	0.0247858	0.0182685	0.0150129
1.28005e-05	0.000562341	-3.25	1.68043	1.30136	0.656647	0.287585	0.206491	0.12956	0.0985155	0.0689456	0.0448629	0.0301622	0.0276273	0.0267194	0.0254651	0.0187942	0.0153411
1.30986e-05	0.00057544	-3.24	1.78385	1.29885	0.670372	0.29133	0.209548	0.132451	0.100948	0.0705685	0.0461212	0.030941	0.0282789	0.027136	0.0261288	0.0194154	0.0157508
1.34037e-05	0.000588844	-3.23	1.76777	1.29513	0.654178	0.291757	0.212891	0.135079	0.103976	0.0725688	0.0468537	0.0320122	0.0288744	0.0277136	0.0267853	0.0198273	0.0160814
1.37159e-05	0.00060256	-3.22	1.76904	1.31047	0.649489	0.292978	0.216431	0.137975	0.106221	0.0744385	0.0480081	0.0326075	0.030066	0.0285602	0.0273196	0.0203122	0.0164621
1.40354e-05	0.000616595	-3.21	1.83041	1.31065	0.640421	0.292549	0.2188	0.142026	0.108584	0.0762768	0.0492069	0.0334369	0.0304309	0.0293178	0.0281684	0.0209495	0.0169102
1.43623e-05	0.000630957	-3.2	1.85611	1.32542	0.6382	0.295722	0.221821	0.145034	0.111988	0.0777637	0.0504111	0.0343235	0.0314617	0.0299395	0.029065	0.0213137	0.017364
1.46969e-05	0.000645654	-3.19	1.88181	1.32263	0.64163	0.296804	0.222894	0.148945	0.114335	0.0802399	0.0517043	0.0350108	0.0320819	0.0305036	0.0295202	0.0219774	0.017773
1.50392e-05	0.000660693	-3.18	1.94753	1.30377	0.645346	0.299534	0.228748	0.152027	0.11617	0.0818748	0.0526249	0.0359078	0.0328174	0.031151	0.0299551	0.0223626	0.0181992
1.53895e-05	0.000676083	-3.17	1.93231	1.33048	0.638897	0.302032	0.232609	0.155521	0.119178	0.0838659	0.0539222	0.0366965	0.0335444	0.0321025	0.030884	0.0231099	0.0186801
1.5748e-05	0.000691831	-3.16	2.02118	1.35603	0.632928	0.304432	0.235936	0.158251	0.122531	0.0856749	0.0554341	0.0377039	0.0341853	0.0331207	0.031634	0.0234741	0.0189446
1.61148e-05	0.000707946	-3.15	2.02269	1.3458	0.635335	0.308476	0.241228	0.161689	0.125121	0.0879682	0.0568273	0.0387241	0.0350715	0.0335698	0.0323281	0.0240808	0.0194546
1.64902e-05	0.000724436	-3.14	2.05778	1.35583	0.626852	0.312483	0.245398	0.167886	0.128103	0.090383	0.0581215	0.0397041	0.0359495	0.0343412	0.0332057	0.0244388	0.019918
1.68743e-05	0.00074131	-3.13	2.06727	1.36769	0.625763	0.315466	0.25264	0.170114	0.130952	0.0926002	0.0594723	0.0405437	0.0367357	0.0351757	0.0341418	0.0253406	0.0202148
1.72673e-05	0.000758578	-3.12	2.12445	1.34518	0.626821	0.324398	0.257329	0.174302	0.133864	0.0942778	0.0609861	0.0414992	0.0375222	0.0358536	0.0348412	0.0258573	0.020923
1.76695e-05	0.000776247	-3.11	2.18162	1.34478	0.625069	0.328311	0.260514	0.17966	0.137511	0.0968441	0.0624726	0.042344	0.0385989	0.0366528	0.0355531	0.0264384	0.0214333
1.80811e-05	0.000794328	-3.1	2.21664	1.35893	0.630377	0.33283	0.268317	0.18225	0.13957	0.0983466	0.0632016	0.0432213	0.0393745	0.0376985	0.0361528	0.0268739	0.0218164
1.85023e-05	0.000812831	-3.09	2.23553	1.36943	0.633273	0.339085	0.272592	0.186204	0.14345	0.100591	0.0648488	0.044431	0.0404165	0.0387128	0.0372272	0.0276571	0.022381
1.89333e-05	0.000831764	-3.08	2.20506	1.38942	0.634434	0.347233	0.277634	0.18959	0.146559	0.102825	0.0667301	0.0451555	0.0411678	0.0395999	0.0380017	0.0280438	0.0228319
1.93743e-05	0.000851138	-3.07	2.20586	1.39197	0.638067	0.35186	0.284276	0.194406	0.149462	0.10544	0.0682385	0.0463008	0.0421051	0.0403872	0.0389125	0.0289475	0.0232922
1.98256e-05	0.000870964	-3.06	2.21488	1.39498	0.637615	0.356115	0.288799	0.197893	0.153208	0.107438	0.0695892	0.0473512	0.0427038	0.0411359	0.0396493	0.0294011	0.0238887
2.02873e-05	0.000891251	-3.05	2.22759	1.39743	0.642853	0.362883	0.296996	0.20161	0.157607	0.109841	0.0710921	0.0482629	0.0438469	0.0420038	0.0406344	0.0300488	0.0243387
2.07599e-05	0.000912011	-3.04	2.30032	1.39417	0.648928	0.37082	0.301643	0.208353	0.160699	0.112108	0.0727547	0.0494869	0.0450538	0.0428135	0.0415018	0.0306859	0.0249586
2.12435e-05	0.000933254	-3.03	2.28401	1.37768	0.654933	0.377382	0.307985	0.211004	0.162695	0.114598	0.0743386	0.0502188	0.0456676	0.0438543	0.0421024	0.0313789	0.025385
2.17383e-05	0.000954993	-3.02	2.29983	1.39156	0.657689	0.386448	0.31423	0.216036	0.16643	0.116733	0.0759549	0.0514505	0.0467494	0.044913	0.0431614	0.032008	0.025981
2.22446e-05	0.000977237	-3.01	2.3219	1.399	0.666897	0.39434	0.319955	0.220353	0.169911	0.119912	0.0775224	0.0523207	0.0477783	0.0456129	0.0438198	0.0327345	0.0264919
2.27628e-05	0.001	-3	2.33085	1.41114	0.674007	0.402778	0.327016	0.225031	0.174218	0.121686	0.0786711	0.0531757	0.0485733	0.0467969	0.0450388	0.033376	0.0270054
2.3293e-05	0.00102329	-2.99	2.37236	1.43209	0.679051	0.408269	0.332143	0.228751	0.176625	0.123412	0.0803987	0.0547476	0.0498036	0.0475604	0.0459822	0.0340562	0.0275044
2.38356e-05	0.00104713	-2.98	2.3998	1.43663	0.688024	0.417349	0.33924	0.233023	0.18027	0.126843	0.0821323	0.0554974	0.0503854	0.0485286	0.0468776	0.0347492	0.0281836
2.43908e-05	0.00107152	-2.97	2.35409	1.45694	0.691879	0.426813	0.345679	0.238173	0.184046	0.129285	0.0835953	0.0566945	0.0517814	0.0493373	0.0475334	0.0353535	0.0285869
2.49589e-05	0.00109648	-2.96	2.384	1.45603	0.702211	0.434177	0.352244	0.242675	0.187735	0.13125	0.0848658	0.0576395	0.0524731	0.0503277	0.048701	0.0361284	0.029117
2.55403e-05	0.00112202	-2.95	2.37546	1.44197	0.711112	0.443111	0.359195	0.246698	0.190688	0.134879	0.0868361	0.0587583	0.0534227	0.0514189	0.049334	0.0367064	0.0296054
2.61352e-05	0.00114815	-2.94	2.39774	1.44149	0.720234	0.451767	0.365625	0.251052	0.195425	0.137524	0.0884595	0.0598475	0.0543857	0.0522057	0.0504858	0.0377565	0.0303385
2.67439e-05	0.0011749	-2.93	2.4232	1.42751	0.732475	0.458311	0.371879	0.255936	0.197937	0.139106	0.0899229	0.0610053	0.0556602	0.053208	0.0514756	0.0379441	0.0309456
2.73669e-05	0.00120226	-2.92	2.43927	1.41349	0.739663	0.467914	0.378924	0.261941	0.202399	0.141854	0.0912328	0.0620015	0.0563849	0.0539833	0.051934	0.0387308	0.0313699
2.80043e-05	0.00123027	-2.91	2.45613	1.40968	0.744972	0.473784	0.383522	0.265456	0.205645	0.144362	0.0928144	0.0631759	0.0573838	0.0550843	0.0531842	0.0394834	0.0319584
2.86566e-05	0.00125893	-2.9	2.48457	1.41465	0.759019	0.482294	0.392006	0.269862	0.208236	0.146575	0.0949547	0.0643037	0.0585401	0.0560221	0.0541219	0.0402339	0.0325077
2.93241e-05	0.00128825	-2.89	2.54595	1.42024	0.767845	0.490914	0.397878	0.275282	0.212622	0.149643	0.0962825	0.0652951	0.0594613	0.0570341	0.0549132	0.0408141	0.0330683
3.00072e-05	0.00131826	-2.88	2.52268	1.42388	0.778763	0.495939	0.405871	0.279376	0.216366	0.152128	0.0980914	0.0659546	0.060511	0.0579016	0.0560607	0.0414109	0.0333462
3.07061e-05	0.00134896	-2.87	2.53118	1.4264	0.791468	0.507182	0.409093	0.283374	0.219746	0.154305	0.0993208	0.06765	0.0615564	0.0588109	0.0569516	0.0421618	0.034178
3.14214e-05	0.00138038	-2.86	2.51082	1.4308	0.800423	0.513072	0.41613	0.288717	0.223176	0.156775	0.100948	0.0685745	0.0624865	0.0598278	0.0576736	0.0431613	0.0345121
3.21533e-05	0.00141254	-2.85	2.51593	1.44116	0.811373	0.5192	0.422033	0.292496	0.226788	0.15941	0.102406	0.0695448	0.0636576	0.0607484	0.0582893	0.0434487	0.0351016
3.29022e-05	0.00144544	-2.84	2.53689	1.45577	0.821042	0.527832	0.42941	0.296371	0.229234	0.161366	0.10378	0.0705811	0.0642103	0.0616226	0.0594114	0.0439185	0.0356405
3.36686e-05	0.00147911	-2.83	2.57383	1.46947	0.829349	0.535293	0.435499	0.301638	0.233119	0.163323	0.105523	0.0716709	0.0651216	0.0625362	0.0601404	0.0447428	0.0362444
3.44529e-05	0.00151356	-2.82	2.56657	1.48573	0.843313	0.543403	0.441594	0.305017	0.236949	0.165913	0.107054	0.0727023	0.0660712	0.0633798	0.0610812	0.0452291	0.0365632
3.52554e-05	0.00154882	-2.81	2.5806	1.48933	0.856432	0.550342	0.447996	0.309334	0.239367	0.168997	0.108647	0.0738132	0.0668637	0.0641523	0.0619312	0.0458744	0.0371281
3.60766e-05	0.00158489	-2.8	2.58668	1.48803	0.867752	0.557299	0.452906	0.313703	0.243673	0.170813	0.110099	0.0747378	0.0676604	0.0650748	0.0626662	0.0464641	0.0378076
3.69169e-05	0.00162181	-2.79	2.60656	1.51157	0.878918	0.566004	0.460312	0.31818	0.245446	0.172642	0.111627	0.0755523	0.0689316	0.0660704	0.0635744	0.0470684	0.0380795
3.77768e-05	0.00165959	-2.78	2.59512	1.51394	0.886252	0.573523	0.465072	0.320048	0.249504	0.174974	0.112453	0.0765489	0.0697047	0.0666704	0.0641526	0.047632	0.0386492
3.86567e-05	0.00169824	-2.77	2.59148	1.52338	0.895995	0.578185	0.472622	0.32688	0.252084	0.177537	0.114302	0.0774286	0.0701061	0.0676943	0.0650506	0.0482859	0.0390208
3.95572e-05	0.0017378	-2.76	2.60083	1.53315	0.906417	0.584422	0.478109	0.328596	0.254694	0.178059	0.115576	0.0782612	0.0707952	0.0678622	0.0657139	0.0486331	0.0393614
4.04786e-05	0.00177828	-2.75	2.59689	1.54331	0.918387	0.593014	0.481264	0.333295	0.258947	0.18011	0.117011	0.0793077	0.0716971	0.0689364	0.0662604	0.0493032	0.0398678
4.14214e-05	0.0018197	-2.74	2.60957	1.55255	0.925424	0.597217	0.485217	0.336652	0.260589	0.182505	0.118037	0.0799053	0.072747	0.0697408	0.0670859	0.0498503	0.0402484
4.23863e-05	0.00186209	-2.73	2.62246	1.56731	0.938408	0.602323	0.489382	0.339368	0.262825	0.183114	0.11895	0.0806039	0.073107	0.0704634	0.0676306	0.0500655	0.0407218
4.33736e-05	0.00190546	-2.72	2.63282	1.583	0.950308	0.610981	0.495672	0.343225	0.267279	0.186112	0.119921	0.0814682	0.073982	0.071117	0.0685137	0.0506687	0.0412781
4.43839e-05	0.00194984	-2.71	2.63178	1.5883	0.954403	0.615228	0.500308	0.347128	0.267836	0.186827	0.12101	0.0822626	0.0747186	0.0715312	0.0689853	0.0510823	0.0415724
4.54177e-05	0.00199526	-2.7	2.63153	1.59711	0.963881	0.620911	0.504695	0.350594	0.269734	0.189398	0.122064	0.0828767	0.0750396	0.0722171	0.069696	0.051594	0.0416877
4.64756e-05	0.00204174	-2.69	2.63524	1.60922	0.969522	0.625595	0.509711	0.351086	0.27226	0.190804	0.123557	0.0836332	0.0755116	0.0731306	0.0700047	0.0520137	0.0420462
4.75582e-05	0.0020893	-2.68	2.65981	1.61706	0.978275	0.63164	0.512899	0.355706	0.275096	0.192234	0.124129	0.0840879	0.076321	0.0730957	0.0706364	0.052389	0.0423737
4.8666e-05	0.00213796	-2.67	2.66032	1.6183	0.987097	0.633398	0.515593	0.357786	0.275406	0.193672	0.125045	0.0848695	0.0766777	0.0736243	0.0710515	0.0526966	0.0425333
4.97995e-05	0.00218776	-2.66	2.67387	1.63176	0.995955	0.636515	0.519358	0.36029	0.278594	0.194116	0.125087	0.0851878	0.0773811	0.0742656	0.0714516	0.0528949	0.0429327
5.09595e-05	0.00223872	-2.65	2.68258	1.64304	0.999719	0.639679	0.522031	0.361868	0.278746	0.195417	0.126543	0.0853139	0.0778194	0.0746969	0.0717246	0.0534877	0.0431487
5.21465e-05	0.00229087	-2.64	2.67447	1.63964	1.0055	0.643951	0.525602	0.36296	0.280898	0.197154	0.126657	0.0862023	0.0782352	0.0750478	0.0722185	0.0535572	0.0433228
5.33612e-05	0.00234423	-2.63	2.64636	1.65601	1.00911	0.647737	0.528987	0.365216	0.282008	0.197556	0.127351	0.0863207	0.0787456	0.0751548	0.0724545	0.053977	0.0435451
5.46041e-05	0.00239883	-2.62	2.64506	1.66129	1.01676	0.650381	0.5302	0.366209	0.284101	0.198647	0.127644	0.0867767	0.0789361	0.0753772	0.0726622	0.0540262	0.0435778
5.5876e-05	0.00245471	-2.61	2.65102	1.66942	1.01456	0.651217	0.532883	0.367901	0.283923	0.199531	0.128257	0.0873201	0.0789259	0.0758091	0.0732326	0.0541038	0.0436524
5.71775e-05	0.00251189	-2.6	2.64213	1.66199	1.025	0.657	0.533588	0.368998	0.284891	0.199158	0.128789	0.0870619	0.0793954	0.0758893	0.0731696	0.0543096	0.0438034
5.85094e-05	0.0025704	-2.59	2.60704	1.67394	1.02068	0.656124	0.538199	0.370257	0.286331	0.199959	0.129024	0.0873592	0.0794078	0.0760378	0.0735265	0.0544644	0.0439221
5.98722e-05	0.00263027	-2.58	2.61276	1.67024	1.02171	0.660375	0.536091	0.370459	0.285664	0.200033	0.129027	0.0873822	0.0795421	0.0759944	0.0737833	0.0545404	0.0440073
6.12668e-05	0.00269153	-2.57	2.61001	1.66621	1.02504	0.658154	0.537516	0.370319	0.285534	0.201175	0.128997	0.0878851	0.0797367	0.0763909	0.0734871	0.0544159	0.0440809
6.26939e-05	0.00275423	-2.56	2.60937	1.67646	1.02908	0.658236	0.537904	0.371616	0.286948	0.20095	0.12922	0.0876444	0.079437	0.076024	0.0735085	0.0544193	0.0439047
6.41542e-05	0.00281838	-2.55	2.58712	1.67662	1.03026	0.659239	0.539117	0.372303	0.285767	0.200415	0.128901	0.0876599	0.0796026	0.0759823	0.0736513	0.0543501	0.0440371
6.56486e-05	0.00288403	-2.54	2.58567	1.67561	1.02775	0.658967	0.535203	0.372025	0.286555	0.200054	0.129084	0.0876809	0.0795108	0.0762576	0.073496	0.0546038	0.0442963
6.71777e-05	0.00295121	-2.53	2.57218	1.67455	1.02779	0.658003	0.535127	0.371262	0.286738	0.200937	0.128672	0.0873179	0.0792878	0.0761536	0.073437	0.0543547	0.0439317
6.87425e-05	0.00301995	-2.52	2.57076	1.67498	1.02563	0.656205	0.536253	0.368364	0.28537	0.199464	0.129055	0.0872847	0.0795441	0.076105	0.0735167	0.0541208	0.0438312
7.03437e-05	0.0030903	-2.51	2.57351	1.66948	1.02485	0.655115	0.5344	0.368903	0.284543	0.19975	0.128479	0.08696	0.078585	0.0758883	0.0729094	0.0541179	0.0435419
7.19822e-05	0.00316228	-2.5	2.54724	1.66565	1.01759	0.655996	0.534191	0.366763	0.282693	0.198773	0.128327	0.0866649	0.0783866	0.0754708	0.072741	0.0537511	0.0436351
7.36589e-05	0.00323594	-2.49	2.54876	1.66321	1.02014	0.650568	0.530546	0.366534	0.283662	0.19808	0.127613	0.086023	0.0783784	0.0746259	0.0725158	0.0535651	0.0434226
7.53746e-05	0.00331131	-2.48	2.51297	1.65367	1.01208	0.649299	0.529769	0.365488	0.280543	0.196977	0.126411	0.0857307	0.0778958	0.0746819	0.0722805	0.0534872	0.0432282
7.71303e-05	0.00338844	-2.47	2.5253	1.65027	1.00851	0.646479	0.526456	0.363347	0.27963	0.19674	0.125615	0.0857278	0.0775563	0.0740371	0.0715233	0.0531326	0.043004
7.89269e-05	0.00346737	-2.46	2.48566	1.63504	1.00186	0.644852	0.522912	0.361458	0.279586	0.195203	0.125716	0.0846842	0.0774227	0.0739551	0.0711691	0.0527025	0.0428397
8.07654e-05	0.00354813	-2.45	2.45557	1.63022	0.997641	0.640784	0.521313	0.358475	0.276489	0.193001	0.12494	0.0846246	0.0766431	0.0734188	0.0706131	0.0526678	0.0423118
8.26467e-05	0.00363078	-2.44	2.43889	1.6143	0.995152	0.635568	0.516337	0.357101	0.275115	0.192028	0.123948	0.083681	0.0760387	0.072945	0.0704554	0.0522043	0.0423979
8.45717e-05	0.00371535	-2.43	2.41779	1.60851	0.985714	0.6304	0.512521	0.357381	0.273753	0.191301	0.123168	0.0830991	0.0756963	0.0722717	0.070003	0.0516796	0.0419926
8.65417e-05	0.00380189	-2.42	2.39171	1.59823	0.976985	0.627917	0.510468	0.352579	0.272116	0.189981	0.122708	0.0827995	0.0753101	0.0717481	0.0694865	0.051518	0.0415186
8.85575e-05	0.00389045	-2.41	2.38178	1.59033	0.973392	0.622136	0.503915	0.347639	0.269908	0.188467	0.121564	0.0818458	0.0747331	0.0713487	0.0686531	0.0507563	0.0411223
9.06203e-05	0.00398107	-2.4	2.35041	1.57519	0.964834	0.619112	0.503066	0.345908	0.268637	0.18682	0.120715	0.0817451	0.0741634	0.0707126	0.0679235	0.0505592	0.0409065
9.27311e-05	0.0040738	-2.39	2.32916	1.55932	0.960398	0.611756	0.495939	0.343252	0.265656	0.185473	0.119029	0.0806468	0.0731968	0.0700491	0.0677559	0.050199	0.0404503
9.48911e-05	0.00416869	-2.38	2.30613	1.54914	0.947805	0.608979	0.493936	0.340534	0.262159	0.183123	0.118236	0.0796545	0.0725874	0.0693778	0.0669814	0.0494532	0.0401128
9.71014e-05	0.0042658	-2.37	2.29109	1.52844	0.936514	0.604069	0.489066	0.3373	0.259488	0.181319	0.117116	0.0787265	0.0717253	0.0685939	0.0665016	0.0492342	0.0396359
9.93631e-05	0.00436516	-2.36	2.26055	1.51347	0.925601	0.594689	0.48348	0.334827	0.258086	0.179614	0.115563	0.0782784	0.0712662	0.0680707	0.0657911	0.0488135	0.0394762
0.000101678	0.00446684	-2.35	2.24027	1.50838	0.918116	0.589055	0.477457	0.330751	0.254953	0.178069	0.114544	0.0769975	0.0702754	0.0673234	0.0649611	0.0481853	0.0390345
0.000104046	0.00457088	-2.34	2.21423	1.47539	0.908365	0.583474	0.474598	0.326337	0.251748	0.176365	0.113414	0.07678	0.0695937	0.0664422	0.064162	0.0477596	0.0385567
0.00010647	0.00467735	-2.33	2.18807	1.46784	0.899778	0.576655	0.466853	0.323605	0.249542	0.174163	0.111903	0.0755889	0.068815	0.0657817	0.0637686	0.0469996	0.0381668
0.00010895	0.0047863	-2.32	2.16032	1.44855	0.887979	0.572768	0.464168	0.318892	0.245177	0.172315	0.110845	0.0746437	0.0683451	0.0651259	0.0626278	0.0465193	0.037722
0.000111487	0.00489779	-2.31	2.14599	1.43045	0.879649	0.563878	0.458291	0.316498	0.24358	0.169863	0.109629	0.0738247	0.0672468	0.0641643	0.0619981	0.046065	0.0372192
0.000114084	0.00501187	-2.3	2.12226	1.4043	0.875008	0.556905	0.452932	0.311934	0.240675	0.16841	0.108861	0.0730004	0.066509	0.063641	0.061605	0.0456318	0.0365495
0.000116742	0.00512861	-2.29	2.09341	1.39759	0.857795	0.552288	0.44617	0.308279	0.237749	0.166067	0.107037	0.0721722	0.06547	0.0625486	0.0606906	0.0449989	0.036194
0.000119461	0.00524807	-2.28	2.0743	1.37655	0.845874	0.546062	0.441655	0.303902	0.233746	0.163849	0.106051	0.0715196	0.0647347	0.0619932	0.0598207	0.0445317	0.0359519
0.000122243	0.00537032	-2.27	2.03899	1.36348	0.838909	0.539024	0.437125	0.29999	0.231618	0.162345	0.104579	0.0703781	0.0642668	0.0613944	0.0593011	0.0440695	0.0353429
0.000125091	0.00549541	-2.26	2.01329	1.34599	0.827564	0.531853	0.430891	0.298455	0.229349	0.159999	0.103128	0.0694027	0.0630776	0.060455	0.0583762	0.043408	0.0350248
0.000128005	0.00562341	-2.25	1.98552	1.32765	0.820258	0.52655	0.426029	0.294381	0.225926	0.157559	0.102038	0.0685318	0.0626777	0.0599906	0.0578827	0.0427251	0.0345214
0.000130986	0.0057544	-2.24	1.96088	1.30787	0.809829	0.517664	0.421014	0.29185	0.223826	0.155907	0.100231	0.067684	0.0618159	0.059049	0.0572589	0.042405	0.0344175
0.000134037	0.00588844	-2.23	1.94168	1.29244	0.795392	0.511017	0.417027	0.285985	0.220562	0.154337	0.100036	0.0668855	0.0610721	0.0587573	0.0564287	0.0417256	0.0339157
0.000137159	0.0060256	-2.22	1.91614	1.279	0.790058	0.506879	0.410926	0.283405	0.218696	0.151701	0.098305	0.0663834	0.0601758	0.0577255	0.0557972	0.0413651	0.0333568
0.000140354	0.00616595	-2.21	1.89663	1.26246	0.781148	0.501067	0.406372	0.28008	0.215701	0.149891	0.0972825	0.065628	0.0595088	0.056997	0.0550074	0.0410891	0.0331239
0.000143623	0.00630957	-2.2	1.87084	1.24911	0.771257	0.494105	0.400038	0.276632	0.212775	0.148561	0.0961246	0.0648596	0.0588646	0.0566184	0.0545238	0.0404606	0.032769
0.000146969	0.00645654	-2.19	1.84572	1.22614	0.764747	0.487168	0.397659	0.274607	0.209638	0.146833	0.0949266	0.0642059	0.0580395	0.0558784	0.0538602	0.0400936	0.0323388
0.000150392	0.00660693	-2.18	1.81828	1.20964	0.751758	0.483452	0.391416	0.270698	0.208002	0.145902	0.0937902	0.0633697	0.0579264	0.0551404	0.053155	0.0395817	0.0319044
0.000153895	0.00676083	-2.17	1.80183	1.19523	0.744449	0.475543	0.386971	0.268929	0.205544	0.144303	0.0929773	0.0628638	0.0568469	0.0545959	0.052672	0.0390756	0.0317533
0.00015748	0.00691831	-2.16	1.77573	1.18292	0.73466	0.475777	0.383468	0.264239	0.20393	0.142814	0.091566	0.0622064	0.0562186	0.0542347	0.0520363	0.0390013	0.0314285
0.000161148	0.00707946	-2.15	1.74882	1.16706	0.723779	0.466983	0.379167	0.261708	0.202105	0.140373	0.0909709	0.061581	0.0559587	0.0534929	0.0517457	0.0382644	0.0309547
0.000164902	0.00724436	-2.14	1.74343	1.16058	0.717282	0.462555	0.377609	0.259092	0.199483	0.13961	0.0898661	0.0612537	0.0551442	0.0531124	0.0513286	0.0379979	0.030644
0.000168743	0.0074131	-2.13	1.71911	1.14613	0.710408	0.45984	0.372483	0.256668	0.198374	0.138654	0.0889583	0.0602713	0.0545728	0.0523243	0.0505841	0.0377279	0.0303485
0.000172673	0.00758578	-2.12	1.69948	1.13155	0.704157	0.454708	0.367106	0.257131	0.195868	0.136705	0.088159	0.0598184	0.0542674	0.0519673	0.0504857	0.0375046	0.0301857
0.000176695	0.00776247	-2.11	1.67041	1.12868	0.702025	0.448399	0.364573	0.251451	0.194016	0.135265	0.0879137	0.0592696	0.0536652	0.0514005	0.0497644	0.0369383	0.0299617
0.000180811	0.00794328	-2.1	1.66466	1.11456	0.690105	0.44551	0.362112	0.249995	0.192129	0.135039	0.0870455	0.0590658	0.0531275	0.0511099	0.0492968	0.0366641	0.0296273
0.000185023	0.00812831	-2.09	1.64327	1.10652	0.683951	0.441589	0.358355	0.247942	0.190473	0.133302	0.0858318	0.0582489	0.0526333	0.0506211	0.0491121	0.0363648	0.0296191
0.000189333	0.00831764	-2.08	1.62397	1.09361	0.682454	0.437822	0.355698	0.246215	0.188643	0.132695	0.0851173	0.0576979	0.0519688	0.0500392	0.0485337	0.0360067	0.0292984
0.000193743	0.00851138	-2.07	1.61337	1.08801	0.670725	0.434731	0.354579	0.244218	0.187368	0.13109	0.0842554	0.057182	0.0519041	0.0501359	0.0483364	0.0357494	0.02905
0.000198256	0.00870964	-2.06	1.5981	1.07102	0.671194	0.432379	0.350296	0.241589	0.185524	0.129589	0.0840779	0.056841	0.0516502	0.0494926	0.0481629	0.0356776	0.028826
0.000202873	0.00891251	-2.05	1.58445	1.07433	0.663329	0.429187	0.348259	0.240961	0.183143	0.128772	0.0833923	0.0562845	0.0511234	0.0490961	0.0476001	0.0353379	0.0285321
0.000207599	0.00912011	-2.04	1.57108	1.05715	0.659033	0.424632	0.345946	0.238792	0.182998	0.128797	0.0822232	0.0558795	0.0510333	0.0486382	0.0474734	0.0350903	0.0285247
0.000212435	0.00933254	-2.03	1.55658	1.05277	0.653574	0.424663	0.342938	0.236678	0.182804	0.127319	0.08228	0.0556194	0.050561	0.0482497	0.0469986	0.0349635	0.0283103
0.000217383	0.00954993	-2.02	1.54649	1.03964	0.651688	0.418642	0.342174	0.234086	0.180851	0.126787	0.0819082	0.0549903	0.0501898	0.0480743	0.0470321	0.0346859	0.0281072
0.000222446	0.00977237	-2.01	1.53064	1.04046	0.645226	0.417359	0.33952	0.234459	0.180357	0.126169	0.0813269	0.0550087	0.0498729	0.0479594	0.0467014	0.0345026	0.0278778
0.000227628	0.01	-2	1.51446	1.0264	0.639242	0.416527	0.336975	0.231612	0.178919	0.125456	0.080843	0.0544853	0.0495287	0.0475039	0.0462308	0.0341411	0.0276967
0.00023293	0.0102329	-1.99	1.50771	1.01992	0.635644	0.411207	0.334261	0.23058	0.17763	0.124641	0.0801936	0.0540816	0.0491993	0.0470081	0.0459823	0.0341604	0.0274486
0.000238356	0.0104713	-1.98	1.48977	1.01822	0.631327	0.409496	0.333135	0.229989	0.175914	0.123408	0.0798562	0.0537005	0.0490684	0.047156	0.0455834	0.0341114	0.0273671
0.000243908	0.0107152	-1.97	1.47696	1.0089	0.629683	0.406034	0.3301	0.228032	0.175587	0.12333	0.0791186	0.0534236	0.0488023	0.0466352	0.0454562	0.0339313	0.0271148
0.000249589	0.0109648	-1.96	1.47812	1.0061	0.62498	0.40448	0.329585	0.226557	0.17409	0.122849	0.0790017	0.0532773	0.0483616	0.0464986	0.0453374	0.0337395	0.0271119
0.000255403	0.0112202	-1.95	1.46393	0.997505	0.625393	0.403537	0.327056	0.225152	0.172803	0.122014	0.0782019	0.0527527	0.0481963	0.0461648	0.044942	0.0332303	0.0268831
0.000261352	0.0114815	-1.94	1.44565	0.990365	0.619374	0.399305	0.324427	0.223344	0.170698	0.120274	0.0775995	0.0525814	0.0476782	0.0459343	0.0449166	0.0330425	0.02678
0.000267439	0.011749	-1.93	1.44143	0.981975	0.6123	0.396262	0.321453	0.221804	0.170484	0.119264	0.0769363	0.05216	0.0473986	0.0455927	0.0444251	0.0330078	0.0265244
0.000273669	0.0120226	-1.92	1.42957	0.980716	0.610272	0.390836	0.31811	0.220163	0.170492	0.118929	0.0765582	0.0523069	0.0470479	0.045416	0.0438751	0.0328527	0.0264216
0.000280043	0.0123027	-1.91	1.42573	0.981337	0.607643	0.388856	0.318624	0.217945	0.168556	0.11877	0.0759566	0.051653	0.0466679	0.0447584	0.0435661	0.0325171	0.0262574
0.000286566	0.0125893	-1.9	1.41527	0.972109	0.605971	0.387906	0.315073	0.216076	0.167638	0.117378	0.0757318	0.0511439	0.0463642	0.0445835	0.0432816	0.03217	0.026066
0.000293241	0.0128825	-1.89	1.41515	0.964155	0.599308	0.384652	0.312839	0.216551	0.165502	0.11645	0.0744818	0.0507439	0.0458527	0.0442492	0.042913	0.0319511	0.0256383
0.000300072	0.0131826	-1.88	1.40085	0.962468	0.598657	0.38415	0.308033	0.213159	0.164964	0.115439	0.0740971	0.0502647	0.0455761	0.0439295	0.0424643	0.0315403	0.025489
0.000307061	0.0134896	-1.87	1.38102	0.95508	0.593552	0.382817	0.30919	0.210557	0.16424	0.114164	0.0741659	0.0496329	0.0451763	0.0434807	0.0421628	0.0311798	0.0252318
0.000314214	0.0138038	-1.86	1.38359	0.948539	0.587289	0.378155	0.307309	0.210404	0.162959	0.113306	0.073544	0.0495127	0.0448932	0.0430343	0.0420453	0.0309576	0.0251099
0.000321533	0.0141254	-1.85	1.37789	0.942087	0.585811	0.376491	0.304264	0.208377	0.161319	0.112685	0.0726421	0.0492012	0.0442456	0.0427469	0.0414668	0.0305586	0.0248651
0.000329022	0.0144544	-1.84	1.35764	0.938715	0.585	0.371779	0.301084	0.207387	0.160289	0.111625	0.0716494	0.048575	0.0438061	0.042483	0.0410503	0.0303408	0.0244122
0.000336686	0.0147911	-1.83	1.35232	0.929096	0.57524	0.369211	0.298817	0.204677	0.159294	0.110888	0.0709494	0.048087	0.0433434	0.0418069	0.0403084	0.0300613	0.0241323
0.000344529	0.0151356	-1.82	1.34429	0.928801	0.571896	0.363072	0.297473	0.203355	0.156869	0.110163	0.0703523	0.0473551	0.0433174	0.0414271	0.0401688	0.0297853	0.0239138
0.000352554	0.0154882	-1.81	1.34861	0.923052	0.568485	0.362909	0.296382	0.201946	0.154953	0.108866	0.0699749	0.0469669	0.042327	0.041137	0.0395924	0.0293229	0.0236727
0.000360766	0.0158489	-1.8	1.33708	0.915411	0.564416	0.359961	0.290547	0.199417	0.15346	0.107277	0.068893	0.0467324	0.0418245	0.040539	0.0392927	0.0288035	0.0233862
0.000369169	0.0162181	-1.79	1.32864	0.913872	0.560594	0.356459	0.287862	0.198951	0.152448	0.106188	0.0677198	0.0460586	0.0414313	0.0400515	0.0386902	0.0285909	0.0231294
0.000377768	0.0165959	-1.78	1.31153	0.911158	0.557388	0.352981	0.285287	0.196	0.151467	0.104799	0.0667344	0.0451366	0.0409956	0.03934	0.0384022	0.0281021	0.0226305
0.000386567	0.0169824	-1.77	1.3096	0.901937	0.550933	0.348305	0.280931	0.193183	0.148643	0.103255	0.0660428	0.0447583	0.0408685	0.0385409	0.0377607	0.0279756	0.022625
0.000395572	0.017378	-1.76	1.30774	0.893947	0.544691	0.343614	0.280248	0.191503	0.147854	0.102429	0.0650287	0.0441913	0.0403953	0.0382267	0.0371342	0.0275735	0.0221734
0.000404786	0.0177828	-1.75	1.28998	0.884062	0.541967	0.340468	0.278201	0.189118	0.147793	0.101149	0.0643957	0.0435506	0.0396622	0.0377406	0.0367468	0.0272302	0.0217508
0.000414214	0.018197	-1.74	1.28216	0.879043	0.537706	0.335907	0.273551	0.187422	0.144783	0.0996148	0.0632557	0.0429026	0.0389667	0.0369135	0.0361096	0.0267833	0.0214618
0.000423863	0.0186209	-1.73	1.28108	0.875935	0.534557	0.333759	0.270819	0.184918	0.143296	0.0987921	0.0627499	0.04227	0.0386606	0.0367772	0.0355514	0.0261544	0.02118
0.000433736	0.0190546	-1.72	1.26908	0.872647	0.530817	0.329693	0.268995	0.181455	0.141285	0.0977083	0.0611857	0.0416072	0.0376734	0.0361447	0.0353187	0.0258437	0.0207639
0.000443839	0.0194984	-1.71	1.26653	0.861806	0.520501	0.328378	0.264989	0.179609	0.139043	0.0962051	0.0606286	0.0406991	0.0374344	0.0357949	0.0346532	0.0255485	0.0204538
0.000454177	0.0199526	-1.7	1.25518	0.865106	0.515788	0.324215	0.261782	0.178177	0.137939	0.0951602	0.0599308	0.0403483	0.0365415	0.0351284	0.0338646	0.0252073	0.0200464
0.000464756	0.0204174	-1.69	1.25106	0.858743	0.512673	0.320375	0.259342	0.176404	0.13617	0.0934716	0.0593144	0.0397775	0.0362144	0.0349168	0.0335065	0.0247076	0.0196671
0.000475582	0.020893	-1.68	1.23539	0.853905	0.511477	0.318225	0.253942	0.175351	0.133361	0.091867	0.058911	0.0393427	0.0357719	0.0341346	0.0329654	0.0242536	0.0194451
0.00048666	0.0213796	-1.67	1.22805	0.84835	0.507839	0.315912	0.250747	0.172407	0.132419	0.0900919	0.0579741	0.0388096	0.0352458	0.0335621	0.0321639	0.0239408	0.0192615
0.000497995	0.0218776	-1.66	1.22608	0.84202	0.508607	0.312633	0.251152	0.169374	0.1299	0.0900505	0.0575336	0.0382694	0.0344368	0.0331663	0.0319225	0.0234725	0.0189522
0.000509595	0.0223872	-1.65	1.20968	0.837536	0.502002	0.309174	0.247829	0.169225	0.128637	0.0885883	0.0569037	0.0377638	0.0338973	0.0325975	0.0316854	0.0230259	0.0186568
0.000521465	0.0229087	-1.64	1.21079	0.832969	0.498507	0.307032	0.244721	0.166788	0.12751	0.0877981	0.0567757	0.0371975	0.0332891	0.0322505	0.0311383	0.0226656	0.0181871
0.000533612	0.0234423	-1.63	1.20723	0.820912	0.495019	0.302936	0.246145	0.165059	0.126395	0.0865068	0.0554085	0.0366429	0.0326566	0.0316936	0.0305477	0.0223811	0.0180639
0.000546041	0.0239883	-1.62	1.20249	0.821644	0.489606	0.300031	0.242015	0.16383	0.125489	0.0852313	0.0549441	0.0357421	0.032463	0.0314345	0.0300802	0.0219711	0.0177444
0.00055876	0.0245471	-1.61	1.19072	0.814201	0.485733	0.30025	0.241321	0.161027	0.124266	0.084231	0.0543426	0.0354808	0.0321352	0.0310825	0.029799	0.0219256	0.0175373
0.000571775	0.0251189	-1.6	1.17896	0.81136	0.490545	0.298246	0.23581	0.160721	0.124119	0.0834377	0.0539225	0.0350626	0.0317229	0.0308559	0.0295111	0.0215519	0.0171891
0.000585094	0.025704	-1.59	1.17004	0.797518	0.482918	0.296547	0.235774	0.15989	0.121561	0.0830401	0.0526963	0.034824	0.0312393	0.0304572	0.0290262	0.0214575	0.0170847
0.000598722	0.0263027	-1.58	1.16526	0.806503	0.48348	0.29286	0.234614	0.157719	0.121804	0.0816812	0.0520699	0.0346485	0.0311185	0.0300922	0.0287747	0.0212869	0.0169296
0.000612668	0.0269153	-1.57	1.15694	0.800832	0.476254	0.291544	0.233863	0.157162	0.120173	0.0810632	0.0514575	0.0339186	0.0306636	0.0300431	0.0286275	0.0209933	0.0169148
0.000626939	0.0275423	-1.56	1.14214	0.800416	0.4716	0.290362	0.232275	0.15567	0.119887	0.0801179	0.0512356	0.0334236	0.0304885	0.0292783	0.0285766	0.0210025	0.0166533
0.000641542	0.0281838	-1.55	1.1413	0.791769	0.46844	0.288934	0.229561	0.155175	0.11904	0.080683	0.0508062	0.0334047	0.0302731	0.0290203	0.0285	0.0207273	0.016319
0.000656486	0.0288403	-1.54	1.13895	0.790107	0.469324	0.287274	0.227964	0.155907	0.118425	0.0797274	0.0501493	0.0330449	0.029885	0.0289036	0.028092	0.0205246	0.0162269
0.000671777	0.0295121	-1.53	1.13071	0.788099	0.465457	0.287714	0.228267	0.154548	0.117259	0.079334	0.0502593	0.0324667	0.0298237	0.0288545	0.0279135	0.020304	0.016155
0.000687425	0.0301995	-1.52	1.11713	0.786588	0.459881	0.28361	0.227578	0.15178	0.116179	0.0795616	0.0501403	0.0326758	0.0297739	0.0285043	0.0279211	0.0201335	0.0160645
0.000703437	0.030903	-1.51	1.10579	0.778967	0.463536	0.281872	0.225658	0.152005	0.116494	0.0790637	0.0494556	0.032562	0.0296619	0.0283347	0.0277877	0.0198122	0.0160274
0.000719822	0.0316228	-1.5	1.10834	0.773891	0.459365	0.282225	0.225377	0.1515	0.115548	0.0786705	0.0489705	0.0322445	0.0295809	0.028256	0.0275224	0.0198174	0.0158451
0.000736589	0.0323594	-1.49	1.09126	0.777564	0.460058	0.284373	0.224619	0.151615	0.115498	0.0786446	0.048667	0.0318803	0.0294713	0.0280715	0.0272818	0.0198164	0.0157287
0.000753746	0.0331131	-1.48	1.08947	0.77328	0.458096	0.280451	0.224835	0.15292	0.115434	0.0785724	0.0482744	0.0317056	0.0289399	0.0281034	0.0273863	0.019889	0.0156647
0.000771303	0.0338844	-1.47	1.08424	0.773892	0.460467	0.279857	0.223196	0.152991	0.116848	0.0784244	0.0480897	0.0320053	0.0292079	0.0279733	0.0272917	0.0196196	0.015605
0.000789269	0.0346737	-1.46	1.08139	0.769389	0.461153	0.280027	0.222553	0.150022	0.116289	0.0780301	0.0481289	0.0319814	0.0291116	0.0279416	0.0269055	0.0195589	0.0155408
0.000807654	0.0354813	-1.45	1.06367	0.769403	0.459449	0.277095	0.224059	0.148808	0.115144	0.0772512	0.0477401	0.0321471	0.0286981	0.0279636	0.026974	0.0194508	0.0155503
0.000826467	0.0363078	-1.44	1.06025	0.764938	0.458021	0.27905	0.222091	0.148546	0.114356	0.0764569	0.0481206	0.0314305	0.0286141	0.0275833	0.0269714	0.0193773	0.0155033
0.000845717	0.0371535	-1.43	1.06476	0.771652	0.46236	0.280182	0.223911	0.149561	0.114388	0.0776103	0.0479042	0.0315525	0.0284621	0.0274079	0.0267926	0.0194862	0.0156948
0.000865417	0.0380189	-1.42	1.05552	0.767759	0.457248	0.280271	0.223513	0.148683	0.114083	0.0774882	0.0479308	0.0315016	0.028719	0.0272971	0.026761	0.0191285	0.0156447
0.000885575	0.0389045	-1.41	1.0501	0.766696	0.456031	0.280465	0.221012	0.148085	0.114152	0.0764478	0.0477532	0.0318712	0.0284136	0.0272784	0.0268957	0.0193739	0.0154632
0.000906203	0.0398107	-1.4	1.04366	0.761469	0.457384	0.278194	0.220566	0.147634	0.11411	0.0768898	0.0474258	0.0318116	0.0284571	0.0274149	0.0269571	0.0193483	0.0155715
0.000927311	0.040738	-1.39	1.03917	0.76693	0.458616	0.27755	0.221512	0.150139	0.11377	0.0774121	0.0472806	0.0316953	0.0283521	0.0273624	0.0266555	0.0191505	0.0154369
0.000948911	0.0416869	-1.38	1.0228	0.762272	0.457613	0.274881	0.221018	0.148778	0.113594	0.0771673	0.047509	0.0313597	0.0280256	0.0273298	0.0267443	0.0192766	0.0154202
0.000971014	0.042658	-1.37	1.02184	0.767596	0.457248	0.275033	0.221378	0.147747	0.11374	0.0773865	0.0478338	0.0313879	0.0281922	0.0272395	0.026876	0.0192006	0.0153146
0.000993631	0.0436516	-1.36	1.02429	0.760775	0.452766	0.277926	0.220275	0.146156	0.113422	0.0767958	0.0472426	0.0315576	0.0280186	0.0271559	0.0267264	0.0188482	0.0153709
0.00101678	0.0446684	-1.35	1.00572	0.756523	0.453303	0.279275	0.221356	0.14639	0.112774	0.0769099	0.0472137	0.0318236	0.028173	0.0269732	0.0266089	0.0190058	0.015224
0.00104046	0.0457088	-1.34	1.00199	0.759992	0.45037	0.276977	0.221868	0.148354	0.112933	0.076793	0.0470296	0.031651	0.0281402	0.0269845	0.0263164	0.01904	0.0152248
0.0010647	0.0467735	-1.33	0.991227	0.755655	0.45306	0.277627	0.221705	0.148403	0.111848	0.0770789	0.0473249	0.0313467	0.0281611	0.0269156	0.026207	0.0191517	0.0153815
0.0010895	0.047863	-1.32	0.992128	0.756642	0.452258	0.278463	0.219591	0.149082	0.11083	0.0770632	0.0473276	0.0310998	0.0283642	0.0268354	0.0260065	0.0191076	0.0152157
0.00111487	0.0489779	-1.31	0.971305	0.755119	0.454653	0.278803	0.218415	0.148221	0.110479	0.0769196	0.0468525	0.0311258	0.0277061	0.0264682	0.0259618	0.0191249	0.0151256
0.00114084	0.0501187	-1.3	0.955901	0.750923	0.450248	0.276806	0.219738	0.14698	0.110481	0.075952	0.0468864	0.031127	0.0276052	0.0267136	0.0259054	0.0190616	0.015221
0.00116742	0.0512861	-1.29	0.949875	0.754089	0.456646	0.274729	0.220613	0.146582	0.111585	0.0756489	0.0470056	0.0309857	0.0276324	0.0271856	0.0260018	0.019254	0.0151588
0.00119461	0.0524807	-1.28	0.947981	0.745946	0.454902	0.274829	0.219639	0.146139	0.110799	0.0751977	0.0469182	0.0311424	0.027799	0.0270884	0.0258632	0.0189818	0.0152085
0.00122243	0.0537032	-1.27	0.932141	0.74295	0.455443	0.276857	0.219169	0.14551	0.11045	0.0758072	0.0463629	0.0312597	0.0277893	0.0272071	0.0256727	0.0190677	0.0152134
0.00125091	0.0549541	-1.26	0.915313	0.744897	0.45115	0.275799	0.216273	0.146026	0.111298	0.0758124	0.0466635	0.0310755	0.0274903	0.0268337	0.0258012	0.0191125	0.0152495
0.00128005	0.0562341	-1.25	0.909406	0.736838	0.452119	0.275855	0.218027	0.146135	0.111148	0.0754483	0.0470968	0.0307172	0.027616	0.0270607	0.0262012	0.0188073	0.0152979
0.00130986	0.057544	-1.24	0.902143	0.747987	0.452962	0.274396	0.21846	0.145638	0.112057	0.0763902	0.0466117	0.0310266	0.0273334	0.0270327	0.0260376	0.018693	0.0150688
0.00134037	0.0588844	-1.23	0.890154	0.753983	0.449988	0.274244	0.22131	0.146473	0.111751	0.075151	0.0467563	0.0310662	0.0269699	0.0270904	0.0258114	0.0187643	0.0152643
0.00137159	0.060256	-1.22	0.886137	0.752692	0.450748	0.275687	0.220712	0.145211	0.110218	0.074606	0.0468221	0.0311174	0.0275865	0.0269934	0.0255509	0.0186158	0.0153696
0.00140354	0.0616595	-1.21	0.875904	0.742586	0.452503	0.276029	0.217376	0.143509	0.110404	0.0747089	0.0469852	0.0309003	0.0273857	0.0271534	0.025612	0.0187483	0.0151162
0.00143623	0.0630957	-1.2	0.859857	0.739805	0.447769	0.276928	0.216791	0.144614	0.110507	0.075217	0.0469882	0.0303869	0.0274555	0.0272143	0.0255518	0.0188871	0.0150698
0.00146969	0.0645654	-1.19	0.857518	0.737563	0.454558	0.273502	0.215958	0.145157	0.110247	0.0753395	0.0473092	0.0302904	0.0273789	0.0268054	0.0255625	0.0186915	0.0152073
0.00150392	0.0660693	-1.18	0.840724	0.735825	0.455069	0.276798	0.219116	0.145961	0.110622	0.0746784	0.0466955	0.0304876	0.0272914	0.0264455	0.0250719	0.0186002	0.0150596
0.00153895	0.0676083	-1.17	0.827076	0.721713	0.455651	0.277147	0.218271	0.1458	0.10947	0.0752296	0.0461027	0.0304964	0.0273505	0.0263252	0.0251236	0.0184767	0.014995
0.0015748	0.0691831	-1.16	0.8193	0.719208	0.449987	0.272754	0.217412	0.147916	0.110666	0.0753248	0.0459741	0.0302696	0.0271581	0.0262086	0.0249553	0.0183498	0.0148783
0.00161148	0.0707946	-1.15	0.812086	0.714739	0.447664	0.272092	0.218579	0.146976	0.109615	0.0752405	0.045885	0.0301376	0.0274219	0.0261829	0.0252885	0.0182487	0.0148103
0.00164902	0.0724436	-1.14	0.7878	0.719815	0.446491	0.271353	0.222031	0.146534	0.108094	0.0743331	0.0469945	0.0303264	0.0275362	0.0261903	0.0252694	0.0184746	0.0149875
0.00168743	0.074131	-1.13	0.775092	0.704654	0.449756	0.273113	0.221188	0.14498	0.108606	0.0740295	0.045949	0.0306156	0.0273946	0.0260171	0.0251143	0.0183821	0.0150351
0.00172673	0.0758578	-1.12	0.766417	0.717771	0.446822	0.272621	0.219671	0.144651	0.10876	0.0741552	0.0455916	0.0307661	0.0269013	0.0266271	0.0255105	0.0182741	0.0149426
0.00176695	0.0776247	-1.11	0.760641	0.720376	0.451048	0.27347	0.219466	0.142929	0.107636	0.0747937	0.0459041	0.0307282	0.0272508	0.0265663	0.0248824	0.0180253	0.0150515
0.00180811	0.0794328	-1.1	0.742151	0.712373	0.449228	0.27275	0.220628	0.145577	0.107758	0.073793	0.0460549	0.0306108	0.027104	0.0267933	0.0247686	0.0181917	0.0150054
0.00185023	0.0812831	-1.09	0.733812	0.703755	0.4505	0.271477	0.221112	0.145522	0.107175	0.0739149	0.0457075	0.0303172	0.0271056	0.0265458	0.0249848	0.0180672	0.0149975
0.00189333	0.0831764	-1.08	0.729768	0.700253	0.447434	0.270449	0.220639	0.145487	0.107923	0.0740732	0.0453473	0.030059	0.0271993	0.0262423	0.0250003	0.0181795	0.0148117
0.00193743	0.0851138	-1.07	0.715526	0.707811	0.45188	0.269592	0.220346	0.144981	0.109084	0.0735218	0.0450403	0.0297513	0.0272809	0.0260759	0.0248326	0.0179271	0.014962
0.00198256	0.0870964	-1.06	0.694483	0.691051	0.456328	0.272099	0.221299	0.143827	0.108793	0.073677	0.0456666	0.0298409	0.0269198	0.0264071	0.0246974	0.018334	0.0147466
0.00202873	0.0891251	-1.05	0.693878	0.684334	0.451755	0.270297	0.221845	0.143858	0.109774	0.0743044	0.0460411	0.0302447	0.027212	0.0265141	0.0248971	0.0181284	0.0147369
0.00207599	0.0912011	-1.04	0.682299	0.694108	0.454047	0.269798	0.22167	0.1441	0.10872	0.0744179	0.0455891	0.0303464	0.0272295	0.0264082	0.0250433	0.0183306	0.0147331
0.00212435	0.0933254	-1.03	0.665428	0.691181	0.451288	0.268388	0.220192	0.144855	0.109766	0.0745238	0.0441389	0.0305166	0.027215	0.0262668	0.0250511	0.0180181	0.0148149
0.00217383	0.0954993	-1.02	0.659186	0.684133	0.453038	0.273611	0.219115	0.144027	0.107454	0.0738813	0.0447952	0.0301822	0.0273972	0.0260689	0.0254015	0.0184144	0.0146639
0.00222446	0.0977237	-1.01	0.638077	0.672008	0.452127	0.276162	0.219536	0.144344	0.107332	0.0753299	0.0447545	0.0300396	0.0270264	0.0263743	0.0246544	0.0183444	0.0143606
0.00227628	0.1	-1	0.615819	0.661928	0.446954	0.277292	0.221021	0.144377	0.107854	0.0738964	0.0452062	0.030205	0.0268562	0.0265014	0.0249582	0.0183231	0.0143348
0.0023293	0.102329	-0.99	0.615887	0.657183	0.450558	0.278332	0.218343	0.144893	0.109154	0.0744374	0.0447546	0.0299624	0.0267649	0.0258285	0.024291	0.0180527	0.0144188
0.00238356	0.104713	-0.98	0.598409	0.657102	0.448694	0.276941	0.220032	0.143012	0.108968	0.074721	0.0438492	0.0297815	0.0268811	0.0259082	0.0245355	0.0180413	0.0145517
0.00243908	0.107152	-0.97	0.579855	0.661426	0.447381	0.274494	0.219227	0.143718	0.108689	0.0746021	0.0441729	0.0296885	0.0268141	0.0258938	0.0244415	0.0177146	0.0143482
0.00249589	0.109648	-0.96	0.544225	0.653551	0.450056	0.27547	0.222712	0.144884	0.108278	0.0732518	0.0443056	0.0299399	0.0262333	0.0261198	0.0245763	0.0179012	0.0143548
0.00255403	0.112202	-0.95	0.546056	0.642302	0.449678	0.274094	0.220946	0.14389	0.107654	0.0736244	0.0445563	0.030122	0.0266501	0.0257371	0.024479	0.0180685	0.0146197
0.00261352	0.114815	-0.94	0.529874	0.634686	0.446077	0.274581	0.218405	0.142782	0.105708	0.0738956	0.0449588	0.0299877	0.0263038	0.0256875	0.0244189	0.0178691	0.014483
0.00267439	0.11749	-0.93	0.508546	0.633839	0.446703	0.274283	0.218623	0.142787	0.10722	0.0718294	0.0444122	0.0300104	0.0261713	0.0257673	0.0244783	0.0176311	0.014427
0.00273669	0.120226	-0.92	0.501671	0.634986	0.443161	0.277493	0.218795	0.14304	0.105886	0.0721536	0.044679	0.029632	0.0264984	0.0257356	0.0239738	0.0176964	0.0142255
0.00280043	0.123027	-0.91	0.484461	0.621173	0.441147	0.276949	0.219889	0.142921	0.106964	0.0724382	0.0442034	0.0295434	0.0268023	0.0257818	0.0240706	0.0176167	0.0140005
0.00286566	0.125893	-0.9	0.464956	0.613955	0.438717	0.276986	0.222259	0.145126	0.106385	0.0708877	0.0449557	0.0297546	0.0267302	0.0260135	0.0243663	0.0176223	0.0143445
0.00293241	0.128825	-0.89	0.459269	0.605368	0.440334	0.27717	0.221123	0.145563	0.106386	0.0719359	0.0456097	0.0304104	0.0269538	0.0257199	0.0242538	0.0178682	0.0141175
0.00300072	0.131826	-0.88	0.444844	0.598642	0.437795	0.275904	0.222236	0.143671	0.105499	0.0720588	0.0451807	0.0298982	0.0269534	0.0260569	0.0242943	0.0178302	0.0141571
0.00307061	0.134896	-0.87	0.426595	0.594182	0.440487	0.274212	0.216777	0.142555	0.106168	0.0729817	0.0448021	0.0295984	0.0266242	0.0259355	0.023709	0.017661	0.0143151
0.00314214	0.138038	-0.86	0.412992	0.594226	0.436313	0.280861	0.216016	0.143374	0.106026	0.0733456	0.0446501	0.0298756	0.0266881	0.0257271	0.0243674	0.0175392	0.0145652
0.00321533	0.141254	-0.85	0.386981	0.590859	0.437564	0.278906	0.219651	0.14567	0.105137	0.0743179	0.0452693	0.029802	0.0266658	0.0253638	0.0243118	0.0174454	0.0144373
0.00329022	0.144544	-0.84	0.375376	0.594541	0.437801	0.277817	0.224135	0.144559	0.105685	0.0742669	0.044574	0.029973	0.0264158	0.0256698	0.0242969	0.0176888	0.0141914
0.00336686	0.147911	-0.83	0.369281	0.593635	0.438459	0.275966	0.222293	0.145516	0.106663	0.0744873	0.0449133	0.029899	0.0263361	0.0254204	0.0246993	0.01787	0.0141607
0.00344529	0.151356	-0.82	0.368503	0.578763	0.432445	0.276171	0.220608	0.143665	0.106756	0.074009	0.045269	0.0304614	0.0265307	0.0254239	0.0239886	0.0175997	0.016009
0.00352554	0.154882	-0.81	0.343969	0.567502	0.428784	0.277663	0.218854	0.143866	0.106447	0.0746244	0.044895	0.030463	0.026148	0.025369	0.0240321	0.0175586	0.0145824
0.00360766	0.158489	-0.8	0.320658	0.55937	0.430079	0.274593	0.218882	0.146512	0.107238	0.0739648	0.0454251	0.0300755	0.026012	0.0256848	0.0238926	0.0176611	0.0143335
0.00369169	0.162181	-0.79	0.295265	0.558122	0.436083	0.275548	0.22232	0.148447	0.10747	0.0730764	0.0454276	0.0300352	0.0259913	0.0258798	0.023993	0.0178271	0.0142769
0.00377768	0.165959	-0.78	0.287086	0.561042	0.430394	0.275617	0.225847	0.145292	0.106641	0.0736526	0.045404	0.0292138	0.0261764	0.0255991	0.024013	0.0177539	0.0144152
0.00386567	0.169824	-0.77	0.279326	0.546005	0.43301	0.273122	0.223503	0.144591	0.104639	0.071564	0.0448217	0.0294607	0.0260309	0.0253977	0.0242501	0.0178769	0.0140781
0.00395572	0.17378	-0.76	0.260033	0.532203	0.423363	0.273526	0.221396	0.145952	0.105193	0.0730732	0.0444101	0.0297958	0.0260001	0.0255043	0.0242883	0.0181687	0.0139967
0.00404786	0.177828	-0.75	0.243612	0.518321	0.428445	0.272921	0.22145	0.144316	0.105427	0.0710288	0.045189	0.0296916	0.025678	0.0255694	0.0238456	0.0178322	0.0142397
0.00414214	0.18197	-0.74	0.23556	0.513164	0.421586	0.274184	0.222167	0.139723	0.105811	0.0697386	0.0449096	0.0300755	0.0255906	0.0251001	0.0239651	0.0175447	0.0142956
0.00423863	0.186209	-0.73	0.226718	0.504036	0.421575	0.274464	0.223024	0.140904	0.106556	0.0696276	0.044557	0.0303092	0.0260033	0.0248197	0.0242307	0.0178038	0.0141157
0.00433736	0.190546	-0.72	0.209947	0.488998	0.417282	0.276398	0.219763	0.142026	0.105148	0.0707759	0.0439264	0.0293758	0.0264784	0.0247217	0.0237019	0.0176521	0.0138151
0.00443839	0.194984	-0.71	0.194551	0.493518	0.415568	0.277317	0.218988	0.141534	0.106288	0.0707086	0.0442438	0.029353	0.0261701	0.0250268	0.0239604	0.017816	0.0137769
0.00454177	0.199526	-0.7	0.188211	0.500015	0.419888	0.2749	0.215643	0.141643	0.105641	0.0708428	0.0440825	0.0288993	0.0255718	0.0250808	0.0239984	0.017676	0.0138537
0.00464756	0.204174	-0.69	0.167674	0.481614	0.424035	0.277723	0.220475	0.141148	0.105299	0.0702499	0.0441681	0.0291519	0.0253496	0.0250308	0.0237712	0.0178957	0.013772
0.00475582	0.20893	-0.68	0.149931	0.465789	0.423927	0.276253	0.217919	0.140476	0.105487	0.0699748	0.0439141	0.0291384	0.0254392	0.0251682	0.0240706	0.0176735	0.0136562
0.0048666	0.213796	-0.67	0.136703	0.464297	0.418919	0.275697	0.216867	0.142626	0.105	0.0695599	0.0442079	0.0289317	0.025694	0.0252568	0.0241974	0.0176809	0.0135879
0.00497995	0.218776	-0.66	0.129441	0.455187	0.414639	0.278322	0.218077	0.139966	0.105292	0.0696312	0.0442081	0.0292279	0.0251177	0.0246725	0.0241616	0.0174917	0.0138739
0.00509595	0.223872	-0.65	0.111085	0.43991	0.41698	0.279167	0.215843	0.142162	0.105794	0.0713167	0.0442908	0.029384	0.0251765	0.024911	0.0241537	0.0174039	0.0138622
0.00521465	0.229087	-0.64	0.105756	0.438885	0.410331	0.277697	0.215943	0.14299	0.103352	0.0720076	0.0439344	0.0298123	0.0253006	0.0248369	0.0236187	0.0172086	0.0138695
0.00533612	0.234423	-0.63	0.0954746	0.437586	0.402081	0.279839	0.222871	0.145708	0.103656	0.07005	0.0433242	0.0293529	0.0252777	0.0250028	0.0234769	0.0170125	0.0139123
0.00546041	0.239883	-0.62	0.08722	0.417713	0.401655	0.282529	0.222138	0.144792	0.105949	0.0707228	0.0436931	0.0293099	0.0255043	0.0249325	0.0238016	0.0176678	0.0138305
0.0055876	0.245471	-0.61	0.0776513	0.410035	0.402885	0.280966	0.22301	0.142618	0.109585	0.07082	0.0438563	0.0290791	0.025526	0.0246831	0.0236406	0.0173483	0.0139235
0.00571775	0.251189	-0.6	0.0691922	0.402419	0.398142	0.27733	0.221553	0.14318	0.10641	0.0703909	0.043747	0.0293458	0.025745	0.0247743	0.0237242	0.0169588	0.0138647
0.00585094	0.25704	-0.59	0.065083	0.384859	0.402799	0.270737	0.220502	0.145432	0.104961	0.0695786	0.043298	0.028905	0.0253987	0.0250409	0.0235604	0.016904	0.0139227
0.00598722	0.263027	-0.58	0.0578858	0.388904	0.400796	0.271426	0.221	0.143986	0.104233	0.0704911	0.0431605	0.0285802	0.0256382	0.0251495	0.0235232	0.0166339	0.0139502
0.00612668	0.269153	-0.57	0.0509633	0.381428	0.397199	0.273533	0.218673	0.142678	0.105691	0.0697101	0.044083	0.0285569	0.025146	0.0249223	0.0238752	0.0172059	0.0136378
0.00626939	0.275423	-0.56	0.0381036	0.359119	0.393493	0.274634	0.218837	0.14313	0.105048	0.0695488	0.0431089	0.0286418	0.0251905	0.0238503	0.0233479	0.0172543	0.0134844
0.00641542	0.281838	-0.55	0.0358424	0.350922	0.39559	0.273698	0.221709	0.143823	0.104462	0.0704752	0.0435259	0.0276143	0.0246317	0.0241689	0.0234842	0.0168866	0.0136483
0.00656486	0.288403	-0.54	0.0346369	0.343931	0.394382	0.275631	0.222549	0.14325	0.105046	0.0705149	0.0440566	0.0282626	0.0251313	0.0240512	0.0233169	0.0167595	0.0137956
0.00671777	0.295121	-0.53	0.0306666	0.334624	0.393235	0.278664	0.218235	0.144118	0.105628	0.0693141	0.0444759	0.0283435	0.0247345	0.0246629	0.023432	0.0171691	0.0135312
0.00687425	0.301995	-0.52	0.0233055	0.323336	0.392407	0.270673	0.217627	0.143326	0.105922	0.0699947	0.0433024	0.0287594	0.024305	0.0243492	0.0236066	0.016517	0.0131123
0.00703437	0.30903	-0.51	0.0187208	0.307245	0.389808	0.274604	0.220048	0.144387	0.103244	0.0695568	0.0436262	0.0289171	0.0255654	0.0248699	0.0227419	0.0169253	0.0130775
0.00719822	0.316228	-0.5	0.0140981	0.304153	0.380963	0.272425	0.215951	0.143248	0.105119	0.0695864	0.0432264	0.0282895	0.0256809	0.0252014	0.0232325	0.0170495	0.0131213
0.00736589	0.323594	-0.49	0.0146299	0.29739	0.376699	0.272241	0.21516	0.142754	0.103197	0.0724241	0.0420664	0.0281602	0.0251029	0.0248925	0.0226387	0.016684	0.0134303
0.00753746	0.331131	-0.48	0.011833	0.281797	0.369476	0.267778	0.215936	0.145397	0.104909	0.0710343	0.0435215	0.0282362	0.0254673	0.0244165	0.0225288	0.0168079	0.0134942
0.00771303	0.338844	-0.47	0.0109252	0.271815	0.369998	0.260254	0.214568	0.14168	0.106101	0.0705299	0.0432959	0.0281347	0.0255001	0.0244963	0.0228957	0.0170258	0.0132816
0.00789269	0.346737	-0.46	0.00927531	0.264058	0.376273	0.261144	0.215121	0.139951	0.103432	0.0728048	0.04169	0.0286368	0.02567	0.0242661	0.0228049	0.0171099	0.0135407
0.00807654	0.354813	-0.45	0.00710084	0.250921	0.377799	0.261064	0.212955	0.142007	0.104925	0.0710203	0.0427112	0.0284379	0.0254777	0.0247513	0.0226554	0.0170526	0.0137298
0.00826467	0.363078	-0.44	0.00531237	0.258015	0.362578	0.262875	0.216289	0.140357	0.106137	0.0694286	0.043242	0.0290141	0.0261479	0.0247719	0.0225887	0.0166781	0.0132271
0.00845717	0.371535	-0.43	0.00592397	0.246384	0.363697	0.261026	0.217261	0.13895	0.107931	0.0695194	0.0425584	0.0287259	0.0255833	0.0245083	0.0232365	0.0165145	0.0131959
0.00865417	0.380189	-0.42	0.00310931	0.219587	0.357597	0.264669	0.213459	0.139453	0.105444	0.0702308	0.0437859	0.0279831	0.0254796	0.0250466	0.0234862	0.0163361	0.0134142
0.00885575	0.389045	-0.41	0.00161206	0.203093	0.344601	0.268687	0.210299	0.13939	0.106824	0.0709303	0.0435208	0.0275364	0.0252705	0.0243553	0.023465	0.0162713	0.01325
0.00906203	0.398107	-0.4	0.00093013	0.197144	0.349535	0.263589	0.213591	0.140345	0.108382	0.0705464	0.0444007	0.0278451	0.0249066	0.0248364	0.0236252	0.0165596	0.0129882
0.00927311	0.40738	-0.39	0.00153122	0.194281	0.353296	0.262049	0.218952	0.140985	0.107482	0.0717218	0.0446586	0.0283776	0.0261774	0.0246338	0.0235108	0.0165069	0.0131252
0.00948911	0.416869	-0.38	0.000665082	0.188687	0.33741	0.258121	0.220644	0.140644	0.105627	0.0709227	0.043747	0.0286365	0.0265319	0.0241112	0.0230989	0.0166134	0.0131995
0.00971014	0.42658	-0.37	0.000911928	0.172638	0.334636	0.261632	0.215526	0.138278	0.107429	0.0701152	0.0421263	0.0274344	0.0256501	0.0250373	0.0226497	0.0166831	0.0129759
0.00993631	0.436516	-0.36	0.000629451	0.161541	0.332751	0.263074	0.211492	0.141911	0.105154	0.0691056	0.0418214	0.0286349	0.0258389	0.0247735	0.0227718	0.0169326	0.0134389
0.0101678	0.446684	-0.35	5.9962e-05	0.150215	0.328083	0.266912	0.216411	0.143836	0.108793	0.0717415	0.0413293	0.0278726	0.0251901	0.024266	0.0225392	0.0164846	0.0133876
0.0104046	0.457088	-0.34	0	0.133536	0.325551	0.265367	0.212327	0.142255	0.11119	0.0696352	0.0424567	0.0278823	0.025526	0.0241271	0.022566	0.0166603	0.01349
0.010647	0.467735	-0.33	0	0.126577	0.32314	0.268236	0.219218	0.140823	0.109406	0.0708168	0.0429862	0.0279814	0.0255958	0.0238033	0.0217744	0.0167719	0.0135842
0.010895	0.47863	-0.32	0.000128461	0.127923	0.31744	0.254412	0.215593	0.141279	0.10836	0.0699529	0.0442046	0.0272291	0.0255523	0.0244635	0.0219228	0.0170313	0.0135734
0.0111487	0.489779	-0.31	0.000205996	0.118817	0.304682	0.254273	0.219666	0.143384	0.105687	0.0718273	0.0421698	0.0278838	0.0256436	0.0241172	0.0212708	0.0169482	0.0137175
0.0114084	0.501187	-0.3	0	0.10315	0.297603	0.249558	0.216193	0.147647	0.102978	0.0718299	0.0435414	0.0272013	0.0250748	0.0232096	0.0226911	0.0167338	0.0134739
0.0116742	0.512861	-0.29	6.27193e-05	0.0936152	0.301456	0.256851	0.214645	0.144588	0.106606	0.0705546	0.0435459	0.0266049	0.0244808	0.0230576	0.0222079	0.0164009	0.0134257
0.0119461	0.524807	-0.28	0.000271763	0.0903928	0.299518	0.258922	0.213063	0.144534	0.10419	0.072862	0.0432806	0.0261418	0.0251938	0.0225758	0.021966	0.0165292	0.0135146
0.0122243	0.537032	-0.27	0	0.0818028	0.285556	0.252716	0.20966	0.143824	0.107904	0.0743572	0.0439179	0.0269614	0.0249857	0.0231232	0.0215924	0.0166473	0.0135495
0.0125091	0.549541	-0.26	0	0.0700083	0.281801	0.262203	0.210235	0.138114	0.105183	0.0722551	0.0424432	0.0272936	0.0248185	0.0231218	0.0220239	0.0167671	0.013386
0.0128005	0.562341	-0.25	0	0.0634632	0.275238	0.25783	0.209301	0.143288	0.106743	0.0704392	0.0432181	0.0281361	0.0242852	0.0238074	0.0220591	0.0164997	0.0130807
0.0130986	0.57544	-0.24	6.10434e-05	0.0622658	0.272131	0.252482	0.207623	0.143181	0.107253	0.0708736	0.0437614	0.0270307	0.0246395	0.0239707	0.0220016	0.0162143	0.013086
0.0134037	0.588844	-0.23	0.000607921	0.0601387	0.271612	0.243066	0.212776	0.143321	0.105297	0.0706106	0.0434695	0.0265396	0.0247814	0.0235324	0.0217923	0.0161598	0.0126645
0.0137159	0.60256	-0.22	0.000642262	0.0539885	0.272261	0.25039	0.214894	0.143162	0.106256	0.068743	0.0439909	0.0271996	0.0242728	0.0235199	0.0214401	0.0159679	0.0127264
0.0140354	0.616595	-0.21	6.29144e-05	0.0491557	0.276082	0.246727	0.210285	0.143007	0.110219	0.0715362	0.044175	0.0277794	0.0251291	0.0239346	0.0211609	0.0164607	0.0129884
0.0143623	0.630957	-0.2	0.000487113	0.0379487	0.263479	0.244695	0.215558	0.144026	0.107793	0.068895	0.0439516	0.0278104	0.024371	0.0239895	0.0210392	0.0161071	0.0130483
0.0146969	0.645654	-0.19	0.000145613	0.0355853	0.262746	0.245895	0.210946	0.146214	0.108435	0.0679707	0.0434216	0.0273245	0.0252158	0.0243735	0.0213117	0.0162941	0.0133283
0.0150392	0.660693	-0.18	0.000148284	0.0297994	0.257388	0.245321	0.212486	0.147613	0.10919	0.0671848	0.0425128	0.0273907	0.025446	0.0244825	0.0226896	0.0163489	0.0131413
0.0153895	0.676083	-0.17	0.000186198	0.0258051	0.247142	0.238985	0.207534	0.144681	0.11026	0.0692853	0.0431859	0.0271816	0.0245598	0.0244237	0.021566	0.0162111	0.0128657
0.015748	0.691831	-0.16	0	0.0224779	0.245969	0.236206	0.210006	0.144688	0.106155	0.0731139	0.0437582	0.0279562	0.0244143	0.0238634	0.0213127	0.0161382	0.0132355
0.0161148	0.707946	-0.15	0.000557942	0.0221055	0.23582	0.230762	0.217766	0.144435	0.107789	0.0707363	0.0435888	0.0285023	0.0249321	0.0228904	0.0216128	0.0159896	0.0127859
0.0164902	0.724436	-0.14	0.000110996	0.019409	0.236812	0.236149	0.211569	0.142281	0.109371	0.0721928	0.0455972	0.0281265	0.0241225	0.0232438	0.0226252	0.0163087	0.0125192
0.0168743	0.74131	-0.13	0	0.0162171	0.228961	0.229183	0.21439	0.145092	0.111269	0.0717397	0.0446725	0.0287609	0.0250373	0.0234753	0.0218692	0.0165652	0.0129303
0.0172673	0.758578	-0.12	0.000334457	0.0135548	0.213657	0.231974	0.219163	0.142823	0.111188	0.0680729	0.044429	0.0283601	0.0255376	0.0237035	0.0211949	0.0163181	0.012935
0.0176695	0.776247	-0.11	0.000191991	0.0106956	0.208536	0.228799	0.207896	0.139036	0.112296	0.0710872	0.0433492	0.0275988	0.0253297	0.0235323	0.0215241	0.0162024	0.0131462
0.0180811	0.794328	-0.1	0.000476974	0.00939343	0.203939	0.226399	0.208338	0.142376	0.113171	0.0729967	0.0447232	0.0275999	0.0249269	0.0241943	0.0216813	0.0162424	0.0133649
0.0185023	0.812831	-0.09	0	0.00746763	0.200972	0.22561	0.198702	0.137274	0.112503	0.0727999	0.0449575	0.0289089	0.0248608	0.0241076	0.0221319	0.0163972	0.0131038
0.0189333	0.831764	-0.08	0.000899759	0.00638236	0.201399	0.221346	0.202701	0.145028	0.115188	0.0734407	0.0452849	0.0264133	0.0240447	0.0244672	0.0216883	0.0161645	0.0131234
0.0193743	0.851138	-0.07	0.000103661	0.00485514	0.190671	0.223364	0.205342	0.14142	0.113661	0.0755608	0.0440403	0.0289059	0.0248095	0.0249506	0.0213073	0.0165101	0.0136468
0.0198256	0.870964	-0.06	0	0.0022585	0.181993	0.234596	0.207207	0.142646	0.110144	0.0744648	0.0440384	0.0278188	0.0241809	0.0249663	0.0212797	0.0165124	0.0135679
0.0202873	0.891251	-0.05	0	0.00233334	0.179862	0.224779	0.200263	0.142592	0.110924	0.0748432	0.0425566	0.0283361	0.02535	0.0240057	0.0213626	0.0159916	0.0136031
0.0207599	0.912011	-0.04	0.000222349	0.00257443	0.178883	0.224548	0.207977	0.138977	0.111852	0.0751353	0.0426547	0.0287504	0.0249664	0.0241245	0.021109	0.0161439	0.01305
0.0212435	0.933254	-0.03	0.000112108	0.00150354	0.169502	0.224637	0.204007	0.139625	0.112534	0.0760854	0.0428915	0.0283059	0.024304	0.0234672	0.0208352	0.01684	0.0131466
0.0217383	0.954993	-0.02	0.000318761	0.00151211	0.158973	0.222621	0.197919	0.137815	0.108801	0.0737788	0.0417516	0.0283491	0.0247151	0.0242813	0.021335	0.0168765	0.0130165
0.0222446	0.977237	-0.01	1.56957e-05	0.000915911	0.158885	0.217053	0.196346	0.134995	0.107658	0.0741974	0.042563	0.0289867	0.0244568	0.0232345	0.0212047	0.0163961	0.0131578
0.0227628	1	0	0.000334482	0.000467682	0.153686	0.216085	0.197137	0.142001	0.109547	0.076756	0.0433033	0.0285055	0.0258643	0.0241571	0.0221906	0.0164308	0.0126164
0.023293	1.02329	0.01	0.000104871	0.000802342	0.1491	0.214323	0.197985	0.143193	0.110767	0.0744422	0.0450913	0.0288087	0.025602	0.0241774	0.0211379	0.0163307	0.0124466
0.0238356	1.04713	0.02	0.000229586	0.000858396	0.143461	0.208447	0.200984	0.137765	0.113368	0.0723144	0.0456911	0.0280462	0.0253799	0.0232339	0.0218254	0.015943	0.0126639
0.0243908	1.07152	0.03	0	0.000650301	0.138132	0.218704	0.20429	0.138957	0.116565	0.0709747	0.0429106	0.0287739	0.0245411	0.0238867	0.0216317	0.0166541	0.0131849
0.0249589	1.09648	0.04	0	5.15782e-05	0.130755	0.207111	0.197103	0.140068	0.110486	0.0690485	0.0431337	0.0298326	0.0247114	0.023049	0.021247	0.016709	0.0129766
0.0255403	1.12202	0.05	0	0.00020825	0.121832	0.212714	0.196088	0.146328	0.114278	0.0712066	0.0438911	0.030207	0.0259565	0.0244118	0.0207665	0.0162818	0.0124426
0.0261352	1.14815	0.06	0.000886878	0.000397337	0.106678	0.205888	0.20239	0.142821	0.113283	0.073153	0.0438604	0.0290532	0.0250437	0.0233565	0.021533	0.0155899	0.0122468
0.0267439	1.1749	0.07	0.000450999	0.000109869	0.10241	0.204099	0.199625	0.140928	0.116379	0.0763343	0.0456671	0.0284585	0.0251505	0.0232263	0.0212275	0.0157737	0.0128269
0.0273669	1.20226	0.08	0	0	0.105836	0.191854	0.19352	0.13831	0.115917	0.0769977	0.0435064	0.0277189	0.0255481	0.0223332	0.0215323	0.0157683	0.012918
0.0280043	1.23027	0.09	0	0	0.0973958	0.193831	0.189266	0.139191	0.117532	0.0748321	0.0430073	0.0270692	0.0247632	0.0238045	0.0208896	0.0156629	0.0129244
0.0286566	1.25893	0.1	0	0	0.0971873	0.199055	0.190099	0.140869	0.119094	0.0726617	0.0428056	0.028188	0.0247843	0.0248076	0.0198808	0.0155353	0.0126198
0.0293241	1.28825	0.11	0	0	0.0856355	0.182227	0.186532	0.138742	0.115498	0.0720914	0.043602	0.0279128	0.0256294	0.0234089	0.0204616	0.016063	0.0125116
0.0300072	1.31826	0.12	0.000334457	0	0.0886863	0.17923	0.186131	0.133185	0.112456	0.0726306	0.0443435	0.0270512	0.0247683	0.0233861	0.0197768	0.0160514	0.0124428
0.0307061	1.34896	0.13	0.000408631	0.000511349	0.0815809	0.185781	0.183177	0.137236	0.113658	0.0723465	0.0445782	0.0275331	0.0258237	0.0245243	0.0204566	0.0157694	0.0121416
0.0314214	1.38038	0.14	0.000260307	0.000287565	0.0706918	0.179373	0.18473	0.140501	0.111626	0.0729357	0.0435677	0.0283961	0.0243948	0.0246583	0.0206133	0.0155114	0.0129293
0.0321533	1.41254	0.15	0.000334482	0.00102499	0.072062	0.176275	0.178049	0.139373	0.113165	0.0707187	0.0443443	0.0295075	0.0256728	0.0250435	0.0206705	0.0156023	0.0128347
0.0329022	1.44544	0.16	0	0.000477176	0.064759	0.178988	0.178215	0.140753	0.115672	0.0720334	0.0435718	0.0284284	0.0253536	0.0243969	0.0203079	0.0163365	0.0129945
0.0336686	1.47911	0.17	8.14802e-06	0	0.0518426	0.178025	0.168076	0.136476	0.117523	0.071431	0.0433348	0.0280902	0.0252349	0.0245165	0.0198088	0.0160012	0.012844
0.0344529	1.51356	0.18	0.000326334	0	0.050608	0.167985	0.170622	0.137438	0.11688	0.0716591	0.0435062	0.0291645	0.0253395	0.0248828	0.0198956	0.0160378	0.0128946
0.0352554	1.54882	0.19	0	0	0.0511647	0.157073	0.174576	0.133466	0.109867	0.0740612	0.0434043	0.0275039	0.0253426	0.0257614	0.0192172	0.0164364	0.0135748
0.0360766	1.58489	0.2	0.000318858	0.000412447	0.0416306	0.161652	0.166614	0.137453	0.105782	0.0713585	0.0453227	0.0275337	0.0240976	0.0251541	0.0194894	0.0157145	0.0130227
0.0369169	1.62181	0.21	0.000350055	0.000606182	0.0396808	0.152804	0.162923	0.135132	0.109973	0.0751522	0.0449404	0.0274905	0.0248838	0.0254879	0.0184931	0.0161302	0.0135602
0.0377768	1.65959	0.22	0.000334482	0.00124822	0.0336831	0.149523	0.168271	0.133002	0.115334	0.0702563	0.0442335	0.0283899	0.0256203	0.025091	0.0188655	0.0154245	0.0136335
0.0386567	1.69824	0.23	0	0.000289894	0.0262548	0.156026	0.163349	0.132337	0.114495	0.0702692	0.0448705	0.028383	0.025641	0.0247948	0.0190787	0.0157509	0.0132271
0.0395572	1.7378	0.24	0.000334482	0.000332125	0.0281987	0.145945	0.167142	0.1343	0.113284	0.075198	0.0448826	0.0284579	0.0253396	0.023099	0.0172718	0.0154755	0.0126734
0.0404786	1.77828	0.25	0.000334482	0.000440562	0.0211577	0.140599	0.168793	0.133913	0.116397	0.0738151	0.0462248	0.0283486	0.0248689	0.0243651	0.0185677	0.0151097	0.0129547
0.0414214	1.8197	0.26	0	0.00064827	0.0182945	0.142118	0.158505	0.128568	0.109362	0.0724519	0.0466195	0.0275703	0.0246926	0.0244287	0.018337	0.0153293	0.0128953
0.0423863	1.86209	0.27	0	0.000750153	0.0166456	0.137815	0.156658	0.133826	0.104196	0.0717926	0.0453667	0.027258	0.0238217	0.0248397	0.0185906	0.0155325	0.013466
0.0433736	1.90546	0.28	0.000668964	0.000385693	0.0135543	0.130158	0.152467	0.138243	0.108514	0.0724921	0.0451609	0.028244	0.0253821	0.0245283	0.0181409	0.0150898	0.0135758
0.0443839	1.94984	0.29	0.000334482	0	0.0125442	0.124088	0.15431	0.12961	0.10889	0.0728704	0.0462717	0.0276536	0.0258964	0.0246232	0.0181506	0.0149843	0.0137933
0.0454177	1.99526	0.3	0.000334457	0.000255684	0.0140654	0.122949	0.148439	0.132602	0.106966	0.070786	0.0453105	0.0265546	0.0259434	0.0255529	0.0171496	0.0156119	0.0133304
0.0464756	2.04174	0.31	0	0.000511369	0.00932595	0.116328	0.143447	0.132999	0.107698	0.0700874	0.044437	0.0276516	0.0263956	0.0260514	0.0173769	0.0146783	0.0129069
0.0475582	2.0893	0.32	0.00055791	0.000281081	0.00945623	0.120566	0.140339	0.133234	0.108999	0.0690623	0.0440605	0.0279084	0.0273008	0.0239241	0.0171746	0.0151233	0.0127868
0.048666	2.13796	0.33	0.00100923	0.000554384	0.00648866	0.118223	0.135631	0.130551	0.101233	0.0710496	0.0435195	0.0268371	0.026963	0.0247235	0.0163274	0.0147087	0.0125662
0.0497995	2.18776	0.34	0	0.000442917	0.00658695	0.118346	0.138689	0.126324	0.104965	0.0706542	0.044659	0.0268324	0.0258212	0.0244823	0.0161872	0.0152973	0.0128694
0.0509595	2.23872	0.35	0.000181102	0.000511369	0.00480024	0.107566	0.133162	0.127946	0.110405	0.0671109	0.0441728	0.0279431	0.0279237	0.0238603	0.0161035	0.014924	0.0132017
0.0521465	2.29087	0.36	0.000467473	0.000255665	0.00211245	0.104	0.131334	0.127006	0.10859	0.069239	0.0432433	0.0276943	0.0261003	0.0258342	0.0161572	0.0151137	0.0130422
0.0533612	2.34423	0.37	0.00035482	0	0.00289669	0.0964952	0.125077	0.128442	0.100059	0.0701049	0.0439216	0.026628	0.0256058	0.0250776	0.0151956	0.0152226	0.0132673
0.0546041	2.39883	0.38	0.000996436	0.000511369	0.0026249	0.10455	0.121249	0.126288	0.110338	0.0697485	0.0446777	0.0269903	0.0253155	0.0246249	0.0158614	0.0144279	0.0131138
0.055876	2.45471	0.39	7.0104e-06	0.000255684	0.00298511	0.0975919	0.126837	0.12482	0.107282	0.0660901	0.0452072	0.0278043	0.0259307	0.025585	0.0155972	0.0144704	0.0127287
0.0571775	2.51189	0.4	0.000325435	0.000577595	0.00181743	0.0944893	0.120958	0.120429	0.10494	0.0662259	0.044506	0.0293448	0.0255314	0.0256541	0.0146581	0.015011	0.0123797
0.0585094	2.5704	0.41	9.04731e-06	0.000445123	0.000138349	0.0808447	0.112285	0.119227	0.104069	0.0685178	0.044385	0.0279527	0.0254126	0.0250575	0.0141932	0.0152826	0.0121144
0.0598722	2.63027	0.42	0	0.000259833	0.000382338	0.0792297	0.11378	0.122128	0.105349	0.0677856	0.0441086	0.0273104	0.0253719	0.023774	0.014108	0.0150377	0.0121974
0.0612668	2.69153	0.43	0.000668939	0.000507201	0.000520687	0.0706795	0.11237	0.12648	0.102173	0.0692726	0.0449104	0.0287275	0.0243019	0.0244688	0.0150601	0.0148876	0.0116189
0.0626939	2.75423	0.44	0	0.000887673	0.000520687	0.0690632	0.108373	0.11715	0.101492	0.0666746	0.0471089	0.0280437	0.0254523	0.0249241	0.0145763	0.0147754	0.0123314
0.0641542	2.81838	0.45	0.000334482	0.000437832	0	0.0712825	0.0980037	0.117389	0.102505	0.0657257	0.0462178	0.0277898	0.0250702	0.0256459	0.0137895	0.0138041	0.01162
0.0656486	2.88403	0.46	0.000334482	0	0.000694253	0.0621805	0.106498	0.120584	0.102764	0.0652481	0.0450565	0.0281669	0.0251313	0.0250534	0.0130894	0.0139637	0.011628
0.0671777	2.95121	0.47	0.000334482	1.81951e-05	0.00047192	0.0599616	0.100898	0.115664	0.0982968	0.0661512	0.0460383	0.029011	0.0256858	0.0240007	0.0132791	0.0139415	0.012213
0.0687425	3.01995	0.48	0.000334457	0.000493154	4.87532e-05	0.0593701	0.101132	0.11678	0.0957757	0.0666531	0.046108	0.0281615	0.0251828	0.0242152	0.0129981	0.0142107	0.0122288
0.0703437	3.0903	0.49	0	0	0.000694253	0.0511943	0.103266	0.113493	0.0997147	0.067482	0.045869	0.0274825	0.0255695	0.0238821	0.0131711	0.0142097	0.0119836
0.0719822	3.16228	0.5	0	0.000522537	0.000539598	0.051347	0.0867469	0.112529	0.097176	0.0663324	0.045702	0.0267423	0.024368	0.0237915	0.0128665	0.0149359	0.0126593
0.0736589	3.23594	0.51	0.000724093	0.00050018	0.000677842	0.0429418	0.0867582	0.113305	0.0982223	0.0630043	0.0434946	0.0286049	0.0246634	0.0240792	0.0127586	0.0136742	0.0127731
0.0753746	3.31131	0.52	0.000279302	0.000767014	0.000344594	0.0399465	0.0850527	0.107573	0.0982037	0.0645541	0.0454907	0.0263792	0.0241648	0.024272	0.0118092	0.0137411	0.0116803
0.0771303	3.38844	0.53	0.000334457	0.000255684	0.000347133	0.0450698	0.0794628	0.109451	0.096911	0.064102	0.0447881	0.0266461	0.0234945	0.0249382	0.0108022	0.0139584	0.0122407
0.0789269	3.46737	0.54	0.000334482	0.000689843	0.00034712	0.0382755	0.0810678	0.118403	0.0904874	0.0662474	0.0435834	0.0270264	0.0232022	0.0264547	0.0106773	0.0144969	0.0117075
0.0807654	3.54813	0.55	0.0012007	7.7171e-05	0.000173553	0.0396286	0.0780175	0.111082	0.0878934	0.0642101	0.0439727	0.0278305	0.0239058	0.0257454	0.0101453	0.0141587	0.0119865
0.0826467	3.63078	0.56	0.0011406	0.000511349	0	0.0353221	0.0715954	0.108414	0.0882834	0.070362	0.0422555	0.0279093	0.0240177	0.0245966	0.0109051	0.0136301	0.0112972
0.0845717	3.71535	0.57	0.000334482	0.00103566	0	0.0274137	0.072629	0.109856	0.0880279	0.064809	0.0431582	0.0279302	0.0234107	0.0244225	0.0109179	0.0134698	0.0117267
0.0865417	3.80189	0.58	0.000334457	0.000242763	0.00053318	0.0235042	0.0655831	0.107052	0.0866043	0.067336	0.0448919	0.0273385	0.0250816	0.0253833	0.0106637	0.0131256	0.0120678
0.0885575	3.89045	0.59	0	0.000255684	0.000493633	0.0250448	0.0619591	0.100672	0.0911541	0.0643757	0.0452903	0.0274836	0.0249671	0.0249258	0.00974266	0.0137768	0.0114224
0.0906203	3.98107	0.6	0	0.000255665	0.000188101	0.0191432	0.062306	0.0952579	0.0858273	0.0657683	0.0440866	0.0266158	0.0249111	0.0255078	0.0092861	0.0127892	0.0113707
0.0927311	4.0738	0.61	7.80452e-05	0.000767033	0.000521937	0.0187954	0.0525777	0.0917628	0.0867895	0.0658076	0.0449952	0.0256144	0.0240871	0.0258239	0.00895698	0.0122917	0.011662
0.0948911	4.16869	0.62	0.00125983	0.000264393	0.000867807	0.0103673	0.0590648	0.0924096	0.0876665	0.0651838	0.0437004	0.0258776	0.0238026	0.0256049	0.00844645	0.0123277	0.0111895
0.0971014	4.2658	0.63	5.88235e-08	0.00126969	0.000347107	0.0128651	0.0533346	0.0924032	0.0831597	0.0617094	0.0461055	0.0252093	0.0247356	0.0259675	0.00710291	0.0123425	0.0120002
0.0993631	4.36516	0.64	0.00129266	0.000255684	0.000173553	0.0130158	0.047646	0.0912564	0.0864684	0.0611346	0.0415148	0.0247077	0.0252514	0.0257917	0.00743688	0.0127533	0.0118271
0.101678	4.46684	0.65	0.000379641	3.554e-05	0	0.00715255	0.0437639	0.0976401	0.0855849	0.0619962	0.0399121	0.0264608	0.0243401	0.0244619	0.00697015	0.012429	0.0115427
0.104046	4.57088	0.66	0	0.00124284	0.000347133	0.00702767	0.0464553	0.0991709	0.0879425	0.0600097	0.0391455	0.0257318	0.0252697	0.023928	0.00640014	0.01267	0.0115506
0.10647	4.67735	0.67	0.000334457	0.000849239	0.000173553	0.00759091	0.042598	0.0932703	0.0873054	0.0645409	0.0414152	0.0267676	0.0259466	0.0244066	0.00604074	0.0121098	0.011922
0.10895	4.7863	0.68	0	0.000684827	0.000347133	0.00619759	0.0423491	0.0819576	0.0846134	0.0629335	0.0402578	0.0255952	0.0241888	0.0245107	0.00551	0.0118081	0.012031
0.111487	4.89779	0.69	0	0.00127838	0.00034712	0.00295471	0.0340912	0.0781641	0.0781543	0.0624935	0.0416869	0.0272818	0.0246145	0.0263181	0.00498289	0.0121586	0.0124004
0.114084	5.01187	0.7	0	0.000255684	0.00034712	0.00242282	0.0285659	0.0771123	0.0760976	0.0584057	0.0398579	0.0262973	0.0261347	0.026299	0.00551443	0.0124219	0.0126068
0.116742	5.12861	0.71	6.75144e-05	0	0.00105758	0.00276621	0.0261197	0.0761266	0.0795991	0.0549622	0.0397269	0.0273923	0.0265029	0.0249475	0.00431083	0.0120003	0.0110004
0.119461	5.24807	0.72	0.000935881	0.000255665	0.000157321	0.0015545	0.02904	0.0779186	0.0834616	0.0577477	0.0404246	0.0259216	0.0254549	0.0252093	0.0039549	0.0122595	0.0117936
0.122243	5.37032	0.73	0.000334482	0.000511369	0.000347133	0.0019953	0.027206	0.0732496	0.0734609	0.0612145	0.0397127	0.0269699	0.024451	0.0237842	0.00322829	0.0111984	0.0109198
0.125091	5.49541	0.74	0.000668939	0.000767053	0.000173567	0.00152203	0.025057	0.0707585	0.0735961	0.0606586	0.0371005	0.0261769	0.024909	0.0240026	0.00338858	0.0109222	0.0107626
0.128005	5.62341	0.75	0	0.000255665	0.000867794	0.00343492	0.0251484	0.0696528	0.0748465	0.0617632	0.0352197	0.0270896	0.025872	0.0233366	0.0028312	0.0114357	0.0100946
0.130986	5.7544	0.76	0	0.000511329	0.000347133	0.00282817	0.0121463	0.0670078	0.0735302	0.0607466	0.0362468	0.0265462	0.0240124	0.023373	0.00233177	0.0109868	0.00987417
0.134037	5.88844	0.77	0.000334482	0	0.0005207	0.000428279	0.0148958	0.0648339	0.0757159	0.0596115	0.0405679	0.0270479	0.0235347	0.0232805	0.00209358	0.0108551	0.0102689
0.137159	6.0256	0.78	0.000668939	0.00127838	0	0.000620912	0.013958	0.0575642	0.0722757	0.0590849	0.0402156	0.026029	0.0253142	0.0232928	0.00192923	0.0105081	0.0107129
0.140354	6.16595	0.79	0.000334457	3.92252e-06	0.00052066	0.000241676	0.0115869	0.0595346	0.0659705	0.0548832	0.0370445	0.0274422	0.0252638	0.0234528	0.00156992	0.00970477	0.0100383
0.143623	6.30957	0.8	0.000334482	0.00101879	0.000173567	0.000840848	0.00977257	0.0570272	0.0645658	0.0556506	0.035835	0.0270751	0.0241926	0.0227018	0.00166315	0.00930371	0.0108361
0.146969	6.45654	0.81	0	0.000340729	0.00104137	0.000435478	0.00762461	0.0519027	0.0612347	0.0581906	0.0337589	0.0274989	0.0242713	0.0236329	0.00131841	0.00910408	0.00928713
0.150392	6.60693	0.82	0	0.000426304	0.00034712	0.000426005	0.00583857	0.0530104	0.0585274	0.0544304	0.0340003	0.0270556	0.0246002	0.0220756	0.000901516	0.00905231	0.00974606
0.153895	6.76083	0.83	0	0.000767053	0.000173567	0.0001196	0.0068658	0.0555812	0.0613269	0.0561587	0.0360344	0.0279715	0.0262113	0.0221711	0.000763777	0.00882182	0.0101408
0.15748	6.91831	0.84	0.000334482	0.000542479	0.000173553	0.0002392	0.00523741	0.0478885	0.0612553	0.0539413	0.0338342	0.0261465	0.0244065	0.0209397	0.000548213	0.00882072	0.0102215
0.161148	7.07946	0.85	0.000334482	0.000480238	0.0005207	0.0001196	0.00370559	0.0527792	0.0585779	0.0512645	0.0350139	0.0263287	0.0238975	0.0207718	0.000434771	0.00751636	0.00922756
0.164902	7.24436	0.86	0.000668913	0.0010227	0	0.000226506	0.00373563	0.05311	0.0550839	0.0545332	0.0344198	0.0246662	0.0228111	0.0206457	0.000594172	0.0076309	0.00961422
0.168743	7.4131	0.87	0.0013379	0.000255684	8.12873e-08	0.000532183	0.00379412	0.0447482	0.0536904	0.0525841	0.0350025	0.0259589	0.0223485	0.0219218	0.000292422	0.00838784	0.0100385
0.172673	7.58578	0.88	0	0.000255684	0.000347039	0.000292045	0.00448806	0.0380693	0.0563527	0.0502744	0.0343459	0.0255716	0.0233073	0.0212728	0.000337639	0.00716619	0.00931774
0.176695	7.76247	0.89	0	0	0.00069424	0.000597981	0.00296849	0.0370965	0.0564652	0.0500686	0.0336038	0.0240229	0.0230802	0.0205565	0.00010264	0.0077405	0.00835285
0.180811	7.94328	0.9	0.000334482	0.000255684	0.00034712	0.000608863	0.00209507	0.0290309	0.0588847	0.0538627	0.0340952	0.0251134	0.0225456	0.0214744	8.34658e-05	0.00696464	0.00884769
0.185023	8.12831	0.91	0	0.000767033	0.000520687	0.000343364	0.00175767	0.0309003	0.0555983	0.0473669	0.0317959	0.0233546	0.0239021	0.0213481	0.00015815	0.0064627	0.00858221
0.189333	8.31764	0.92	0.000764689	0.000598095	0.0005207	0.000604926	0.00122217	0.0301289	0.048083	0.0473894	0.0307689	0.0228542	0.0226354	0.0206822	3.76047e-05	0.00644953	0.00844115
0.193743	8.51138	0.93	0.000573188	0.000255665	0.000520687	0.000358791	0.000838264	0.0304636	0.0446747	0.0452472	0.0346564	0.0229359	0.0216279	0.0196972	1.79124e-05	0.00568855	0.0086445
0.198256	8.70964	0.94	0.000334482	0.000511349	0	0.000358791	0.000542272	0.0322719	0.0474434	0.040451	0.0324385	0.0244269	0.0215215	0.0210642	0.000117999	0.00495595	0.00817867
0.202873	8.91251	0.95	0	0.000511329	0.000417493	0.0002392	0.00110965	0.0267447	0.0469662	0.040445	0.0326069	0.0251759	0.0219644	0.0202493	0.000137784	0.0050333	0.00771345
0.207599	9.12011	0.96	0	0	0.000286458	0.000724898	0.00119377	0.0246196	0.0397826	0.0391854	0.0306017	0.0242445	0.0202191	0.0200523	2.6536e-05	0.00581925	0.00786954
0.212435	9.33254	0.97	0	0.000767033	0.000858109	0.000112256	0.000708795	0.023528	0.0415656	0.0413822	0.0302101	0.0244737	0.0203776	0.0194064	2.65349e-05	0.00522284	0.00785969
0.217383	9.54993	0.98	0.000668939	0.000255665	0.000520687	0	0.000297564	0.0187427	0.0393905	0.0393758	0.0307693	0.0222436	0.0209562	0.0198466	0	0.00498485	0.00800128
0.222446	9.77237	0.99	0.000668964	0	0.0005207	0.0001196	0.000198373	0.0247375	0.0400845	0.0370003	0.0298413	0.0231511	0.0200216	0.0199173	7.96038e-05	0.00395685	0.00751311
0.227628	10	1	0.000668939	0	0.000520687	0.000358791	0.00105426	0.0220252	0.0394618	0.039968	0.0305877	0.0241401	0.0190056	0.0180496	2.6536e-05	0.00232702	0.00689566
0.23293	10.2329	1.01	0.000668964	0.000767014	0.00034712	0	0.000297556	0.0118955	0.0382764	0.0356217	0.0294579	0.0244337	0.0181645	0.0187958	5.30709e-05	0.00285197	0.00651715
0.238356	10.4713	1.02	0.000668939	0	0.00034712	0	9.91904e-05	0.0155361	0.0334276	0.0324873	0.0292577	0.0213085	0.0186231	0.0197517	2.50437e-05	0.00259973	0.00708046
0.243908	10.7152	1.03	0	0.000511349	0	0.00059797	9.91904e-05	0.0144935	0.0351598	0.0334718	0.0319026	0.0205065	0.0187658	0.0194278	3.90863e-05	0.0030757	0.00676287
0.249589	10.9648	1.04	0.000334482	0.000371234	0.000173567	0.000597963	0.000495944	0.0141187	0.0306651	0.0343696	0.0279078	0.0225853	0.0198553	0.0188991	4.20108e-05	0.00249516	0.00616082
0.255403	11.2202	1.05	0.000334482	0.000395799	0.000173567	0.000119591	0.000198381	0.0113665	0.0307015	0.0327671	0.0266419	0.0209283	0.018487	0.0186315	0	0.00249255	0.00649797
0.261352	11.4815	1.06	0.000334457	0.000255684	0	0.0001196	0.000198381	0.0124074	0.0289878	0.0301531	0.0276633	0.020509	0.0164946	0.0187228	5.30709e-05	0.00212295	0.00605749
0.267439	11.749	1.07	0.00100342	0.00051159	0.00121493	0.000239191	9.91904e-05	0.0144762	0.0262777	0.0347749	0.0259061	0.0196126	0.0171075	0.0190423	2.65349e-05	0.0015934	0.00653833
0.273669	12.0226	1.08	0	0.000255463	0.00034712	0	0.000198373	0.00796133	0.0254	0.0356496	0.0271262	0.0204986	0.0181659	0.0184808	5.30699e-05	0.00150949	0.00713246
0.280043	12.3027	1.09	0.000334457	0.000511369	0	0.0002392	3.93448e-05	0.0065627	0.0274613	0.0296079	0.0264564	0.02064	0.017401	0.0193188	3.98019e-05	0.00141488	0.0062549
0.286566	12.5893	1.1	0.000334457	0.000255665	0	0.0001196	0.000495944	0.00715585	0.022451	0.0261058	0.0299471	0.0184709	0.0168919	0.0172438	3.98039e-05	0.00161158	0.00578883
0.293241	12.8825	1.11	0.000334482	0.000511349	0	0	9.91904e-05	0.0086728	0.022472	0.0247132	0.0257145	0.0188613	0.0187134	0.0180439	2.65339e-05	0.00107582	0.00526412
0.300072	13.1826	1.12	0	0	0	0.000239191	0.000261795	0.00744077	0.0196175	0.0248665	0.0249709	0.0185669	0.0183131	0.0178347	3.98019e-05	0.000785208	0.00556713
0.307061	13.4896	1.13	0.00100342	0	0	0.000119591	0.000333324	0.00432434	0.0196997	0.0250161	0.0224654	0.0165144	0.0169061	0.017308	1.3268e-05	0.000273655	0.00508801
0.314214	13.8038	1.14	0	0.000511369	0.0005207	0	0.000198366	0.00436492	0.0186366	0.0256275	0.0229584	0.019342	0.0163626	0.0152042	1.21234e-08	0.000380577	0.00461034
0.321533	14.1254	1.15	0	0	0.000173567	0.0001196	9.91904e-05	0.00429846	0.0155271	0.0228881	0.0235779	0.0184508	0.017611	0.0137783	1.32559e-05	0.000252839	0.00447957
0.329022	14.4544	1.16	0.000668964	0	0.000173567	0	0.000297518	0.00257429	0.0146505	0.0209436	0.0206248	0.0185395	0.0164451	0.0156451	2.6536e-05	0.000143047	0.00368288
0.336686	14.7911	1.17	0	0.000255684	0.000173567	0.0001196	0.000297556	0.00182108	0.0115797	0.0242587	0.0214183	0.0167495	0.0160214	0.0148672	2.65349e-05	0.000245994	0.0039186
0.344529	15.1356	1.18	0	0.000511349	0.000266946	0.000358791	9.91904e-05	0.00182288	0.0121613	0.0222292	0.0216709	0.014967	0.0159402	0.014133	3.98029e-05	0.000390748	0.00380511
0.352554	15.4882	1.19	0.000334482	0	0.000253727	0	9.91828e-05	0.00402147	0.00899206	0.0202435	0.0196956	0.0148383	0.0148066	0.014057	0	0.000170625	0.00388941
0.360766	15.8489	1.2	0.000334482	0.00039534	0	0.000119591	0.000198381	0.00133668	0.0101423	0.0226895	0.0199141	0.0144893	0.0157808	0.0136539	2.65349e-05	0.000256905	0.00352736
0.369169	16.2181	1.21	0	0.000627397	0.000173567	0.000478372	0.000297564	0.00089836	0.0105008	0.017868	0.0198912	0.0148232	0.0139793	0.013691	2.65349e-05	0.000312458	0.00331264
0.377768	16.5959	1.22	0	0	0	0	0.000297571	0.000512574	0.007774	0.0204527	0.0154667	0.0149607	0.0131238	0.0130666	1.3268e-05	3.01419e-05	0.00302208
0.386567	16.9824	1.23	0.000334457	0.000255665	0.000173553	0.000119591	9.91828e-05	0.000142072	0.00852328	0.0176643	0.014446	0.0135265	0.0134444	0.0136828	5.12033e-05	0	0.00251113
0.395572	17.378	1.24	0.000334482	0	0.000173567	0	9.91828e-05	7.10388e-05	0.00797685	0.0165675	0.0161463	0.0147006	0.0116826	0.0115039	1.51366e-05	2.00957e-05	0.00191068
0.404786	17.7828	1.25	0.000334482	0.000511329	0	0	0.000297571	7.10388e-05	0.00677436	0.0136568	0.0151392	0.0121379	0.0121515	0.012439	0	4.01898e-05	0.00177829
0.414214	18.197	1.26	0	0.000255665	0	0.0003588	0	7.10388e-05	0.00682568	0.0138274	0.0113609	0.0124503	0.0126698	0.0119746	1.3268e-05	0	0.00155176
0.423863	18.6209	1.27	0	0.000205297	0	0	0	0	0.00625093	0.0151126	0.0129584	0.0115596	0.0117554	0.0122081	5.30709e-05	1.00478e-05	0.00188238
0.433736	19.0546	1.28	0	5.03877e-05	0	0	0.000198366	7.10388e-05	0.00275389	0.0133524	0.0151978	0.00985637	0.0100701	0.0107573	1.3267e-05	0	0.00150291
0.443839	19.4984	1.29	0	0.000255665	0.000173567	0.000239191	9.91904e-05	0	0.00297077	0.0119342	0.0149867	0.0097645	0.00931054	0.0102836	1.3268e-05	2.00957e-05	0.000997207
0.454177	19.9526	1.3	0	0.000255684	0	0.000119591	0	7.10388e-05	0.0036595	0.0107519	0.014151	0.00963434	0.010307	0.00967142	0	1.00478e-05	0.000893362
0.464756	20.4174	1.31	0	0	0	0.0001196	0	0	0.00375318	0.0138912	0.013643	0.00988078	0.0098501	0.00979332	2.6536e-05	1.00478e-05	0.00107266
0.475582	20.893	1.32	0	0	0.000173553	0.0001196	0	0	0.00539537	0.0110038	0.0117976	0.00872758	0.0091101	0.00869442	1.18581e-05	1.00478e-05	0.00278391
0.48666	21.3796	1.33	0	0	0	0.0002392	9.91904e-05	7.10388e-05	0.00245023	0.0101642	0.0102084	0.00869782	0.00985538	0.00951401	2.41018e-05	1.00478e-05	0.005449
0.497995	21.8776	1.34	0	0.000255684	0.00034712	0.000239191	0	7.10334e-05	0.00186437	0.00854952	0.0116344	0.0100938	0.00931813	0.0089549	1.41049e-05	2.00949e-05	0.00610839
0.509595	22.3872	1.35	0	0.000255684	0	0	0	0	0.00181448	0.00910242	0.00973736	0.0102867	0.00973685	0.00804518	1.3268e-05	0	0.0058985
0.521465	22.9087	1.36	0	0	0	0.0001196	9.91828e-05	0.000142078	0.00202246	0.00991468	0.00992233	0.0084716	0.0105435	0.00940683	1.3268e-05	1.00478e-05	0.00603601
0.533612	23.4423	1.37	0	0	0.000173567	0	9.91904e-05	7.10334e-05	0.000365686	0.00842853	0.00980465	0.00967457	0.00984285	0.00941829	0	2.00957e-05	0.00599798
0.546041	23.9883	1.38	0	0.000255684	0	0	0	0.000598548	0.000370206	0.0087889	0.0103615	0.00846624	0.00888192	0.00773347	1.3268e-05	0	0.00619487
0.55876	24.5471	1.39	0.000334457	0.000255684	0.000173567	0	0.000198381	0	0.00109528	0.00866497	0.00772311	0.00873013	0.00873625	0.00775066	1.3268e-05	0	0.00650372
0.571775	25.1189	1.4	0	0	0	0	0	0.000210742	0.001019	0.00681115	0.00700539	0.00725844	0.00722063	0.00792566	1.3268e-05	0	0.0065215
0.585094	25.704	1.41	0	0	0	0	0	7.10388e-05	7.83757e-05	0.00597376	0.00550975	0.00729928	0.00747342	0.00728639	1.30131e-05	1.00478e-05	0.00635007
0.598722	26.3027	1.42	0.000334457	0	0	0	0	0	0.000897359	0.00652567	0.00645022	0.00781149	0.00644136	0.00822312	2.54915e-07	1.00478e-05	0.00694037
0.612668	26.9153	1.43	0	0.000255684	0	0	0	0	0	0.00539453	0.00763424	0.00712528	0.00655486	0.0060405	0	0	0.00713719
0.626939	27.5423	1.44	0	0	0	0.000119591	0	0	0	0.00468486	0.00854099	0.00620331	0.00710494	0.00600816	0	0	0.00668397
0.641542	28.1838	1.45	0	0	0	0	0	0	0.000835551	0.00488471	0.00594918	0.00612835	0.00631418	0.00565924	0	0	0.00744291
0.656486	28.8403	1.46	0.000334482	0	0	0	0	7.10388e-05	0	0.00567279	0.00564228	0.00618839	0.00686563	0.0053357	0	0	0.00725335
0.671777	29.5121	1.47	0	0	0.000173553	0	0	0	5.50042e-05	0.00478139	0.00757869	0.00625364	0.00737778	0.00718576	0	0	0.00813346
0.687425	30.1995	1.48	0	0.000255665	0	0	0	0	0	0.00385151	0.00796823	0.0050008	0.00653605	0.00526212	1.3268e-05	0	0.00818242
0.703437	30.903	1.49	0	0	0.000173567	0.0001196	0	7.10388e-05	0	0.0070037	0.00594555	0.00564933	0.00549552	0.00524206	0	1.00478e-05	0.00784907
0.719822	31.6228	1.5	0	0	0.000173567	0	0	0	0	0.00411348	0.00464809	0.0045206	0.00522368	0.00525179	1.3268e-05	1.00478e-05	0.00895659
0.736589	32.3594	1.51	0.000334482	0	0	0	0.000315008	0	5.50084e-05	0.00167671	0.0049489	0.00474858	0.00480817	0.00516967	0	0	0.00919253
0.753746	33.1131	1.52	0	0	0	0	0	0	0	0.00259889	0.00707502	0.0052191	0.00513089	0.00579699	1.3267e-05	0	0.0021245
0.771303	33.8844	1.53	0	0	0	0	0	0	0	0.00142342	0.00474527	0.00499783	0.00465597	0.00496683	1.3268e-05	0	0
0.789269	34.6737	1.54	0	0	0	0	0	0	0	0.00161372	0.0046785	0.00484516	0.00382672	0.00392188	0	0	0
0.807654	35.4813	1.55	0	0	0	0	0	7.10388e-05	0	0.00108263	0.00340714	0.0054782	0.00396649	0.00466744	0	0	8.3285e-06
0.826467	36.3078	1.56	0.000334482	0	0	0.000239191	0	0	3.99601e-05	0.000519023	0.00350182	0.00348797	0.00400208	0.00421431	0	0	0
0.845717	37.1535	1.57	0	0	0	0	0	0	0	0.00040953	0.00357615	0.00332213	0.00365574	0.00426026	1.3268e-05	0	0
0.865417	38.0189	1.58	0	0	0	0	9.91904e-05	0	0	0.00121468	0.00359105	0.00420162	0.00428545	0.0036403	1.3267e-05	0	0
0.885575	38.9045	1.59	0	0	0	0	0	0	0	0.00111194	0.00385831	0.0025715	0.0034831	0.0035965	0	0	0
0.906203	39.8107	1.6	0	0	0	0	0	0	5.50084e-05	0.00051059	0.00324165	0.00296484	0.00496576	0.00296018	1.3268e-05	0	0
0.927311	40.738	1.61	0	0	0	0.000119591	0	7.10388e-05	0	0.0004643	0.00351517	0.00382078	0.00344583	0.00339704	0	0	0
0.948911	41.6869	1.62	0	0	0	0	0	0	0	0.000861341	0.00262559	0.00184594	0.00297122	0.00376357	0	0	0
0.971014	42.658	1.63	0	0	0	0	0	0	0	0.000646002	0.00319355	0.00207795	0.00291846	0.00253119	0	0	0
0.993631	43.6516	1.64	0	0	0	0	0	0	0	0.000249611	0.00186784	0.00242236	0.00183264	0.00252234	0	0	0
1.01678	44.6684	1.65	0	0	0	0	0	0	0	0.000189362	0.00201215	0.00164185	0.00178865	0.00288985	0	0	0
1.04046	45.7088	1.66	0	0	0	0	0	0	0	0.00027185	0.000840823	0.00141677	0.00163208	0.0023764	1.3268e-05	0	0
1.0647	46.7735	1.67	0	0	0	0	0	0	0	0.000113688	0.0005795	0.0024281	0.00250267	0.00237443	0	0	0
1.0895	47.863	1.68	0	0	0	0	0	0	0	0.000770281	0.00117039	0.00140958	0.00295228	0.0018436	0	0	0
1.11487	48.9779	1.69	0	0	0.000173567	0	0	0	5.50042e-05	0.000681197	0.000989005	0.0016902	0.00261551	0.00149966	0	0	0
1.14084	50.1187	1.7	0	0	0	0	0	0	0	4.52088e-05	0.000732649	0.00191865	0.00150468	0.00120439	0	0	0
1.16742	51.2861	1.71	0	0.000255684	0	0	0	0	0	0	0.00120031	0.00198303	0.000994081	0.00155899	0	1.00471e-05	0
1.19461	52.4807	1.72	0	0	0	0	0	0	0	0	0.000773301	0.00124837	0.00160261	0.00174418	0	0	0
1.22243	53.7032	1.73	0	0	0	0	9.91828e-05	0	0	0	0.000776057	0.000885083	0.00206501	0.00174609	0	0	0
1.25091	54.9541	1.74	0	0	0	0	0	0	0	0	0.00104218	0.00101748	0.00145879	0.00144495	0	0	0
1.28005	56.2341	1.75	0	0	0	0	0	0	0	0	0.00116265	0.00079638	0.00147241	0.00144084	0	0	0
1.30986	57.544	1.76	0	0	0.000173567	0	0	0	0	0	0.000440728	0.000733985	0.00142474	0.000634119	0	0	0
1.34037	58.8844	1.77	0	0	0	0	0	0	0	0	0.000278667	0.00181315	0.00112988	0.000772064	0	0	0
1.37159	60.256	1.78	0	0	0	0	0	0	0	0	0.000284765	0.000499402	0.00108709	0.000941688	0	0	0
1.40354	61.6595	1.79	0	0	0	0	0	0	0	0	0.000858709	0.000608915	0.000512492	0.00176282	0	1.00478e-05	0
1.43623	63.0957	1.8	0	0	0	0	0	0	0	0	0.000762649	0.000547184	0.000833183	0.000387352	0	0	0
1.46969	64.5654	1.81	0	0	0	0	0	0	0	0	0.000446561	0.000386779	0.00069313	0.000318506	0	0	0
1.50392	66.0693	1.82	0	0	0	0	0	0	0	0	0.000338343	0.000477952	0.000375683	0.000142197	0	0	0
1.53895	67.6083	1.83	0	0	0	0	0	0	0	0	0.000336977	0.000719024	0.000574699	0.000398504	0	0	0
1.5748	69.1831	1.84	0	0	0	0	0	0	0	0	0.000111496	0.000174612	0.000432786	0.000186258	0	0	0
1.61148	70.7946	1.85	0	0	0	0	0	0	0	0	0.00059163	0.00050996	0.000326914	0.000485369	0	0	0
1.64902	72.4436	1.86	0	0	0	0	0	0	0	0	5.74008e-05	0.000705419	0.000372679	0.000155908	0	0	0
1.68743	74.131	1.87	0	0	0	0	0	0	0	0	2.53258e-05	0.000471574	0.000621075	0.000437431	0	0	0
1.72673	75.8578	1.88	0	0	0	0.000453088	0	0	0	0	9.33967e-05	0.000719265	0.000177726	0.00058096	0	0	0
1.76695	77.6247	1.89	0	0	0	0	0	0	0	0	1.18371e-06	0.000501937	0.000130659	0.000462708	0	0	0
1.80811	79.4328	1.9	0	0	0	0	0	0	0	0	1.16892e-05	9.86122e-05	6.53186e-05	0.000406756	0	0	0
1.85023	81.2831	1.91	0	0	0	0	0	0	0	0	0.000143795	0.000217878	7.3499e-05	0.000253638	0	0	0
1.89333	83.1764	1.92	0	0	0	0	0	0	0	0	3.12972e-05	0.000577911	0.000350837	0.000437636	0	0	0
1.93743	85.1138	1.93	0	0	0	0	0	0	0	0	0.000280128	0.000158837	0.00026477	0.000574484	0	0	0
1.98256	87.0964	1.94	0	0	0	0	0	0.000427233	0	0	8.42813e-05	0.000276703	0.000239446	0.00068906	0	0	0
2.02873	89.1251	1.95	0	0	0	0	0	0	0	0	5.62982e-05	0.000639427	0.000326887	0.000598001	0	0	0
2.07599	91.2011	1.96	0	0	0	0	0	0	0	0	8.32913e-05	0.000121408	0.000289181	0.000270357	0	0	0
2.12435	93.3254	1.97	0	0	0	0	0	0	0	0	0.000118843	0.00068827	0.00014809	0.000521434	0	0	0
2.17383	95.4993	1.98	0	0	0	0	0	0	0	0	0.00050618	0.000142453	8.50022e-05	0.000174133	0	0	0
2.22446	97.7237	1.99	0	0	0	0	0	0	0	0	0.000260991	0	0.000108838	0.000173266	0	0	0
2.27628	100	2	0	0	0	0	0	0	0	0	0	0	0.00023886	0.000199967	0	0	0
2.3293	102.329	2.01	0	0	0	0	0	0	0	0	0.000529472	0	4.54091e-05	1.70489e-05	0	0	0
2.38356	104.713	2.02	0	0	0	0	0	0	0	0	4.53609e-06	0.000334186	5.50988e-05	2.10153e-05	0	0	0
2.43908	107.152	2.03	0	0	0	0	0	0	0	0	0	9.11493e-05	0.000104943	6.27052e-06	0	0	0
2.49589	109.648	2.04	0	0	0	0	0	0	0	0	0	0	0.000160002	2.85023e-05	0	0	0
2.55403	112.202	2.05	0	0	0	0	0	0	0	0	0	0	0	0	0	0	0
2.61352	114.815	2.06	0	0	0	0	0	0	0	0	0	0	8.23567e-05	4.8306e-05	0	0	0
2.67439	117.49	2.07	0	0	0	0	0	0	0	0	0	0	0	1.43582e-05	0	0	0
2.73669	120.226	2.08	0	0	0	0	0	0	0	0	0	0	0	3.03737e-05	0	0	0
2.80043	123.027	2.09	0	0	0	0	0	0	0	0	0	0	0	0.000130619	0	0	0
2.86566	125.893	2.1	0	0	0	0	0	0	0	0	0	0	0	0	0	0	0
2.93241	128.825	2.11	0	0	0	0	0	0	0	0	0	0	0	0	0	0	0
3.00072	131.826	2.12	0	0	0	0	0	0.000367816	0	0	0	0	0	0	0	0	0
3.07061	134.896	2.13	0	0	0	0	0	0	0	0	0	0	0	0	0	0	0
3.14214	138.038	2.14	0	0	0	0	0	0	0	0	0	0	0.000114312	0	0	0	0
3.21533	141.254	2.15	0	0	0	0	0	0	0	0	0	0	0	0	0	0	0
3.29022	144.544	2.16	0	0	0	0	0	0	0	0	0	0	0	0	0	0	0
3.36686	147.911	2.17	0	0	0	0	0	0	0	0	0	0	0.000167112	0	0	0	0
3.44529	151.356	2.18	0	0	0	0	0	0	0	0	0	0	0	0	0	0	0
3.52554	154.882	2.19	0	0	0	0	0	0	0	0	0	0	0	0	0	0	0
3.60766	158.489	2.2	0	0	0	0	0	0	0	0	0	0	0	0	0	0	0
3.69169	162.181	2.21	0	0	0	0	0	0	0	0	0	0	0	0	0	0	0
3.77768	165.959	2.22	0	0	0	0	0	0	0	0	0	0	0	0	0	0	0
3.86567	169.824	2.23	0	0	0	0	0	0	0	0	0	0	0	0	0	0	0
3.95572	173.78	2.24	0	0	0	0	0	0	0	0	0	0	0	0	0	0	0
4.04786	177.828	2.25	0	0	0	0	0	0	0	0	0	0	0	0	0	0	0
4.14214	181.97	2.26	0	0	0	0	0	0	0	0	0	0	0	0	0	0	0
4.23863	186.209	2.27	0	0	0	0	0	0	0	0	0	0	0	0	0	0	0
4.33736	190.546	2.28	0	0	0	0	0	0	0	0	0	0	0	0	0	0	0
4.43839	194.984	2.29	0	0	0	0	0	0	0	0	0	0	0	0	0	0	0
4.54177	199.526	2.3	0	0	0	0	0	0	0	0	0	0	0	0	0	0	0
4.64756	204.174	2.31	0	0	0	0	0	0	0	0	0	0	0	0	0	0	0
4.75582	208.93	2.32	0	0	0	0	0	0	0	0	0	0	0	0	0	0	0
4.8666	213.796	2.33	0	0	0	0	0	0	0	0	0	0	0	0	0	0	0
4.97995	218.776	2.34	0	0	0	0	0	0	0	0	0	0	0	0	0	0	0
5.09595	223.872	2.35	0	0	0	0	0	0	0	0	0	0	0	0	0	0	0
5.21465	229.087	2.36	0	0	0	0	0	0	0	0	0	0	0	0	0	0	0
5.33612	234.423	2.37	0	0	0	0	0	0	0	0	0	0	0	0	0	0	0
5.46041	239.883	2.38	0	0	0	0	0	0	0	0	0	0	0	0	0	0	0
5.5876	245.471	2.39	0	0	0	0	0	0	0	0	0	0	0	0	0	0	0
5.71775	251.189	2.4	0	0	0	0	0	0	0	0	0	0	0	0	0	0	0
5.85094	257.04	2.41	0	0	0	0	0	0	0	0	0	0	0	0	0	0	0
5.98722	263.027	2.42	0	0	0	0	0	0	0	0	0	0	0	0	0	0	0
6.12668	269.153	2.43	0	0	0	0	0	0	0	0	0	0	0	0	0	0	0
6.26939	275.423	2.44	0	0	0	0	0	0	0	0	0	0	0	0	0	0	0
6.41542	281.838	2.45	0	0	0	0	0	0	0	0	0	0	0	0	0	0	0
6.56486	288.403	2.46	0	0	0	0	0	0	0	0	0	0	0	0	0	0	0
6.71777	295.121	2.47	0	0	0	0	0	0	0	0	0	0	0	0	0	0	0
6.87425	301.995	2.48	0	0	0	0	0	0	0	0	0	0	0	0	0	0	0
7.03437	309.03	2.49	0	0	0	0	0	0	0	0	0	0	0	0	0	0	0
7.19822	316.228	2.5	0	0	0	0	0	0	0	0	0	0	0	0	0	0	0
7.36589	323.594	2.51	0	0	0	0	0	0	0	0	0	0	0	0	0	0	0
7.53746	331.131	2.52	0	0	0	0	0	0	0	0	0	0	0	0	0	0	0
7.71303	338.844	2.53	0	0	0	0	0	0	0	0	0	0	0	0	0	0	0
7.89269	346.737	2.54	0	0	0	0	0	0	0	0	0	0	0	0	0	0	0
8.07654	354.813	2.55	0	0	0	0	0	0	0	0	0	0	0	0	0	0	0
8.26467	363.078	2.56	0	0	0	0	0	0	0	0	0	0	0	0	0	0	0
8.45717	371.535	2.57	0	0	0	0	0	0	0	0	0	0	0	0	0	0	0
8.65417	380.189	2.58	0	0	0	0	0	0	0	0	0	0	0	0	0	0	0
8.85575	389.045	2.59	0	0	0	0	0	0	0	0	0	0	0	0	0	0	0
9.06203	398.107	2.6	0	0	0	0	0	0	0	0	0	0	0	0	0	0	0
9.27311	407.38	2.61	0	0	0	0	0	0	0	0	0	0	0	0	0	0	0
9.48911	416.869	2.62	0	0	0	0	0	0	0	0	0	0	0	0	0	0	0
9.71014	426.58	2.63	0	0	0	0	0	0	0	0	0	0	0	0	0	0	0
9.93631	436.516	2.64	0	0	0	0	0	0	0	0	0	0	0	0	0	0	0
10.1678	446.684	2.65	0	0	0	0	0	0	0	0	0	0	0	0	0	0	0
10.4046	457.088	2.66	0	0	0	0	0	0	0	0	0	0	0	0	0	0	0
10.647	467.735	2.67	0	0	0	0	0	0	0	0	0	0	0	0	0	0	0
10.895	478.63	2.68	0	0	0	0	0	0	0	0	0	0	0	0	0	0	0
11.1487	489.779	2.69	0	0	0	0	0	0	0	0	0	0	0	0	0	0	0
11.4084	501.187	2.7	0	0	0	0	0	0	0	0	0	0	0	0	0	0	0
11.6742	512.861	2.71	0	0	0	0	0	0	0	0	0	0	0	0	0	0	0
11.9461	524.807	2.72	0	0	0	0	0	0	0	0	0	0	0	0	0	0	0
12.2243	537.032	2.73	0	0	0	0	0	0	0	0	0	0	0	0	0	0	0
12.5091	549.541	2.74	0	0	0	0	0	0	0	0	0	0	0	0	0	0	0
12.8005	562.341	2.75	0	0	0	0	0	0	0	0	0	0	0	0	0	0	0
13.0986	575.44	2.76	0	0	0	0	0	0	0	0	0	0	0	0	0	0	0
13.4037	588.844	2.77	0	0	0	0	0	0	0	0	0	0	0	0	0	0	0
13.7159	602.56	2.78	0	0	0	0	0	0	0	0	0	0	0	0	0	0	0
14.0354	616.595	2.79	0	0	0	0	0	0	0	0	0	0	0	0	0	0	0
14.3623	630.957	2.8	0	0	0	0	0	0	0	0	0	0	0	0	0	0	0
14.6969	645.654	2.81	0	0	0	0	0	0	0	0	0	0	0	0	0	0	0
15.0392	660.693	2.82	0	0	0	0	0	0	0	0	0	0	0	0	0	0	0
15.3895	676.083	2.83	0	0	0	0	0	0	0	0	0	0	0	0	0	0	0
15.748	691.831	2.84	0	0	0	0	0	0	0	0	0	0	0	0	0	0	0
16.1148	707.946	2.85	0	0	0	0	0	0	0	0	0	0	0	0	0	0	0
16.4902	724.436	2.86	0	0	0	0	0	0	0	0	0	0	0	0	0	0	0
16.8743	741.31	2.87	0	0	0	0	0	0	0	0	0	0	0	0	0	0	0
17.2673	758.578	2.88	0	0	0	0	0	0	0	0	0	0	0	0	0	0	0
17.6695	776.247	2.89	0	0	0	0	0	0	0	0	0	0	0	0	0	0	0
18.0811	794.328	2.9	0	0	0	0	0	0	0	0	0	0	0	0	0	0	0
18.5023	812.831	2.91	0	0	0	0	0	0	0	0	0	0	0	0	0	0	0
18.9333	831.764	2.92	0	0	0	0	0	0	0	0	0	0	0	0	0	0	0
19.3743	851.138	2.93	0	0	0	0	0	0	0	0	0	0	0	0	0	0	0
19.8256	870.964	2.94	0	0	0	0	0	0	0	0	0	0	0	0	0	0	0
20.2873	891.251	2.95	0	0	0	0	0	0	0	0	0	0	0	0	0	0	0
20.7599	912.011	2.96	0	0	0	0	0	0	0	0	0	0	0	0	0	0	0
21.2435	933.254	2.97	0	0	0	0	0	0	0	0	0	0	0	0	0	0	0
21.7383	954.993	2.98	0	0	0	0	0	0	0	0	0	0	0	0	0	0	0
22.2446	977.237	2.99	0	0	0	0	0	0	0	0	0	0	0	0	0	0	0

## Sheet: Radial Energy - by unit thickne
r	24MeV	36MeV	60MeV	96MeV	120MeV	180MeV	240MeV	360MeV	600MeV	960MeV	1080MeV	1140MeV	1200MeV	1800MeV	2400MeV
0.0001	327069	328666	305239	267923	240067	205576	177806	140927	99143.9	69161.5	63165.1	60634.7	58299.2	43634.3	35477.3
0.000102329	228252	225483	189530	151182	142118	96854.5	70731.8	36680.3	10134	2536.81	1949.05	1848.36	1752.6	1157.95	920.98
0.000104713	219378	222453	186102	148850	135898	91711.3	68724.6	34600.2	9402.91	2427.46	1942.14	1817.67	1710.66	1157.99	903.948
0.000107152	210854	222738	189596	143473	135316	90981.1	66187.1	33321.2	8853.2	2348.49	1881.34	1753.59	1734	1150.58	923.568
0.000109648	214797	216704	194728	143649	130664	89281.7	64369.5	31815.3	8176.85	2297.76	1858.09	1733.3	1713.71	1155.38	924.541
0.000112202	219939	209901	192795	141272	126184	87443.5	62642.2	30660.7	7740.4	2238.61	1846.78	1720.8	1648.32	1156.84	920.642
0.000114815	221536	207852	185997	141756	123039	85335.4	60648.6	29219.9	7111.6	2191.74	1809.19	1736.63	1675.33	1155.2	940.689
0.00011749	216965	210234	181197	143523	121848	84751.2	56914.1	27461.2	6481.44	2174.82	1799.46	1720.35	1661.13	1158.77	917.584
0.000120226	215781	202659	180694	134875	120331	82128.6	54542	26004.7	6242.85	2122.52	1804.62	1691.23	1648.84	1178.07	917.103
0.000123027	223282	199209	173234	132435	117146	79908.4	52245.7	24449.9	5699.66	2015.36	1764.86	1728.81	1661.48	1171.56	933.74
0.000125893	215486	204417	174750	130214	113034	76704.7	50587.3	23250.3	5316.43	2059.03	1799.81	1711.55	1640.82	1172.27	940.543
0.000128825	213468	217728	178028	128696	110840	73865.1	48655.1	21916.9	5031.25	2035	1767.04	1710.44	1662.17	1170.43	944.13
0.000131826	204012	209293	167962	128074	107374	71469.5	47001.6	20536.6	4763.56	2030.38	1787.05	1710.64	1637.43	1174.16	945.119
0.000134896	208952	208868	166971	124411	105545	68530.9	44479.7	19202.7	4479.9	2006.99	1783.03	1671.41	1630.53	1170.46	948.157
0.000138038	214660	208497	164446	123255	107806	65905.4	43449.1	18077	4311.61	1995.43	1751.04	1709.24	1652.7	1189.14	961.881
0.000141254	218758	207236	156958	119174	102919	64047.7	41658.5	16875.9	4068.74	2006.62	1754.89	1696.61	1628.08	1178.12	956.183
0.000144544	212649	199392	155412	115850	99416.7	63604	39530.4	15896.2	3908.21	1988.07	1772.67	1725.55	1643.78	1198.76	959
0.000147911	208161	203236	158384	114887	96444.2	60085.5	36917.7	14801	3753.07	2015.99	1799.62	1740.14	1652.22	1182.45	974.083
0.000151356	209357	190509	156898	116714	94328.9	59068.8	34985.5	14077.7	3661.25	1994.07	1782.14	1710.15	1654.77	1194.22	977.835
0.000154882	215219	188064	155684	117516	92237.2	56487.1	33757.7	13192.9	3560.14	1982.52	1795.91	1691.74	1635.07	1210.32	965.165
0.000158489	211421	195848	158920	113988	88454.4	53664.8	32654.9	12611.7	3460.26	1978.65	1784.47	1713.06	1664.66	1219.76	981.668
0.000162181	199485	195524	156840	112299	87975.2	51498.8	30863.4	11819.4	3373.62	1986.62	1802.05	1725.92	1664.7	1218.65	982.335
0.000165959	189568	191997	150420	107202	87466.4	49890.3	29360.6	11034.8	3259.12	2046.43	1809.7	1715.1	1665.16	1211.79	994.486
0.000169824	190124	197205	148512	104064	85485.7	48525.2	27913.5	10444.4	3195	1969.26	1797.16	1719.17	1653.47	1221.81	992.995
0.00017378	193687	186730	146863	101166	81032	46542.1	26345.7	9829.35	3187.22	2037.53	1819.49	1743.03	1680.19	1217.66	988.661
0.000177828	187364	187469	147724	98740.3	79692.6	44153.9	24836.9	9221.14	3202.64	2015.74	1826.85	1752.31	1662.77	1225.55	988.477
0.00018197	190533	184720	145128	98782.5	78381.3	42327.6	23960.2	8701.6	3137.33	2044.7	1817.64	1749.52	1679.54	1249.46	1008.69
0.000186209	185936	177900	139159	95035.9	74789.1	40562.9	22359.4	8332.8	3144.45	2016.77	1817.02	1754.13	1714.06	1239.59	1015.34
0.000190546	192207	175051	138860	95048.1	73178.8	39199.5	21623	7951.04	3150.95	2032.73	1849.36	1761.6	1727.94	1263.2	1019.65
0.000194984	183736	182433	141055	90685.5	70893.1	37664.1	20460.6	7458.02	3113.96	2048.48	1833.24	1734.87	1704.77	1259.34	1018.08
0.000199526	179441	173840	139924	87206.3	70597.8	36037.7	19201.5	7054.4	3124.27	2054.24	1877.33	1773.99	1697.38	1260.43	1011.61
0.000204174	181007	172944	133150	85963.1	68005.4	34433.8	17888.6	6782.51	3137.37	2039.23	1856.38	1768.34	1701.77	1277.91	1033.63
0.00020893	186276	174606	133211	84950.1	65206.9	32626.4	17160.6	6511.32	3143.01	2062.13	1863.65	1780.69	1716.12	1267.32	1038.4
0.000213796	186952	165016	130017	82499.7	63933.9	30790.1	16284.7	6364.52	3118.03	2058.15	1901.19	1808.24	1724.9	1282.84	1029.66
0.000218776	197590	166818	129543	81489.1	61008.7	29270	15273.8	6009.01	3122.03	2078.04	1880.05	1795.84	1733.74	1277.47	1029.96
0.000223872	190403	164147	126125	78083.1	59163.2	27954	14479.8	5900.3	3112.31	2071.59	1913.94	1809.94	1716.51	1286.53	1036.01
0.000229087	183867	171130	128065	76609	57204.2	27039.9	14088.5	5688.37	3133.78	2098.51	1891.92	1829.62	1771.95	1297.76	1058.71
0.000234423	190042	170788	124063	75805.8	55397.1	25485.8	13235.1	5700.44	3149.49	2090.93	1912.33	1784.87	1752.35	1301.11	1049.13
0.000239883	175530	166072	119397	73123.9	54500.5	23913.1	12505.3	5535.59	3158.49	2127.29	1919.59	1832.44	1763.48	1308.47	1053.43
0.000245471	174292	153457	117927	71078.7	52785	22882.2	12208.2	5399.38	3157.46	2125.32	1912.5	1830.03	1780.55	1302.17	1066.94
0.000251189	178381	154283	117458	68773	51256.7	21965.2	11689.5	5327.98	3198.69	2113.25	1938.02	1833.46	1769.68	1314.76	1064.09
0.00025704	172651	152580	117859	67445.1	49576.5	20970	11117.8	5234.96	3176.15	2132.76	1935.98	1867.05	1775.34	1328.77	1063.9
0.000263027	169844	148714	112750	64869.4	47575.2	20142.8	10824.9	5246.49	3160.36	2122.96	1937.64	1858.99	1778.44	1318.15	1066.08
0.000269153	171085	144774	110721	63887.8	46264	19238.3	10294.6	5164.51	3145.29	2129.81	1934.12	1871.81	1788.62	1323.73	1083.45
0.000275423	170756	145546	107655	61644.1	45012.1	18203.8	9977.22	5176.6	3216.44	2161.45	1935.9	1878.34	1797.59	1331.98	1086.55
0.000281838	172123	144942	107973	59898.3	43038.5	17124.5	9587.62	5186.54	3209.95	2158.16	1952.7	1878.18	1818.95	1336.62	1085.09
0.000288403	171590	148095	104078	57650.7	41875	16636.6	9372.44	5167.33	3208.47	2160.44	1960.57	1875.14	1809.99	1353.04	1089.41
0.000295121	177611	149699	97713.8	56028.2	40729.3	15928.3	9082.27	5105.87	3229.53	2183.73	1969.77	1892.16	1827.69	1365.1	1104.62
0.000301995	169439	146933	96145.3	54072.6	38883.7	15322.3	8849.47	5107.08	3257.76	2177.83	1981.72	1899.04	1822.86	1358.24	1093.34
0.00030903	168906	144356	96849.7	52002.5	37354.9	14847.2	8661.15	5091.52	3206.02	2210.78	1985.4	1917.46	1825.98	1353.52	1098.42
0.000316228	165430	140006	95774.5	49716.6	36046.8	14380.8	8535.08	5145.37	3249.44	2191.81	2022.33	1906.6	1851.13	1368.19	1107.86
0.000323594	159363	140372	94481.9	48684.3	34787.6	13770.7	8418.98	5108.11	3292.25	2220.46	2008.74	1914.24	1865.07	1370.49	1115.54
0.000331131	164868	139257	90738.7	45989.9	33599.8	13052.1	8216.66	5107.55	3276.48	2223.72	2008.29	1933.58	1868.81	1365.19	1119.82
0.000338844	164330	133899	89349.5	44296.6	31856.2	12709.4	8102.7	5138.57	3320.2	2236.97	2032.45	1933.59	1846.06	1382.91	1119.91
0.000346737	164803	137682	89438.4	42840.9	30718.1	12373	8023.38	5116.9	3281.96	2236.16	2026.77	1950.67	1869.83	1370.92	1132.64
0.000354813	168500	133337	88937.8	42046.4	29600.8	12004.1	7943.02	5193.66	3287.91	2252.96	2039.34	1964.65	1879.52	1389.1	1130.86
0.000363078	158192	130127	88126.4	41270.3	28147	11680.8	7926.05	5169.46	3317.33	2255.17	2053.96	1964.29	1887	1389.2	1139.51
0.000371535	162878	133074	83277	39642.8	26693	11568.5	7891.86	5202.04	3322.95	2258.96	2057.34	1958.55	1898.37	1394.82	1139.35
0.000380189	159103	134031	80418.9	38890.3	25834.7	11294.6	7815.83	5224.43	3328.48	2259.62	2062.49	1967.99	1902.94	1410.73	1145.79
0.000389045	161258	132678	79042.7	37667.7	24708.1	11299.6	7826.16	5183.22	3328.1	2272.57	2063.06	1968.2	1901.54	1418.14	1147.59
0.000398107	155637	134040	77341.8	36050.2	23257.5	10977.6	7822.89	5187.46	3338.67	2281.9	2059.15	1975.23	1915.01	1415.49	1152.5
0.00040738	149215	129926	74759.8	34378.6	22390	10900.8	7748.81	5174.86	3382.45	2301.7	2087.14	1984.22	1913.53	1422.72	1154.65
0.000416869	148168	129467	73442.6	33502.4	21531.2	10804.7	7783.22	5222.48	3384.21	2288.73	2080.31	1998.5	1924.5	1433.97	1149.27
0.00042658	146904	125698	70811.5	31678.1	20957.2	10728.7	7771.95	5248.45	3381.28	2325.95	2088.75	2005.37	1928.77	1434.71	1159.03
0.000436516	147120	124325	67997.1	30853.8	20534.6	10510.5	7751.07	5249.29	3409.83	2313.08	2108.32	2011.66	1941.4	1442.34	1158
0.000446684	142178	122794	66645	29565.9	19817.1	10409.6	7699.08	5277.81	3375.59	2320.37	2105.74	2006.67	1947.22	1443.41	1159.18
0.000457088	138185	119617	65898.5	28194	19122.2	10335.7	7722.5	5311.7	3406.48	2317.83	2099.49	2029.49	1951.22	1449.29	1176.19
0.000467735	138848	116430	64223.4	27438.5	18939.4	10342.5	7721.28	5317.37	3426.54	2330.13	2093.08	2028.73	1945.53	1456.46	1180.37
0.00047863	137918	115874	62089.8	27131.8	18320.6	10209.9	7676.87	5322.33	3446.46	2325.93	2130.72	2038.03	1951.94	1437.69	1174.95
0.000489779	141131	114663	59925.6	26380.5	17765.4	10363.7	7724.05	5310.15	3452.17	2331.5	2139.53	2025.38	1952.57	1450.47	1184.75
0.000501187	140738	111886	58128.2	25953.1	17422	10308.7	7691.52	5335.91	3462.33	2322.37	2147.4	2055.53	1969.12	1459.56	1186.58
0.000512861	138607	111779	57280.5	25199.8	17111.7	10206.9	7718.11	5321.59	3456.94	2350.28	2129.2	2049.84	1960.36	1465.65	1182.75
0.000524807	139951	112051	55523.3	24151.5	16743.7	10239.8	7696.53	5368.55	3474.09	2353.32	2148.37	2046.82	1954.39	1456.23	1184.09
0.000537032	138304	109369	53502.8	23704	16611.2	10207.6	7710.61	5383.04	3458.28	2362.3	2154.86	2056.29	1980.48	1465.83	1190.9
0.000549541	132995	106228	52335.8	23105.2	16409.9	10151.8	7783.16	5379.46	3464.58	2359.08	2143.33	2064.92	1981.43	1460.42	1200.16
0.000562341	131279	101665	51298.7	22466.8	16131.5	10121.5	7696.25	5386.18	3504.79	2356.34	2158.31	2087.38	1989.39	1468.24	1198.48
0.00057544	136186	99159.4	51178.8	22241.3	15997.7	10111.8	7706.77	5387.48	3521.08	2362.16	2158.92	2071.67	1994.77	1482.25	1202.48
0.000588844	131886	96624.5	48805.7	21766.9	15883	10077.7	7757.22	5414.08	3495.57	2388.31	2154.21	2067.6	1998.35	1479.24	1199.78
0.00060256	128977	95543.6	47352.9	21360.4	15779.5	10059.4	7744.32	5427.15	3500.17	2377.35	2192.05	2082.27	1991.81	1480.92	1200.22
0.000616595	130414	93381.9	45628.9	20843.6	15589.1	10119.1	7736.45	5434.6	3505.91	2382.32	2168.15	2088.84	2006.95	1492.61	1204.83
0.000630957	129235	92284.4	44435.6	20590.1	15444.6	10098.2	7797.36	5414.42	3509.95	2389.82	2190.57	2084.58	2023.7	1484	1208.99
0.000645654	128042	89993.9	43657.5	20195	15166	10134.5	7779.51	5459.65	3518.04	2382.2	2182.9	2075.51	2008.61	1495.38	1209.3
0.000660693	129496	86691	42910.9	19916.9	15210.1	10108.7	7724.48	5444.09	3499.18	2387.61	2182.12	2071.32	1991.8	1486.95	1210.12
0.000676083	125560	86453.4	41515	19625.8	15114.8	10105.6	7744.09	5449.54	3503.82	2384.51	2179.69	2086	2006.82	1501.66	1213.82
0.000691831	128345	86108.3	40191	19331.5	14982	10048.9	7780.73	5440.37	3520.07	2394.2	2170.77	2103.17	2008.76	1490.61	1202.98
0.000707946	125517	83513.3	39425.5	19142.4	14969.3	10033.6	7764.33	5458.84	3526.4	2403.01	2176.35	2083.16	2006.11	1494.33	1207.25
0.000724436	124788	82220.7	38013.7	18949.6	14881.5	10181	7768.44	5481.02	3524.61	2407.74	2180.06	2082.53	2013.66	1482.02	1207.87
0.00074131	122510	81052	37083.8	18695.1	14971.9	10081.3	7760.44	5487.65	3524.44	2402.69	2177.02	2084.58	2023.3	1501.73	1197.96
0.000758578	123033	77903	36300.9	18786.8	14902.6	10094.3	7752.45	5459.89	3531.88	2403.33	2173.02	2076.39	2017.75	1497.47	1211.71
0.000776247	123468	76107.1	35375.5	18580.6	14743.7	10167.8	7782.37	5480.85	3535.61	2396.44	2184.49	2074.35	2012.11	1496.27	1213.01
0.000794328	122594	75157.2	34863.8	18407.6	14839.6	10079.6	7719.12	5439.19	3495.45	2390.41	2177.66	2084.96	1999.48	1486.29	1206.59
0.000812831	120824	74014	34226.7	18326.7	14732.9	10063.8	7753.07	5436.69	3504.91	2401.38	2184.41	2092.32	2012.04	1494.79	1209.63
0.000831764	116465	73385.3	33509	18339.9	14663.8	10013.6	7740.85	5430.92	3524.49	2384.99	2174.36	2091.55	2007.14	1481.19	1205.92
0.000851138	113855	71846.6	32933.7	18161.2	14672.8	10034.3	7714.46	5442.26	3522.12	2389.81	2173.25	2084.58	2008.47	1494.12	1202.22
0.000870964	111718	70363	32161.3	17962.5	14567	9981.69	7727.79	5419.16	3510.07	2388.39	2153.98	2074.89	1999.91	1482.99	1204.95
0.000891251	109802	68882	31687.4	17887.2	14639.5	9937.72	7768.71	5414.26	3504.26	2378.97	2161.29	2070.45	2002.94	1481.16	1199.7
0.000912011	110806	67156.9	31258.7	17862.3	14530.1	10036.3	7740.85	5400.22	3504.58	2383.77	2170.23	2062.32	1999.14	1478.13	1202.25
0.000933254	107516	64852.2	30829.9	17764.6	14497.9	9932.67	7658.57	5394.49	3499.36	2363.97	2149.73	2064.37	1981.9	1477.11	1194.96
0.000954993	105796	64014.3	30254.9	17777.3	14455.2	9938.04	7656.07	5369.93	3494.06	2366.82	2150.56	2066.08	1985.5	1472.43	1195.17
0.000977237	104380	62891.4	29980.1	17727.4	14383.4	9905.9	7638.29	5390.6	3484.99	2352.06	2147.86	2050.51	1969.9	1471.57	1190.94
0.001	102397	61993.5	29610.1	17694.6	14366.2	9885.93	7653.64	5345.85	3456.13	2336.08	2133.89	2055.85	1978.61	1466.25	1186.38
0.00102329	101848	61481.5	29152.6	17527.6	14259.4	9820.6	7582.75	5298.26	3451.63	2350.39	2138.13	2041.83	1974.08	1462.08	1180.8
0.00104713	100682	60272.5	28865.4	17509.5	14232.5	9776.29	7563.06	5321.57	3445.79	2328.34	2113.87	2035.97	1966.71	1457.87	1182.42
0.00107152	96515.9	59733.4	28366.4	17498.9	14172.5	9764.87	7545.71	5300.56	3427.34	2324.42	2122.99	2022.79	1948.83	1449.46	1172.04
0.00109648	95516.9	58337.3	28134.7	17395.7	14113	9723	7521.77	5258.64	3400.22	2309.38	2102.38	2016.43	1951.25	1447.51	1166.6
0.00112202	93008.6	56458.7	27842.8	17349.5	14063.9	9659.18	7466.17	5281.04	3399.97	2300.61	2091.71	2013.25	1931.62	1437.2	1159.16
0.00114815	91743.7	55155.1	27558	17285.8	13989.8	9605.91	7477.49	5262.02	3384.69	2289.92	2080.94	1997.53	1931.72	1444.66	1160.83
0.0011749	90607.4	53376.9	27388.4	17137	13905.2	9569.88	7401.19	5201.41	3362.37	2281.09	2081.23	1989.54	1924.76	1418.79	1157.11
0.00120226	89132	51649.5	27027.7	17097.8	13846.1	9571.46	7395.77	5183.43	3333.7	2265.57	2060.33	1972.58	1897.7	1415.24	1146.27
0.00123027	87705.3	50337.9	26602	16918.2	13695.1	9479.09	7343.34	5154.99	3314.29	2255.93	2049.1	1966.99	1899.14	1409.9	1141.19
0.00125893	86701.5	49365.5	26486.7	16830.1	13679.4	9417.07	7266.58	5114.87	3313.53	2243.94	2042.81	1954.94	1888.63	1404	1134.39
0.00128825	86820.9	48432.4	26184.7	16741	13568.3	9387.56	7250.74	5103.06	3283.39	2226.67	2027.73	1944.95	1872.63	1391.83	1127.68
0.00131826	84069.3	47451.1	25952.6	16527.3	13525.8	9310.31	7210.47	5069.73	3268.93	2197.96	2016.55	1929.59	1868.24	1380.03	1111.27
0.00134896	82432.4	46453.2	25775.6	16517.3	13322.8	9228.58	7156.42	5025.23	3234.56	2203.14	2004.69	1915.28	1854.73	1373.07	1113.07
0.00138038	79907.9	45536	25473.8	16328.8	13243.5	9188.55	7102.68	4989.44	3212.73	2182.42	1988.66	1904.05	1835.49	1373.63	1098.36
0.00141254	78248.1	44821.7	25234.5	16147.6	13125.6	9096.94	7053.33	4957.8	3184.92	2162.92	1979.82	1889.34	1812.86	1351.3	1091.7
0.00144544	77103.8	44245.3	24954	16042.4	13051.1	9007.62	6967.14	4904.41	3154.2	2145.18	1951.55	1872.9	1805.7	1334.82	1083.22
0.00147911	76446.1	43645	24632.7	15898.9	12934.9	8959.03	6923.92	4850.9	3134.15	2128.71	1934.19	1857.4	1786.25	1328.92	1076.5
0.00151356	74495.2	43123.7	24477.3	15772.4	12817.3	8853.18	6877.48	4815.65	3107.27	2110.2	1917.73	1839.61	1772.89	1312.78	1061.25
0.00154882	73197.3	42244	24292.2	15610.2	12707.2	8774.11	6789.53	4793.52	3081.72	2093.67	1896.55	1819.65	1756.65	1301.2	1053.12
0.00158489	71699.6	41246.5	24053.1	15447.7	12554	8695.49	6754.33	4734.73	3051.82	2071.64	1875.47	1803.8	1737.03	1287.93	1047.98
0.00162181	70606.2	40945.2	23808	15331.8	12468.9	8618.81	6648.6	4676.49	3023.74	2046.55	1867.21	1789.71	1722.1	1274.98	1031.49
0.00165959	68696	40075.9	23460.2	15181.9	12311	8472.08	6604.69	4631.78	2976.78	2026.35	1845.17	1764.85	1698.2	1260.88	1023.09
0.00169824	67038.2	39407.8	23178.2	14956.9	12226.1	8455.95	6521.08	4592.67	2956.84	2002.98	1813.55	1751.16	1682.78	1249.09	1009.42
0.0017378	65748.5	38757.8	22914.1	14774.1	12086.5	8306.86	6438.63	4501.29	2921.74	1978.43	1789.69	1715.55	1661.24	1229.44	995.051
0.00177828	64154.8	38126.5	22688.2	14650.1	11889.3	8233.87	6397.15	4449.52	2890.69	1959.25	1771.23	1703.03	1636.93	1218.01	984.91
0.0018197	63000.3	37481.7	22341.7	14418.1	11714.2	8127.48	6291.16	4406.06	2849.66	1929.08	1756.26	1683.69	1619.59	1203.49	971.68
0.00186209	61870.4	36976.8	22139.4	14210.3	11545.8	8006.56	6200.71	4320.12	2806.33	1901.65	1724.78	1662.41	1595.58	1181.17	960.73
0.00190546	60701	36496.8	21909.8	14086.5	11428	7913.23	6162.25	4290.91	2764.84	1878.29	1705.69	1639.64	1579.62	1168.19	951.688
0.00194984	59295.9	35785.4	21503.4	13861.5	11272.3	7821.04	6034.53	4209.35	2726.45	1853.43	1683.46	1611.65	1554.29	1150.92	936.655
0.00199526	57940.7	35165	21222.6	13671.1	11112.3	7719.32	5938.96	4170.13	2687.6	1824.76	1652.21	1590.06	1534.56	1135.99	917.872
0.00204174	56701.5	34625.1	20860.9	13460.7	10967.3	7554.19	5858.12	4105.47	2658.53	1799.51	1624.76	1573.52	1506.27	1119.16	904.694
0.0020893	55927.5	34001.7	20570.1	13281.4	10784.7	7479.38	5784.4	4042.07	2610.04	1768.11	1604.79	1536.97	1485.26	1101.58	890.987
0.00213796	54665	33253.2	20283.1	13015.2	10594.5	7351.87	5659.11	3979.61	2569.45	1743.92	1575.59	1512.85	1459.98	1082.82	873.984
0.00218776	53692.7	32766.6	19999.3	12781.5	10429	7234.8	5594.32	3897.94	2511.82	1710.61	1553.85	1491.29	1434.78	1062.16	862.11
0.00223872	52641.4	32242.1	19617.9	12552.7	10244	7101.08	5469.95	3834.76	2483.21	1674.15	1527.08	1465.81	1407.48	1049.61	846.725
0.00229087	51287.6	31442.9	19282.2	12348.9	10079.3	6960.38	5386.71	3780.78	2428.87	1653.08	1500.3	1439.17	1384.91	1027.05	830.79
0.00234423	49593.4	31033.9	18910.9	12138.7	9913.33	6844.24	5284.9	3702.24	2386.59	1617.67	1475.71	1408.42	1357.81	1011.54	816.044
0.00239883	48440.6	30424.2	18620.6	11910.8	9709.89	6706.63	5202.92	3637.95	2337.62	1589.2	1445.61	1380.43	1330.71	989.417	798.069
0.00245471	47444.7	29877.2	18157.3	11654.7	9536.89	6584.24	5081.3	3570.95	2295.39	1562.75	1412.52	1356.74	1310.63	968.284	781.238
0.00251189	46209.2	29067.2	17926.7	11490.5	9332.12	6453.56	4982.57	3483.16	2252.44	1522.66	1388.58	1327.26	1279.69	949.842	766.095
0.0025704	44557.6	28609.8	17444.7	11214	9198.52	6328.17	4893.76	3417.56	2205.18	1493.08	1357.18	1299.58	1256.66	930.866	750.686
0.00263027	43638.9	27896.7	17064.8	11029.7	8953.92	6187.49	4771.22	3341	2155.04	1459.48	1328.53	1269.28	1232.35	910.947	735.02
0.00269153	42600.8	27196	16730.7	10742.4	8773.37	6044.36	4660.5	3283.59	2105.5	1434.47	1301.47	1246.86	1199.46	888.179	719.491
0.00275423	41620.7	26740.4	16414.4	10499.2	8579.85	5927.46	4576.96	3205.26	2061.12	1397.97	1267.06	1212.62	1172.5	868.016	700.303
0.00281838	40326.6	26134.2	16059.2	10275.9	8403.45	5803.24	4454.38	3123.95	2009.24	1366.39	1240.8	1184.37	1148.04	847.179	686.426
0.00288403	39386.5	25524	15655.3	10037.8	8152.54	5666.92	4364.98	3047.34	1966.29	1335.61	1211.16	1161.6	1119.54	831.759	674.748
0.00295121	38289.1	24927.1	15299.6	9794.96	7965.84	5526.56	4268.34	2991.13	1915.39	1299.8	1180.27	1133.61	1093.17	809.118	653.962
0.00301995	37397	24366	14919.8	9545.84	7800.89	5358.61	4151.29	2901.61	1877.37	1269.73	1157.13	1107.1	1069.45	787.297	637.614
0.0030903	36584.9	23733.2	14569.2	9313.05	7596.98	5244.29	4045.05	2839.63	1826.45	1236.21	1117.16	1078.82	1036.47	769.336	618.988
0.00316228	35387.1	23139.8	14136.7	9113.3	7421.15	5095.19	3927.27	2761.42	1782.76	1203.98	1088.97	1048.46	1010.54	746.727	606.192
0.00323594	34602.2	22579.8	13849.5	8832.16	7202.74	4976.09	3851.02	2689.16	1732.49	1167.86	1064.07	1013.13	984.48	727.204	589.509
0.00331131	33339.7	21939.3	13427.3	8614.29	7028.47	4848.96	3721.99	2613.3	1677.1	1137.39	1033.45	990.809	958.95	709.618	573.511
0.00338844	32740.7	21395.9	13075.3	8381.65	6825.54	4710.82	3625.42	2550.75	1628.6	1111.47	1005.52	959.896	927.304	688.868	557.549
0.00346737	31493.1	20715.9	12693.5	8170.24	6625.26	4579.65	3542.34	2473.21	1592.82	1072.94	980.941	937.007	901.708	667.737	542.777
0.00354813	30403.7	20184.6	12352.3	7933.9	6454.66	4438.47	3423.36	2389.65	1546.95	1047.78	948.96	909.038	874.299	652.108	523.885
0.00363078	29509.9	19532.6	12041	7690.19	6247.52	4320.81	3328.81	2323.49	1499.74	1012.51	920.045	882.613	852.49	631.656	513.001
0.00371535	28588.6	19019.4	11655.4	7454.02	6060.19	4225.77	3236.93	2261.99	1456.37	982.587	895.054	854.561	827.735	611.074	496.532
0.00380189	27636.5	18467.7	11289.2	7255.66	5898.53	4074.09	3144.34	2195.26	1417.91	956.759	870.218	829.059	802.925	595.297	479.753
0.00389045	26895.3	17958.2	10991.6	7025.22	5690.25	3925.58	3047.83	2128.19	1372.72	924.211	843.894	805.676	775.238	573.146	464.358
0.00398107	25936.9	17382.3	10647	6831.93	5551.36	3817.12	2964.42	2061.57	1332.09	902.062	818.397	780.317	749.54	557.924	451.406
0.0040738	25117.4	16815.5	10356.8	6597.1	5348.15	3701.58	2864.8	2000.12	1283.59	869.685	789.345	755.401	730.67	541.34	436.21
0.00416869	24302.9	16325.5	9988.35	6417.66	5205.29	3588.68	2762.74	1929.82	1246.02	839.432	764.956	731.131	705.876	521.158	422.725
0.0042658	23594.9	15740.7	9644.71	6221.01	5036.65	3473.69	2672.34	1867.32	1206.12	810.766	738.664	706.416	684.868	507.039	408.191
0.00436516	22750.4	15231.8	9315.34	5985.01	4865.79	3369.73	2597.4	1807.66	1163.04	787.801	717.23	685.07	662.127	491.264	397.292
0.00446684	22033	14834.9	9029.68	5793.36	4695.79	3252.94	2507.47	1751.31	1126.55	757.271	691.159	662.126	638.893	473.903	383.904
0.00457088	21281.3	14180.1	8730.42	5607.85	4561.42	3136.47	2419.58	1695.07	1090.04	737.943	668.874	638.585	616.669	459.024	370.574
0.00467735	20551.1	13786.5	8451.04	5416.15	4384.85	3039.42	2343.78	1635.8	1051.03	709.958	646.335	617.845	598.938	441.437	358.476
0.0047863	19828.6	13295.6	8150.37	5257.19	4260.4	2926.97	2250.37	1581.61	1017.4	685.122	627.31	597.762	574.834	426.981	346.234
0.00489779	19248.8	12830.6	7890.13	5057.78	4110.71	2838.87	2184.83	1523.61	983.332	662.18	603.179	575.53	556.1	413.186	333.842
0.00501187	18602.6	12309.4	7669.85	4881.53	3970.16	2734.25	2109.63	1476.19	954.217	639.882	582.982	557.843	539.996	399.984	320.373
0.00512861	17932	11971.7	7347.81	4730.86	3821.86	2640.69	2036.54	1422.52	916.869	618.222	560.812	535.787	519.872	385.457	310.036
0.00524807	17363.9	11523.1	7080.77	4571.06	3697.07	2543.95	1956.68	1371.57	887.748	598.687	541.891	518.942	500.756	372.773	300.952
0.00537032	16679.8	11153.8	6862.62	4409.43	3575.86	2454.04	1894.73	1328.05	855.5	575.721	525.728	502.231	485.107	360.507	289.119
0.00549541	16094.6	10760.1	6615.7	4251.74	3444.62	2385.9	1833.46	1279.07	824.425	554.819	504.255	483.289	466.671	347.012	279.995
0.00562341	15511.3	10371.9	6408.04	4113.52	3328.23	2299.77	1764.98	1230.88	797.141	535.386	489.652	468.66	452.193	333.778	269.689
0.0057544	14970.2	9984.77	6182.56	3952.05	3214.19	2228.1	1708.78	1190.26	765.202	516.726	471.927	450.803	437.137	323.737	262.757
0.00588844	14486.1	9642.41	5934.11	3812.5	3111.28	2133.63	1645.53	1151.45	746.327	499.007	455.636	438.366	420.993	311.299	253.032
0.0060256	13970.2	9324.91	5760.15	3695.55	2995.97	2066.25	1594.47	1106.02	716.721	483.987	438.729	420.865	406.806	301.585	243.197
0.00616595	13513.2	8994.82	5565.55	3570.02	2895.34	1995.52	1536.83	1067.95	693.121	467.589	423.991	406.094	391.919	292.753	236.002
0.00630957	13026	8697.15	5370	3440.28	2785.32	1926.09	1481.48	1034.38	669.282	451.595	409.854	394.214	379.63	281.713	228.159
0.00645654	12558.6	8342.84	5203.46	3314.77	2705.74	1868.47	1426.41	999.077	645.896	436.867	394.91	380.206	366.474	272.804	220.038
0.00660693	12090.2	8043.22	4998.65	3214.61	2602.63	1799.95	1383.06	970.146	623.637	421.363	385.169	366.644	353.443	263.19	212.141
0.00676083	11708.2	7766.53	4837.37	3090.04	2514.51	1747.48	1335.61	937.671	604.159	408.484	369.387	354.76	342.259	253.91	206.331
0.00691831	11275.9	7511.57	4665.1	3021.19	2435.02	1677.92	1294.96	906.871	581.445	395.011	356.989	344.391	330.431	247.659	199.571
0.00707946	10852.2	7242.13	4491.39	2897.85	2352.91	1624.02	1254.16	871.078	564.517	382.139	347.25	331.948	321.106	237.449	192.088
0.00724436	10572.5	7038.03	4349.76	2805.03	2289.9	1571.19	1209.71	846.624	544.968	371.456	334.406	322.085	311.268	230.427	185.832
0.0074131	10187.7	6792.18	4210.01	2725.09	2207.4	1521.06	1175.6	821.687	527.182	357.179	323.408	310.083	299.77	223.582	179.85
0.00758578	9842.18	6553.14	4077.97	2633.34	2126.01	1489.12	1134.33	791.698	510.554	346.425	314.278	300.958	292.377	217.2	174.814
0.00776247	9453.62	6387.74	3973.08	2537.69	2063.28	1423.08	1098.03	765.528	497.544	335.434	303.716	290.899	281.639	209.051	169.567
0.00794328	9206.64	6164.23	3816.71	2463.95	2002.71	1382.63	1062.6	746.849	481.416	326.671	293.828	282.67	272.642	202.775	163.857
0.00812831	8881.42	5980.43	3696.58	2386.67	1936.82	1340.06	1029.46	720.461	463.898	314.82	284.469	273.594	265.438	196.542	160.083
0.00831764	8577.34	5776.13	3604.53	2312.45	1878.69	1300.44	996.357	700.857	449.565	304.744	274.484	264.293	256.341	190.177	154.746
0.00851138	8327.38	5615.74	3461.94	2243.86	1830.16	1260.53	967.096	676.621	434.883	295.144	267.902	258.776	249.488	184.52	149.941
0.00870964	8060.8	5402.24	3385.5	2180.92	1766.89	1218.57	935.781	653.645	424.089	286.706	260.523	249.64	242.933	179.958	145.398
0.00891251	7810.04	5295.55	3269.67	2115.54	1716.63	1187.74	902.743	634.74	411.056	277.436	251.996	242.003	234.63	174.187	140.64
0.00912011	7567.86	5092.27	3174.55	2045.44	1666.41	1150.26	881.499	620.412	396.067	269.171	245.826	234.289	228.678	169.029	137.403
0.00933254	7327.35	4955.76	3076.59	1999.03	1614.32	1114.12	860.52	599.334	387.319	261.819	238.008	227.127	221.238	164.585	133.266
0.00954993	7114.14	4782.54	2997.88	1925.83	1574.06	1076.84	831.948	583.241	376.793	252.965	230.882	221.151	216.356	159.561	129.298
0.00977237	6880.93	4677.34	2900.59	1876.22	1526.3	1054	810.79	567.19	365.602	247.29	224.202	215.6	209.944	155.105	125.324
0.01	6653.22	4509.12	2808.28	1829.86	1480.38	1017.5	786.016	551.144	355.154	239.361	217.586	208.691	203.098	149.986	121.675
0.0102329	6472.8	4378.67	2728.91	1765.37	1435.03	989.91	762.591	535.101	344.282	232.18	211.219	201.812	197.408	146.655	117.84
0.0104713	6250.2	4271.85	2648.68	1718	1397.64	964.901	738.032	517.748	335.03	225.296	205.862	197.839	191.241	143.111	114.816
0.0107152	6055.4	4136.39	2581.65	1664.7	1353.38	934.91	719.893	505.641	324.38	219.032	200.085	191.2	186.366	139.115	111.168
0.0109648	5922.22	4031.03	2504.04	1620.58	1320.51	907.72	697.506	492.205	316.527	213.46	193.765	186.301	181.648	135.18	108.626
0.0112202	5731.83	3905.62	2448.66	1580	1280.55	881.558	676.592	477.734	306.191	206.547	188.707	180.753	175.965	130.109	105.258
0.0114815	5531.44	3789.4	2369.89	1527.85	1241.34	854.573	653.135	460.2	296.916	201.19	182.429	175.757	171.863	126.429	102.467
0.011749	5389.73	3671.77	2289.49	1481.69	1201.96	829.363	637.47	445.947	287.678	195.035	177.231	170.479	166.113	123.422	99.1791
0.0120226	5223.71	3583.59	2229.97	1428.13	1162.39	804.489	622.985	434.572	279.748	191.132	171.916	165.952	160.322	120.046	96.546
0.0123027	5091.12	3504.23	2169.82	1388.56	1137.77	778.253	601.892	424.113	271.231	184.446	166.645	159.827	155.569	116.115	93.7618
0.0125893	4938.73	3392.27	2114.59	1353.64	1099.47	754.016	584.987	409.6	264.273	178.471	161.792	155.578	151.035	112.26	90.9596
0.0128825	4825.87	3287.92	2043.74	1311.72	1066.83	738.472	564.39	397.114	253.995	173.045	156.365	150.897	146.34	108.958	87.4308
0.0131826	4668.39	3207.46	1995.04	1280.19	1026.53	710.358	549.748	384.706	246.931	167.509	151.884	146.397	141.514	105.109	84.943
0.0134896	4497.53	3110.39	1933.01	1246.71	1006.93	685.717	534.878	371.795	241.534	161.638	147.125	141.602	137.311	101.543	82.1718
0.0138038	4403.32	3018.77	1869.08	1203.5	978.024	669.622	518.626	360.602	234.057	157.576	142.875	136.958	133.811	98.5239	79.9133
0.0141254	4285.39	2929.99	1821.93	1170.92	946.292	648.075	501.72	350.462	225.924	153.021	137.608	132.947	128.966	95.0404	77.3331
0.0144544	4126.29	2853.04	1777.99	1129.95	915.087	630.312	487.168	339.261	217.764	147.634	133.14	129.119	124.765	92.2149	74.1963
0.0147911	4016.57	2759.53	1708.53	1096.6	887.524	607.915	473.124	329.35	210.729	142.825	128.735	124.172	119.721	89.2857	71.676
0.0151356	3901.82	2695.86	1659.94	1053.82	863.42	590.241	455.315	319.75	204.199	137.449	125.729	120.243	116.591	86.4522	69.4101
0.0154882	3825.26	2618.19	1612.48	1029.37	840.673	572.808	439.516	308.792	198.48	133.219	120.058	116.683	112.302	83.1728	67.1464
0.0158489	3706.22	2537.41	1564.49	997.768	805.362	552.761	425.373	297.36	190.963	129.537	115.932	112.369	108.915	79.8398	64.8239
0.0162181	3599	2475.48	1518.53	965.572	779.758	538.916	412.95	287.642	183.439	124.763	112.228	108.491	104.803	77.4465	62.6525
0.0165959	3471.79	2411.95	1475.48	934.385	755.191	518.837	400.952	277.416	176.654	119.482	108.521	104.138	101.655	74.3898	59.9058
0.0169824	3387.76	2333.19	1425.19	901.021	726.733	499.739	384.521	267.107	170.844	115.784	105.722	99.7004	97.6819	72.3692	58.5279
0.017378	3305.95	2259.89	1376.97	868.652	708.464	484.118	373.772	258.94	164.392	111.715	102.119	96.6367	93.8747	69.7054	56.0542
0.0177828	3186.81	2184.02	1338.9	841.107	687.28	467.205	365.115	249.883	159.086	107.589	97.9831	93.236	90.7809	67.2707	53.734
0.018197	3095.4	2122.19	1298.13	810.949	660.409	452.475	349.536	240.491	152.713	103.576	94.0737	89.117	87.1761	64.6605	51.8132
0.0186209	3022.4	2066.55	1261.16	787.423	638.93	436.269	338.072	233.076	148.043	99.7257	91.2102	86.7668	83.8747	61.7049	49.969
0.0190546	2925.92	2011.93	1223.83	760.124	620.182	418.354	325.74	225.272	141.067	95.9275	86.858	83.3336	81.429	59.5839	47.8723
0.0194984	2853.59	1941.71	1172.72	739.859	597.04	404.673	313.274	216.757	136.6	91.6979	84.3422	80.6484	78.076	57.5625	46.0838
0.0199526	2763.63	1904.78	1135.65	713.852	576.387	392.307	303.711	209.522	131.955	88.8383	80.4565	77.3451	74.5625	55.501	44.1379
0.0204174	2691.85	1847.73	1103.1	689.341	558.016	379.563	292.993	201.12	127.625	85.588	77.9214	75.1294	72.0948	53.1626	42.317
0.020893	2597.64	1795.49	1075.48	669.127	533.96	368.708	280.417	193.168	123.871	82.7254	75.2171	71.7744	69.3159	50.9978	40.8871
0.0213796	2523.43	1743.21	1043.52	649.144	515.24	354.266	272.098	185.123	119.127	79.7469	72.4239	68.9642	66.0911	49.1942	39.579
0.0218776	2462.04	1690.82	1021.31	627.782	504.326	340.111	260.845	180.826	115.53	76.8469	69.1508	66.5995	64.102	47.1339	38.0569
0.0223872	2373.8	1643.53	985.099	606.704	486.325	332.077	252.43	173.841	111.665	74.1055	66.5181	63.9675	62.1776	45.1847	36.611
0.0229087	2321.9	1597.36	955.973	588.788	469.295	319.846	244.522	168.368	108.877	71.3328	63.8375	61.846	59.713	43.4652	34.877
0.0234423	2262.38	1538.41	927.677	567.709	461.281	309.325	236.867	162.116	103.837	68.6697	61.1992	59.3944	57.2472	41.9427	33.8522
0.0239883	2202.2	1504.73	896.647	549.466	443.218	300.032	229.816	156.09	100.623	65.4568	59.4516	57.5681	55.0878	40.2372	32.4964
0.0245471	2131.01	1457.16	869.305	537.35	431.887	288.186	222.397	150.746	97.2557	63.4992	57.5116	55.6277	53.3306	39.2398	31.386
0.0251189	2061.93	1419.02	857.934	521.615	412.418	281.092	217.076	145.928	94.3071	61.3224	55.4815	53.9651	51.6132	37.693	30.0627
0.025704	1999.76	1363.06	825.368	506.838	402.968	273.272	207.763	141.926	90.0648	59.5186	53.392	52.0553	49.6095	36.6736	29.1999
0.0263027	1946.24	1347.04	807.519	489.141	391.858	263.425	203.44	136.426	86.9683	57.8707	51.9748	50.2608	48.0601	35.5538	28.2763
0.0269153	1888.37	1307.12	777.344	475.86	381.713	256.52	196.148	132.312	83.9892	55.3621	50.0493	49.0366	46.726	34.2653	27.6084
0.0275423	1821.77	1276.7	752.226	463.142	370.491	248.302	191.226	127.792	81.7234	53.3124	48.6307	46.7004	45.5811	33.5001	26.5628
0.0281838	1779	1234.17	730.177	450.375	357.826	241.878	185.553	125.764	79.1938	52.0693	47.1881	45.2351	44.4241	32.3085	25.4371
0.0288403	1734.92	1203.54	714.903	437.594	347.248	237.488	180.392	121.446	76.3905	50.336	45.5228	44.0278	42.7915	31.2644	24.7178
0.0295121	1683.16	1173.16	692.874	428.288	339.796	230.059	174.55	118.096	74.8154	48.3295	44.3952	42.9524	41.5516	30.2244	24.0482
0.0301995	1625.1	1144.25	668.991	412.569	331.059	220.795	169.006	115.739	72.9394	47.5336	43.3123	41.4653	40.6169	29.2883	23.3691
0.030903	1571.98	1107.37	658.959	400.706	320.794	216.089	165.607	112.396	70.3056	46.2898	42.1671	40.2804	39.5027	28.1649	22.7844
0.0316228	1539.75	1075.11	638.164	392.076	313.101	210.469	160.523	109.292	68.0314	44.7951	41.0948	39.2541	38.235	27.531	22.0126
0.0323594	1481.5	1055.63	624.58	386.067	304.944	205.834	156.801	106.769	66.0707	43.2809	40.0105	38.1102	37.038	26.9029	21.3534
0.0331131	1445.41	1025.91	607.759	372.076	298.29	202.88	153.147	104.242	64.0459	42.064	38.3948	37.285	36.3336	26.3869	20.7824
0.0338844	1405.73	1003.36	596.999	362.837	289.375	198.354	151.494	101.678	62.3486	41.4951	37.8682	36.2676	35.3839	25.4369	20.232
0.0346737	1370.12	974.812	584.279	354.792	281.973	190.077	147.338	98.8637	60.979	40.5203	36.8842	35.4018	34.0891	24.781	19.6901
0.0354813	1316.98	952.64	568.869	343.086	277.419	184.247	142.566	95.6489	59.1097	39.8031	35.5327	34.6232	33.398	24.0831	19.2537
0.0363078	1282.88	925.552	554.191	337.643	268.724	179.736	138.368	92.5106	58.2245	38.0299	34.6223	33.375	32.6346	23.4459	18.7585
0.0371535	1259	912.423	546.708	331.295	264.759	176.845	135.255	91.7686	56.6433	37.3085	33.6544	32.4078	31.6804	23.041	18.558
0.0380189	1219.67	887.156	528.356	323.857	258.273	171.805	131.825	89.5385	55.3847	36.4005	33.1851	31.5421	30.9227	22.1032	18.0777
0.0389045	1185.78	865.761	514.955	316.704	249.569	167.219	128.902	86.3256	53.9234	35.9893	32.0849	30.803	30.3709	21.8772	17.4612
0.0398107	1151.68	840.285	504.726	306.989	243.396	162.915	125.921	84.8484	52.3347	35.1042	31.4026	30.2525	29.7474	21.351	17.1832
0.040738	1120.63	827.048	494.566	299.307	238.875	161.908	122.688	83.4802	50.9868	34.1798	30.5745	29.5072	28.745	20.6516	16.6469
0.0416869	1077.87	803.313	482.251	289.68	232.918	156.788	119.71	81.322	50.0669	33.0481	29.5345	28.8013	28.1842	20.3145	16.2504
0.042658	1052.35	790.51	470.898	283.243	227.986	152.157	117.136	79.6967	49.2617	32.3249	29.0338	28.0527	27.6783	19.7738	15.7718
0.0436516	1030.85	765.651	455.667	279.708	221.687	147.092	114.149	77.288	47.5454	31.7599	28.1982	27.33	26.8977	18.969	15.4695
0.0446684	989.123	744.041	445.824	274.667	217.704	143.975	110.913	75.641	46.4347	31.2985	27.7082	26.5282	26.1698	18.6923	14.9728
0.0457088	963.03	730.439	432.857	266.206	213.241	142.585	108.541	73.8068	45.2008	30.4202	27.0459	25.9351	25.293	18.2996	14.6327
0.0467735	930.996	709.738	425.53	260.757	208.233	139.385	105.051	72.3953	44.4493	29.442	26.4499	25.2801	24.6146	17.988	14.4468
0.047863	910.631	694.489	415.108	255.589	201.553	136.836	101.726	70.7329	43.4399	28.5452	26.0343	24.631	23.8702	17.538	13.9659
0.0489779	871.225	677.314	407.807	250.076	195.91	132.949	99.0958	68.9941	42.025	27.9187	24.8514	23.7411	23.2868	17.1544	13.5671
0.0501187	837.891	658.218	394.663	242.633	192.611	128.835	96.8416	66.5754	41.0981	27.2842	24.1973	23.4157	22.7073	16.7084	13.3419
0.0512861	813.657	645.948	391.16	235.331	188.976	125.561	95.5833	64.8003	40.2647	26.5421	23.6698	23.287	22.273	16.4928	12.9849
0.0524807	793.55	624.428	380.796	230.058	183.858	122.332	92.7492	62.9477	39.275	26.0691	23.2704	22.6756	21.65	15.8896	12.7309
0.0537032	762.529	607.763	372.571	226.48	179.289	119.033	90.3523	62.0133	37.9267	25.5717	22.7328	22.2565	21.0013	15.5982	12.4452
0.0549541	731.719	595.485	360.658	220.479	172.893	116.736	88.9739	60.6059	37.3037	24.8424	21.9763	21.4513	20.6259	15.2789	12.1908
0.0562341	710.448	575.635	353.206	215.504	170.327	114.164	86.8315	58.9419	36.7931	23.9969	21.5742	21.1405	20.469	14.6927	11.9511
0.057544	688.731	571.043	345.809	209.485	166.781	111.186	85.5486	58.3193	35.5852	23.6869	20.8674	20.6378	19.8781	14.2709	11.5041
0.0588844	664.11	562.518	335.719	204.603	165.111	109.278	83.3728	56.0673	34.8831	23.1773	20.1212	20.2111	19.2569	13.9993	11.3881
0.060256	646.064	548.772	328.631	200.998	160.917	105.87	80.3574	54.3936	34.137	22.687	20.1127	19.6803	18.6286	13.5724	11.2057
0.0616595	624.067	529.08	322.401	196.666	154.877	102.248	78.6609	53.2288	33.4762	22.0159	19.5119	19.3463	18.2481	13.3578	10.77
0.0630957	598.689	515.1	311.766	192.815	150.944	100.69	76.9422	52.3709	32.7162	21.1574	19.1163	18.9484	17.7908	13.1504	10.4926
0.0645654	583.469	501.85	309.289	186.095	146.941	98.7674	75.0139	51.2622	32.1899	20.6101	18.6291	18.2388	17.3931	12.718	10.3473
0.0660693	559.021	489.271	302.588	184.051	145.696	97.0536	73.5557	49.6558	31.0492	20.272	18.1468	17.5844	16.671	12.3678	10.0136
0.0676083	537.428	468.963	296.079	180.088	141.831	94.7394	71.133	48.8836	29.9572	19.8164	17.7722	17.1059	16.3251	12.006	9.74363
0.0691831	520.257	456.698	285.743	173.199	138.057	93.9267	70.2728	47.8314	29.1936	19.2212	17.2454	16.6425	15.8466	11.6521	9.44775
0.0707946	503.937	443.529	277.797	168.846	135.638	91.2055	68.0214	46.6903	28.4738	18.7018	17.0166	16.2477	15.6927	11.3242	9.19049
0.0724436	477.739	436.512	270.762	164.554	134.645	88.8615	65.5505	45.0772	28.4985	18.3906	16.6986	15.8823	15.3239	11.2034	9.08875
0.074131	459.333	417.591	266.533	161.851	131.08	85.9177	64.362	43.8712	27.2302	18.1433	16.2346	15.4182	14.8832	10.8936	8.91008
0.0758578	443.854	415.682	258.767	157.883	127.217	83.7718	62.9859	42.9454	26.4034	17.8175	15.5793	15.4205	14.7738	10.5831	8.6537
0.0776247	430.482	407.694	255.269	154.769	124.206	80.8901	60.9162	42.3292	25.9792	17.3905	15.4224	15.0351	14.0821	10.2014	8.51835
0.0794328	410.456	393.987	248.452	150.848	122.021	80.5135	59.597	40.8122	25.4713	16.9297	14.9902	14.8184	13.6986	10.0612	8.29894
0.0812831	396.606	380.361	243.484	146.726	119.505	78.6506	57.9256	39.9491	24.7037	16.3856	14.6499	14.3473	13.5036	9.76486	8.10576
0.0831764	385.442	369.854	236.322	142.843	116.535	76.8418	57.0021	39.1233	23.9512	15.8763	14.3659	13.8604	13.2045	9.60191	7.8231
0.0851138	369.317	365.336	233.237	139.149	113.731	74.8316	56.3033	37.9482	23.2475	15.3561	14.081	13.4591	12.8173	9.25305	7.72259
0.0870964	350.297	348.566	230.172	137.246	111.623	72.5464	54.8752	37.1626	23.0342	15.0518	13.5783	13.3198	12.4574	9.24767	7.43818
0.0891251	342.025	337.321	222.678	133.234	109.352	70.9104	54.1096	36.626	22.6945	14.9081	13.4133	13.0693	12.2722	8.93582	7.26407
0.0912011	328.662	334.35	218.713	129.961	106.778	69.4125	52.37	35.8469	21.9602	14.6178	13.1164	12.7208	12.0633	8.82981	7.09691
0.0933254	313.239	325.362	212.436	126.339	103.652	68.188	51.6704	35.0808	20.7777	14.3652	12.811	12.3647	11.7924	8.48172	6.97387
0.0954993	303.237	314.713	208.405	125.866	100.797	66.2552	49.4309	33.9867	20.6066	13.8844	12.6032	11.9922	11.6852	8.47096	6.74565
0.0977237	286.845	302.099	203.252	124.148	98.6918	64.8896	48.2509	33.8643	20.1193	13.5042	12.1496	11.8565	11.0833	8.24665	6.45578
0.1	270.538	290.794	196.353	121.818	97.0974	63.427	47.3818	32.4637	19.8597	13.2694	11.7983	11.6424	10.9645	8.04957	6.29749
0.102329	264.409	282.138	193.431	119.492	93.7375	62.2045	46.8615	31.957	19.2138	12.8633	11.4905	11.0885	10.4284	7.75027	6.19017
0.104713	251.057	275.682	188.246	116.188	92.3127	59.9993	45.7164	31.3486	18.3965	12.4946	11.2777	10.8695	10.2937	7.56907	6.10503
0.107152	237.736	271.179	183.422	112.54	89.881	58.923	44.5615	30.5862	18.1105	12.172	10.9936	10.6162	10.0208	7.26283	5.88265
0.109648	218.049	261.851	180.319	110.37	89.2314	58.049	43.3824	29.349	17.7514	11.9957	10.5106	10.4651	9.84672	7.17226	5.75139
0.112202	213.802	251.486	176.067	107.318	86.5091	56.3384	42.1508	28.8268	17.4455	11.7939	10.4345	10.0771	9.58447	7.07451	5.72417
0.114815	202.744	242.847	170.681	105.062	83.5676	54.6323	40.4466	28.2744	17.2024	11.4741	10.0645	9.82871	9.34329	6.83718	5.54156
0.11749	190.154	237.003	167.03	102.559	81.7469	53.3904	40.0914	26.8582	16.6065	11.2214	9.78589	9.63483	9.15284	6.59255	5.39449
0.120226	183.313	232.027	161.933	101.397	79.9489	52.2676	38.6912	26.3653	16.3259	10.8277	9.68265	9.40393	8.76016	6.46635	5.19809
0.123027	172.995	221.813	157.528	98.8951	78.5195	51.0354	38.1955	25.8668	15.7845	10.5496	9.57076	9.20635	8.5953	6.29071	4.99942
0.125893	162.251	214.245	153.094	96.657	77.5593	50.643	37.1239	24.7369	15.6877	10.3832	9.32776	9.07764	8.50285	6.14945	5.00564
0.128825	156.618	206.44	150.161	94.5194	75.4064	49.6392	36.2793	24.5313	15.5536	10.3704	9.19168	8.7709	8.27094	6.09336	4.81431
0.131826	148.246	199.5	145.897	91.9461	74.061	47.8789	35.158	24.0138	15.0566	9.96369	8.9823	8.68355	8.09617	5.94197	4.71791
0.134896	138.928	193.506	143.452	89.3019	70.5973	46.4255	34.5756	23.7678	14.5906	9.63924	8.67065	8.44635	7.72127	5.75163	4.66196
0.138038	131.437	189.115	138.859	89.3855	68.7482	45.6294	33.7434	23.3426	14.2101	9.50803	8.4936	8.18777	7.75503	5.58192	4.63544
0.141254	120.355	183.763	136.087	86.7427	68.3139	45.3049	32.6987	23.1136	14.0792	9.26872	8.29333	7.88842	7.56121	5.42571	4.49016
0.144544	114.088	180.699	133.061	84.4372	68.1214	43.9359	32.1209	22.572	13.5474	9.10973	8.02859	7.80184	7.38459	5.37618	4.31319
0.147911	109.681	176.317	130.228	81.9654	66.0237	43.22	31.6802	22.1236	13.3398	8.88038	7.82216	7.55016	7.33599	5.30762	4.20591
0.151356	106.959	167.987	125.518	80.1592	64.0319	41.6989	30.9861	21.4812	13.1394	8.84148	7.70059	7.37932	6.96272	5.10834	4.64663
0.154882	97.5651	160.969	121.622	78.7577	62.0768	40.8068	30.193	21.1668	12.7342	8.64068	7.41674	7.19579	6.81657	4.98041	4.13621
0.158489	88.8825	155.051	119.213	76.114	60.6715	40.6115	29.725	20.5022	12.5913	8.33657	7.21022	7.11952	6.62274	4.89546	3.97308
0.162181	79.981	151.183	118.126	74.6401	60.2218	40.2111	29.1112	19.7948	12.3054	8.1359	7.04048	7.01028	6.49919	4.82897	3.8673
0.165959	75.9954	148.515	113.931	72.9592	59.7846	38.4605	28.2292	19.4968	12.019	7.73325	6.92922	6.7764	6.35655	4.69968	3.81589
0.169824	72.258	141.244	112.014	70.6531	57.8174	37.4038	27.0687	18.5127	11.5948	7.6211	6.73386	6.57005	6.2732	4.62453	3.64182
0.17378	65.736	134.54	107.026	69.147	55.9687	36.8965	26.5926	18.4728	11.2268	7.53233	6.57278	6.44746	6.14005	4.59303	3.53835
0.177828	60.1829	128.048	105.845	67.4235	54.7078	35.6524	26.0451	17.5472	11.1637	7.33514	6.3436	6.31678	5.89092	4.40535	3.51783
0.18197	56.8692	123.889	101.78	66.1937	53.6358	33.7321	25.5449	16.8364	10.8421	7.26086	6.17811	6.05969	5.78566	4.23564	3.45126
0.186209	53.4885	118.915	99.4603	64.7529	52.6169	33.2428	25.1393	16.4269	10.5121	7.15071	6.13485	5.85559	5.71665	4.20037	3.33026
0.190546	48.4044	112.741	96.2064	63.725	50.6675	32.7447	24.2423	16.3177	10.1274	6.77274	6.10473	5.69972	5.46459	4.06979	3.18513
0.194984	43.8336	111.193	93.6304	62.4815	49.3396	31.8886	23.9474	15.9311	9.96845	6.61344	5.89632	5.63872	5.39844	4.01408	3.10402
0.199526	41.4399	110.093	92.4502	60.527	47.4799	31.1867	23.2599	15.598	9.70602	6.36301	5.63035	5.52225	5.28394	3.89188	3.05027
0.204174	36.0778	103.627	91.2382	59.7568	47.4388	30.3704	22.6568	15.1154	9.5035	6.27251	5.45439	5.38579	5.11477	3.85055	2.96328
0.20893	31.5258	97.9409	89.1386	58.0873	45.8216	29.5376	22.1807	14.7135	9.23376	6.1269	5.34907	5.29208	5.0613	3.71618	2.87148
0.213796	28.0901	95.4049	86.0805	56.6509	44.5624	29.3072	21.5756	14.2933	9.08395	5.94495	5.27967	5.18983	4.97215	3.63311	2.79208
0.218776	25.9925	91.4039	83.2617	55.8884	43.7911	28.1059	21.1432	13.9823	8.87722	5.86911	5.04377	4.95437	4.85177	3.51242	2.78595
0.223872	21.7988	86.3253	81.8258	54.7821	42.3557	27.897	20.7604	13.9948	8.69137	5.76615	4.94049	4.8884	4.73979	3.41524	2.72024
0.229087	20.2806	84.1637	78.688	53.2532	41.4108	27.4209	19.8196	13.8087	8.42519	5.71703	4.85183	4.76291	4.5293	3.30004	2.65972
0.234423	17.8922	82.0046	75.3508	52.4425	41.7666	27.306	19.4253	13.1275	8.11904	5.50079	4.73709	4.68558	4.39962	3.18818	2.6072
0.239883	15.9732	76.4984	73.5576	51.7413	40.6816	26.5167	19.4031	12.9519	8.0018	5.36771	4.67076	4.56605	4.35893	3.23561	2.53287
0.245471	13.8971	73.3831	72.1033	50.2838	39.9117	25.524	19.6122	12.6745	7.84887	5.20422	4.56833	4.41747	4.23091	3.10478	2.49185
0.251189	12.1013	70.3807	69.6326	48.5033	38.7484	25.0413	18.6104	12.3109	7.65108	5.1324	4.50265	4.33288	4.14922	2.96599	2.42485
0.25704	11.1235	65.7774	68.8435	46.2725	37.6867	24.8562	17.9391	11.8919	7.40018	4.94023	4.34097	4.27981	4.02677	2.88911	2.37957
0.263027	9.66823	64.9557	66.9418	45.3342	36.9119	24.0488	17.4093	11.7736	7.20878	4.77354	4.28215	4.20054	3.9289	2.77823	2.33
0.269153	8.31825	62.2568	64.831	44.6461	35.692	23.2881	17.251	11.3781	7.19526	4.66106	4.10435	4.06784	3.89692	2.80835	2.22598
0.275423	6.07772	57.2814	62.7642	43.8056	34.9057	22.8299	16.7557	11.0934	6.87609	4.56851	4.01801	3.80425	3.72411	2.75215	2.15084
0.281838	5.58692	54.6997	61.6624	42.6625	34.5588	22.4183	16.2829	10.9853	6.78458	4.30435	3.83945	3.76732	3.66059	2.63219	2.12743
0.288403	5.2761	52.3897	60.0748	41.9859	33.9	21.8207	16.0012	10.7413	6.71098	4.30513	3.82816	3.66363	3.55178	2.55291	2.10144
0.295121	4.565	49.8118	58.5365	41.4816	32.4862	21.4532	15.7236	10.318	6.62063	4.21918	3.68195	3.67129	3.48805	2.55577	2.01424
0.301995	3.39026	47.0358	57.0836	39.3749	31.6583	20.8497	15.4085	10.1822	6.29922	4.18364	3.53566	3.54208	3.43406	2.40273	1.90745
0.30903	2.66133	43.6777	55.4147	39.0374	31.2819	20.526	14.6771	9.88814	6.20186	4.11083	3.63436	3.53548	3.23297	2.40609	1.85909
0.316228	1.95855	42.2539	52.9246	37.8462	30.0005	19.9004	14.6034	9.66717	6.00515	3.93006	3.56767	3.50106	3.22753	2.36857	1.82285
0.323594	1.98617	40.3739	51.141	36.9597	29.2103	19.3804	14.0102	9.83236	5.71098	3.82306	3.40799	3.37943	3.07345	2.26504	1.82331
0.331131	1.56989	37.3862	49.0185	35.5263	28.6483	19.2899	13.9183	9.42417	5.77402	3.74611	3.37877	3.23935	2.98891	2.22991	1.79028
0.338844	1.41646	35.241	47.9705	33.7421	27.8189	18.3689	13.756	9.14425	5.61334	3.64769	3.30611	3.17597	2.96844	2.20741	1.72197
0.346737	1.17518	33.456	47.6736	33.0868	27.2557	17.7317	13.1048	9.22433	5.2821	3.62826	3.25238	3.0745	2.88937	2.16781	1.7156
0.354813	0.879194	31.0678	46.7773	32.3237	26.3671	17.5827	12.9914	8.79341	5.2883	3.52105	3.15453	3.06459	2.80508	2.11137	1.69997
0.363078	0.64278	31.219	43.8709	31.8071	26.1704	16.9827	12.8423	8.40066	5.23215	3.51062	3.16382	2.99732	2.73317	2.018	1.60045
0.371535	0.700467	29.1331	43.0045	30.8645	25.6895	16.4298	12.762	8.22017	5.03222	3.39663	3.02504	2.89793	2.74755	1.95272	1.56032
0.380189	0.359285	25.3736	41.3207	30.5828	24.6655	16.114	12.1841	8.11525	5.05951	3.23348	2.9442	2.89417	2.71386	1.88766	1.55003
0.389045	0.182035	22.9334	38.9127	30.3404	23.7472	15.7401	12.0627	8.00952	4.91441	3.10943	2.85358	2.75023	2.64969	1.83738	1.4962
0.398107	0.10264	21.755	38.5714	29.0872	23.5699	15.4871	11.9601	7.78484	4.89964	3.07273	2.74846	2.74071	2.60705	1.82736	1.43325
0.40738	0.165125	20.951	38.099	28.259	23.6115	15.2036	11.5907	7.73439	4.81592	3.0602	2.82294	2.65648	2.53538	1.78008	1.4154
0.416869	0.070089	19.8846	35.5576	27.2019	23.2524	14.8216	11.1314	7.47412	4.61023	3.01783	2.79604	2.54093	2.43425	1.75079	1.39101
0.42658	0.093915	17.7792	34.4626	26.9443	22.1959	14.2406	11.0636	7.22083	4.33838	2.82534	2.64158	2.57847	2.33258	1.71812	1.33633
0.436516	0.0633486	16.2576	33.4884	26.4761	21.2848	14.282	10.5828	6.95485	4.20895	2.88184	2.60045	2.49323	2.29178	1.70411	1.35251
0.446684	0.00589727	14.7736	32.267	26.2508	21.284	14.1463	10.6998	7.05579	4.06474	2.74127	2.47745	2.38656	2.21673	1.62126	1.31667
0.457088	0	12.8343	31.2892	25.5048	20.4071	13.6723	10.6866	6.69273	4.08058	2.6798	2.45334	2.31889	2.16885	1.60124	1.29654
0.467735	0	11.8886	30.3505	25.1937	20.5898	13.2266	10.2759	6.65137	4.03742	2.62812	2.40405	2.23569	2.04513	1.57528	1.27587
0.47863	0.0117909	11.7415	29.1364	23.3514	19.7883	12.9674	9.94587	6.42067	4.05735	2.49924	2.34534	2.24539	2.0122	1.56323	1.24584
0.489779	0.018477	10.6574	27.3289	22.8073	19.7032	12.861	9.47972	6.44265	3.78248	2.50108	2.30014	2.16322	1.90791	1.5202	1.23041
0.501187	0	9.04157	26.0863	21.8749	18.9503	12.942	9.02653	6.29622	3.8166	2.38432	2.19793	2.03443	1.98898	1.4668	1.18105
0.512861	0.0053725	8.01902	25.8225	22.0016	18.3864	12.3853	9.13179	6.04366	3.73011	2.27896	2.09701	1.97509	1.90231	1.40489	1.15003
0.524807	0.0227491	7.56673	25.0725	21.6742	17.8354	12.0989	8.72173	6.09924	3.623	2.18832	2.10896	1.88981	1.83876	1.38365	1.1313
0.537032	0	6.6918	23.3597	20.6732	17.151	11.7653	8.82699	6.08272	3.59266	2.20555	2.04393	1.89157	1.76634	1.36182	1.10841
0.549541	0	5.5966	22.5277	20.961	16.8066	11.0411	8.40856	5.77622	3.393	2.1819	1.98404	1.8484	1.76063	1.34039	1.0701
0.562341	0	4.95789	21.5022	20.1423	16.351	11.1939	8.33898	5.50287	3.3763	2.19805	1.89722	1.85988	1.7233	1.289	1.0219
0.57544	0.00466029	4.75362	20.7755	19.2755	15.8508	10.931	8.18816	5.41077	3.34092	2.06363	1.88108	1.83002	1.67969	1.23786	0.999037
0.588844	0.0453546	4.48672	20.2639	18.1342	15.8744	10.6926	7.85584	5.26799	3.24309	1.98002	1.84884	1.75566	1.62584	1.20562	0.944853
0.60256	0.046826	3.93619	19.85	18.2554	15.6675	10.4376	7.74692	5.01191	3.20728	1.98307	1.76968	1.71479	1.56315	1.16419	0.927852
0.616595	0.00448255	3.50226	19.6704	17.5789	14.9825	10.189	7.85293	5.09683	3.14739	1.97924	1.7904	1.7053	1.50768	1.1728	0.925401
0.630957	0.033916	2.64224	18.3451	17.0372	15.0085	10.028	7.50525	4.79692	3.0602	1.93634	1.69687	1.67031	1.46489	1.12148	0.908511
0.645654	0.00990776	2.42128	17.8777	16.7311	14.3531	9.94864	7.37812	4.62483	2.95448	1.8592	1.71573	1.65841	1.45009	1.10867	0.906877
0.660693	0.00985983	1.98144	17.1144	16.3121	14.1288	9.81523	7.26035	4.4673	2.8268	1.82128	1.69198	1.62791	1.5087	1.08709	0.8738
0.676083	0.012099	1.6768	16.0591	15.5291	13.4854	9.40125	7.16458	4.5021	2.80619	1.76624	1.59588	1.58703	1.40134	1.05338	0.836001
0.691831	0	1.42735	15.619	14.9991	13.3354	9.18771	6.74084	4.64275	2.77865	1.77522	1.55031	1.51533	1.35336	1.02478	0.840454
0.707946	0.0346229	1.37175	14.6337	14.3199	13.5134	8.9629	6.68882	4.38952	2.70489	1.7687	1.54716	1.42046	1.34118	0.992232	0.793425
0.724436	0.00673106	1.177	14.3608	14.3206	12.83	8.62822	6.63248	4.37793	2.76511	1.70565	1.46284	1.40956	1.37204	0.988996	0.759192
0.74131	0	0.961053	13.5687	13.5818	12.7052	8.59844	6.59402	4.25142	2.64737	1.70442	1.48376	1.39119	1.29601	0.981685	0.766274
0.758578	0.0193693	0.784995	12.3735	13.4343	12.6924	8.27125	6.43922	3.94229	2.57301	1.64241	1.47896	1.37274	1.22745	0.945026	0.749101
0.776247	0.0108656	0.605313	11.802	12.9488	11.7658	7.86867	6.35533	4.02315	2.45333	1.56194	1.43352	1.3318	1.21815	0.916967	0.744003
0.794328	0.0263797	0.519516	11.2791	12.5213	11.5224	7.8743	6.25909	4.03718	2.47347	1.52645	1.37862	1.3381	1.19911	0.898306	0.739162
0.812831	0	0.403606	10.862	12.1936	10.7393	7.41928	6.0805	3.93465	2.42984	1.56245	1.34366	1.30295	1.19617	0.886226	0.708226
0.831764	0.0475227	0.337098	10.6373	11.6909	10.7061	7.65995	6.08388	3.87892	2.39182	1.39508	1.26997	1.29229	1.14551	0.853761	0.693139
0.851138	0.00535047	0.250597	9.84143	11.5289	10.5987	7.29937	5.86661	3.90006	2.27313	1.49197	1.28054	1.28782	1.09978	0.852165	0.704376
0.870964	0	0.113919	9.17971	11.833	10.4515	7.19508	5.55567	3.756	2.22129	1.40318	1.21968	1.2593	1.07335	0.832886	0.684364
0.891251	0	0.115015	8.86574	11.0798	9.87131	7.0286	5.46763	3.68916	2.09769	1.39674	1.24955	1.18328	1.053	0.788253	0.670522
0.912011	0.0107105	0.12401	8.61675	10.8164	10.0182	6.6945	5.38791	3.61925	2.05467	1.3849	1.20263	1.16207	1.01682	0.777647	0.628615
0.933254	0.00527727	0.0707765	7.979	10.5744	9.60329	6.57261	5.29735	3.58159	2.01904	1.33245	1.14407	1.10468	0.980781	0.792714	0.618852
0.954993	0.0146636	0.0695596	7.31306	10.241	9.10461	6.33972	5.00504	3.39396	1.92065	1.30411	1.13694	1.11698	0.981449	0.77635	0.598782
0.977237	0.000705595	0.0411745	7.1426	9.75756	8.82665	6.06866	4.83973	3.33552	1.9134	1.30309	1.09945	1.0445	0.953251	0.737083	0.591504
1	0.0146943	0.0205459	6.75165	9.4929	8.66052	6.23829	4.81255	3.37199	1.90237	1.25229	1.13625	1.06126	0.974862	0.721829	0.554256
1.02329	0.00450225	0.0344456	6.40105	9.20116	8.49976	6.14746	4.75539	3.1959	1.93583	1.2368	1.09913	1.03797	0.907479	0.7011	0.534349
1.04713	0.00963206	0.0360132	6.0188	8.74523	8.43209	5.77983	4.75626	3.03389	1.91693	1.17666	1.06479	0.974757	0.915664	0.668873	0.531303
1.07152	0	0.0266618	5.66328	8.96669	8.37572	5.69712	4.77905	2.9099	1.7593	1.1797	1.00616	0.979334	0.88688	0.682803	0.540571
1.09648	0	0.00206653	5.23883	8.29809	7.89712	5.61196	4.42671	2.76649	1.72819	1.19527	0.990083	0.923478	0.851281	0.669463	0.519917
1.12202	0	0.00815379	4.7702	8.3286	7.67759	5.72931	4.47441	2.78801	1.71851	1.18272	1.0163	0.955818	0.813089	0.637496	0.487177
1.14815	0.0339343	0.0152031	4.0818	7.8778	7.74398	5.46469	4.3345	2.79902	1.67821	1.11165	0.958236	0.893682	0.82391	0.596509	0.468594
1.1749	0.0168636	0.00410817	3.82928	7.6316	7.46432	5.26952	4.3516	2.85427	1.70757	1.06411	0.940418	0.86847	0.793731	0.589804	0.47962
1.20226	0	0	3.8673	7.01044	7.07134	5.05393	4.23566	2.81354	1.58975	1.01286	0.933542	0.816067	0.7868	0.576184	0.472029
1.23027	0	0	3.47788	6.92148	6.75846	4.97034	4.19691	2.67216	1.53574	0.966607	0.884263	0.850027	0.745941	0.559304	0.461515
1.25893	0	0	3.39144	6.94619	6.63367	4.91577	4.1559	2.5356	1.49374	0.983646	0.864871	0.865684	0.69376	0.542118	0.440378
1.28825	0	0	2.92031	6.21423	6.36105	4.73133	3.93866	2.45843	1.4869	0.951871	0.874004	0.79828	0.697773	0.547775	0.426665
1.31826	0.0111459	0	2.9555	5.97291	6.20287	4.43843	3.74764	2.42044	1.47776	0.901492	0.825412	0.779351	0.659068	0.534918	0.414659
1.34896	0.0133078	0.016653	2.65683	6.05027	5.96549	4.46932	3.70148	2.35609	1.45177	0.896665	0.840995	0.798677	0.666206	0.51356	0.395414
1.38038	0.0082844	0.0091519	2.2498	5.70864	5.87911	4.47152	3.55255	2.32121	1.38656	0.903718	0.776375	0.784761	0.656027	0.493657	0.411481
1.41254	0.0104027	0.0318782	2.2412	5.48232	5.53752	4.33464	3.51954	2.19942	1.37915	0.917713	0.798449	0.778879	0.642874	0.485248	0.399173
1.44544	0	0.0145029	1.96822	5.44	5.41652	4.27792	3.51562	2.18932	1.32428	0.864028	0.770575	0.741498	0.617219	0.496518	0.394944
1.47911	0.000242006	0	1.53979	5.28756	4.99208	4.05352	3.49059	2.12159	1.2871	0.834314	0.749508	0.728172	0.588347	0.475254	0.381482
1.51356	0.0094719	0	1.46891	4.87579	4.95234	3.98917	3.39247	2.07992	1.26278	0.846504	0.735484	0.722226	0.577474	0.4655	0.374269
1.54882	0	0	1.45126	4.45529	4.95177	3.78568	3.11633	2.10071	1.23114	0.780133	0.718829	0.73071	0.545086	0.46621	0.385043
1.58489	0.00883838	0.0114326	1.15395	4.48081	4.61835	3.81003	2.93216	1.97797	1.25629	0.763201	0.667957	0.697241	0.540222	0.435588	0.360975
1.62181	0.00948223	0.0164202	1.07487	4.13914	4.41323	3.66045	2.97894	2.03571	1.21734	0.744658	0.674049	0.690413	0.500939	0.436932	0.367317
1.65959	0.00885416	0.033042	0.891635	3.95807	4.45434	3.52074	3.05303	1.85977	1.17092	0.751515	0.678202	0.664191	0.499394	0.408306	0.360895
1.69824	0	0.00749917	0.679178	4.0362	4.22563	3.4234	2.96183	1.81777	1.16074	0.734231	0.663301	0.641411	0.493541	0.407456	0.342169
1.7378	0.00845566	0.00839608	0.712859	3.68948	4.22534	3.39509	2.86381	1.901	1.13463	0.719411	0.64058	0.583941	0.436628	0.391218	0.320382
1.77828	0.00826319	0.0108838	0.522688	3.47342	4.16993	3.30823	2.87551	1.82356	1.14196	0.700337	0.614371	0.601925	0.458704	0.373277	0.320039
1.8197	0	0.0156506	0.441668	3.43101	3.82664	3.10389	2.64024	1.74914	1.12549	0.665603	0.596132	0.58976	0.442693	0.370082	0.31132
1.86209	0	0.017698	0.392712	3.2514	3.69596	3.15731	2.45825	1.69377	1.07031	0.643086	0.562015	0.586032	0.4386	0.36645	0.317697
1.90546	0.0154233	0.00889235	0.312502	3.00086	3.5152	3.18727	2.50184	1.67134	1.04121	0.65118	0.585198	0.565514	0.418247	0.347903	0.312997
1.94984	0.00753612	0	0.282629	2.79578	3.47672	2.92021	2.45338	1.64182	1.04253	0.623055	0.583465	0.554779	0.408946	0.337607	0.310772
1.99526	0.00736401	0.00562962	0.309691	2.70707	3.26832	2.9196	2.35515	1.55856	0.99764	0.584676	0.571218	0.56262	0.377598	0.34374	0.293506
2.04174	0	0.0110029	0.200663	2.50299	3.08649	2.8617	2.3173	1.50805	0.956136	0.59497	0.567945	0.560538	0.373894	0.315828	0.277713
2.0893	0.0117311	0.00591025	0.198835	2.53512	2.9509	2.80149	2.29192	1.45216	0.926455	0.586827	0.57405	0.503049	0.361128	0.317995	0.268867
2.13796	0.0207379	0.0113916	0.133331	2.42928	2.78697	2.68259	2.08016	1.45994	0.894249	0.551454	0.554043	0.508025	0.335499	0.302239	0.258214
2.18776	0	0.008894	0.132269	2.37645	2.78494	2.53664	2.10776	1.41877	0.896775	0.538809	0.518504	0.491618	0.325048	0.307177	0.258425
2.23872	0.00355383	0.0100348	0.0941971	2.11082	2.61309	2.51073	2.16653	1.31695	0.866821	0.54834	0.547958	0.46822	0.316006	0.292859	0.259063
2.29087	0.00896461	0.00490281	0.04051	1.99437	2.51855	2.43556	2.08241	1.32778	0.829265	0.531086	0.500518	0.495415	0.309843	0.289831	0.250107
2.34423	0.00664941	0	0.0542846	1.80834	2.34398	2.40703	1.87514	1.31378	0.8231	0.499015	0.479859	0.469959	0.28477	0.285275	0.248633
2.39883	0.0182484	0.00936502	0.0480714	1.91469	2.22052	2.31279	2.02068	1.27735	0.818211	0.494291	0.463619	0.450972	0.29048	0.264227	0.240161
2.45471	0.000125464	0.00457592	0.0534239	1.74658	2.26998	2.23387	1.92001	1.1828	0.809063	0.497608	0.464075	0.45789	0.279139	0.258974	0.227803
2.51189	0.00569166	0.0101018	0.0317857	1.65256	2.11548	2.10622	1.83534	1.15825	0.778384	0.513222	0.446528	0.448675	0.256361	0.262533	0.216514
2.5704	0.00015463	0.00760772	0.00236457	1.38174	1.91909	2.03774	1.77868	1.17106	0.758597	0.477747	0.434334	0.428265	0.24258	0.261199	0.20705
2.63027	0	0.00433979	0.00638589	1.32331	1.90038	2.0398	1.75956	1.13217	0.736712	0.456146	0.423767	0.397078	0.235635	0.251164	0.203723
2.69153	0.0109184	0.00827855	0.00849868	1.15363	1.8341	2.06442	1.66767	1.13067	0.733029	0.468892	0.396657	0.399382	0.245812	0.242996	0.189645
2.75423	0	0.0141588	0.00830522	1.10159	1.7286	1.8686	1.61884	1.06349	0.75141	0.447312	0.405978	0.397552	0.232499	0.235676	0.196692
2.81838	0.00521372	0.00682467	0	1.11111	1.52763	1.82979	1.59779	1.02449	0.720418	0.433171	0.390779	0.399753	0.214943	0.215171	0.181125
2.88403	0.00509504	0	0.0105753	0.947172	1.62224	1.83681	1.56537	0.9939	0.686329	0.429055	0.382816	0.381629	0.199386	0.212704	0.177125
2.95121	0.00497906	0.00027085	0.00702495	0.892582	1.50195	1.72177	1.46323	0.984719	0.685321	0.431854	0.382356	0.357272	0.197672	0.207532	0.181801
3.01995	0.00486535	0.00717393	0.000709216	0.863659	1.47118	1.6988	1.39325	0.969605	0.670736	0.409667	0.366336	0.35226	0.189084	0.206723	0.177892
3.0903	0	0	0.00986945	0.727774	1.46801	1.61341	1.41753	0.959318	0.652069	0.390689	0.363494	0.339507	0.187239	0.202005	0.170358
3.16228	0	0.00725925	0.00749627	0.713329	1.20512	1.56329	1.35	0.921511	0.634907	0.371512	0.338528	0.330519	0.178746	0.207495	0.175868
3.23594	0.00983035	0.00679049	0.00920244	0.582981	1.17784	1.53823	1.33348	0.855352	0.590487	0.388343	0.334832	0.326901	0.173212	0.185642	0.173409
3.31131	0.00370552	0.010176	0.00457175	0.529973	1.1284	1.42717	1.30287	0.856443	0.603527	0.349974	0.320595	0.322019	0.156674	0.182304	0.154963
3.38844	0.00433625	0.00331496	0.00450061	0.584333	1.03024	1.41904	1.25646	0.831087	0.58068	0.345468	0.304607	0.323325	0.140052	0.180972	0.158702
3.46737	0.00423787	0.00874027	0.00439799	0.484949	1.02712	1.50016	1.14647	0.839351	0.552199	0.342423	0.293971	0.33518	0.135281	0.183675	0.148334
3.54813	0.0148665	0.000955497	0.00214886	0.490663	0.965977	1.37537	1.08826	0.795019	0.54445	0.344584	0.295991	0.318767	0.125615	0.175307	0.148411
3.63078	0.0138009	0.00618717	0	0.427387	0.866284	1.31178	1.0682	0.851359	0.511279	0.337695	0.290607	0.297612	0.131949	0.16492	0.136693
3.71535	0.00395501	0.0122459	0	0.324148	0.858785	1.29896	1.04087	0.766319	0.510315	0.330255	0.276814	0.288779	0.129096	0.15927	0.13866
3.80189	0.00386469	0.00280516	0.00616097	0.271594	0.757821	1.23701	1.00072	0.778076	0.518731	0.3159	0.289822	0.293307	0.123221	0.151667	0.139444
3.89045	0	0.00288721	0.00557415	0.282808	0.699649	1.1368	1.02932	0.726937	0.511422	0.310347	0.281931	0.281465	0.110015	0.155569	0.128983
3.98107	0	0.00282128	0.0020757	0.211247	0.68755	1.05118	0.94711	0.725757	0.486498	0.293707	0.274896	0.28148	0.102473	0.141129	0.125477
4.0738	0.000841629	0.00827159	0.0056285	0.202687	0.566991	0.989558	0.935927	0.709661	0.485222	0.276222	0.259752	0.278482	0.0965909	0.132552	0.125761
4.16869	0.0132766	0.00278628	0.0091453	0.109255	0.622448	0.973849	0.923864	0.686933	0.460533	0.272708	0.250841	0.269834	0.0890121	0.129914	0.117919
4.2658	6.05795e-07	0.013076	0.00357469	0.132492	0.549267	0.951616	0.856421	0.635515	0.474818	0.259619	0.25474	0.267427	0.0731495	0.127109	0.123584
4.36516	0.0130094	0.00257323	0.00174666	0.130993	0.479514	0.918413	0.870226	0.615265	0.417809	0.248661	0.254132	0.25957	0.0748455	0.128351	0.119029
4.46684	0.00373377	0.000349536	0	0.0703454	0.430418	0.960291	0.841728	0.609733	0.392536	0.260242	0.239385	0.240583	0.0685515	0.122239	0.113523
4.57088	0	0.0119451	0.00333635	0.0675438	0.446488	0.953145	0.845228	0.576762	0.376232	0.247312	0.24287	0.229976	0.0615126	0.121773	0.111014
4.67735	0.00314134	0.00797636	0.00163008	0.0712966	0.400096	0.876028	0.820003	0.606191	0.388987	0.251411	0.2437	0.229236	0.0567368	0.113739	0.111976
4.7863	0	0.00628573	0.00318619	0.056885	0.388704	0.752253	0.77663	0.577639	0.369509	0.234927	0.222019	0.224973	0.0505739	0.108382	0.110427
4.89779	0	0.0114666	0.00311354	0.0265027	0.305786	0.701104	0.701016	0.560544	0.373916	0.244707	0.220783	0.236064	0.0446947	0.109058	0.111227
5.01187	0	0.00224119	0.00304267	0.0212371	0.250393	0.675925	0.667031	0.511953	0.349373	0.230508	0.229083	0.230523	0.0483366	0.108884	0.110504
5.12861	0.000578324	0	0.00905916	0.0236952	0.22374	0.652095	0.681841	0.470803	0.340298	0.234641	0.227022	0.213699	0.0369263	0.102794	0.0942283
5.24807	0.00783421	0.00214016	0.00131692	0.0130126	0.243092	0.652253	0.698653	0.483403	0.338392	0.216989	0.213081	0.211026	0.0331063	0.102623	0.0987234
5.37032	0.0027362	0.0041832	0.00283969	0.0163224	0.222556	0.599211	0.600939	0.500759	0.324866	0.220624	0.200019	0.194565	0.0264087	0.0916071	0.0893285
5.49541	0.00534763	0.00613197	0.00138753	0.0121674	0.200311	0.565657	0.588341	0.484917	0.296589	0.209264	0.199128	0.191882	0.027089	0.0873145	0.0860385
5.62341	0	0.00199731	0.0067794	0.0268344	0.196465	0.544144	0.584718	0.482508	0.275144	0.21163	0.202118	0.182311	0.022118	0.0893384	0.0788614
5.7544	0	0.00390369	0.00265015	0.0215914	0.0927293	0.511564	0.561359	0.463763	0.276722	0.202664	0.18332	0.178439	0.0178016	0.0838773	0.0753834
5.88844	0.00249544	0	0.00388474	0.00319522	0.111132	0.483701	0.564887	0.444739	0.302662	0.201794	0.175583	0.173687	0.0156194	0.0809858	0.0766126
6.0256	0.00487709	0.00932042	0	0.00452694	0.101765	0.419689	0.526947	0.430775	0.293203	0.189772	0.18456	0.169823	0.0140656	0.0766122	0.0781056
6.16595	0.00238295	2.79473e-05	0.00370962	0.0017219	0.0825549	0.424174	0.470029	0.391034	0.263936	0.195521	0.18	0.167097	0.0111854	0.0691449	0.0715212
6.30957	0.00232888	0.00709352	0.00120848	0.00585453	0.068043	0.39706	0.449549	0.387476	0.249507	0.188515	0.168445	0.158065	0.0115799	0.0647785	0.0754482
6.45654	0	0.00231838	0.00708568	0.00296306	0.0518791	0.353154	0.416651	0.395939	0.229701	0.187107	0.165146	0.160802	0.00897069	0.0619456	0.0631911
6.60693	0	0.00283462	0.0023081	0.00283263	0.0388223	0.352481	0.389165	0.361923	0.226078	0.1799	0.163574	0.146787	0.00599444	0.0601913	0.0648043
6.76083	0	0.00498425	0.00112782	0.000777151	0.0446135	0.361163	0.398498	0.364915	0.234149	0.181757	0.170319	0.144066	0.00496297	0.0573235	0.0658939
6.91831	0.00212397	0.00344475	0.00110207	0.00151892	0.0332576	0.304093	0.388972	0.342528	0.214847	0.166031	0.154982	0.132967	0.00348116	0.0560117	0.0649068
7.07946	0.00207562	0.0029801	0.00323119	0.000742174	0.0229949	0.32752	0.363503	0.318121	0.217278	0.163382	0.148295	0.128899	0.00269796	0.0466426	0.0572614
7.24436	0.00405643	0.00620186	0	0.00137358	0.0226537	0.322071	0.334041	0.330701	0.208729	0.149581	0.138331	0.1252	0.00360318	0.0462754	0.0583027
7.4131	0.00792865	0.00151523	4.81723e-07	0.00315381	0.0224846	0.265186	0.318179	0.311623	0.207431	0.153837	0.132441	0.129913	0.00173294	0.0497078	0.0594898
7.58578	0	0.00148074	0.0020098	0.00169132	0.0259916	0.22047	0.326354	0.291153	0.198907	0.148092	0.134979	0.123197	0.00195536	0.0415014	0.0539617
7.76247	0	0	0.00392902	0.00338425	0.0168001	0.209946	0.319562	0.283361	0.190179	0.135957	0.130621	0.116339	0.000580884	0.043807	0.0472726
7.94328	0.0018499	0.0014141	0.00191979	0.0033674	0.0115871	0.160559	0.325669	0.297895	0.188568	0.138893	0.124691	0.118767	0.000461618	0.0385189	0.0489333
8.12831	0	0.00414561	0.00281418	0.00185579	0.00949977	0.167008	0.300494	0.256006	0.171849	0.126226	0.129184	0.115381	0.000854758	0.0349292	0.0463846
8.31764	0.00403887	0.00315897	0.00275019	0.00319504	0.00645516	0.159132	0.253961	0.250297	0.162513	0.12071	0.119553	0.109237	0.000198617	0.0340645	0.0445837
8.51138	0.0029585	0.00131961	0.00268752	0.00185189	0.00432669	0.157237	0.230588	0.233543	0.178878	0.118383	0.111632	0.101667	9.24546e-05	0.0293614	0.0446185
8.70964	0.00168713	0.00257924	0	0.00180974	0.00273522	0.162779	0.239304	0.204035	0.16362	0.123209	0.108554	0.106248	0.000595189	0.0249978	0.0412532
8.91251	0	0.00252043	0.0020579	0.00117906	0.00546965	0.13183	0.231505	0.199361	0.160725	0.124097	0.108266	0.0998126	0.000679161	0.0248101	0.038021
9.12011	0	0	0.00137986	0.00349182	0.00575036	0.118592	0.191632	0.188755	0.147408	0.116785	0.0973952	0.0965914	0.000127823	0.0280312	0.0379074
9.33254	0	0.00361068	0.0040394	0.000528425	0.00333653	0.110754	0.195663	0.1948	0.142209	0.115206	0.0959242	0.0913526	0.000124909	0.0245856	0.0369982
9.54993	0.00307724	0.0011761	0.00239525	0	0.00136885	0.0862197	0.181203	0.181136	0.141544	0.102325	0.0964025	0.091298	0	0.0229312	0.0368073
9.77237	0.00300731	0	0.00234079	0.000537657	0.00089178	0.111207	0.180198	0.166334	0.134151	0.104075	0.0900065	0.0895377	0.000357856	0.0177879	0.0337749
10	0.00293874	0	0.00228745	0.00157622	0.0046315	0.0967599	0.173361	0.175585	0.134376	0.106051	0.0834943	0.0792944	0.000116576	0.0102229	0.0302936
10.2329	0.00287195	0.00329289	0.00149023	0	0.00127745	0.051069	0.164326	0.152929	0.126467	0.104897	0.0779828	0.080693	0.000227841	0.0122439	0.027979
10.4713	0.00280647	0	0.00145631	0	0.000416145	0.0651806	0.140243	0.136298	0.122748	0.0893979	0.0781317	0.0828666	0.000105069	0.0109069	0.0297054
10.7152	0	0.00209649	0	0.00245163	0.000406672	0.0594221	0.144152	0.137232	0.130798	0.084075	0.0769381	0.0796525	0.000160251	0.0126101	0.0277272
10.9648	0.00134013	0.00148738	0.00069541	0.00239579	0.00198704	0.0565676	0.122863	0.137705	0.111815	0.0904898	0.0795519	0.075721	0.00016832	0.00999709	0.0246839
11.2202	0.00130963	0.00154971	0.000679581	0.000468244	0.000776737	0.0445041	0.120208	0.128296	0.104314	0.0819423	0.0723838	0.0729496	0	0.00975928	0.0254421
11.4815	0.00127972	0.000978315	0	0.000457621	0.000759057	0.0474741	0.110915	0.115374	0.105847	0.0784728	0.0631128	0.0716382	0.000203063	0.00812298	0.0231776
11.749	0.00375196	0.00191292	0.00454281	0.000894374	0.000370889	0.0541288	0.0982568	0.130029	0.0968673	0.0733346	0.0639679	0.0712022	9.92186e-05	0.00595798	0.0244479
12.0226	0	0.000933475	0.00126839	0	0.000724866	0.0290911	0.0928129	0.130266	0.0991204	0.0749028	0.0663792	0.0675296	0.00019392	0.00551576	0.0260624
12.3027	0.0011943	0.00182603	0	0.000854153	0.000140495	0.0234346	0.0980609	0.105726	0.0944726	0.0737029	0.0621367	0.0689851	0.000142128	0.00505235	0.0223355
12.5893	0.00116712	0.000892166	0	0.000417355	0.00173064	0.024971	0.078345	0.0910987	0.104503	0.0644559	0.0589457	0.0601737	0.0001389	0.00562376	0.0202007
12.8825	0.00114064	0.00174378	0	0	0.000338255	0.0295756	0.0766333	0.084276	0.0876906	0.0643199	0.0638158	0.0615325	9.0485e-05	0.0036687	0.0179515
13.1826	0	0	0	0.000797111	0.000872441	0.0247966	0.0653759	0.0828685	0.0832164	0.061875	0.0610292	0.0594347	0.000132641	0.00261673	0.0185526
13.4896	0.00326782	0	0	0.000389469	0.00108553	0.014083	0.0641557	0.0814693	0.0731624	0.0537822	0.0550578	0.0563667	4.32095e-05	0.000891205	0.01657
13.8038	0	0.00162745	0.00165715	0	0.000631308	0.0138915	0.0593117	0.0815607	0.0730661	0.0615568	0.0520748	0.0483881	3.85832e-08	0.0012112	0.0146726
14.1254	0	0	0.00053981	0.000371968	0.000308492	0.0133687	0.0482907	0.0711843	0.0733296	0.0573838	0.054772	0.042852	4.12271e-05	0.000786354	0.0139319
14.4544	0.00203319	0	0.000527523	0	0.000904248	0.00782406	0.0445273	0.063654	0.0626852	0.0563472	0.0499818	0.0475503	8.0651e-05	0.000434765	0.0111934
14.7911	0	0.000759414	0.000515515	0.000355227	0.000883778	0.00540885	0.0343932	0.0720514	0.063615	0.0497482	0.0475854	0.0441576	7.88121e-05	0.000730632	0.0116387
15.1356	0	0.0014842	0.000774816	0.0010414	0.000287902	0.00529094	0.0352983	0.0645205	0.0629001	0.0434421	0.0462666	0.0410214	0.000115529	0.00113415	0.0110444
15.4882	0.000948741	0	0.000719684	0	0.000281327	0.0114067	0.0255055	0.0574197	0.0558655	0.0420881	0.0419982	0.0398719	0	0.000483968	0.0110321
15.8489	0.000927145	0.00109584	0	0.000331491	0.000549888	0.00370511	0.0281132	0.0628928	0.0551996	0.0401627	0.0437424	0.0378471	7.35517e-05	0.000712109	0.00977744
16.2181	0	0.00169948	0.000470155	0.00129581	0.000806036	0.00243347	0.0284444	0.0484007	0.0538809	0.0401529	0.037867	0.0370861	7.18775e-05	0.000846383	0.00897323
16.5959	0	0	0	0	0.000787708	0.00135685	0.0205788	0.0541408	0.0409423	0.0396029	0.0347403	0.0345888	3.5122e-05	7.97895e-05	0.00799982
16.9824	0.000865196	0.000661372	0.00044896	0.000309366	0.000256573	0.000367523	0.0220486	0.0456952	0.0373699	0.0349913	0.034779	0.0353958	0.000132456	0	0.00649596
17.378	0.000845566	0	0.000438774	0	0.000250733	0.000179585	0.0201654	0.0418825	0.0408176	0.037163	0.0295334	0.0290818	3.82651e-05	5.08015e-05	0.00483016
17.7828	0.000826319	0.00126321	0	0	0.000735132	0.000175497	0.0167357	0.0337384	0.0374006	0.0299859	0.0300196	0.0307298	0	9.92865e-05	0.00439317
18.197	0	0.000617228	0	0.000866217	0	0.000171503	0.0164786	0.0333822	0.0274275	0.0300576	0.0305875	0.0289093	3.20317e-05	0	0.00374628
18.6209	0	0.000484347	0	0	0	0	0.0147475	0.0356545	0.0305721	0.0272721	0.0277341	0.0288019	0.000125208	2.37054e-05	0.004441
19.0546	0	0.000116171	0	0	0.000457342	0.000163784	0.00634924	0.0307845	0.0350392	0.0227244	0.0232172	0.0248014	3.05877e-05	0	0.00346503
19.4984	0	0.000576031	0.000391058	0.000538913	0.000223483	0	0.00669336	0.0268885	0.033766	0.0220001	0.0209773	0.0231698	2.98937e-05	4.52769e-05	0.00224678
19.9526	0	0.000562962	0	0.000263313	0	0.000156412	0.00805744	0.0236733	0.0311575	0.0212127	0.0226938	0.0212944	0	2.21231e-05	0.00196699
20.4174	0	0	0	0.000257339	0	0	0.0080756	0.0298892	0.0293551	0.0212601	0.0211941	0.0210719	5.70965e-05	2.16196e-05	0.002308
20.893	0	0	0.000364929	0.000251481	0	0	0.0113448	0.0231376	0.0248067	0.0183514	0.0191557	0.0182816	2.4934e-05	2.11274e-05	0.00585369
21.3796	0	0	0	0.000491514	0.000203819	0.000145972	0.0050348	0.0208857	0.0209766	0.0178725	0.0202511	0.0195496	4.95251e-05	2.06465e-05	0.0111967
21.8776	0	0.000513427	0.000697035	0.000480307	0	0.000142639	0.00374374	0.0171679	0.0233624	0.020269	0.0187113	0.0179819	2.83234e-05	4.03515e-05	0.012266
22.3872	0	0.00050174	0	0	0	0	0.00356063	0.0178621	0.019108	0.0201861	0.019107	0.0157874	2.60363e-05	0	0.0115749
22.9087	0	0	0	0.000229354	0.0001902	0.000272459	0.00387841	0.0190131	0.0190278	0.0162458	0.0202189	0.0180392	2.54437e-05	1.92685e-05	0.0115751
23.4423	0	0	0.000325268	0	0.000185885	0.000133118	0.000685304	0.0157953	0.0183741	0.0181304	0.0184457	0.0176501	0	3.76597e-05	0.0112403
23.9883	0	0.000468251	0	0	0	0.00109616	0.000677982	0.0160957	0.0189757	0.0155048	0.016266	0.0141628	2.42985e-05	0	0.0113451
24.5471	0.000598569	0.000457592	0.000310628	0	0.000355037	0	0.00196021	0.0155075	0.0138219	0.0156241	0.0156351	0.0138712	2.37454e-05	0	0.0116396
25.1189	0	0	0	0	0	0.000368574	0.00178216	0.0119123	0.012252	0.0126946	0.0126284	0.0138615	2.32049e-05	0	0.0114057
25.704	0	0	0	0	0	0.000121415	0.000133954	0.0102099	0.00941687	0.0124754	0.012773	0.0124534	2.2241e-05	1.7173e-05	0.0108531
26.3027	0.000558617	0	0	0	0	0	0.00149879	0.0108993	0.0107733	0.0130469	0.0107585	0.0137345	4.25766e-07	1.67821e-05	0.011592
26.9153	0	0.000417329	0	0	0	0	0	0.00880498	0.0124606	0.0116299	0.0106989	0.00985934	0	0	0.0116494
27.5423	0	0	0	0.000190753	0	0	0	0.0074726	0.0136233	0.0098946	0.0113327	0.00958333	0	0	0.0106613
28.1838	0	0	0	0	0	0	0.00130241	0.00761402	0.00927325	0.00955252	0.00984219	0.0088213	0	0	0.0116016
28.8403	0.000509504	0	0	0	0	0.000108211	0	0.00864115	0.00859467	0.00942654	0.0104582	0.00812767	0	0	0.0110488
29.5121	0	0	0.00025835	0	0	0	8.18786e-05	0.00711753	0.0112815	0.00930909	0.0109825	0.0106966	0	0	0.0121074
30.1995	0	0.000371917	0	0	0	0	0	0.00560281	0.0115914	0.00727468	0.00950802	0.00765483	1.9301e-05	0	0.011903
30.903	0	0	0.000246741	0.000170022	0	0.000100988	0	0.0099564	0.00845213	0.00803103	0.00781239	0.00745206	0	1.42839e-05	0.0111582
31.6228	0	0	0.000241124	0	0	0	0	0.00571458	0.00645727	0.00628017	0.0072569	0.00729595	1.84323e-05	1.39588e-05	0.0124428
32.3594	0.000454096	0	0	0	0.000427657	0	7.46799e-05	0.00227632	0.00671867	0.00644672	0.00652762	0.00701839	0	0	0.0124799
33.1131	0	0	0	0	0	0	0	0.00344796	0.00938648	0.00692421	0.00680719	0.00769091	1.76014e-05	0	0.00281859
33.8844	0	0	0	0	0	0	0	0.00184547	0.00615227	0.00647972	0.00603649	0.00643952	1.7202e-05	0	0
34.6737	0	0	0	0	0	0	0	0.00204457	0.00592763	0.00613879	0.00484844	0.004969	0	0	0
35.4813	0	0	0	0	0	8.7957e-05	0	0.00134046	0.00421856	0.00678285	0.00491113	0.00577901	0	0	1.0312e-05
36.3078	0.000404713	0	0	0.000289414	0	0	4.83505e-05	0.000628002	0.0042371	0.00422034	0.0048424	0.00509919	0	0	0
37.1535	0	0	0	0	0	0	0	0.000484239	0.00422853	0.00392818	0.00432265	0.00503745	1.56884e-05	0	0
38.0189	0	0	0	0	0.000114616	0	0	0.00140358	0.0041495	0.00485502	0.00495189	0.00420641	1.53301e-05	0	0
38.9045	0	0	0	0	0	0	0	0.00125562	0.00435684	0.00290377	0.00393316	0.0040612	0	0	0
39.8107	0	0	0	0	0	0	6.07021e-05	0.00056344	0.00357718	0.00327172	0.00547975	0.00326658	1.46413e-05	0	0
40.738	0	0	0	0.000128965	0	7.66074e-05	0	0.000500696	0.00379072	0.00412028	0.00371594	0.00366333	0	0	0
41.6869	0	0	0	0	0	0	0	0.000907715	0.00276695	0.00194532	0.00313119	0.0039662	0	0	0
42.658	0	0	0	0	0	0	0	0.000665286	0.00328888	0.00213998	0.00300558	0.00260675	0	0	0
43.6516	0	0	0	0	0	0	0	0.000251211	0.00187981	0.00243788	0.00184438	0.00253851	0	0	0
44.6684	0	0	0	0	0	0	0	0.000186238	0.00197895	0.00161476	0.00175914	0.00284217	0	0	0
45.7088	0	0	0	0	0	0	0	0.000261279	0.000808126	0.00136167	0.00156862	0.00228399	1.2752e-05	0	0
46.7735	0	0	0	0	0	0	0	0.00010678	0.000544288	0.00228056	0.0023506	0.00223015	0	0	0
47.863	0	0	0	0	0	0	0	0.000707008	0.00107425	0.00129379	0.00270977	0.00169216	0	0	0
48.9779	0	0	0.000155683	0	0	0	4.93368e-05	0.000611009	0.000887101	0.00151604	0.00234602	0.00134514	0	0	0
50.1187	0	0	0	0	0	0	0	3.96276e-05	0.0006422	0.00168179	0.00131892	0.0010557	0	0	0
51.2861	0	0.000219017	0	0	0	0	0	0	0.00102818	0.00169865	0.000851523	0.00133542	0	8.60624e-06	0
52.4807	0	0	0	0	0	0	0	0	0.000647326	0.00104501	0.00134154	0.00146004	0	0	0
53.7032	0	0	0	0	8.11355e-05	0	0	0	0.000634846	0.000724033	0.00168926	0.00142837	0	0	0
54.9541	0	0	0	0	0	0	0	0	0.000833141	0.000813393	0.00116619	0.00115512	0	0	0
56.2341	0	0	0	0	0	0	0	0	0.000908288	0.00062215	0.00115028	0.00112562	0	0	0
57.544	0	0	0.000132508	0	0	0	0	0	0.000336469	0.000560354	0.0010877	0.000484112	0	0	0
58.8844	0	0	0	0	0	0	0	0	0.000207903	0.00135272	0.000842959	0.000576007	0	0	0
60.256	0	0	0	0	0	0	0	0	0.000207617	0.000364104	0.000792578	0.000686565	0	0	0
61.6595	0	0	0	0	0	0	0	0	0.000611816	0.000433842	0.000365142	0.00125598	0	7.15891e-06	0
63.0957	0	0	0	0	0	0	0	0	0.000531006	0.000380985	0.000580116	0.0002697	0	0	0
64.5654	0	0	0	0	0	0	0	0	0.000303847	0.00026317	0.000471617	0.000216717	0	0	0
66.0693	0	0	0	0	0	0	0	0	0.000224974	0.000317804	0.000249802	9.45509e-05	0	0	0
67.6083	0	0	0	0	0	0	0	0	0.000218965	0.000467217	0.000373435	0.000258945	0	0	0
69.1831	0	0	0	0	0	0	0	0	7.07999e-05	0.000110879	0.00027482	0.000118274	0	0	0
70.7946	0	0	0	0	0	0	0	0	0.000367134	0.000316454	0.000202866	0.000301194	0	0	0
72.4436	0	0	0	0	0	0	0	0	3.48091e-05	0.000427782	0.000226	9.45458e-05	0	0	0
74.131	0	0	0	0	0	0	0	0	1.50085e-05	0.000279463	0.00036806	0.000259229	0	0	0
75.8578	0	0	0	0.000262396	0	0	0	0	5.40887e-05	0.000416547	0.000102926	0.000336451	0	0	0
77.6247	0	0	0	0	0	0	0	0	6.69915e-07	0.000284069	7.39458e-05	0.000261868	0	0	0
79.4328	0	0	0	0	0	0	0	0	6.46488e-06	5.45388e-05	3.61253e-05	0.000224962	0	0	0
81.2831	0	0	0	0	0	0	0	0	7.77173e-05	0.000117758	3.97243e-05	0.000137085	0	0	0
83.1764	0	0	0	0	0	0	0	0	1.65303e-05	0.000305236	0.000185302	0.000231147	0	0	0
85.1138	0	0	0	0	0	0	0	0	0.000144588	8.19836e-05	0.000136661	0.000296519	0	0	0
87.0964	0	0	0	0	0	0.000215496	0	0	4.25115e-05	0.000139569	0.000120777	0.000347562	0	0	0
89.1251	0	0	0	0	0	0	0	0	2.77504e-05	0.000315185	0.000161128	0.000294765	0	0	0
91.2011	0	0	0	0	0	0	0	0	4.01212e-05	5.84817e-05	0.000139298	0.00013023	0	0	0
93.3254	0	0	0	0	0	0	0	0	5.59435e-05	0.000323991	6.97109e-05	0.000245456	0	0	0
95.4993	0	0	0	0	0	0	0	0	0.000232852	6.55308e-05	3.91025e-05	8.01045e-05	0	0	0
97.7237	0	0	0	0	0	0	0	0	0.000117328	0	4.89279e-05	7.7891e-05	0	0	0
100	0	0	0	0	0	0	0	0	0	0	0.000104934	8.78482e-05	0	0	0

## Sheet: Radial Energy - Cumulative
r	24MeV	36MeV	60MeV	96MeV	120MeV	180MeV	240MeV	360MeV	600MeV	960MeV	1080MeV	1140MeV	1200MeV	1800MeV	2400MeV
LETs	512.592	390.336	265.775	181.792	151.723	108.294	85.2028	59.9728	38.8335	26.2734	23.8701	22.9666	20.1974	15.4626	12.8793
0.0001	0.0638069	0.0842007	0.114849	0.147379	0.158227	0.189832	0.208686	0.234986	0.255305	0.263238	0.264621	0.264013	0.288647	0.282193	0.275459
0.000102329	0.0648442	0.0855462	0.11651	0.149316	0.160409	0.191915	0.21062	0.23641	0.255913	0.263463	0.264811	0.2642	0.288849	0.282367	0.275626
0.000104713	0.0658643	0.0869046	0.118179	0.151267	0.162544	0.193933	0.212542	0.237786	0.25649	0.263683	0.265005	0.264389	0.289051	0.282546	0.275793
0.000107152	0.0668676	0.0882964	0.119919	0.153192	0.164719	0.195983	0.214437	0.239141	0.257046	0.263901	0.265197	0.264575	0.28926	0.282727	0.275968
0.000109648	0.0679135	0.0896821	0.121748	0.155164	0.166869	0.19804	0.216323	0.240465	0.257571	0.26412	0.265391	0.264763	0.289472	0.282914	0.276147
0.000112202	0.0690093	0.0910555	0.1236	0.157149	0.168993	0.200103	0.2182	0.241771	0.25808	0.264337	0.265589	0.264955	0.28968	0.283105	0.27633
0.000114815	0.0701389	0.0924472	0.125429	0.159187	0.171112	0.202162	0.220061	0.243044	0.258559	0.264555	0.265787	0.265152	0.289897	0.2833	0.276521
0.00011749	0.0712708	0.0938876	0.127253	0.161299	0.17326	0.204255	0.221847	0.244268	0.259005	0.264777	0.265989	0.265353	0.290117	0.283501	0.276711
0.000120226	0.0724229	0.0953085	0.129113	0.163329	0.175431	0.20633	0.223599	0.245455	0.259445	0.264998	0.266196	0.265554	0.29034	0.283709	0.276906
0.000123027	0.0736427	0.0967377	0.130939	0.165369	0.177593	0.208397	0.225316	0.246597	0.259856	0.265212	0.266403	0.265765	0.290571	0.283921	0.277109
0.000125893	0.0748474	0.0982384	0.132823	0.167422	0.179728	0.210427	0.227018	0.247708	0.260249	0.265437	0.266619	0.265978	0.290804	0.284139	0.277319
0.000128825	0.0760686	0.0998741	0.134787	0.169498	0.18187	0.212427	0.228692	0.248779	0.260629	0.265664	0.266836	0.266197	0.291045	0.284361	0.277533
0.000131826	0.0772629	0.101483	0.136683	0.171612	0.183994	0.214407	0.230348	0.249807	0.260997	0.265896	0.26706	0.26642	0.291288	0.284588	0.277754
0.000134896	0.0785146	0.103126	0.138612	0.173713	0.18613	0.21635	0.231951	0.25079	0.261351	0.266131	0.26729	0.266644	0.291536	0.284821	0.27798
0.000138038	0.0798305	0.104804	0.140557	0.175843	0.188362	0.218262	0.233553	0.251737	0.2617	0.266369	0.26752	0.266878	0.291793	0.285062	0.278214
0.000141254	0.0812027	0.106512	0.142456	0.177951	0.190543	0.220164	0.235125	0.252642	0.262037	0.266615	0.267757	0.267115	0.292052	0.285307	0.278453
0.000144544	0.0825676	0.108192	0.144379	0.180048	0.192699	0.222097	0.236651	0.253514	0.262368	0.266864	0.268001	0.267362	0.29232	0.285563	0.278698
0.000147911	0.0839349	0.109945	0.146386	0.182176	0.19484	0.223965	0.23811	0.254345	0.262693	0.267122	0.268255	0.267618	0.292596	0.28582	0.278953
0.000151356	0.085342	0.111627	0.14842	0.184388	0.196982	0.225844	0.239525	0.255154	0.263018	0.267384	0.268512	0.267874	0.292878	0.286086	0.279214
0.000154882	0.0868223	0.113325	0.150485	0.186667	0.199125	0.227683	0.240922	0.255929	0.263341	0.26765	0.268777	0.268134	0.293163	0.286362	0.279479
0.000158489	0.0883103	0.115136	0.152642	0.188929	0.201228	0.229471	0.242304	0.256688	0.263663	0.267921	0.269047	0.268403	0.293461	0.286647	0.279754
0.000162181	0.089747	0.116985	0.154821	0.191209	0.203369	0.231226	0.243642	0.257416	0.263983	0.268201	0.269326	0.26868	0.293765	0.286938	0.280035
0.000165959	0.091144	0.118843	0.156959	0.193437	0.205546	0.232966	0.244944	0.258111	0.2643	0.268495	0.269612	0.268962	0.294076	0.287234	0.280327
0.000169824	0.0925779	0.120796	0.159119	0.19565	0.207725	0.234699	0.24621	0.258784	0.264619	0.268785	0.269903	0.269252	0.294393	0.287539	0.280625
0.00017378	0.0940726	0.122688	0.161305	0.197851	0.209837	0.236399	0.247433	0.259432	0.264943	0.269091	0.270205	0.269552	0.294722	0.287851	0.280928
0.000177828	0.0955521	0.124632	0.163555	0.20005	0.211963	0.238049	0.248613	0.260055	0.265277	0.269402	0.270514	0.269861	0.295055	0.288171	0.281239
0.00018197	0.0970918	0.126593	0.165817	0.2023	0.214103	0.239668	0.249778	0.260656	0.265612	0.269724	0.27083	0.270176	0.2954	0.288506	0.281564
0.000186209	0.0986293	0.128524	0.168036	0.204516	0.216193	0.241256	0.25089	0.261244	0.265955	0.27005	0.271152	0.2705	0.295759	0.288846	0.281898
0.000190546	0.100256	0.130469	0.170302	0.206784	0.218285	0.242826	0.251991	0.261819	0.266307	0.270385	0.271489	0.270833	0.29613	0.2892	0.282241
0.000194984	0.101847	0.132544	0.172658	0.208998	0.220358	0.244369	0.253057	0.262371	0.266663	0.270731	0.271829	0.271168	0.296505	0.289562	0.282592
0.000199526	0.103437	0.134567	0.175049	0.211177	0.222472	0.245881	0.25408	0.262906	0.267028	0.271086	0.272187	0.271519	0.296887	0.289932	0.282949
0.000204174	0.105078	0.136626	0.177377	0.213374	0.224555	0.247359	0.255056	0.263431	0.267404	0.271447	0.272548	0.271877	0.297278	0.290316	0.283322
0.00020893	0.106806	0.138753	0.179761	0.215597	0.226599	0.248791	0.256014	0.263948	0.267788	0.27182	0.272919	0.272245	0.297682	0.290706	0.283705
0.000213796	0.108581	0.14081	0.182142	0.217805	0.22865	0.250175	0.256944	0.264464	0.268179	0.272202	0.273307	0.272629	0.298098	0.29111	0.284094
0.000218776	0.110501	0.142939	0.184569	0.220037	0.230652	0.251521	0.257837	0.264963	0.26858	0.272595	0.273699	0.273018	0.298525	0.291521	0.284492
0.000223872	0.112393	0.145082	0.186987	0.222226	0.232639	0.252836	0.258703	0.265464	0.268988	0.272997	0.274108	0.27342	0.298959	0.291945	0.284902
0.000229087	0.114264	0.147368	0.1895	0.224424	0.234605	0.254139	0.259565	0.265959	0.269409	0.273414	0.274521	0.273835	0.299416	0.292383	0.285331
0.000234423	0.116242	0.149703	0.191991	0.226649	0.236554	0.255394	0.260394	0.266466	0.269842	0.273838	0.274949	0.27425	0.299879	0.292832	0.285766
0.000239883	0.118112	0.152026	0.194444	0.228845	0.238515	0.2566	0.261195	0.26697	0.270286	0.27428	0.275388	0.274685	0.300356	0.293294	0.286212
0.000245471	0.120012	0.154223	0.196923	0.23103	0.240459	0.257781	0.261996	0.267473	0.27074	0.274732	0.275835	0.275131	0.300848	0.293764	0.286675
0.000251189	0.122002	0.156483	0.19945	0.233193	0.242391	0.25894	0.262781	0.267981	0.271211	0.275192	0.2763	0.275587	0.301349	0.29425	0.287148
0.00025704	0.123973	0.15877	0.202045	0.235364	0.244302	0.260073	0.263544	0.268492	0.27169	0.275667	0.276774	0.276063	0.301864	0.294753	0.287631
0.000263027	0.125956	0.161051	0.204585	0.2375	0.24618	0.261187	0.264305	0.269016	0.272177	0.276151	0.27726	0.276547	0.302391	0.295264	0.288126
0.000269153	0.128001	0.163323	0.207137	0.239653	0.248048	0.262275	0.265045	0.269543	0.272673	0.276648	0.277757	0.277047	0.302933	0.295788	0.288642
0.000275423	0.13009	0.165661	0.209676	0.241779	0.249908	0.263329	0.265779	0.270084	0.273192	0.277164	0.278265	0.277559	0.303491	0.296328	0.289171
0.000281838	0.132244	0.168043	0.212283	0.243893	0.251728	0.264344	0.266501	0.270639	0.273723	0.277691	0.27879	0.278084	0.304069	0.296883	0.289711
0.000288403	0.134441	0.170534	0.214854	0.245975	0.25354	0.265352	0.267223	0.271205	0.274265	0.27823	0.279329	0.27862	0.304657	0.297457	0.290267
0.000295121	0.136769	0.17311	0.217323	0.248045	0.255343	0.26634	0.267939	0.271777	0.274824	0.278789	0.279883	0.279174	0.305265	0.29805	0.290843
0.000301995	0.139041	0.175698	0.21981	0.25009	0.257105	0.267313	0.268653	0.272362	0.2754	0.279359	0.280454	0.279742	0.305886	0.298654	0.291426
0.00030903	0.141359	0.178299	0.222374	0.252102	0.258837	0.268277	0.269368	0.272959	0.275981	0.27995	0.281039	0.280329	0.306522	0.29927	0.292026
0.000316228	0.143683	0.180881	0.224967	0.254071	0.260547	0.269233	0.270089	0.273577	0.276583	0.280551	0.281649	0.280927	0.307181	0.299907	0.292645
0.000323594	0.145973	0.18353	0.227586	0.256043	0.262236	0.27017	0.270817	0.274204	0.277208	0.281173	0.282269	0.281541	0.307862	0.30056	0.293283
0.000331131	0.148397	0.186219	0.230159	0.25795	0.263905	0.271078	0.271544	0.274846	0.277844	0.281811	0.282903	0.282175	0.308559	0.301225	0.293939
0.000338844	0.15087	0.188865	0.232752	0.25983	0.265524	0.271984	0.272278	0.275507	0.278503	0.282468	0.28356	0.282825	0.309264	0.301915	0.294609
0.000346737	0.153407	0.191649	0.235408	0.26169	0.267122	0.272885	0.273021	0.276181	0.27917	0.28314	0.28423	0.283495	0.309995	0.302615	0.295304
0.000354813	0.156062	0.194408	0.238111	0.263558	0.268698	0.273781	0.273774	0.27688	0.279854	0.283832	0.28492	0.284186	0.310746	0.30334	0.296013
0.000363078	0.158613	0.197163	0.240852	0.265434	0.270231	0.274672	0.274543	0.277592	0.28056	0.284542	0.285631	0.284893	0.311518	0.304083	0.296744
0.000371535	0.1613	0.200046	0.243502	0.267278	0.271719	0.275576	0.275326	0.278326	0.281284	0.285269	0.28636	0.285614	0.312313	0.304846	0.297492
0.000380189	0.163986	0.203018	0.24612	0.269129	0.273193	0.276478	0.27612	0.27908	0.282026	0.286013	0.287108	0.286356	0.313129	0.305635	0.298262
0.000389045	0.166772	0.206028	0.248754	0.270964	0.274635	0.277402	0.276933	0.279845	0.282785	0.286779	0.287873	0.287115	0.313962	0.306448	0.299051
0.000398107	0.169524	0.20914	0.251391	0.272761	0.276024	0.278321	0.277765	0.280629	0.283564	0.287566	0.288655	0.287894	0.314822	0.307277	0.299862
0.00040738	0.172223	0.212226	0.253999	0.274515	0.277392	0.279254	0.278609	0.281429	0.284371	0.288379	0.289466	0.288695	0.3157	0.30813	0.300693
0.000416869	0.174966	0.215374	0.256622	0.276264	0.278739	0.280201	0.279475	0.282256	0.285198	0.289205	0.290293	0.289521	0.316604	0.30901	0.30154
0.00042658	0.177749	0.218501	0.259209	0.277956	0.28008	0.281163	0.280361	0.283105	0.286044	0.290065	0.291142	0.290369	0.317532	0.309911	0.302414
0.000436516	0.180601	0.221665	0.261751	0.279642	0.281425	0.282127	0.281265	0.283975	0.286916	0.29094	0.29202	0.291239	0.318487	0.310838	0.303307
0.000446684	0.183421	0.224864	0.2643	0.281296	0.282753	0.283105	0.282184	0.28487	0.2878	0.291838	0.292917	0.292127	0.319467	0.311787	0.304222
0.000457088	0.186226	0.228053	0.26688	0.282909	0.284065	0.284098	0.283127	0.285791	0.288713	0.292756	0.293832	0.293047	0.320472	0.312762	0.305173
0.000467735	0.18911	0.231228	0.269453	0.284516	0.285394	0.285115	0.284092	0.286735	0.289652	0.2937	0.294766	0.293987	0.321498	0.313765	0.306148
0.00047863	0.192041	0.234463	0.271998	0.286142	0.286709	0.286142	0.285073	0.287702	0.290619	0.294664	0.295738	0.294954	0.322551	0.314778	0.307142
0.000489779	0.195111	0.237738	0.274512	0.28776	0.288015	0.287209	0.286084	0.288689	0.29161	0.295654	0.296738	0.295937	0.323628	0.315824	0.308168
0.000501187	0.198243	0.241008	0.277007	0.289389	0.289325	0.288295	0.287114	0.289704	0.292627	0.296662	0.297764	0.296958	0.324741	0.316901	0.309219
0.000512861	0.2014	0.244351	0.279523	0.291007	0.290641	0.289395	0.288171	0.29074	0.293667	0.297706	0.298805	0.298	0.325874	0.318008	0.310291
0.000524807	0.204661	0.24778	0.282019	0.292594	0.29196	0.290524	0.289251	0.29181	0.294735	0.298776	0.29988	0.299065	0.32703	0.319133	0.311389
0.000537032	0.20796	0.251205	0.28448	0.294188	0.293298	0.291677	0.290357	0.292907	0.295824	0.299876	0.300984	0.300159	0.328228	0.320291	0.31252
0.000549541	0.211205	0.254609	0.286943	0.295778	0.294651	0.292849	0.291499	0.294029	0.29694	0.300999	0.302107	0.301284	0.329456	0.321473	0.313685
0.000562341	0.214483	0.257943	0.289414	0.29736	0.296012	0.294046	0.292656	0.295179	0.298095	0.302147	0.303265	0.302448	0.330716	0.322688	0.314876
0.00057544	0.217963	0.261271	0.291936	0.298962	0.297393	0.295269	0.293841	0.296355	0.299283	0.303324	0.304449	0.303629	0.33201	0.323944	0.316099
0.000588844	0.221412	0.264589	0.294398	0.300567	0.298796	0.296516	0.295061	0.297565	0.300489	0.304543	0.305659	0.304836	0.333336	0.325226	0.317348
0.00060256	0.224863	0.267946	0.296841	0.302179	0.300223	0.29779	0.296308	0.298806	0.301726	0.305784	0.306919	0.306079	0.334689	0.32654	0.318626
0.000616595	0.228434	0.271304	0.299251	0.303788	0.301665	0.299102	0.297582	0.300078	0.302993	0.307057	0.308193	0.307356	0.336083	0.327895	0.319939
0.000630957	0.232055	0.274699	0.301652	0.305415	0.303127	0.300441	0.298896	0.301375	0.304291	0.308363	0.309511	0.308659	0.337523	0.329273	0.321287
0.000645654	0.235726	0.278088	0.304066	0.307048	0.304596	0.301816	0.300238	0.302713	0.305622	0.309696	0.310855	0.309988	0.338984	0.330695	0.322667
0.000660693	0.239526	0.281428	0.306495	0.308695	0.306103	0.30322	0.301602	0.304078	0.306977	0.311062	0.31223	0.311344	0.340467	0.332141	0.32408
0.000676083	0.243295	0.284837	0.308898	0.310357	0.307637	0.304656	0.303	0.305476	0.308366	0.312459	0.313636	0.312742	0.341996	0.333635	0.325531
0.000691831	0.247239	0.288311	0.31128	0.312031	0.309192	0.306118	0.304439	0.306905	0.309793	0.313894	0.315068	0.314184	0.343563	0.335153	0.327002
0.000707946	0.251185	0.291758	0.31367	0.313728	0.310782	0.307611	0.305907	0.308372	0.311257	0.315368	0.316537	0.315646	0.345163	0.336711	0.328512
0.000724436	0.255199	0.295232	0.316029	0.315447	0.312399	0.309161	0.307411	0.309879	0.312754	0.316879	0.318043	0.317141	0.346807	0.338291	0.330059
0.00074131	0.259232	0.298736	0.318383	0.317182	0.314064	0.310732	0.308948	0.311423	0.314285	0.318422	0.319582	0.318672	0.348498	0.33993	0.331628
0.000758578	0.263376	0.302182	0.320742	0.318967	0.31576	0.312341	0.310519	0.312995	0.315855	0.320002	0.321154	0.320234	0.350223	0.341602	0.333253
0.000776247	0.267633	0.305627	0.323094	0.320773	0.317477	0.314	0.312133	0.31461	0.317464	0.321613	0.322771	0.32183	0.351983	0.343312	0.334917
0.000794328	0.271957	0.309109	0.325466	0.322604	0.319246	0.315683	0.313771	0.31625	0.319092	0.323259	0.324421	0.323471	0.353773	0.34505	0.336611
0.000812831	0.276318	0.312617	0.327848	0.324469	0.321042	0.317403	0.315454	0.317927	0.320762	0.32495	0.326114	0.325157	0.355616	0.346839	0.338349
0.000831764	0.28062	0.316176	0.330236	0.326379	0.322872	0.319153	0.317174	0.319641	0.32248	0.326668	0.327838	0.326881	0.357498	0.348653	0.340121
0.000851138	0.284923	0.319743	0.332636	0.328314	0.324746	0.320949	0.318929	0.3214	0.324237	0.328431	0.329602	0.328639	0.359424	0.350525	0.34193
0.000870964	0.289244	0.323316	0.335035	0.330273	0.326649	0.322776	0.320727	0.323191	0.326029	0.330233	0.331391	0.33043	0.361387	0.352426	0.343785
0.000891251	0.29359	0.326896	0.337454	0.332269	0.328607	0.324638	0.322577	0.325023	0.32786	0.33207	0.333228	0.332259	0.363399	0.354369	0.345675
0.000912011	0.298078	0.330468	0.339896	0.334309	0.330595	0.326562	0.324463	0.326892	0.329733	0.333953	0.335116	0.334124	0.365454	0.356354	0.347612
0.000933254	0.302533	0.333998	0.34236	0.336385	0.332625	0.32851	0.326372	0.328803	0.331648	0.335865	0.337029	0.336033	0.367539	0.358383	0.349583
0.000954993	0.30702	0.337563	0.344835	0.338511	0.334696	0.330505	0.328325	0.330749	0.333604	0.337823	0.338987	0.337989	0.369675	0.360453	0.351601
0.000977237	0.31155	0.341147	0.347344	0.34068	0.336805	0.33254	0.33032	0.332749	0.3356	0.339814	0.340989	0.339975	0.371845	0.36257	0.353658
0.001	0.316097	0.344762	0.34988	0.342896	0.33896	0.334618	0.332364	0.334778	0.337626	0.341838	0.343024	0.342012	0.374075	0.364729	0.355754
0.00102329	0.320725	0.348431	0.352435	0.345141	0.341149	0.33673	0.334437	0.336835	0.339696	0.343922	0.34511	0.344083	0.376352	0.366931	0.35789
0.00104713	0.325407	0.352111	0.355024	0.347437	0.343385	0.338882	0.336553	0.33895	0.341811	0.346034	0.347221	0.346196	0.378673	0.369179	0.360078
0.00107152	0.329999	0.355844	0.357627	0.349785	0.345663	0.341081	0.338713	0.341106	0.343964	0.348192	0.34939	0.348344	0.381026	0.371465	0.362298
0.00109648	0.33465	0.359574	0.360269	0.352173	0.347985	0.343322	0.340917	0.343295	0.346149	0.350386	0.351589	0.350536	0.383437	0.373801	0.364559
0.00112202	0.339284	0.363268	0.362945	0.354611	0.350353	0.3456	0.343155	0.345544	0.348385	0.352623	0.353827	0.352775	0.38588	0.376175	0.366857
0.00114815	0.343962	0.366961	0.365655	0.357096	0.352762	0.347918	0.345448	0.347837	0.350663	0.3549	0.356105	0.355048	0.388379	0.378617	0.369213
0.0011749	0.34869	0.370618	0.368411	0.359617	0.355213	0.350282	0.347771	0.350156	0.352979	0.357222	0.358437	0.357364	0.390928	0.381071	0.371616
0.00120226	0.353448	0.374239	0.371194	0.362191	0.357711	0.3527	0.350147	0.352521	0.355328	0.359582	0.360799	0.359715	0.393499	0.383576	0.374051
0.00123027	0.35824	0.377851	0.373997	0.364797	0.360239	0.355152	0.352561	0.354929	0.357718	0.361987	0.363203	0.362113	0.396133	0.386129	0.376533
0.00125893	0.363087	0.381475	0.376853	0.36745	0.362822	0.357644	0.355005	0.357373	0.360163	0.364434	0.365656	0.364553	0.398812	0.388731	0.379057
0.00128825	0.368054	0.385114	0.379742	0.37015	0.365445	0.360186	0.3575	0.359868	0.362643	0.36692	0.368147	0.367036	0.401531	0.391371	0.381624
0.00131826	0.372975	0.388761	0.382672	0.372878	0.36812	0.362765	0.360039	0.362404	0.365168	0.36943	0.370682	0.369557	0.404307	0.394049	0.384213
0.00134896	0.377913	0.392416	0.38565	0.375668	0.370816	0.365382	0.362619	0.364977	0.367726	0.372005	0.37326	0.372118	0.407126	0.396776	0.386867
0.00138038	0.382811	0.396081	0.388661	0.378491	0.373559	0.368048	0.365238	0.367591	0.370326	0.374615	0.375878	0.374723	0.409982	0.399567	0.389547
0.00141254	0.38772	0.399773	0.391714	0.381347	0.37634	0.370749	0.3679	0.370249	0.372963	0.377262	0.378545	0.377368	0.412868	0.402377	0.392272
0.00144544	0.392669	0.403503	0.394803	0.38425	0.379171	0.373486	0.37059	0.37294	0.375635	0.379948	0.381235	0.380051	0.41581	0.405217	0.395039
0.00147911	0.39769	0.407267	0.397924	0.387195	0.382041	0.376271	0.373326	0.375663	0.378352	0.382676	0.383963	0.382774	0.418787	0.408111	0.397854
0.00151356	0.402697	0.411074	0.401097	0.390184	0.384952	0.379088	0.376107	0.37843	0.381109	0.385443	0.386731	0.385534	0.421811	0.411036	0.400692
0.00154882	0.407731	0.414889	0.404319	0.393211	0.387904	0.381944	0.378917	0.381248	0.383907	0.388253	0.389532	0.388327	0.424878	0.414003	0.403575
0.00158489	0.412778	0.418701	0.407584	0.396277	0.390889	0.384841	0.381776	0.384096	0.386742	0.391097	0.392367	0.39116	0.42798	0.417008	0.406511
0.00162181	0.417863	0.422574	0.410891	0.39939	0.393923	0.387779	0.384657	0.386975	0.389617	0.393973	0.395255	0.394037	0.431128	0.420052	0.409467
0.00165959	0.422926	0.426452	0.414226	0.402545	0.396989	0.390734	0.387586	0.389892	0.392512	0.396886	0.398175	0.39694	0.434304	0.423132	0.412468
0.00169824	0.427981	0.430355	0.417597	0.405725	0.400104	0.393753	0.390544	0.392853	0.395456	0.399833	0.401112	0.399888	0.437525	0.426255	0.415498
0.0017378	0.433055	0.434283	0.421008	0.40894	0.403255	0.396787	0.393533	0.395821	0.398432	0.402812	0.404078	0.402842	0.440779	0.4294	0.418554
0.00177828	0.438121	0.438237	0.424463	0.412202	0.406427	0.399865	0.396573	0.398825	0.401445	0.405831	0.407081	0.405844	0.444059	0.432589	0.42165
0.0018197	0.443212	0.442214	0.427945	0.415487	0.409625	0.402974	0.399631	0.401868	0.404485	0.408872	0.410129	0.408881	0.447381	0.435813	0.424775
0.00186209	0.448328	0.446229	0.431476	0.418801	0.41285	0.406107	0.402716	0.404921	0.407548	0.41194	0.413192	0.411949	0.450729	0.439051	0.427936
0.00190546	0.453465	0.450285	0.435052	0.422162	0.416117	0.409277	0.405853	0.408024	0.410636	0.415041	0.416291	0.415045	0.454121	0.442327	0.431141
0.00194984	0.458599	0.454354	0.438643	0.425546	0.419415	0.412482	0.408996	0.41114	0.413752	0.418172	0.419421	0.41816	0.457537	0.445631	0.434369
0.00199526	0.463733	0.458446	0.442269	0.428961	0.422741	0.41572	0.412162	0.414298	0.416895	0.421326	0.422565	0.421304	0.460988	0.448968	0.437606
0.00204174	0.468874	0.462568	0.445917	0.432403	0.426101	0.418962	0.415357	0.417479	0.420077	0.424509	0.425728	0.424489	0.464454	0.452332	0.440871
0.0020893	0.474063	0.466711	0.449598	0.435877	0.429481	0.422246	0.418586	0.420685	0.423273	0.42771	0.428926	0.427671	0.467951	0.45572	0.444161
0.00213796	0.479253	0.470857	0.453312	0.439361	0.43288	0.42555	0.421819	0.423914	0.426493	0.43094	0.432138	0.430877	0.471469	0.459128	0.447463
0.00218776	0.484469	0.475037	0.45706	0.442863	0.436303	0.428877	0.425088	0.427151	0.429714	0.434182	0.43538	0.434111	0.475006	0.462548	0.450797
0.00223872	0.489702	0.479247	0.460821	0.446381	0.439743	0.432219	0.42836	0.430409	0.432973	0.43743	0.43864	0.437363	0.478558	0.466008	0.454147
0.00229087	0.49492	0.483447	0.464604	0.449924	0.443208	0.43557	0.431657	0.433696	0.436235	0.440711	0.441917	0.440631	0.482133	0.469471	0.457511
0.00234423	0.500083	0.48769	0.468401	0.453487	0.446694	0.438943	0.434967	0.43699	0.439514	0.443996	0.445216	0.443903	0.485721	0.472962	0.460892
0.00239883	0.505243	0.491946	0.472227	0.457064	0.450189	0.442324	0.438301	0.440303	0.442801	0.447299	0.448523	0.447185	0.489318	0.476456	0.464275
0.00245471	0.510414	0.496223	0.476044	0.460646	0.453701	0.445722	0.441633	0.44363	0.446104	0.450622	0.45183	0.450486	0.492944	0.479955	0.467665
0.00251189	0.515569	0.50048	0.479901	0.46426	0.457218	0.449129	0.444977	0.446951	0.44942	0.453936	0.455156	0.45379	0.496567	0.483467	0.471066
0.0025704	0.520655	0.504769	0.483741	0.46787	0.460765	0.452548	0.448338	0.450285	0.452743	0.457261	0.458482	0.457101	0.500207	0.48699	0.474476
0.00263027	0.525752	0.509048	0.487586	0.471502	0.464298	0.455969	0.45169	0.45362	0.456065	0.460587	0.461815	0.46041	0.50386	0.490517	0.477893
0.00269153	0.530844	0.513317	0.491442	0.475123	0.467841	0.459388	0.455041	0.456975	0.459387	0.463932	0.465155	0.463736	0.507499	0.494036	0.481315
0.00275423	0.535934	0.517611	0.495314	0.478743	0.471386	0.46282	0.458409	0.460325	0.462714	0.467268	0.468483	0.467046	0.511138	0.497556	0.484724
0.00281838	0.540982	0.521907	0.499191	0.48237	0.47494	0.466258	0.461763	0.463667	0.466034	0.470604	0.471818	0.470355	0.514785	0.501071	0.488144
0.00288403	0.546026	0.5262	0.503058	0.485994	0.478467	0.469693	0.465126	0.467003	0.469358	0.473942	0.475149	0.473675	0.518424	0.504602	0.491583
0.00295121	0.551044	0.53049	0.506925	0.489614	0.481994	0.473121	0.468492	0.470353	0.472671	0.477265	0.478471	0.476991	0.52206	0.508117	0.494994
0.00301995	0.556059	0.534781	0.510784	0.493224	0.485529	0.476523	0.471841	0.473679	0.475995	0.480587	0.481803	0.480305	0.5257	0.511617	0.498397
0.0030903	0.56108	0.539058	0.51464	0.496827	0.489051	0.479929	0.475181	0.47701	0.479303	0.483897	0.485095	0.483609	0.529309	0.515117	0.501778
0.00316228	0.566049	0.543325	0.518469	0.500436	0.492572	0.483316	0.478499	0.480324	0.482608	0.487196	0.488379	0.486895	0.532911	0.518593	0.505166
0.00323594	0.571021	0.547586	0.522307	0.504014	0.496068	0.486701	0.481828	0.483627	0.485894	0.49047	0.491663	0.490144	0.536501	0.522058	0.508537
0.00331131	0.575924	0.551822	0.526115	0.507586	0.49956	0.490076	0.485121	0.486912	0.489149	0.493733	0.494926	0.493396	0.54008	0.525517	0.511894
0.00338844	0.58085	0.55605	0.52991	0.511142	0.50303	0.493431	0.488402	0.490192	0.492384	0.496996	0.498175	0.49662	0.543621	0.528953	0.515233
0.00346737	0.5857	0.560239	0.533679	0.514689	0.506476	0.496769	0.491684	0.493447	0.495621	0.500219	0.501419	0.49984	0.547145	0.532361	0.518559
0.00354813	0.59049	0.564415	0.537433	0.518214	0.509912	0.500079	0.494929	0.496665	0.498838	0.50344	0.504629	0.503037	0.550641	0.535767	0.521844
0.00363078	0.595248	0.568551	0.541177	0.52171	0.513316	0.503376	0.498158	0.499867	0.50203	0.506625	0.507815	0.506213	0.554129	0.539144	0.525136
0.00371535	0.599965	0.572672	0.544886	0.525178	0.516694	0.506677	0.501371	0.503057	0.505202	0.509788	0.510986	0.50936	0.557595	0.542486	0.528397
0.00380189	0.604631	0.576766	0.548562	0.528632	0.520058	0.509932	0.504565	0.506225	0.508362	0.512939	0.514141	0.512484	0.561036	0.545818	0.53162
0.00389045	0.609277	0.580841	0.552225	0.532054	0.523379	0.513142	0.507732	0.509367	0.511492	0.516054	0.517272	0.51559	0.564435	0.5491	0.534813
0.00398107	0.613863	0.584876	0.555855	0.53546	0.526695	0.516337	0.510885	0.512482	0.5146	0.519166	0.520379	0.518669	0.567798	0.55237	0.537989
0.0040738	0.618406	0.588871	0.559469	0.538825	0.529964	0.519506	0.514003	0.515575	0.517666	0.522235	0.523445	0.521719	0.571152	0.555616	0.54113
0.00416869	0.622905	0.59284	0.563035	0.542175	0.533219	0.522651	0.51708	0.518628	0.52071	0.525267	0.526486	0.52474	0.574469	0.558815	0.544245
0.0042658	0.627375	0.596755	0.566558	0.545498	0.536443	0.525765	0.520126	0.521652	0.523726	0.528263	0.529491	0.527727	0.577761	0.561999	0.547322
0.00436516	0.631785	0.600633	0.570041	0.548769	0.539629	0.528857	0.523155	0.524647	0.526702	0.531243	0.532477	0.530691	0.581019	0.565156	0.550387
0.00446684	0.636156	0.604497	0.573496	0.552009	0.542776	0.531911	0.526147	0.527616	0.529652	0.534173	0.535421	0.533622	0.584235	0.568272	0.553418
0.00457088	0.640475	0.608277	0.576913	0.555219	0.545904	0.534925	0.529102	0.530556	0.532572	0.537096	0.538336	0.536515	0.587412	0.571361	0.556412
0.00467735	0.644744	0.612037	0.580299	0.558391	0.548981	0.537913	0.532031	0.53346	0.535454	0.539973	0.541219	0.539379	0.590569	0.5744	0.559375
0.0047863	0.648958	0.615748	0.58364	0.561542	0.552041	0.540858	0.534908	0.536334	0.538308	0.542814	0.544082	0.542215	0.59367	0.577409	0.562304
0.00489779	0.653145	0.619413	0.58695	0.564643	0.555061	0.54378	0.537767	0.539166	0.541131	0.545624	0.5469	0.545009	0.596739	0.580388	0.565194
0.00501187	0.657285	0.623011	0.590242	0.567707	0.558046	0.546661	0.540592	0.541974	0.543934	0.548402	0.549686	0.54778	0.599789	0.583339	0.568032
0.00512861	0.661369	0.626591	0.59347	0.570745	0.560987	0.549508	0.543382	0.544743	0.546691	0.551149	0.552429	0.550503	0.602794	0.586249	0.570842
0.00524807	0.665416	0.630118	0.596652	0.573748	0.563898	0.552314	0.546125	0.547475	0.549422	0.553871	0.555141	0.553203	0.605756	0.589129	0.573633
0.00537032	0.669394	0.633611	0.599809	0.576714	0.566779	0.555084	0.548844	0.550182	0.552115	0.55655	0.557833	0.555876	0.608692	0.591979	0.576378
0.00549541	0.673321	0.637059	0.602922	0.579639	0.569619	0.55784	0.551536	0.55285	0.55477	0.559192	0.560475	0.558508	0.611582	0.594786	0.579097
0.00562341	0.677195	0.64046	0.606009	0.582536	0.572427	0.560558	0.554187	0.555477	0.557398	0.5618	0.563101	0.56112	0.614448	0.59755	0.581777
0.0057544	0.68102	0.643811	0.609056	0.585383	0.575202	0.563253	0.556814	0.558077	0.559979	0.564376	0.565691	0.563691	0.617283	0.600292	0.58445
0.00588844	0.684808	0.647122	0.612048	0.588194	0.577951	0.565894	0.559403	0.56065	0.562555	0.566922	0.568249	0.56625	0.620077	0.60299	0.587083
0.0060256	0.688546	0.650399	0.615021	0.590982	0.580659	0.568511	0.56197	0.56318	0.565086	0.569449	0.57077	0.568763	0.62284	0.605666	0.589673
0.00616595	0.692246	0.653633	0.61796	0.593739	0.583337	0.571097	0.564501	0.565679	0.567591	0.571946	0.573263	0.571245	0.625563	0.608323	0.592245
0.00630957	0.695896	0.656833	0.620862	0.596457	0.585974	0.573652	0.566999	0.568156	0.570067	0.574415	0.57573	0.57371	0.628263	0.61094	0.594789
0.00645654	0.699497	0.659974	0.62374	0.599136	0.588595	0.576188	0.569459	0.570605	0.572511	0.576859	0.578161	0.576143	0.630929	0.613533	0.5973
0.00660693	0.703044	0.663073	0.626568	0.601796	0.591175	0.578687	0.5719	0.573037	0.574926	0.579271	0.580588	0.578544	0.633561	0.616092	0.599777
0.00676083	0.706559	0.666135	0.629369	0.604412	0.593725	0.581171	0.574313	0.575444	0.577321	0.581663	0.582969	0.580921	0.636169	0.61862	0.602243
0.00691831	0.710024	0.669166	0.632133	0.607029	0.596253	0.583611	0.576706	0.577825	0.579678	0.584031	0.585324	0.583283	0.638745	0.621142	0.604683
0.00707946	0.713435	0.672156	0.634857	0.609598	0.598752	0.586027	0.579078	0.580166	0.582021	0.586375	0.587669	0.585612	0.641307	0.623616	0.607086
0.00724436	0.716837	0.675129	0.637556	0.612142	0.601241	0.58842	0.58142	0.582493	0.584335	0.588706	0.589979	0.587924	0.643849	0.626074	0.609466
0.0074131	0.72019	0.678065	0.640229	0.614671	0.603696	0.59079	0.583748	0.584805	0.586626	0.591	0.592265	0.590203	0.646353	0.628514	0.611822
0.00758578	0.723506	0.680964	0.642878	0.617173	0.606115	0.593164	0.586047	0.587085	0.588896	0.593277	0.594539	0.592465	0.648853	0.630939	0.614166
0.00776247	0.726764	0.683856	0.645519	0.619639	0.608518	0.595486	0.588324	0.58934	0.59116	0.595533	0.596787	0.594703	0.651317	0.633328	0.616492
0.00794328	0.730012	0.686711	0.648116	0.62209	0.610905	0.597795	0.590579	0.591592	0.593401	0.597781	0.599013	0.596929	0.653758	0.635699	0.618793
0.00812831	0.733218	0.689546	0.650689	0.624519	0.613267	0.600084	0.592814	0.593815	0.595612	0.599998	0.601218	0.599133	0.656189	0.638051	0.621092
0.00831764	0.736386	0.692348	0.653257	0.626927	0.615611	0.602358	0.595028	0.596027	0.597804	0.602194	0.603395	0.601312	0.658592	0.64038	0.623367
0.00851138	0.739533	0.695135	0.655781	0.629319	0.617948	0.604613	0.597227	0.598213	0.599973	0.604371	0.605569	0.603495	0.660985	0.642692	0.625623
0.00870964	0.742651	0.697879	0.658306	0.631697	0.620257	0.606844	0.599405	0.600374	0.602138	0.606534	0.607733	0.60565	0.66337	0.644999	0.627861
0.00891251	0.745742	0.700631	0.660802	0.634058	0.622552	0.609069	0.601554	0.602521	0.604286	0.608676	0.609875	0.607787	0.665727	0.647284	0.630076
0.00912011	0.748807	0.703339	0.663282	0.636394	0.624832	0.611274	0.603702	0.604669	0.606403	0.610803	0.612013	0.609905	0.668077	0.649554	0.632291
0.00933254	0.751844	0.706037	0.665741	0.63873	0.627093	0.613459	0.605848	0.606792	0.608522	0.61292	0.614131	0.612006	0.670404	0.651815	0.634489
0.00954993	0.754861	0.7087	0.668193	0.641033	0.629348	0.615621	0.60797	0.608906	0.610631	0.615013	0.616233	0.614099	0.672733	0.654058	0.636671
0.00977237	0.757847	0.711366	0.670621	0.643328	0.631586	0.617786	0.610087	0.611009	0.612725	0.617107	0.618323	0.616188	0.675045	0.65629	0.638836
0.01	0.760801	0.713995	0.673026	0.64562	0.633807	0.619925	0.612187	0.613101	0.614807	0.619181	0.620398	0.618256	0.677334	0.658498	0.640986
0.0102329	0.763743	0.716608	0.675418	0.647882	0.63601	0.622054	0.614272	0.61518	0.616872	0.621239	0.622459	0.620303	0.679611	0.660707	0.643118
0.0104713	0.766649	0.719217	0.677793	0.650134	0.638205	0.624178	0.616336	0.617237	0.618929	0.623283	0.624514	0.622356	0.681867	0.662913	0.645243
0.0107152	0.769531	0.721801	0.680162	0.652368	0.640381	0.626283	0.618397	0.619294	0.620966	0.625316	0.626559	0.624387	0.684118	0.665107	0.647348
0.0109648	0.772414	0.724379	0.682514	0.654593	0.642553	0.628375	0.62044	0.621342	0.623	0.627344	0.628585	0.626411	0.686363	0.667289	0.649453
0.0112202	0.77527	0.726934	0.684867	0.656812	0.644709	0.630455	0.622469	0.623377	0.625014	0.629352	0.630604	0.628421	0.688588	0.669438	0.65154
0.0114815	0.77809	0.729472	0.687197	0.659009	0.646847	0.632517	0.624472	0.625382	0.627012	0.631353	0.632602	0.630421	0.690812	0.671575	0.65362
0.011749	0.780902	0.731987	0.689501	0.661189	0.648966	0.634565	0.626473	0.627371	0.628993	0.633339	0.634587	0.632407	0.693011	0.67371	0.655679
0.0120226	0.783691	0.7345	0.691797	0.663338	0.651063	0.636598	0.628474	0.629354	0.630965	0.63533	0.636558	0.634384	0.695184	0.675835	0.65773
0.0123027	0.786473	0.737014	0.694084	0.665477	0.653163	0.638611	0.630452	0.631334	0.632921	0.637296	0.638513	0.636333	0.697341	0.677938	0.659769
0.0125893	0.789234	0.739504	0.696364	0.667611	0.655239	0.640606	0.63242	0.633291	0.634871	0.639242	0.640456	0.638274	0.699484	0.680018	0.661793
0.0128825	0.791994	0.741974	0.698619	0.669727	0.657301	0.642606	0.634362	0.635233	0.636789	0.641174	0.642377	0.640201	0.701608	0.682084	0.663784
0.0131826	0.794727	0.74444	0.700871	0.67184	0.659331	0.644574	0.636298	0.637158	0.638697	0.643087	0.644286	0.642114	0.703711	0.684124	0.665763
0.0134896	0.797422	0.746887	0.703104	0.673946	0.661369	0.646518	0.638226	0.639062	0.640607	0.644976	0.646179	0.644007	0.705798	0.686141	0.667722
0.0138038	0.800121	0.749317	0.705314	0.676026	0.663395	0.648461	0.640139	0.640951	0.642501	0.64686	0.648059	0.645881	0.70788	0.688143	0.669671
0.0141254	0.802809	0.75173	0.707518	0.678097	0.6654	0.650385	0.642032	0.64283	0.644371	0.648733	0.649913	0.647742	0.709933	0.690119	0.671602
0.0144544	0.805457	0.754135	0.709719	0.680142	0.667385	0.6523	0.643913	0.644691	0.646216	0.650582	0.651748	0.649592	0.711965	0.692081	0.673498
0.0147911	0.808096	0.756516	0.711884	0.682173	0.669354	0.65419	0.645783	0.64654	0.648043	0.652412	0.653564	0.651412	0.713961	0.694025	0.675371
0.0151356	0.810718	0.758895	0.714036	0.68417	0.671315	0.656068	0.647624	0.648377	0.649855	0.654214	0.655379	0.653216	0.71595	0.695952	0.677228
0.0154882	0.813349	0.76126	0.716175	0.686167	0.673268	0.657933	0.649443	0.650192	0.651657	0.656002	0.657152	0.655007	0.71791	0.697848	0.679066
0.0158489	0.815958	0.763605	0.718298	0.688147	0.675183	0.659774	0.651244	0.651981	0.653431	0.657781	0.658904	0.656772	0.719856	0.699711	0.680882
0.0162181	0.81855	0.765946	0.720407	0.690108	0.67708	0.661612	0.653033	0.653752	0.655175	0.659534	0.66064	0.658516	0.721771	0.70156	0.682678
0.0165959	0.821108	0.768281	0.722505	0.692049	0.678961	0.663421	0.654811	0.655499	0.656893	0.661252	0.662357	0.660229	0.723673	0.703377	0.684435
0.0169824	0.823663	0.770591	0.724578	0.693965	0.680812	0.665205	0.656555	0.657221	0.658594	0.662955	0.664069	0.661907	0.725542	0.705187	0.686192
0.017378	0.826214	0.772881	0.726627	0.695855	0.682659	0.666974	0.658291	0.658929	0.660269	0.664637	0.665762	0.663571	0.727381	0.70697	0.687913
0.0177828	0.828731	0.775146	0.728666	0.697728	0.684493	0.66872	0.660025	0.660615	0.661927	0.666295	0.667423	0.665215	0.7292	0.708731	0.689602
0.018197	0.831232	0.777398	0.730689	0.699576	0.686296	0.670451	0.661724	0.662276	0.663556	0.667928	0.669056	0.666822	0.730988	0.710463	0.691268
0.0186209	0.833731	0.779642	0.732701	0.701412	0.688081	0.672158	0.663406	0.663923	0.665172	0.669537	0.670675	0.668423	0.732748	0.712154	0.692913
0.0190546	0.836207	0.781878	0.734698	0.703225	0.689854	0.673834	0.665064	0.665553	0.666747	0.67112	0.672253	0.669997	0.734497	0.713826	0.694525
0.0194984	0.838678	0.784086	0.736656	0.705032	0.6916	0.675492	0.666696	0.667157	0.668308	0.672669	0.673822	0.671556	0.736213	0.715478	0.696113
0.0199526	0.841127	0.786302	0.738597	0.706815	0.693326	0.677138	0.668315	0.668744	0.669852	0.674205	0.675353	0.673085	0.737889	0.717108	0.69767
0.0204174	0.843567	0.788502	0.740526	0.708578	0.695035	0.678767	0.669914	0.670302	0.671379	0.675719	0.67687	0.674606	0.739548	0.718706	0.699197
0.020893	0.845978	0.79069	0.742451	0.710328	0.696709	0.680386	0.671479	0.671834	0.672896	0.677217	0.678368	0.676092	0.74118	0.720275	0.700706
0.0213796	0.848373	0.792863	0.744361	0.712066	0.698362	0.681978	0.673033	0.673336	0.674389	0.678694	0.679845	0.677553	0.742773	0.721823	0.702202
0.0218776	0.850765	0.79502	0.746275	0.713785	0.700017	0.683542	0.674557	0.674838	0.675871	0.68015	0.681288	0.678997	0.744353	0.723341	0.703674
0.0223872	0.853125	0.797166	0.748164	0.715486	0.70165	0.685105	0.676067	0.676315	0.677336	0.681588	0.682708	0.680417	0.745922	0.72483	0.705122
0.0229087	0.855487	0.7993	0.75004	0.717175	0.703263	0.686645	0.677564	0.677779	0.678798	0.683003	0.684102	0.681821	0.747464	0.726296	0.706534
0.0234423	0.857842	0.801403	0.751902	0.718841	0.704886	0.688169	0.679047	0.679221	0.680225	0.684398	0.68547	0.683201	0.748976	0.727743	0.707937
0.0239883	0.860188	0.803508	0.753744	0.720492	0.706481	0.689682	0.68052	0.680642	0.68164	0.685758	0.68683	0.68457	0.750466	0.729164	0.709315
0.0245471	0.862511	0.805594	0.755572	0.722143	0.708071	0.691169	0.681979	0.682047	0.683039	0.687109	0.688177	0.685923	0.751941	0.730582	0.710676
0.0251189	0.864811	0.807672	0.757418	0.723784	0.709625	0.692653	0.683435	0.683438	0.684427	0.688443	0.689506	0.687266	0.753402	0.731976	0.712011
0.025704	0.867094	0.809716	0.759235	0.725415	0.711179	0.694129	0.684862	0.684823	0.685784	0.689769	0.690814	0.688593	0.754839	0.733364	0.713337
0.0263027	0.869367	0.811782	0.761054	0.727026	0.712726	0.695586	0.686292	0.686185	0.687125	0.691088	0.692118	0.689903	0.756264	0.734741	0.714652
0.0269153	0.871624	0.813833	0.762846	0.72863	0.714267	0.697037	0.687702	0.687536	0.68845	0.692379	0.693403	0.691211	0.757681	0.736098	0.715965
0.0275423	0.873852	0.815884	0.76462	0.730227	0.715798	0.698474	0.689109	0.688872	0.68977	0.693651	0.69468	0.692486	0.759096	0.737457	0.717258
0.0281838	0.876079	0.817912	0.766383	0.731817	0.717311	0.699907	0.690506	0.690218	0.691078	0.694922	0.695948	0.693749	0.760507	0.738797	0.718525
0.0288403	0.878301	0.819937	0.768149	0.733397	0.718814	0.701347	0.691896	0.691547	0.692369	0.69618	0.6972	0.695008	0.761898	0.740124	0.719785
0.0295121	0.880507	0.821956	0.7699	0.734979	0.720318	0.702774	0.693272	0.69287	0.693664	0.697416	0.698449	0.696264	0.76328	0.741437	0.72104
0.0301995	0.882686	0.823971	0.77163	0.73654	0.721818	0.704176	0.694636	0.694196	0.694955	0.698659	0.699697	0.697505	0.764663	0.74274	0.722287
0.030903	0.884843	0.825966	0.773374	0.73809	0.723305	0.705579	0.696003	0.695515	0.696228	0.699899	0.700939	0.698739	0.766038	0.744021	0.723531
0.0316228	0.887006	0.827949	0.775103	0.739643	0.724791	0.706978	0.697359	0.696827	0.697489	0.701126	0.702179	0.699969	0.767401	0.745302	0.724762
0.0323594	0.889134	0.829941	0.776834	0.741207	0.726271	0.708378	0.698715	0.698138	0.698743	0.702339	0.703413	0.701192	0.768752	0.746584	0.725983
0.0331131	0.89126	0.831922	0.778557	0.742749	0.727753	0.70979	0.70007	0.699448	0.699986	0.703546	0.704626	0.702415	0.770108	0.74787	0.727199
0.0338844	0.893375	0.833905	0.78029	0.744289	0.729224	0.711203	0.701441	0.700756	0.701224	0.704764	0.705849	0.703633	0.771459	0.749139	0.728411
0.0346737	0.895485	0.835876	0.782025	0.745829	0.730691	0.712588	0.702806	0.702057	0.702463	0.705982	0.707069	0.70485	0.772791	0.750404	0.729617
0.0354813	0.89756	0.837847	0.783754	0.747354	0.732168	0.713962	0.704157	0.703345	0.703693	0.707205	0.708271	0.706068	0.774127	0.751662	0.730825
0.0363078	0.899628	0.839807	0.785477	0.748889	0.733632	0.715334	0.7055	0.70462	0.704932	0.708401	0.70947	0.707269	0.775462	0.752915	0.732028
0.0371535	0.901705	0.841784	0.787217	0.75043	0.735107	0.716715	0.706842	0.705914	0.706166	0.709602	0.710662	0.708462	0.776788	0.754175	0.733247
0.0380189	0.903765	0.843751	0.788937	0.751971	0.736581	0.718088	0.708181	0.707206	0.7074	0.710801	0.711865	0.70965	0.778113	0.755412	0.734462
0.0389045	0.905813	0.845715	0.790653	0.753514	0.738037	0.719456	0.709521	0.708481	0.708629	0.712014	0.713056	0.710838	0.779445	0.756665	0.735662
0.0398107	0.907849	0.847666	0.792374	0.755044	0.739491	0.720819	0.71086	0.709763	0.709851	0.713225	0.714248	0.712032	0.78078	0.757917	0.736871
0.040738	0.909877	0.84963	0.7941	0.756571	0.740951	0.722205	0.712195	0.711053	0.711068	0.714432	0.715436	0.713223	0.7821	0.759155	0.73807
0.0416869	0.911872	0.851583	0.795821	0.758083	0.742408	0.723579	0.713529	0.71234	0.712292	0.715625	0.71661	0.714413	0.783424	0.760402	0.739267
0.042658	0.913865	0.85355	0.797542	0.759596	0.743867	0.724943	0.714864	0.713631	0.713523	0.71682	0.717791	0.715599	0.784754	0.761644	0.740456
0.0436516	0.915864	0.855499	0.799245	0.761125	0.745319	0.726293	0.716195	0.714911	0.71474	0.718021	0.718965	0.716782	0.786078	0.762863	0.74165
0.0446684	0.917826	0.857437	0.800951	0.762661	0.746778	0.727645	0.717518	0.716193	0.715956	0.719232	0.720145	0.717956	0.787395	0.764092	0.742832
0.0457088	0.91978	0.859384	0.802646	0.764185	0.74824	0.729015	0.718844	0.717474	0.717167	0.720437	0.721324	0.719131	0.788698	0.765323	0.744014
0.0467735	0.921714	0.86132	0.80435	0.765712	0.749701	0.730385	0.720157	0.718759	0.718385	0.72163	0.722504	0.720303	0.789996	0.766562	0.745208
0.047863	0.92365	0.863258	0.806052	0.767244	0.751149	0.731762	0.721457	0.720044	0.719604	0.722814	0.723692	0.721472	0.791283	0.767797	0.74639
0.0489779	0.925545	0.865193	0.807763	0.768777	0.752588	0.733131	0.722754	0.721327	0.720811	0.723998	0.724853	0.722624	0.792569	0.769034	0.747564
0.0501187	0.927409	0.867117	0.809457	0.7703	0.754036	0.734488	0.724051	0.722593	0.722018	0.725183	0.726009	0.723787	0.793851	0.770267	0.748746
0.0512861	0.929263	0.869048	0.811175	0.771811	0.75549	0.735841	0.72536	0.723855	0.723228	0.726362	0.727167	0.724971	0.795139	0.771512	0.749923
0.0524807	0.931112	0.870959	0.812886	0.773323	0.756938	0.737191	0.726661	0.725108	0.724437	0.727548	0.728331	0.72615	0.796419	0.77274	0.751104
0.0537032	0.93293	0.872863	0.8146	0.774846	0.758383	0.738534	0.727957	0.726372	0.725631	0.728738	0.729495	0.727335	0.79769	0.773973	0.752285
0.0549541	0.934716	0.874771	0.816298	0.776363	0.759808	0.739883	0.729263	0.727637	0.726832	0.72992	0.730647	0.728503	0.798968	0.775209	0.753469
0.0562341	0.93649	0.876659	0.817999	0.77788	0.761245	0.741232	0.730568	0.728895	0.728045	0.73109	0.731804	0.729682	0.800265	0.776425	0.754657
0.057544	0.93825	0.878575	0.819703	0.77939	0.762685	0.742577	0.731883	0.730168	0.729245	0.73227	0.732949	0.730859	0.801554	0.777634	0.755827
0.0588844	0.939987	0.880507	0.821396	0.780898	0.764144	0.74393	0.733195	0.731421	0.730449	0.733453	0.734079	0.732038	0.802832	0.778848	0.757012
0.060256	0.941715	0.882435	0.823092	0.782415	0.765598	0.745271	0.734488	0.732665	0.731655	0.734637	0.735235	0.733214	0.804097	0.780052	0.758205
0.0616595	0.943424	0.884337	0.824795	0.783933	0.767031	0.746596	0.735784	0.733911	0.732865	0.735813	0.736382	0.734396	0.805365	0.781264	0.759379
0.0630957	0.945102	0.886233	0.826479	0.785457	0.76846	0.747931	0.737081	0.735165	0.734075	0.73697	0.737532	0.735581	0.80663	0.782486	0.760549
0.0645654	0.946775	0.888122	0.82819	0.786961	0.769883	0.749272	0.738375	0.736422	0.735293	0.738123	0.738679	0.736748	0.807896	0.783694	0.76173
0.0660693	0.948415	0.890007	0.829902	0.788484	0.771327	0.750619	0.739673	0.737667	0.736496	0.739283	0.739823	0.737899	0.809137	0.784897	0.762899
0.0676083	0.950028	0.891856	0.831616	0.790008	0.772766	0.751966	0.740958	0.738921	0.737683	0.740444	0.740968	0.739046	0.810381	0.786092	0.764063
0.0691831	0.951627	0.893699	0.833309	0.791509	0.774199	0.753332	0.742257	0.740177	0.738867	0.741596	0.742106	0.740187	0.811617	0.787279	0.765219
0.0707946	0.953211	0.89553	0.834994	0.793005	0.77564	0.754689	0.743543	0.741432	0.740048	0.742743	0.743255	0.741327	0.812869	0.788459	0.766369
0.0724436	0.954748	0.897374	0.836674	0.794498	0.777103	0.756042	0.744812	0.742671	0.741258	0.743897	0.744408	0.742467	0.81412	0.789654	0.767532
0.074131	0.95626	0.899179	0.838366	0.796	0.778561	0.757381	0.746087	0.743906	0.742442	0.745063	0.745556	0.7436	0.815363	0.790843	0.7687
0.0758578	0.957755	0.901018	0.840047	0.7975	0.780009	0.758716	0.747363	0.745142	0.743616	0.746234	0.746683	0.744759	0.816626	0.792025	0.76986
0.0776247	0.959239	0.902864	0.841744	0.799004	0.781455	0.760036	0.748627	0.746389	0.744798	0.747403	0.747825	0.745916	0.817858	0.79319	0.771028
0.0794328	0.960687	0.904689	0.843435	0.800505	0.782909	0.76138	0.749891	0.74762	0.745984	0.748568	0.74896	0.747083	0.819085	0.794367	0.772194
0.0812831	0.962118	0.906492	0.84513	0.801998	0.784367	0.762724	0.751149	0.748852	0.747161	0.749722	0.750096	0.748239	0.820322	0.795535	0.773358
0.0831764	0.963542	0.908286	0.846813	0.803486	0.785821	0.764068	0.752416	0.750087	0.748328	0.750866	0.751235	0.749381	0.821559	0.796711	0.774508
0.0851138	0.964938	0.910099	0.848513	0.804969	0.787273	0.765406	0.753696	0.751313	0.749488	0.751999	0.752378	0.750517	0.822789	0.79787	0.77567
0.0870964	0.966293	0.911869	0.85023	0.806465	0.788732	0.766735	0.754973	0.752542	0.750664	0.753134	0.753506	0.751666	0.824012	0.799056	0.776815
0.0891251	0.967646	0.913623	0.85193	0.807952	0.790194	0.768063	0.756261	0.753781	0.75185	0.754286	0.754646	0.752821	0.825244	0.800229	0.777959
0.0912011	0.968978	0.915401	0.853639	0.809436	0.791655	0.769394	0.757537	0.755021	0.753024	0.755441	0.755787	0.753971	0.826484	0.801414	0.779103
0.0933254	0.970276	0.917172	0.855337	0.810913	0.793106	0.770731	0.758826	0.756264	0.75416	0.756602	0.756927	0.755115	0.827725	0.802579	0.780253
0.0954993	0.971562	0.918924	0.857041	0.812418	0.79455	0.772061	0.760087	0.757496	0.755314	0.757751	0.758075	0.75625	0.828982	0.80377	0.781392
0.0977237	0.972807	0.920646	0.858742	0.813937	0.795997	0.773394	0.761347	0.758752	0.756466	0.758894	0.759207	0.757398	0.830203	0.804957	0.782507
0.1	0.974008	0.922342	0.860424	0.815462	0.797454	0.774727	0.762612	0.759984	0.757631	0.760044	0.760332	0.758552	0.831439	0.806142	0.78362
0.102329	0.975209	0.924025	0.862119	0.816993	0.798893	0.776065	0.763894	0.761225	0.758783	0.761184	0.761453	0.759676	0.832641	0.807309	0.784739
0.104713	0.976377	0.925709	0.863808	0.818517	0.800343	0.777386	0.765172	0.762471	0.759912	0.762318	0.762579	0.760805	0.833856	0.808476	0.785869
0.107152	0.977508	0.927403	0.865491	0.820026	0.801788	0.778713	0.766448	0.763715	0.76105	0.763448	0.763703	0.761932	0.835066	0.809621	0.786983
0.109648	0.97857	0.929078	0.867184	0.821542	0.803256	0.780051	0.767719	0.764937	0.762191	0.764587	0.764802	0.763069	0.836283	0.810779	0.788098
0.112202	0.979635	0.930723	0.868876	0.823049	0.804712	0.78138	0.768982	0.766164	0.763338	0.765734	0.765918	0.76419	0.837495	0.811948	0.789233
0.114815	0.980669	0.932349	0.870555	0.82456	0.806152	0.782698	0.770223	0.767396	0.764496	0.766875	0.76702	0.765308	0.838704	0.813103	0.790357
0.11749	0.981661	0.933973	0.872235	0.826069	0.807593	0.784017	0.771481	0.768594	0.765639	0.768017	0.768116	0.76643	0.839916	0.814244	0.791478
0.120226	0.98264	0.9356	0.873903	0.827595	0.809035	0.785337	0.772724	0.769797	0.76679	0.769145	0.769227	0.767551	0.841103	0.815388	0.792582
0.123027	0.983585	0.937191	0.875563	0.829119	0.810484	0.786657	0.77398	0.771005	0.767928	0.77027	0.770349	0.768674	0.842295	0.816527	0.793669
0.125893	0.984492	0.938764	0.877213	0.830642	0.811949	0.787997	0.775228	0.772187	0.769086	0.771402	0.771469	0.769806	0.843501	0.817667	0.794783
0.128825	0.985388	0.940315	0.87887	0.832167	0.813407	0.789341	0.776477	0.773387	0.77026	0.77256	0.772598	0.770926	0.844702	0.818823	0.795879
0.131826	0.986256	0.941848	0.880517	0.833684	0.814871	0.790668	0.777715	0.774588	0.771424	0.773698	0.773728	0.772061	0.845905	0.819976	0.796978
0.134896	0.987088	0.943371	0.882175	0.835193	0.8163	0.791984	0.778961	0.775805	0.772577	0.774824	0.774843	0.77319	0.847079	0.821118	0.79809
0.138038	0.987894	0.944893	0.883816	0.836738	0.817724	0.793308	0.780206	0.777028	0.773727	0.775961	0.775961	0.77431	0.848285	0.822252	0.799221
0.141254	0.988648	0.946407	0.885463	0.838272	0.819172	0.794654	0.781439	0.778267	0.774893	0.777096	0.777078	0.775414	0.849489	0.82338	0.800342
0.144544	0.989381	0.94793	0.88711	0.8398	0.820649	0.795988	0.78268	0.779506	0.776041	0.778236	0.778185	0.776532	0.850692	0.824524	0.801443
0.147911	0.990101	0.949451	0.88876	0.841318	0.822114	0.797332	0.783932	0.780748	0.777197	0.779374	0.779288	0.777639	0.851915	0.82568	0.802543
0.151356	0.99082	0.950933	0.890387	0.842837	0.823568	0.798659	0.785185	0.781982	0.778363	0.780534	0.7804	0.778746	0.853102	0.826818	0.803786
0.154882	0.991491	0.952387	0.892	0.844365	0.82501	0.799987	0.786434	0.783226	0.779519	0.781693	0.781495	0.779851	0.854292	0.827954	0.804918
0.158489	0.992117	0.95382	0.893618	0.845875	0.826453	0.80134	0.787693	0.784459	0.780689	0.782838	0.782585	0.780969	0.855475	0.829096	0.806031
0.162181	0.992693	0.95525	0.895259	0.847391	0.827918	0.802711	0.788954	0.785678	0.781859	0.783981	0.783674	0.782096	0.856663	0.830249	0.80714
0.165959	0.993253	0.956688	0.896879	0.848907	0.829407	0.804053	0.790206	0.786906	0.783028	0.785093	0.78477	0.78321	0.857852	0.831397	0.808259
0.169824	0.993798	0.958086	0.898508	0.850409	0.83088	0.805388	0.791434	0.788099	0.784182	0.786214	0.785861	0.784316	0.859053	0.832553	0.809352
0.17378	0.994305	0.95945	0.900101	0.851914	0.832339	0.806735	0.792668	0.789318	0.785326	0.787349	0.78695	0.785427	0.860255	0.833728	0.810439
0.177828	0.99478	0.960778	0.901713	0.853415	0.833799	0.808068	0.793906	0.790502	0.786489	0.788479	0.788026	0.78654	0.861436	0.834882	0.811544
0.18197	0.99524	0.962092	0.903299	0.854924	0.835263	0.809358	0.795148	0.791665	0.787646	0.789623	0.789098	0.787633	0.862622	0.836016	0.812654
0.186209	0.995682	0.963384	0.904885	0.856433	0.836733	0.810659	0.796398	0.792826	0.788793	0.790777	0.790187	0.788714	0.863822	0.837168	0.81375
0.190546	0.996092	0.964636	0.906455	0.857954	0.838182	0.811971	0.797632	0.794006	0.789924	0.791895	0.791296	0.78979	0.864996	0.838309	0.814823
0.194984	0.996471	0.965901	0.908019	0.859479	0.839625	0.813278	0.79888	0.795185	0.791064	0.793012	0.792393	0.79088	0.866182	0.839461	0.815893
0.199526	0.996838	0.967182	0.909599	0.860991	0.841046	0.814586	0.80012	0.796366	0.792199	0.794112	0.793464	0.791972	0.86737	0.840605	0.816968
0.204174	0.997166	0.968416	0.911194	0.862519	0.842499	0.815889	0.801355	0.797537	0.793336	0.795222	0.794526	0.793062	0.868547	0.841762	0.818038
0.20893	0.997458	0.969609	0.912789	0.864039	0.843936	0.817186	0.802594	0.798704	0.794467	0.796331	0.795592	0.794158	0.869739	0.842905	0.819098
0.213796	0.997725	0.970798	0.914366	0.865555	0.845365	0.818503	0.803826	0.799864	0.795605	0.797432	0.796668	0.795257	0.870937	0.844048	0.820153
0.218776	0.997977	0.971964	0.915926	0.867086	0.846802	0.819796	0.805062	0.801025	0.796744	0.798544	0.79772	0.796332	0.872133	0.84518	0.82123
0.223872	0.998194	0.973091	0.917495	0.868622	0.848225	0.821109	0.806303	0.802214	0.797884	0.799663	0.798775	0.797416	0.873329	0.846305	0.822306
0.229087	0.9984	0.974216	0.919039	0.870149	0.849648	0.822429	0.807516	0.803415	0.799016	0.800798	0.799835	0.798498	0.874498	0.847418	0.823383
0.234423	0.998587	0.975337	0.920551	0.871689	0.851117	0.823774	0.808733	0.804583	0.800131	0.801915	0.800894	0.799586	0.875661	0.848518	0.824464
0.239883	0.998757	0.976407	0.922063	0.873243	0.852581	0.825111	0.809976	0.805762	0.801256	0.80303	0.801963	0.800672	0.876839	0.849661	0.825537
0.245471	0.998908	0.977458	0.923579	0.874788	0.854051	0.826428	0.811263	0.806943	0.802386	0.804137	0.803032	0.801747	0.87801	0.850783	0.826619
0.251189	0.999043	0.978488	0.925077	0.876314	0.855511	0.827751	0.812512	0.808117	0.803512	0.805254	0.804111	0.802825	0.879184	0.85188	0.827695
0.25704	0.99917	0.979474	0.926592	0.877803	0.856965	0.829094	0.813743	0.809277	0.804627	0.806354	0.805175	0.803916	0.880351	0.852973	0.828776
0.263027	0.999283	0.980471	0.9281	0.879296	0.858421	0.830423	0.814967	0.810452	0.805739	0.807442	0.806249	0.805011	0.881516	0.854049	0.829859
0.269153	0.999382	0.981448	0.929595	0.880801	0.859863	0.831741	0.816207	0.811615	0.806874	0.808529	0.807302	0.806096	0.882698	0.855161	0.830918
0.275423	0.999457	0.982368	0.931075	0.882312	0.861305	0.833062	0.81744	0.812774	0.807984	0.809619	0.808357	0.807134	0.883854	0.856277	0.831965
0.281838	0.999527	0.983267	0.932564	0.883817	0.862766	0.83439	0.818666	0.81395	0.809105	0.81067	0.809389	0.808187	0.885016	0.857369	0.833025
0.288403	0.999594	0.984148	0.934048	0.885333	0.864233	0.835713	0.819899	0.815125	0.810239	0.811746	0.810442	0.809234	0.886171	0.858453	0.834096
0.295121	0.999654	0.985005	0.935527	0.886866	0.865671	0.837044	0.821139	0.816281	0.811385	0.812825	0.811478	0.810308	0.887331	0.859564	0.835147
0.301995	0.9997	0.985834	0.937004	0.888355	0.867106	0.838367	0.822382	0.817448	0.8125	0.813919	0.812497	0.811368	0.8885	0.860632	0.836165
0.30903	0.999736	0.986621	0.93847	0.889866	0.868556	0.839701	0.823594	0.818608	0.813623	0.81502	0.813568	0.812451	0.889626	0.861726	0.83718
0.316228	0.999764	0.9874	0.939904	0.891364	0.869979	0.841024	0.824827	0.819768	0.814736	0.816097	0.814643	0.813548	0.890776	0.862829	0.838199
0.323594	0.999792	0.988162	0.941321	0.892862	0.871398	0.842342	0.826039	0.820976	0.815819	0.817168	0.815695	0.814632	0.891897	0.863908	0.839242
0.331131	0.999815	0.988884	0.942711	0.894335	0.872821	0.843684	0.82727	0.82216	0.81694	0.818243	0.816762	0.815695	0.893012	0.864995	0.840289
0.338844	0.999837	0.98958	0.944103	0.895766	0.874235	0.844993	0.828515	0.823336	0.818055	0.819314	0.81783	0.816762	0.894146	0.866096	0.841321
0.346737	0.999855	0.990257	0.945519	0.897203	0.875653	0.846285	0.829729	0.82455	0.819129	0.820404	0.818906	0.817818	0.895275	0.867203	0.842372
0.354813	0.999868	0.9909	0.946941	0.898639	0.877056	0.847596	0.830961	0.825735	0.820228	0.821486	0.819973	0.818896	0.896397	0.868305	0.843438
0.363078	0.999879	0.991561	0.948305	0.900085	0.878482	0.848892	0.832206	0.826892	0.821342	0.822591	0.821068	0.819975	0.897515	0.869384	0.844465
0.371535	0.99989	0.992192	0.949673	0.901521	0.879914	0.850175	0.833473	0.828051	0.822438	0.823684	0.82214	0.821042	0.898666	0.870452	0.84549
0.380189	0.999896	0.992754	0.951019	0.902977	0.881321	0.851463	0.834711	0.829222	0.823565	0.824749	0.823208	0.822132	0.899828	0.871509	0.846531
0.389045	0.9999	0.993275	0.952315	0.904455	0.882707	0.85275	0.835964	0.830405	0.824686	0.825797	0.824266	0.823193	0.90099	0.872561	0.84756
0.398107	0.999901	0.99378	0.953631	0.905905	0.884115	0.854046	0.837236	0.831581	0.825829	0.826857	0.82531	0.824274	0.90216	0.873632	0.848568
0.40738	0.999904	0.994277	0.95496	0.907346	0.885558	0.855348	0.838498	0.832777	0.826979	0.827937	0.826406	0.825347	0.903324	0.874699	0.849587
0.416869	0.999906	0.994761	0.956229	0.908766	0.887012	0.856647	0.839738	0.83396	0.828106	0.829027	0.827518	0.826397	0.904468	0.875774	0.850612
0.42658	0.999908	0.995203	0.957489	0.910205	0.888433	0.857924	0.840999	0.835129	0.829191	0.830071	0.828593	0.827487	0.905589	0.876853	0.85162
0.436516	0.999909	0.995617	0.958741	0.911652	0.889826	0.859234	0.842233	0.836281	0.830268	0.831161	0.829675	0.828566	0.906716	0.877948	0.852663
0.446684	0.999909	0.996002	0.959975	0.91312	0.891253	0.860562	0.84351	0.837478	0.831332	0.832222	0.83073	0.829622	0.907832	0.879014	0.853703
0.457088	0.999909	0.996344	0.9612	0.91458	0.892652	0.861876	0.844815	0.838639	0.832425	0.833283	0.8318	0.830673	0.90895	0.880091	0.85475
0.467735	0.999909	0.996668	0.962416	0.916056	0.894097	0.863176	0.846099	0.839819	0.833532	0.834348	0.832872	0.831709	0.910028	0.881176	0.855805
0.47863	0.999909	0.996996	0.96361	0.917455	0.895518	0.864481	0.84737	0.840986	0.834671	0.835385	0.833942	0.832774	0.911113	0.882277	0.856859
0.489779	0.99991	0.9973	0.964756	0.918854	0.896966	0.865805	0.848611	0.842184	0.835756	0.836446	0.835017	0.833824	0.912166	0.883374	0.857924
0.501187	0.99991	0.997565	0.965876	0.920227	0.898391	0.867168	0.849819	0.843381	0.836878	0.837481	0.836067	0.834835	0.91329	0.884456	0.85897
0.512861	0.99991	0.997804	0.96701	0.921639	0.899806	0.868504	0.851071	0.844558	0.837999	0.838494	0.837093	0.835839	0.914389	0.885516	0.860012
0.524807	0.99991	0.998036	0.968137	0.923064	0.90121	0.869838	0.852294	0.845773	0.839114	0.839489	0.838148	0.836822	0.915477	0.886585	0.861062
0.537032	0.99991	0.998246	0.969212	0.924454	0.902592	0.871166	0.85356	0.847012	0.840244	0.840515	0.839195	0.837829	0.916546	0.887662	0.862114
0.549541	0.99991	0.998425	0.970272	0.925896	0.903977	0.872442	0.854794	0.848217	0.841337	0.841554	0.840235	0.838836	0.917636	0.888746	0.863153
0.562341	0.99991	0.998587	0.971308	0.927314	0.905357	0.873765	0.856047	0.849392	0.84245	0.842625	0.841252	0.839872	0.918729	0.889813	0.864169
0.57544	0.99991	0.998747	0.972332	0.928703	0.906725	0.875087	0.857306	0.850574	0.843577	0.843654	0.842284	0.840916	0.919818	0.890862	0.865185
0.588844	0.999911	0.998901	0.973354	0.93004	0.908128	0.87641	0.858542	0.851751	0.844697	0.844664	0.843323	0.84194	0.920897	0.891907	0.866168
0.60256	0.999913	0.999039	0.974378	0.931418	0.909544	0.877732	0.859789	0.852897	0.845829	0.845699	0.844339	0.842965	0.921958	0.89294	0.867156
0.616595	0.999913	0.999165	0.975417	0.932775	0.91093	0.879053	0.861083	0.85409	0.846967	0.846756	0.845392	0.844007	0.923006	0.894004	0.868165
0.630957	0.999914	0.999263	0.976408	0.934121	0.912351	0.880383	0.862348	0.855239	0.848099	0.847815	0.846413	0.845051	0.924048	0.895046	0.869178
0.645654	0.999914	0.999354	0.977397	0.935474	0.913741	0.881733	0.86362	0.856372	0.849217	0.848855	0.84747	0.846113	0.925103	0.8961	0.870213
0.660693	0.999914	0.99943	0.978365	0.936823	0.915142	0.883096	0.864902	0.857492	0.850312	0.849897	0.848536	0.847179	0.926226	0.897157	0.871233
0.676083	0.999915	0.999496	0.979295	0.938138	0.916509	0.884432	0.866196	0.858648	0.851424	0.850932	0.849564	0.848242	0.927294	0.898206	0.872232
0.691831	0.999915	0.999554	0.980221	0.939437	0.917894	0.885768	0.867442	0.859867	0.852551	0.851996	0.850587	0.849281	0.928349	0.899249	0.87326
0.707946	0.999916	0.99961	0.981108	0.940706	0.919329	0.887102	0.868707	0.861046	0.853673	0.853081	0.851632	0.850278	0.929419	0.900283	0.874252
0.724436	0.999916	0.99966	0.981999	0.942005	0.920723	0.888416	0.869991	0.86225	0.854847	0.854151	0.852642	0.85129	0.93054	0.901338	0.875224
0.74131	0.999916	0.999702	0.98286	0.943266	0.922136	0.889756	0.871297	0.863446	0.855998	0.855246	0.853691	0.852312	0.931622	0.902409	0.876228
0.758578	0.999917	0.999736	0.983664	0.944542	0.923581	0.891074	0.872602	0.864581	0.857142	0.856325	0.854761	0.853344	0.932672	0.903465	0.877233
0.776247	0.999917	0.999764	0.984449	0.945801	0.924951	0.892358	0.87392	0.865767	0.858258	0.857376	0.855822	0.854369	0.933737	0.904513	0.878253
0.794328	0.999918	0.999788	0.985216	0.947046	0.926324	0.893673	0.875248	0.866984	0.85941	0.858426	0.856866	0.855422	0.934811	0.905563	0.879291
0.812831	0.999918	0.999807	0.985972	0.948287	0.927634	0.894941	0.876568	0.868198	0.860567	0.859527	0.857908	0.856472	0.935907	0.906623	0.880309
0.831764	0.99992	0.999823	0.98673	0.949505	0.92897	0.89628	0.87792	0.869422	0.861733	0.860532	0.858915	0.857537	0.93698	0.907669	0.881327
0.851138	0.99992	0.999836	0.987448	0.950733	0.930323	0.897586	0.879254	0.870682	0.862867	0.861632	0.859955	0.858624	0.938035	0.908737	0.882387
0.870964	0.99992	0.999842	0.988132	0.952024	0.931689	0.898903	0.880547	0.871924	0.864002	0.862691	0.860968	0.859711	0.939089	0.909804	0.883441
0.891251	0.99992	0.999847	0.988809	0.95326	0.933009	0.90022	0.881849	0.873172	0.865097	0.863769	0.86203	0.860756	0.940147	0.910839	0.884497
0.912011	0.99992	0.999854	0.989482	0.954495	0.93438	0.901503	0.883162	0.874425	0.866196	0.864864	0.863076	0.861806	0.941192	0.911883	0.88551
0.933254	0.999921	0.999858	0.99012	0.955731	0.935724	0.902792	0.884482	0.875693	0.8673	0.865941	0.864094	0.862828	0.942223	0.912972	0.886531
0.954993	0.999921	0.999862	0.990718	0.956956	0.937029	0.904065	0.885759	0.876923	0.868375	0.86702	0.865129	0.863885	0.94328	0.914063	0.887541
0.977237	0.999921	0.999864	0.991316	0.95815	0.938323	0.905311	0.887023	0.878161	0.869471	0.868123	0.866154	0.864897	0.94433	0.915124	0.888563
1	0.999922	0.999865	0.991894	0.959338	0.939622	0.906623	0.888309	0.87944	0.870587	0.869208	0.867237	0.865949	0.945428	0.916186	0.889543
1.02329	0.999922	0.999867	0.992455	0.960517	0.940927	0.907945	0.889609	0.880682	0.871748	0.870305	0.86831	0.867002	0.946475	0.917242	0.890509
1.04713	0.999923	0.99987	0.992995	0.961664	0.942252	0.909217	0.890939	0.881888	0.872924	0.871372	0.869373	0.868013	0.947555	0.918273	0.891492
1.07152	0.999923	0.999871	0.993515	0.962867	0.943598	0.9105	0.892307	0.883071	0.874029	0.872468	0.870401	0.869053	0.948626	0.91935	0.892516
1.09648	0.999923	0.999871	0.994007	0.964006	0.944897	0.911794	0.893604	0.884222	0.87514	0.873603	0.871436	0.870057	0.949678	0.920431	0.893524
1.12202	0.999923	0.999872	0.994465	0.965176	0.94619	0.913145	0.894945	0.88541	0.87627	0.874753	0.872524	0.87112	0.950707	0.921484	0.89449
1.14815	0.999924	0.999873	0.994867	0.966309	0.947524	0.914464	0.896275	0.886629	0.8774	0.875859	0.873573	0.872137	0.951773	0.922492	0.895441
1.1749	0.999925	0.999873	0.995252	0.967431	0.948839	0.915765	0.897641	0.887902	0.878576	0.876942	0.874627	0.873148	0.952824	0.923512	0.896436
1.20226	0.999925	0.999873	0.99565	0.968487	0.950115	0.917042	0.899001	0.889186	0.879696	0.877997	0.875697	0.87412	0.95389	0.924532	0.897439
1.23027	0.999925	0.999873	0.996017	0.969553	0.951362	0.918327	0.900381	0.890434	0.880803	0.879027	0.876734	0.875157	0.954924	0.925545	0.898443
1.25893	0.999925	0.999873	0.996382	0.970648	0.952615	0.919628	0.901778	0.891645	0.881906	0.8801	0.877773	0.876237	0.955908	0.92655	0.899423
1.28825	0.999925	0.999873	0.996704	0.97165	0.953845	0.920909	0.903134	0.892847	0.883029	0.881162	0.878846	0.877256	0.956922	0.927589	0.900394
1.31826	0.999926	0.999873	0.997038	0.972636	0.955071	0.922139	0.904454	0.894059	0.88417	0.882192	0.879884	0.878275	0.957901	0.928627	0.90136
1.34896	0.999927	0.999875	0.997345	0.973658	0.956279	0.923407	0.905788	0.895265	0.885318	0.88324	0.880966	0.879342	0.958914	0.929647	0.902303
1.38038	0.999927	0.999875	0.997611	0.974645	0.957496	0.924704	0.907098	0.896481	0.88644	0.884321	0.881988	0.880416	0.959934	0.93065	0.903307
1.41254	0.999928	0.999878	0.997882	0.975614	0.95867	0.925991	0.908426	0.89766	0.887582	0.885444	0.883063	0.881507	0.960958	0.931659	0.904303
1.44544	0.999928	0.999879	0.998126	0.976599	0.959844	0.927291	0.909784	0.898861	0.888704	0.886526	0.884126	0.882569	0.961963	0.932715	0.905312
1.47911	0.999928	0.999879	0.998321	0.977578	0.960952	0.928551	0.911163	0.900052	0.88982	0.887595	0.885183	0.883636	0.962944	0.93375	0.90631
1.51356	0.999928	0.999879	0.998511	0.978502	0.962077	0.92982	0.912535	0.901247	0.89094	0.888705	0.886244	0.88472	0.963929	0.934787	0.907311
1.54882	0.999928	0.999879	0.998704	0.979366	0.963227	0.931053	0.913824	0.902482	0.892058	0.889752	0.887306	0.885841	0.96488	0.93585	0.908365
1.58489	0.999929	0.99988	0.99886	0.980256	0.964326	0.932322	0.915066	0.903672	0.893225	0.8908	0.888316	0.886937	0.965845	0.936867	0.909376
1.62181	0.99993	0.999882	0.99901	0.981096	0.965399	0.93357	0.916357	0.904925	0.894382	0.891846	0.889358	0.888046	0.966761	0.93791	0.910429
1.65959	0.99993	0.999885	0.999137	0.981919	0.966508	0.934798	0.91771	0.906097	0.895522	0.892927	0.890431	0.889139	0.967695	0.938907	0.911487
1.69824	0.99993	0.999886	0.999235	0.982777	0.967585	0.93602	0.919054	0.907268	0.896677	0.894007	0.891505	0.890219	0.96864	0.939926	0.912514
1.7378	0.999931	0.999887	0.999341	0.98358	0.968687	0.93726	0.920384	0.908522	0.897833	0.89509	0.892567	0.891224	0.969495	0.940927	0.913498
1.77828	0.999932	0.999888	0.999421	0.984353	0.969799	0.938496	0.92175	0.909753	0.899023	0.896169	0.893609	0.892285	0.970414	0.941904	0.914504
1.8197	0.999932	0.999889	0.99949	0.985135	0.970844	0.939684	0.923033	0.910961	0.900224	0.897218	0.894643	0.893349	0.971322	0.942895	0.915506
1.86209	0.999932	0.999891	0.999552	0.985893	0.971876	0.940919	0.924256	0.912158	0.901392	0.898256	0.895641	0.89443	0.972242	0.9439	0.916551
1.90546	0.999933	0.999892	0.999603	0.986609	0.972881	0.942196	0.92553	0.913367	0.902555	0.899331	0.896705	0.895498	0.97314	0.944876	0.917605
1.94984	0.999934	0.999892	0.999651	0.987292	0.973898	0.943393	0.926808	0.914582	0.903746	0.900383	0.89779	0.896571	0.974039	0.945845	0.918676
1.99526	0.999934	0.999893	0.999704	0.987968	0.974877	0.944617	0.928063	0.915762	0.904913	0.901394	0.898876	0.897683	0.974888	0.946855	0.919711
2.04174	0.999934	0.999894	0.999739	0.988608	0.975822	0.945845	0.929327	0.916931	0.906057	0.902447	0.899982	0.898817	0.975749	0.947804	0.920713
2.0893	0.999935	0.999895	0.999774	0.989271	0.976747	0.947076	0.930607	0.918082	0.907192	0.903509	0.901126	0.899859	0.976599	0.948782	0.921706
2.13796	0.999937	0.999896	0.999799	0.989921	0.977641	0.948281	0.931795	0.919267	0.908313	0.90453	0.902256	0.900936	0.977407	0.949733	0.922682
2.18776	0.999937	0.999897	0.999823	0.990572	0.978555	0.949448	0.933027	0.920445	0.909463	0.905552	0.903337	0.902002	0.978209	0.950722	0.923681
2.23872	0.999938	0.999899	0.999842	0.991164	0.979433	0.950629	0.934322	0.921564	0.9106	0.906615	0.904507	0.903041	0.979006	0.951688	0.924706
2.29087	0.999939	0.999899	0.999849	0.991736	0.980299	0.951802	0.935597	0.922719	0.911714	0.907669	0.905601	0.904165	0.979806	0.952665	0.925719
2.34423	0.999939	0.999899	0.99986	0.992267	0.981123	0.952988	0.936771	0.923888	0.912845	0.908683	0.906673	0.905257	0.980558	0.953649	0.926749
2.39883	0.999941	0.999901	0.99987	0.992842	0.981922	0.954154	0.938066	0.925051	0.913995	0.90971	0.907734	0.90633	0.981344	0.954583	0.927767
2.45471	0.999941	0.999901	0.999881	0.993379	0.982758	0.955307	0.939325	0.926153	0.915159	0.910768	0.90882	0.907444	0.982116	0.955518	0.928755
2.51189	0.999942	0.999903	0.999888	0.993899	0.983555	0.956419	0.940557	0.927257	0.916305	0.911885	0.90989	0.908561	0.982842	0.956489	0.929717
2.5704	0.999942	0.999904	0.999889	0.994343	0.984295	0.95752	0.941779	0.928399	0.917448	0.912949	0.910954	0.909652	0.983544	0.957478	0.930657
2.63027	0.999942	0.999905	0.99989	0.994779	0.985045	0.958648	0.943015	0.92953	0.918584	0.913989	0.912017	0.910687	0.984243	0.95845	0.931604
2.69153	0.999943	0.999906	0.999892	0.995168	0.985786	0.959816	0.944214	0.930685	0.919741	0.915082	0.913035	0.911752	0.984989	0.959413	0.932506
2.75423	0.999943	0.999908	0.999894	0.995548	0.9865	0.960897	0.945405	0.931797	0.920954	0.916149	0.914102	0.912837	0.98571	0.960368	0.933464
2.81838	0.999944	0.999909	0.999894	0.99594	0.987146	0.961981	0.946608	0.932892	0.922144	0.917207	0.915152	0.913954	0.986393	0.961261	0.934366
2.88403	0.999945	0.999909	0.999897	0.996282	0.987848	0.963095	0.947815	0.93398	0.923304	0.918279	0.916205	0.915045	0.987041	0.962164	0.935269
2.95121	0.999945	0.999909	0.999899	0.996612	0.988513	0.964163	0.948968	0.935083	0.92449	0.919383	0.917281	0.91609	0.987699	0.963066	0.936217
3.01995	0.999946	0.999911	0.999899	0.996938	0.98918	0.965241	0.950092	0.936195	0.925677	0.920455	0.918336	0.917144	0.988342	0.963985	0.937167
3.0903	0.999946	0.999911	0.999901	0.99722	0.98986	0.966289	0.951263	0.93732	0.926858	0.921501	0.919407	0.918184	0.988994	0.964904	0.938097
3.16228	0.999946	0.999912	0.999903	0.997502	0.990432	0.967328	0.952403	0.938426	0.928035	0.922519	0.920428	0.91922	0.989631	0.96587	0.93908
3.23594	0.999947	0.999913	0.999906	0.997739	0.991004	0.968375	0.953556	0.939477	0.929155	0.923608	0.921461	0.920269	0.990263	0.966754	0.940072
3.31131	0.999948	0.999915	0.999907	0.997958	0.991564	0.969368	0.954709	0.940553	0.930327	0.924612	0.922473	0.921325	0.990848	0.967643	0.940979
3.38844	0.999948	0.999916	0.999909	0.998206	0.992088	0.970379	0.955846	0.941622	0.93148	0.925626	0.923458	0.922411	0.991382	0.968546	0.941929
3.46737	0.999949	0.999918	0.99991	0.998417	0.992622	0.971472	0.956908	0.942726	0.932602	0.926655	0.92443	0.923563	0.991911	0.969483	0.942838
3.54813	0.999951	0.999918	0.999911	0.998635	0.993137	0.972498	0.95794	0.943797	0.933735	0.927714	0.925431	0.924684	0.992413	0.970399	0.943769
3.63078	0.999954	0.999919	0.999911	0.998829	0.993609	0.973499	0.958976	0.94497	0.934823	0.928776	0.926437	0.925755	0.992953	0.97128	0.944646
3.71535	0.999954	0.999922	0.999911	0.99898	0.994087	0.974513	0.960009	0.946051	0.935934	0.929839	0.927418	0.926819	0.993494	0.972151	0.945556
3.80189	0.999955	0.999922	0.999913	0.999109	0.994519	0.975502	0.961025	0.947174	0.93709	0.93088	0.928469	0.927924	0.994022	0.973	0.946493
3.89045	0.999955	0.999923	0.999914	0.999247	0.994928	0.976431	0.962095	0.948247	0.938256	0.931926	0.929515	0.929009	0.994504	0.973891	0.94738
3.98107	0.999955	0.999924	0.999915	0.999352	0.995338	0.977311	0.963102	0.949344	0.939392	0.932939	0.930558	0.93012	0.994964	0.974718	0.948263
4.0738	0.999955	0.999926	0.999917	0.999456	0.995685	0.978158	0.964121	0.950441	0.94055	0.933914	0.931568	0.931244	0.995407	0.975513	0.949169
4.16869	0.999958	0.999926	0.99992	0.999513	0.996074	0.979012	0.96515	0.951528	0.941676	0.934899	0.932565	0.932359	0.995826	0.976311	0.950037
4.2658	0.999958	0.99993	0.999922	0.999583	0.996426	0.979865	0.966126	0.952557	0.942863	0.935858	0.933601	0.93349	0.996177	0.977109	0.950969
4.36516	0.99996	0.99993	0.999922	0.999655	0.99674	0.980708	0.967141	0.953576	0.943932	0.936799	0.934659	0.934613	0.996546	0.977934	0.951888
4.46684	0.999961	0.99993	0.999922	0.999694	0.997028	0.981609	0.968145	0.95461	0.94496	0.937806	0.935679	0.935678	0.996891	0.978737	0.952784
4.57088	0.999961	0.999934	0.999924	0.999733	0.997335	0.982525	0.969178	0.955611	0.945968	0.938785	0.936737	0.93672	0.997208	0.979557	0.953681
4.67735	0.999962	0.999936	0.999924	0.999775	0.997615	0.983386	0.970202	0.956687	0.947034	0.939804	0.937824	0.937782	0.997507	0.98034	0.954606
4.7863	0.999962	0.999938	0.999926	0.999809	0.997894	0.984143	0.971195	0.957736	0.948071	0.940778	0.938838	0.93885	0.997779	0.981104	0.95554
4.89779	0.999962	0.999941	0.999927	0.999825	0.998119	0.984865	0.972113	0.958778	0.949144	0.941817	0.939869	0.939996	0.998026	0.98189	0.956503
5.01187	0.999962	0.999941	0.999928	0.999838	0.998307	0.985577	0.973006	0.959752	0.950171	0.942818	0.940964	0.941141	0.998299	0.982693	0.957482
5.12861	0.999962	0.999941	0.999932	0.999854	0.99848	0.98628	0.97394	0.960669	0.951194	0.94386	0.942074	0.942227	0.998513	0.983469	0.958336
5.24807	0.999963	0.999942	0.999933	0.999862	0.998671	0.986999	0.974919	0.961632	0.952235	0.944847	0.94314	0.943325	0.998708	0.984262	0.959252
5.37032	0.999964	0.999943	0.999934	0.999873	0.99885	0.987676	0.975782	0.962652	0.953257	0.945873	0.944165	0.94436	0.998868	0.984986	0.9601
5.49541	0.999965	0.999945	0.999935	0.999882	0.999015	0.988329	0.976645	0.963664	0.954213	0.94687	0.945208	0.945405	0.999036	0.985693	0.960935
5.62341	0.999965	0.999946	0.999938	0.9999	0.999181	0.988972	0.977524	0.964693	0.95512	0.947901	0.946292	0.946421	0.999176	0.986432	0.961719
5.7544	0.999965	0.999947	0.999939	0.999916	0.999261	0.989591	0.978387	0.965706	0.956053	0.948911	0.947298	0.947439	0.999292	0.987143	0.962486
5.88844	0.999966	0.999947	0.999941	0.999918	0.999359	0.99019	0.979276	0.9667	0.957098	0.94994	0.948284	0.948453	0.999395	0.987845	0.963283
6.0256	0.999967	0.999951	0.999941	0.999922	0.999451	0.990721	0.980124	0.967686	0.958133	0.950931	0.949344	0.949467	0.999491	0.988524	0.964115
6.16595	0.999968	0.999951	0.999943	0.999923	0.999528	0.991271	0.980898	0.968601	0.959087	0.951976	0.950403	0.950488	0.999569	0.989152	0.964894
6.30957	0.999969	0.999953	0.999944	0.999928	0.999592	0.991798	0.981656	0.969529	0.96001	0.953006	0.951416	0.951477	0.999651	0.989754	0.965736
6.45654	0.999969	0.999954	0.999948	0.99993	0.999642	0.992277	0.982375	0.970499	0.960879	0.954053	0.952433	0.952506	0.999716	0.990343	0.966457
6.60693	0.999969	0.999955	0.999949	0.999933	0.999681	0.992767	0.983062	0.971407	0.961755	0.955083	0.953464	0.953467	0.999761	0.990928	0.967214
6.76083	0.999969	0.999957	0.99995	0.999933	0.999726	0.99328	0.983781	0.972343	0.962683	0.956147	0.954562	0.954432	0.999799	0.991499	0.968001
6.91831	0.999969	0.999959	0.99995	0.999934	0.999761	0.993722	0.9845	0.973242	0.963554	0.957142	0.955584	0.955344	0.999826	0.992069	0.968795
7.07946	0.99997	0.99996	0.999952	0.999935	0.999785	0.994209	0.985188	0.974097	0.964456	0.958145	0.956585	0.956248	0.999847	0.992555	0.969511
7.24436	0.999971	0.999962	0.999952	0.999936	0.99981	0.9947	0.985834	0.975006	0.965342	0.959083	0.957541	0.957147	0.999877	0.993049	0.970257
7.4131	0.999974	0.999963	0.999952	0.999939	0.999835	0.995113	0.986464	0.975883	0.966243	0.960071	0.958477	0.958102	0.999891	0.993591	0.971037
7.58578	0.999974	0.999964	0.999954	0.999941	0.999864	0.995465	0.987126	0.976722	0.967128	0.961045	0.959454	0.959028	0.999908	0.994055	0.97176
7.76247	0.999974	0.999964	0.999956	0.999944	0.999884	0.995807	0.987789	0.977556	0.967993	0.961959	0.960421	0.959923	0.999913	0.994555	0.972409
7.94328	0.999975	0.999964	0.999958	0.999948	0.999898	0.996075	0.98848	0.978454	0.968871	0.962915	0.961365	0.960858	0.999917	0.995006	0.973096
8.12831	0.999975	0.999966	0.99996	0.999949	0.999909	0.99636	0.989132	0.979244	0.96969	0.963804	0.962367	0.961788	0.999925	0.995423	0.973762
8.31764	0.999976	0.999968	0.999961	0.999953	0.999917	0.996639	0.989696	0.980034	0.970482	0.964674	0.963315	0.962688	0.999927	0.995841	0.974418
8.51138	0.999977	0.999969	0.999963	0.999955	0.999923	0.99692	0.990221	0.980789	0.971375	0.965547	0.964221	0.963546	0.999928	0.996208	0.975089
8.70964	0.999978	0.99997	0.999963	0.999957	0.999926	0.997218	0.990778	0.981463	0.97221	0.966476	0.965122	0.964463	0.999934	0.996529	0.975724
8.91251	0.999978	0.999971	0.999965	0.999958	0.999934	0.997465	0.991329	0.982138	0.97305	0.967435	0.966043	0.965345	0.99994	0.996855	0.976323
9.12011	0.999978	0.999971	0.999966	0.999962	0.999942	0.997692	0.991796	0.982791	0.973838	0.968357	0.96689	0.966218	0.999942	0.997231	0.976934
9.33254	0.999978	0.999973	0.999969	0.999963	0.999946	0.99791	0.992284	0.983481	0.974616	0.969289	0.967743	0.967063	0.999943	0.997569	0.977544
9.54993	0.999979	0.999974	0.999971	0.999963	0.999948	0.998083	0.992746	0.984138	0.975408	0.970135	0.968621	0.967927	0.999943	0.997891	0.978165
9.77237	0.99998	0.999974	0.999973	0.999963	0.99995	0.998311	0.993216	0.984755	0.976176	0.971017	0.96946	0.968794	0.999947	0.998147	0.978749
10	0.999982	0.999974	0.999975	0.999965	0.999956	0.998514	0.99368	0.985421	0.976964	0.971935	0.970256	0.96958	0.999948	0.998297	0.979284
10.2329	0.999983	0.999976	0.999976	0.999965	0.999958	0.998624	0.994129	0.986015	0.977723	0.972865	0.971017	0.970398	0.999951	0.998482	0.97979
10.4713	0.999984	0.999976	0.999978	0.999965	0.999959	0.998768	0.994521	0.986557	0.978476	0.973676	0.971797	0.971258	0.999952	0.99865	0.98034
10.7152	0.999984	0.999977	0.999978	0.999969	0.99996	0.998902	0.994934	0.987115	0.979297	0.974457	0.972584	0.972104	0.999954	0.998849	0.980865
10.9648	0.999985	0.999978	0.999978	0.999972	0.999963	0.999032	0.995294	0.987688	0.980016	0.975317	0.973415	0.972927	0.999956	0.99901	0.981343
11.2202	0.999986	0.999979	0.999979	0.999973	0.999964	0.999137	0.995654	0.988234	0.980702	0.976113	0.97419	0.973739	0.999956	0.999171	0.981848
11.4815	0.999986	0.99998	0.999979	0.999973	0.999966	0.999252	0.995994	0.988737	0.981415	0.976894	0.974881	0.974554	0.999959	0.999309	0.982318
11.749	0.999988	0.999981	0.999984	0.999974	0.999966	0.999385	0.996303	0.989317	0.982082	0.97764	0.975598	0.975383	0.99996	0.999412	0.982826
12.0226	0.999988	0.999982	0.999985	0.999974	0.999968	0.999459	0.996601	0.989911	0.98278	0.97842	0.976359	0.976188	0.999963	0.999509	0.98338
12.3027	0.999989	0.999983	0.999985	0.999976	0.999968	0.999519	0.996923	0.990405	0.983461	0.979206	0.977088	0.977029	0.999965	0.999601	0.983865
12.5893	0.99999	0.999984	0.999985	0.999976	0.999971	0.999585	0.997187	0.99084	0.984233	0.979909	0.977795	0.97778	0.999967	0.999705	0.984315
12.8825	0.99999	0.999985	0.999985	0.999976	0.999972	0.999665	0.99745	0.991253	0.984895	0.980627	0.978579	0.978565	0.999968	0.999775	0.984723
13.1826	0.99999	0.999985	0.999985	0.999978	0.999973	0.999734	0.997681	0.991667	0.985538	0.981334	0.979346	0.979342	0.99997	0.999826	0.985156
13.4896	0.999992	0.999985	0.999985	0.999978	0.999976	0.999774	0.997912	0.992084	0.986116	0.981962	0.980055	0.980095	0.999971	0.999843	0.985551
13.8038	0.999992	0.999986	0.999987	0.999978	0.999977	0.999814	0.998131	0.992512	0.986708	0.982698	0.98074	0.980757	0.999971	0.999868	0.985909
14.1254	0.999992	0.999986	0.999988	0.999979	0.999978	0.999854	0.998313	0.992893	0.987315	0.983401	0.981478	0.981357	0.999971	0.999884	0.986256
14.4544	0.999993	0.999986	0.999988	0.999979	0.99998	0.999878	0.998485	0.993242	0.987846	0.984106	0.982167	0.982039	0.999973	0.999893	0.986542
14.7911	0.999993	0.999987	0.999989	0.99998	0.999982	0.999895	0.998621	0.993647	0.988397	0.984744	0.982838	0.982686	0.999974	0.999909	0.986847
15.1356	0.999993	0.999988	0.99999	0.999982	0.999982	0.999912	0.998763	0.994018	0.988955	0.985313	0.983506	0.983301	0.999976	0.999935	0.987142
15.4882	0.999994	0.999988	0.999991	0.999982	0.999983	0.999949	0.998869	0.994355	0.989463	0.985878	0.984126	0.983913	0.999976	0.999946	0.987444
15.8489	0.999995	0.999989	0.999991	0.999982	0.999984	0.999961	0.998988	0.994733	0.989975	0.98643	0.984787	0.984508	0.999977	0.999962	0.987718
16.2181	0.999995	0.999991	0.999992	0.999985	0.999986	0.999969	0.999111	0.995031	0.990488	0.986994	0.985373	0.985104	0.999978	0.999982	0.987975
16.5959	0.999995	0.999991	0.999992	0.999985	0.999988	0.999974	0.999202	0.995372	0.990886	0.987563	0.985923	0.985673	0.999979	0.999984	0.98821
16.9824	0.999995	0.999991	0.999992	0.999986	0.999989	0.999975	0.999302	0.995667	0.991258	0.988078	0.986486	0.986269	0.999982	0.999984	0.988405
17.378	0.999996	0.999991	0.999993	0.999986	0.999989	0.999976	0.999396	0.995943	0.991674	0.988638	0.986975	0.98677	0.999982	0.999986	0.988553
17.7828	0.999997	0.999993	0.999993	0.999986	0.999991	0.999977	0.999476	0.996171	0.992063	0.9891	0.987484	0.987311	0.999982	0.999988	0.988691
18.197	0.999997	0.999993	0.999993	0.999988	0.999991	0.999977	0.999556	0.996402	0.992356	0.989574	0.988015	0.987833	0.999983	0.999988	0.988812
18.6209	0.999997	0.999994	0.999993	0.999988	0.999991	0.999977	0.999629	0.996654	0.99269	0.990013	0.988508	0.988364	0.999986	0.999989	0.988958
19.0546	0.999997	0.999994	0.999993	0.999988	0.999993	0.999978	0.999661	0.996876	0.993081	0.990389	0.98893	0.988832	0.999986	0.999989	0.989075
19.4984	0.999997	0.999995	0.999993	0.999989	0.999993	0.999978	0.999696	0.997075	0.993467	0.99076	0.98932	0.98928	0.999987	0.99999	0.989152
19.9526	0.999997	0.999995	0.999993	0.99999	0.999993	0.999979	0.999739	0.997254	0.993831	0.991127	0.989751	0.989701	0.999987	0.999991	0.989221
20.4174	0.999997	0.999995	0.999993	0.99999	0.999993	0.999979	0.999783	0.997486	0.994183	0.991503	0.990164	0.990128	0.999988	0.999992	0.989305
20.893	0.999997	0.999995	0.999994	0.999991	0.999993	0.999979	0.999847	0.99767	0.994487	0.991835	0.990546	0.990506	0.999989	0.999992	0.989521
21.3796	0.999997	0.999995	0.999994	0.999992	0.999994	0.999979	0.999875	0.997839	0.994749	0.992166	0.990959	0.990921	0.99999	0.999993	0.989944
21.8776	0.999997	0.999996	0.999995	0.999994	0.999994	0.99998	0.999897	0.997982	0.995049	0.99255	0.991349	0.991311	0.999991	0.999994	0.990418
22.3872	0.999997	0.999997	0.999995	0.999994	0.999994	0.99998	0.999919	0.998133	0.9953	0.992942	0.991757	0.991661	0.999991	0.999994	0.990876
22.9087	0.999997	0.999997	0.999995	0.999994	0.999995	0.999981	0.999942	0.998299	0.995555	0.993264	0.992199	0.99207	0.999992	0.999995	0.991345
23.4423	0.999997	0.999997	0.999996	0.999994	0.999995	0.999982	0.999947	0.998439	0.995808	0.993633	0.992611	0.99248	0.999992	0.999996	0.991811
23.9883	0.999997	0.999997	0.999996	0.999994	0.999995	0.999987	0.999951	0.998586	0.996075	0.993955	0.992983	0.992817	0.999993	0.999996	0.992292
24.5471	0.999997	0.999998	0.999997	0.999994	0.999997	0.999987	0.999964	0.99873	0.996273	0.994287	0.993349	0.993155	0.999993	0.999996	0.992796
25.1189	0.999997	0.999998	0.999997	0.999994	0.999997	0.999989	0.999976	0.998844	0.996454	0.994563	0.993652	0.9935	0.999994	0.999996	0.993303
25.704	0.999997	0.999998	0.999997	0.999994	0.999997	0.99999	0.999977	0.998943	0.996596	0.994841	0.993965	0.993817	0.999995	0.999997	0.993796
26.3027	0.999998	0.999998	0.999997	0.999994	0.999997	0.99999	0.999987	0.999052	0.996762	0.995139	0.994235	0.994175	0.999995	0.999997	0.994335
26.9153	0.999998	0.999999	0.999997	0.999994	0.999997	0.99999	0.999987	0.999142	0.996958	0.99541	0.994509	0.994438	0.999995	0.999997	0.994889
27.5423	0.999998	0.999999	0.999997	0.999995	0.999997	0.99999	0.999987	0.99922	0.997178	0.995646	0.994807	0.9947	0.999995	0.999997	0.995408
28.1838	0.999998	0.999999	0.999997	0.999995	0.999997	0.99999	0.999997	0.999302	0.997332	0.995879	0.995071	0.994946	0.999995	0.999997	0.995986
28.8403	0.999999	0.999999	0.999997	0.999995	0.999997	0.999991	0.999997	0.999396	0.997477	0.996115	0.995359	0.995178	0.999995	0.999997	0.996549
29.5121	0.999999	0.999999	0.999997	0.999995	0.999997	0.999991	0.999998	0.999476	0.997672	0.996353	0.995668	0.995491	0.999995	0.999997	0.99718
30.1995	0.999999	0.999999	0.999997	0.999995	0.999997	0.999991	0.999998	0.99954	0.997877	0.996543	0.995942	0.99572	0.999995	0.999997	0.997816
30.903	0.999999	0.999999	0.999998	0.999996	0.999997	0.999991	0.999998	0.999657	0.99803	0.996758	0.996172	0.995949	0.999995	0.999998	0.998425
31.6228	0.999999	0.999999	0.999999	0.999996	0.999997	0.999991	0.999998	0.999726	0.99815	0.99693	0.996391	0.996177	0.999996	0.999999	0.999121
32.3594	0.999999	0.999999	0.999999	0.999996	0.999999	0.999991	0.999998	0.999754	0.998277	0.997111	0.996592	0.996402	0.999996	0.999999	0.999834
33.1131	0.999999	0.999999	0.999999	0.999996	0.999999	0.999991	0.999998	0.999797	0.99846	0.99731	0.996807	0.996655	0.999997	0.999999	0.999999
33.8844	0.999999	0.999999	0.999999	0.999996	0.999999	0.999991	0.999998	0.999821	0.998582	0.9975	0.997002	0.996871	0.999997	0.999999	0.999999
34.6737	0.999999	0.999999	0.999999	0.999996	0.999999	0.999991	0.999998	0.999848	0.998702	0.997684	0.997163	0.997042	0.999997	0.999999	0.999999
35.4813	0.999999	0.999999	0.999999	0.999996	0.999999	0.999992	0.999998	0.999866	0.99879	0.997893	0.997329	0.997245	0.999997	0.999999	1
36.3078	1	0.999999	0.999999	0.999997	0.999999	0.999992	0.999999	0.999874	0.99888	0.998025	0.997496	0.997429	0.999997	0.999999	1
37.1535	1	0.999999	0.999999	0.999997	0.999999	0.999992	0.999999	0.999881	0.998972	0.998152	0.99765	0.997614	0.999998	0.999999	1
38.0189	1	0.999999	0.999999	0.999997	0.999999	0.999992	0.999999	0.999901	0.999065	0.998312	0.997829	0.997773	0.999999	0.999999	1
38.9045	1	0.999999	0.999999	0.999997	0.999999	0.999992	0.999999	0.99992	0.999164	0.99841	0.997975	0.997929	0.999999	0.999999	1
39.8107	1	0.999999	0.999999	0.999997	0.999999	0.999992	0.999999	0.999928	0.999248	0.998523	0.998183	0.998058	0.999999	0.999999	1
40.738	1	0.999999	0.999999	0.999998	0.999999	0.999993	0.999999	0.999936	0.999338	0.998668	0.998327	0.998206	0.999999	0.999999	1
41.6869	1	0.999999	0.999999	0.999998	0.999999	0.999993	0.999999	0.999951	0.999406	0.998738	0.998452	0.99837	0.999999	0.999999	1
42.658	1	0.999999	0.999999	0.999998	0.999999	0.999993	0.999999	0.999961	0.999488	0.998817	0.998574	0.99848	0.999999	0.999999	1
43.6516	1	0.999999	0.999999	0.999998	0.999999	0.999993	0.999999	0.999965	0.999536	0.998909	0.998651	0.99859	0.999999	0.999999	1
44.6684	1	0.999999	0.999999	0.999998	0.999999	0.999993	0.999999	0.999969	0.999588	0.998972	0.998726	0.998716	0.999999	0.999999	1
45.7088	1	0.999999	0.999999	0.999998	0.999999	0.999993	0.999999	0.999973	0.999609	0.999026	0.998794	0.998819	1	0.999999	1
46.7735	1	0.999999	0.999999	0.999998	0.999999	0.999993	0.999999	0.999975	0.999624	0.999118	0.998899	0.998923	1	0.999999	1
47.863	1	0.999999	0.999999	0.999998	0.999999	0.999993	0.999999	0.999988	0.999655	0.999172	0.999023	0.999003	1	0.999999	1
48.9779	1	0.999999	0.999999	0.999998	0.999999	0.999993	1	0.999999	0.99968	0.999236	0.999132	0.999068	1	0.999999	1
50.1187	1	0.999999	0.999999	0.999998	0.999999	0.999993	1	1	0.999699	0.999309	0.999195	0.999121	1	0.999999	1
51.2861	1	1	0.999999	0.999998	0.999999	0.999993	1	1	0.99973	0.999385	0.999237	0.999189	1	0.999999	1
52.4807	1	1	0.999999	0.999998	0.999999	0.999993	1	1	0.99975	0.999432	0.999304	0.999264	1	0.999999	1
53.7032	1	1	0.999999	0.999998	1	0.999993	1	1	0.99977	0.999466	0.999391	0.99934	1	0.999999	1
54.9541	1	1	0.999999	0.999998	1	0.999993	1	1	0.999797	0.999505	0.999452	0.999403	1	0.999999	1
56.2341	1	1	0.999999	0.999998	1	0.999993	1	1	0.999826	0.999535	0.999514	0.999466	1	0.999999	1
57.544	1	1	1	0.999998	1	0.999993	1	1	0.999838	0.999563	0.999573	0.999494	1	0.999999	1
58.8844	1	1	1	0.999998	1	0.999993	1	1	0.999845	0.999632	0.999621	0.999527	1	0.999999	1
60.256	1	1	1	0.999998	1	0.999993	1	1	0.999852	0.999651	0.999666	0.999568	1	0.999999	1
61.6595	1	1	1	0.999998	1	0.999993	1	1	0.999874	0.999674	0.999688	0.999645	1	1	1
63.0957	1	1	1	0.999998	1	0.999993	1	1	0.999894	0.999695	0.999722	0.999662	1	1	1
64.5654	1	1	1	0.999998	1	0.999993	1	1	0.999906	0.99971	0.999751	0.999676	1	1	1
66.0693	1	1	1	0.999998	1	0.999993	1	1	0.999914	0.999728	0.999767	0.999682	1	1	1
67.6083	1	1	1	0.999998	1	0.999993	1	1	0.999923	0.999755	0.999791	0.999699	1	1	1
69.1831	1	1	1	0.999998	1	0.999993	1	1	0.999926	0.999762	0.999809	0.999708	1	1	1
70.7946	1	1	1	0.999998	1	0.999993	1	1	0.999941	0.999781	0.999823	0.999729	1	1	1
72.4436	1	1	1	0.999998	1	0.999993	1	1	0.999943	0.999808	0.999839	0.999735	1	1	1
74.131	1	1	1	0.999998	1	0.999993	1	1	0.999943	0.999826	0.999865	0.999754	1	1	1
75.8578	1	1	1	1	1	0.999993	1	1	0.999946	0.999854	0.999872	0.99978	1	1	1
77.6247	1	1	1	1	1	0.999993	1	1	0.999946	0.999873	0.999878	0.9998	1	1	1
79.4328	1	1	1	1	1	0.999993	1	1	0.999946	0.999876	0.99988	0.999818	1	1	1
81.2831	1	1	1	1	1	0.999993	1	1	0.99995	0.999885	0.999883	0.999829	1	1	1
83.1764	1	1	1	1	1	0.999993	1	1	0.99995	0.999907	0.999898	0.999848	1	1	1
85.1138	1	1	1	1	1	0.999993	1	1	0.999958	0.999913	0.999909	0.999873	1	1	1
87.0964	1	1	1	1	1	0.999997	1	1	0.99996	0.999923	0.999919	0.999903	1	1	1
89.1251	1	1	1	1	1	0.999997	1	1	0.999961	0.999948	0.999933	0.999929	1	1	1
91.2011	1	1	1	1	1	0.999997	1	1	0.999963	0.999952	0.999945	0.999941	1	1	1
93.3254	1	1	1	1	1	0.999997	1	1	0.999966	0.999978	0.999951	0.999963	1	1	1
95.4993	1	1	1	1	1	0.999997	1	1	0.99998	0.999984	0.999955	0.999971	1	1	1
97.7237	1	1	1	1	1	0.999997	1	1	0.999986	0.999984	0.999959	0.999978	1	1	1
100	1	1	1	1	1	0.999997	1	1	0.999986	0.999984	0.999969	0.999987	1	1	1
