# Supplementary material for: A Mechanistic DNA Repair and Survival Model (Medras): Applications to Intrinsic Radiosensitivity, Relative Biological Effectiveness and Dose-Rate
Source: Front Oncol. 2021 Jun 29;11:689112. doi: 10.3389/fonc.2021.689112 (PMC8276175; doi:10.3389/fonc.2021.689112)
Supplement: Supplementary Data Sheet 2 — Medras model code used to generate data in this work. [file DataSheet_2.zip › Medras-MC/damagegenerator/Radial Energy Helium.xlsx]

## Sheet: Radial Energy - by bin
r	r	r	4MeV	5MeV	6MeV	8MeV	12MeV	20MeV	32MeV	40MeV	60MeV	80MeV	120MeV
0.0001	0.0001	-4	3.42183	3.41156	3.323	3.21539	2.94401	2.61029	2.32011	2.27802	1.9056	1.70283	1.41397
2.3293e-06	0.000102329	-3.99	0.0546417	0.0524262	0.0501735	0.0490659	0.0461884	0.0393568	0.0330921	0.0306525	0.0243592	0.019921	0.0130008
2.38356e-06	0.000104713	-3.98	0.0550284	0.0542078	0.0516216	0.0489165	0.0464989	0.0395315	0.0333259	0.0306995	0.0242218	0.0197836	0.0128959
2.43908e-06	0.000107152	-3.97	0.0584871	0.0551316	0.0525013	0.0498669	0.0463089	0.0406514	0.0335177	0.0310859	0.0243538	0.020059	0.0126965
2.49589e-06	0.000109648	-3.96	0.0592938	0.0568386	0.0535604	0.0506551	0.0469024	0.0419194	0.034008	0.0312712	0.0247648	0.0199674	0.0125583
2.55403e-06	0.000112202	-3.95	0.0596572	0.0597761	0.0538266	0.0525715	0.0478957	0.0428699	0.0346544	0.0317901	0.0248315	0.0201319	0.0123626
2.61352e-06	0.000114815	-3.94	0.0586283	0.0594736	0.0538514	0.0544729	0.0494599	0.0425335	0.0353754	0.0319363	0.0247771	0.020228	0.012307
2.67439e-06	0.00011749	-3.93	0.061258	0.0613756	0.0545169	0.0559462	0.0511889	0.0430942	0.0363105	0.0323235	0.0252438	0.0202148	0.0121086
2.73669e-06	0.000120226	-3.92	0.0597937	0.0607247	0.0560679	0.0558631	0.0505894	0.0440562	0.0368574	0.032983	0.0253272	0.0199023	0.0120534
2.80043e-06	0.000123027	-3.91	0.0609875	0.0630465	0.0575372	0.0557081	0.0519384	0.0446229	0.0371627	0.0329563	0.0257701	0.0198873	0.0117949
2.86566e-06	0.000125893	-3.9	0.0646156	0.063187	0.0588668	0.058032	0.05217	0.0444079	0.0371939	0.0332814	0.0258803	0.0197405	0.0117127
2.93241e-06	0.000128825	-3.89	0.0666385	0.0643329	0.0606242	0.0603585	0.0532658	0.0446349	0.0377306	0.0336862	0.0257359	0.0198584	0.0114643
3.00072e-06	0.000131826	-3.88	0.0671272	0.0643876	0.0619433	0.0602767	0.0540279	0.0468695	0.0384095	0.0344663	0.0259838	0.0198239	0.0112479
3.07061e-06	0.000134896	-3.87	0.0678719	0.0636722	0.0629657	0.0613164	0.0548239	0.047073	0.0386534	0.0339807	0.0261864	0.0199308	0.0111021
3.14214e-06	0.000138038	-3.86	0.067161	0.0677494	0.062698	0.0622474	0.0557098	0.0477726	0.039335	0.0342975	0.0262218	0.0196299	0.010935
3.21533e-06	0.000141254	-3.85	0.0674247	0.0684047	0.0627713	0.0629309	0.0564196	0.0480139	0.0395644	0.0346316	0.0258565	0.0196079	0.0107662
3.29022e-06	0.000144544	-3.84	0.0704698	0.0673554	0.0643106	0.0638475	0.0566903	0.0489327	0.0401438	0.0352083	0.0259836	0.0196988	0.0105902
3.36686e-06	0.000147911	-3.83	0.0712932	0.070215	0.0653999	0.0646846	0.0578724	0.0503989	0.040225	0.0354435	0.0261172	0.0194307	0.010361
3.44529e-06	0.000151356	-3.82	0.0711869	0.0717929	0.0677673	0.066871	0.0593361	0.050197	0.0406091	0.0360639	0.0261847	0.0192339	0.0100447
3.52554e-06	0.000154882	-3.81	0.0763118	0.0719561	0.0685154	0.0677149	0.0602604	0.0504727	0.0414924	0.0367178	0.0262728	0.019034	0.00988304
3.60766e-06	0.000158489	-3.8	0.0780373	0.0734132	0.0693274	0.0680645	0.0607601	0.0514324	0.0419192	0.0369252	0.0262955	0.0188846	0.00959578
3.69169e-06	0.000162181	-3.79	0.0794145	0.07446	0.0716848	0.0691961	0.0618587	0.0520818	0.0420479	0.0369322	0.0262976	0.0190016	0.00927717
3.77768e-06	0.000165959	-3.78	0.0795134	0.078706	0.0732298	0.0715597	0.0635124	0.0536761	0.0424277	0.0369187	0.0264546	0.0186445	0.00911231
3.86567e-06	0.000169824	-3.77	0.0813691	0.0795014	0.0765084	0.0731099	0.064055	0.0543148	0.0432252	0.0368792	0.0261744	0.0184917	0.0088948
3.95572e-06	0.00017378	-3.76	0.0824038	0.08063	0.0786062	0.0735469	0.0653731	0.0551111	0.043282	0.0371568	0.0262256	0.0183931	0.00861107
4.04786e-06	0.000177828	-3.75	0.081511	0.0814439	0.0770419	0.0748432	0.0666578	0.0561095	0.043764	0.0377957	0.0262252	0.0182641	0.00839954
4.14214e-06	0.00018197	-3.74	0.083604	0.0817203	0.0784591	0.0745302	0.0690369	0.0562961	0.0443284	0.0383846	0.0261955	0.0179187	0.008067
4.23863e-06	0.000186209	-3.73	0.087102	0.0823634	0.0800544	0.0753616	0.0703123	0.0582439	0.0447698	0.0384031	0.0260781	0.0176562	0.00796825
4.33736e-06	0.000190546	-3.72	0.0861235	0.0872061	0.0830403	0.0773566	0.0715773	0.0580546	0.0449095	0.0386846	0.0258298	0.0175225	0.00769157
4.43839e-06	0.000194984	-3.71	0.0885329	0.089392	0.0828435	0.0789583	0.0728177	0.0589575	0.0453321	0.0389189	0.0258495	0.0172238	0.00736648
4.54177e-06	0.000199526	-3.7	0.0890621	0.0911538	0.085137	0.0806823	0.0731228	0.0596754	0.045699	0.038833	0.0257097	0.016956	0.00716578
4.64756e-06	0.000204174	-3.69	0.0909844	0.0896813	0.0899515	0.0810954	0.0749931	0.0605157	0.0460651	0.0391027	0.0256855	0.0166584	0.00693541
4.75582e-06	0.00020893	-3.68	0.0911058	0.0905441	0.0906245	0.0832847	0.0775959	0.0609056	0.0468283	0.0390784	0.0255155	0.016586	0.00677059
4.8666e-06	0.000213796	-3.67	0.093215	0.0910555	0.0916199	0.0847952	0.0790511	0.0614193	0.047243	0.0398203	0.0254286	0.0161785	0.00654145
4.97995e-06	0.000218776	-3.66	0.0986943	0.0943471	0.0919456	0.0863789	0.0794681	0.0623412	0.0477202	0.0397838	0.0250835	0.0159382	0.00639424
5.09595e-06	0.000223872	-3.65	0.0982252	0.0964425	0.0963754	0.0891134	0.0784673	0.0634052	0.0478772	0.0398926	0.0250559	0.0157249	0.00622355
5.21465e-06	0.000229087	-3.64	0.101454	0.100178	0.098127	0.0898638	0.0802535	0.064706	0.0485408	0.0396936	0.0248526	0.0153779	0.00614001
5.33612e-06	0.000234423	-3.63	0.102119	0.101235	0.0999569	0.0926139	0.0802546	0.065207	0.0491801	0.0398123	0.0245417	0.0150523	0.00589621
5.46041e-06	0.000239883	-3.62	0.102864	0.103074	0.101741	0.0951285	0.0828622	0.0651372	0.0485204	0.0396652	0.0244265	0.0148923	0.00577533
5.5876e-06	0.000245471	-3.61	0.106717	0.106059	0.103256	0.0958126	0.0843386	0.0659242	0.0485762	0.039985	0.0242517	0.0145629	0.00562467
5.71775e-06	0.000251189	-3.6	0.110711	0.109562	0.10522	0.0993683	0.0847638	0.067123	0.0489313	0.0401309	0.0238447	0.0141096	0.00555853
5.85094e-06	0.00025704	-3.59	0.110678	0.111578	0.106224	0.0994757	0.088777	0.0676939	0.0493602	0.0401463	0.0238505	0.0137713	0.00540669
5.98722e-06	0.000263027	-3.58	0.111975	0.112456	0.10882	0.103037	0.0892802	0.0676625	0.0497874	0.0401263	0.0235402	0.0135333	0.00528923
6.12668e-06	0.000269153	-3.57	0.112314	0.114966	0.110193	0.104985	0.0923811	0.0694413	0.0506698	0.040243	0.0231992	0.0132084	0.00524883
6.26939e-06	0.000275423	-3.56	0.114197	0.116812	0.113488	0.105057	0.0913531	0.0702276	0.0500516	0.0401874	0.0232317	0.0129596	0.00510567
6.41542e-06	0.000281838	-3.55	0.116522	0.121936	0.117785	0.107551	0.0928993	0.0717271	0.0499387	0.0406309	0.0228288	0.0126384	0.00505247
6.56486e-06	0.000288403	-3.54	0.120117	0.122802	0.117641	0.107479	0.092196	0.0719829	0.0511858	0.0404116	0.0222835	0.0124016	0.00499103
6.71777e-06	0.000295121	-3.53	0.1273	0.127261	0.119884	0.110785	0.0964454	0.0741818	0.0516771	0.0403299	0.0219525	0.0121034	0.00494669
6.87425e-06	0.000301995	-3.52	0.129973	0.130501	0.119234	0.114145	0.0984165	0.0746833	0.051818	0.0407647	0.0216733	0.0118996	0.00492973
7.03437e-06	0.00030903	-3.51	0.129442	0.130526	0.120852	0.115122	0.0992086	0.0758115	0.051011	0.040471	0.0214627	0.0117105	0.00498656
7.19822e-06	0.000316228	-3.5	0.134314	0.134413	0.12196	0.11567	0.100986	0.0763873	0.0512737	0.0405492	0.0211867	0.0114649	0.00496041
7.36589e-06	0.000323594	-3.49	0.136557	0.13636	0.130515	0.118495	0.101187	0.0757598	0.0516354	0.0401015	0.0209379	0.0112335	0.00494661
7.53746e-06	0.000331131	-3.48	0.138352	0.141508	0.129068	0.121611	0.10313	0.0771447	0.0514577	0.0400441	0.0204576	0.0110424	0.00495832
7.71303e-06	0.000338844	-3.47	0.14121	0.141659	0.132821	0.121774	0.104637	0.0785577	0.0517559	0.0398079	0.0198931	0.0108402	0.00498426
7.89269e-06	0.000346737	-3.46	0.141436	0.143497	0.1341	0.123114	0.106645	0.0789424	0.0522052	0.0393594	0.0198027	0.0106679	0.00502527
8.07654e-06	0.000354813	-3.45	0.144441	0.144001	0.138429	0.126163	0.10954	0.0799247	0.0526409	0.0394455	0.0192992	0.010573	0.0051001
8.26467e-06	0.000363078	-3.44	0.152529	0.147037	0.143185	0.128618	0.111131	0.0815107	0.0522231	0.039354	0.0190606	0.010506	0.00517337
8.45717e-06	0.000371535	-3.43	0.158437	0.154464	0.145172	0.132289	0.1116	0.0826541	0.0523386	0.0389794	0.0188042	0.0103325	0.0051988
8.65417e-06	0.000380189	-3.42	0.162292	0.157468	0.144269	0.133776	0.114159	0.0820975	0.0516124	0.0383918	0.0184955	0.0102565	0.0053197
8.85575e-06	0.000389045	-3.41	0.164256	0.162842	0.149897	0.136099	0.113532	0.0840498	0.0519193	0.0377379	0.0181437	0.0101002	0.0053433
9.06203e-06	0.000398107	-3.4	0.168089	0.164517	0.154371	0.137071	0.115405	0.08479	0.0519762	0.0377262	0.0179109	0.0100352	0.0053828
9.27311e-06	0.00040738	-3.39	0.171973	0.16763	0.153103	0.139528	0.118149	0.0844218	0.0516699	0.0373959	0.0175902	0.00996108	0.00549457
9.48911e-06	0.000416869	-3.38	0.179739	0.169826	0.161559	0.142561	0.121372	0.0855654	0.0516813	0.0368951	0.0173398	0.0101362	0.00558097
9.71014e-06	0.00042658	-3.37	0.186681	0.176491	0.16322	0.146477	0.124262	0.0861823	0.0516509	0.0369441	0.0172085	0.0100215	0.00573237
9.93631e-06	0.000436516	-3.36	0.185213	0.181974	0.165743	0.149191	0.126304	0.086027	0.0508728	0.0368881	0.0171205	0.0100567	0.00588451
1.01678e-05	0.000446684	-3.35	0.190034	0.183537	0.163212	0.152467	0.129183	0.0865618	0.0513393	0.0365959	0.0168049	0.0101025	0.00596972
1.04046e-05	0.000457088	-3.34	0.189828	0.184301	0.167611	0.152847	0.12961	0.0874858	0.0513009	0.0359997	0.0167483	0.0100879	0.00604657
1.0647e-05	0.000467735	-3.33	0.192821	0.190248	0.172622	0.15632	0.13074	0.0878197	0.0510249	0.0356108	0.0167686	0.0103865	0.00623115
1.0895e-05	0.00047863	-3.32	0.192937	0.19812	0.170141	0.158494	0.1325	0.0885148	0.0510869	0.0352269	0.0164434	0.0102231	0.00636445
1.11487e-05	0.000489779	-3.31	0.199104	0.196036	0.177981	0.16023	0.135226	0.0889874	0.0503678	0.0352333	0.0165461	0.010432	0.00651957
1.14084e-05	0.000501187	-3.3	0.202198	0.199618	0.183548	0.165225	0.136121	0.0906337	0.0505176	0.0348429	0.0163181	0.0104938	0.00664496
1.16742e-05	0.000512861	-3.29	0.208382	0.203496	0.188068	0.169383	0.138218	0.0904753	0.0499128	0.0343134	0.0162945	0.0106456	0.00682419
1.19461e-05	0.000524807	-3.28	0.212413	0.206152	0.192046	0.17267	0.139651	0.0913457	0.0500646	0.0339897	0.0164637	0.0108125	0.00698982
1.22243e-05	0.000537032	-3.27	0.220133	0.207967	0.194054	0.17456	0.141465	0.0927108	0.0497674	0.0339921	0.01641	0.0109653	0.00719795
1.25091e-05	0.000549541	-3.26	0.227149	0.211378	0.198904	0.17896	0.142711	0.0928665	0.0495439	0.0337542	0.0167826	0.0111602	0.00727498
1.28005e-05	0.000562341	-3.25	0.230204	0.215209	0.206963	0.182876	0.144043	0.092251	0.0497564	0.0335405	0.0165341	0.0113046	0.00743895
1.30986e-05	0.00057544	-3.24	0.235425	0.221163	0.212455	0.189412	0.145818	0.0929888	0.0493293	0.0330662	0.0167281	0.0115649	0.00759434
1.34037e-05	0.000588844	-3.23	0.242125	0.227618	0.216651	0.195767	0.148424	0.0943908	0.0490112	0.0329809	0.0168299	0.0117117	0.00778187
1.37159e-05	0.00060256	-3.22	0.246837	0.229632	0.222381	0.196147	0.151637	0.0944354	0.0488087	0.0328348	0.0171103	0.0120197	0.00801395
1.40354e-05	0.000616595	-3.21	0.255169	0.237931	0.227157	0.19814	0.152683	0.094179	0.0487053	0.0326926	0.0172392	0.0122221	0.00821626
1.43623e-05	0.000630957	-3.2	0.261294	0.237295	0.229507	0.199666	0.154777	0.0951285	0.0482098	0.0323987	0.0173818	0.0123809	0.00837434
1.46969e-05	0.000645654	-3.19	0.264264	0.247815	0.236794	0.205837	0.155986	0.0961129	0.0477327	0.0326708	0.0175613	0.01277	0.00858642
1.50392e-05	0.000660693	-3.18	0.275388	0.251049	0.236446	0.21041	0.156052	0.0966108	0.0478514	0.0322868	0.0177786	0.0130014	0.00876314
1.53895e-05	0.000676083	-3.17	0.280945	0.257956	0.243861	0.213883	0.15906	0.0969582	0.047663	0.0323214	0.0180504	0.0132131	0.00895001
1.5748e-05	0.000691831	-3.16	0.288404	0.260438	0.245155	0.214905	0.161922	0.0976111	0.0472948	0.0326679	0.0182642	0.013539	0.00919869
1.61148e-05	0.000707946	-3.15	0.288878	0.2678	0.249707	0.216066	0.164503	0.097647	0.0470292	0.0325548	0.0187777	0.0138279	0.0094101
1.64902e-05	0.000724436	-3.14	0.296464	0.275318	0.256785	0.223512	0.168192	0.0972411	0.0473532	0.0324301	0.0190266	0.0141315	0.00957296
1.68743e-05	0.00074131	-3.13	0.301923	0.283062	0.263683	0.228739	0.168888	0.0971891	0.0468492	0.032605	0.0194149	0.014371	0.00990585
1.72673e-05	0.000758578	-3.12	0.308759	0.2898	0.265989	0.231483	0.17107	0.0969758	0.0468313	0.0327572	0.0196858	0.014645	0.0100636
1.76695e-05	0.000776247	-3.11	0.318687	0.296872	0.270499	0.234015	0.172721	0.0975967	0.046481	0.0331609	0.0199368	0.0150126	0.0103043
1.80811e-05	0.000794328	-3.1	0.328186	0.303035	0.273008	0.238415	0.17463	0.0973624	0.0471112	0.0332014	0.0204148	0.0153366	0.0105304
1.85023e-05	0.000812831	-3.09	0.331742	0.31449	0.278812	0.243288	0.175635	0.0973043	0.04689	0.0333703	0.0208494	0.0157446	0.0107679
1.89333e-05	0.000831764	-3.08	0.342734	0.318186	0.28311	0.248205	0.177963	0.0974737	0.0470127	0.0337539	0.021254	0.0160498	0.0110423
1.93743e-05	0.000851138	-3.07	0.349306	0.329343	0.290378	0.251721	0.180513	0.0982608	0.0472284	0.0338692	0.0216748	0.0164255	0.0112603
1.98256e-05	0.000870964	-3.06	0.358434	0.335522	0.29761	0.255365	0.181753	0.0982397	0.0473463	0.0344775	0.021906	0.016765	0.011514
2.02873e-05	0.000891251	-3.05	0.376737	0.342894	0.303919	0.25746	0.18341	0.097584	0.0475601	0.0347117	0.0225242	0.0169996	0.0117076
2.07599e-05	0.000912011	-3.04	0.376694	0.350523	0.310384	0.262431	0.187433	0.0979242	0.0477304	0.0352575	0.0228588	0.0174328	0.011979
2.12435e-05	0.000933254	-3.03	0.383795	0.349712	0.315995	0.268713	0.18807	0.0983856	0.0479227	0.0356635	0.0233751	0.0177567	0.0122734
2.17383e-05	0.000954993	-3.02	0.390777	0.357976	0.325094	0.274682	0.188079	0.0978311	0.0481459	0.0361932	0.023756	0.0180523	0.012492
2.22446e-05	0.000977237	-3.01	0.408287	0.36843	0.335314	0.277766	0.190714	0.0975058	0.0487499	0.0364829	0.0241915	0.0185367	0.0127211
2.27628e-05	0.001	-3	0.410761	0.370835	0.340016	0.281262	0.192984	0.0980567	0.0488595	0.0370012	0.0247076	0.0188725	0.0129804
2.3293e-05	0.00102329	-2.99	0.422909	0.382891	0.342624	0.286227	0.19367	0.0978613	0.04941	0.0374902	0.0250774	0.0192404	0.0133071
2.38356e-05	0.00104713	-2.98	0.427249	0.388631	0.348345	0.288441	0.194865	0.0983318	0.0499648	0.0382931	0.0256378	0.0196003	0.0134973
2.43908e-05	0.00107152	-2.97	0.436506	0.393456	0.356423	0.290234	0.196455	0.0982064	0.0503845	0.0390572	0.0261133	0.0199531	0.0137735
2.49589e-05	0.00109648	-2.96	0.459093	0.401584	0.359401	0.293664	0.198476	0.098311	0.0509301	0.0392203	0.0265877	0.0203022	0.01408
2.55403e-05	0.00112202	-2.95	0.469828	0.410989	0.366428	0.297777	0.199392	0.0993628	0.051292	0.0401646	0.026991	0.0207597	0.0142902
2.61352e-05	0.00114815	-2.94	0.479359	0.422691	0.374109	0.303361	0.200573	0.0988697	0.0521269	0.0407095	0.0275017	0.021148	0.0145405
2.67439e-05	0.0011749	-2.93	0.48144	0.431618	0.384655	0.309388	0.201484	0.0986243	0.0526762	0.0413766	0.028013	0.0215027	0.0147076
2.73669e-05	0.00120226	-2.92	0.490404	0.437068	0.387295	0.311885	0.202584	0.099104	0.0533463	0.0419501	0.0286058	0.0219349	0.015051
2.80043e-05	0.00123027	-2.91	0.502463	0.44654	0.388819	0.315142	0.202917	0.0996697	0.054096	0.042895	0.0290973	0.0221881	0.015341
2.86566e-05	0.00125893	-2.9	0.517955	0.449299	0.398191	0.321447	0.203402	0.0996148	0.0546232	0.0434621	0.0293635	0.0225663	0.0157305
2.93241e-05	0.00128825	-2.89	0.5295	0.454484	0.408305	0.325461	0.204356	0.100096	0.0551428	0.0440124	0.0300469	0.0231618	0.0159127
3.00072e-05	0.00131826	-2.88	0.538193	0.470302	0.41576	0.328354	0.205462	0.100172	0.055777	0.0446156	0.0304304	0.0233548	0.0161841
3.07061e-05	0.00134896	-2.87	0.556024	0.479485	0.420138	0.331769	0.205928	0.100066	0.0567791	0.0453742	0.0308794	0.0237035	0.0164859
3.14214e-05	0.00138038	-2.86	0.566218	0.489032	0.428777	0.335522	0.205554	0.100401	0.0574115	0.0458887	0.0313642	0.0240628	0.0166841
3.21533e-05	0.00141254	-2.85	0.579046	0.490785	0.430598	0.34102	0.208628	0.100921	0.0577359	0.0464782	0.0318586	0.0245407	0.0168676
3.29022e-05	0.00144544	-2.84	0.594593	0.507233	0.437815	0.343136	0.208751	0.101493	0.0590607	0.0472651	0.0322716	0.0248353	0.017171
3.36686e-05	0.00147911	-2.83	0.603779	0.519821	0.447238	0.34786	0.209865	0.101677	0.0594486	0.0476494	0.0328602	0.0252032	0.0174783
3.44529e-05	0.00151356	-2.82	0.612295	0.528053	0.45875	0.348382	0.210507	0.102007	0.0603989	0.0481727	0.0332106	0.0254791	0.0176156
3.52554e-05	0.00154882	-2.81	0.631223	0.533769	0.464237	0.352826	0.208458	0.102883	0.0607442	0.0492092	0.0337694	0.0258067	0.0178964
3.60766e-05	0.00158489	-2.8	0.64296	0.545056	0.471684	0.355172	0.209718	0.103283	0.0615964	0.0498853	0.0339925	0.0261914	0.0181407
3.69169e-05	0.00162181	-2.79	0.649932	0.553061	0.471663	0.354022	0.209827	0.104286	0.0625085	0.0502383	0.0344197	0.0264947	0.0183477
3.77768e-05	0.00165959	-2.78	0.660648	0.552346	0.477004	0.35799	0.21068	0.104277	0.062917	0.0508379	0.0349365	0.0270358	0.0185212
3.86567e-05	0.00169824	-2.77	0.675126	0.565714	0.485768	0.360549	0.209868	0.105012	0.0635795	0.0513961	0.0354475	0.0273068	0.018752
3.95572e-05	0.0017378	-2.76	0.680937	0.571358	0.499834	0.363443	0.210629	0.105672	0.0647602	0.0518818	0.035696	0.0276013	0.0190632
4.04786e-05	0.00177828	-2.75	0.696913	0.5823	0.499632	0.365317	0.211151	0.10672	0.065042	0.0527944	0.0362051	0.0278781	0.0192438
4.14214e-05	0.0018197	-2.74	0.714458	0.59359	0.504548	0.363339	0.210391	0.107127	0.0658821	0.0529571	0.0366202	0.0280322	0.0193622
4.23863e-05	0.00186209	-2.73	0.721971	0.606907	0.513626	0.366156	0.210849	0.107242	0.0661399	0.0535472	0.036989	0.028532	0.0195516
4.33736e-05	0.00190546	-2.72	0.731329	0.612606	0.515483	0.367467	0.211418	0.108151	0.0670689	0.0543234	0.0373879	0.0286326	0.0197298
4.43839e-05	0.00194984	-2.71	0.750936	0.61385	0.518681	0.367888	0.210812	0.108586	0.0675987	0.0548113	0.0376517	0.0290468	0.0199859
4.54177e-05	0.00199526	-2.7	0.75654	0.619313	0.523481	0.371082	0.210293	0.109711	0.0681888	0.0551193	0.0378282	0.0291659	0.0201237
4.64756e-05	0.00204174	-2.69	0.772372	0.627599	0.524892	0.373068	0.209771	0.110075	0.0690055	0.0555875	0.0382682	0.0294362	0.0202652
4.75582e-05	0.0020893	-2.68	0.787551	0.632969	0.527586	0.373483	0.20939	0.110363	0.0689461	0.0559845	0.0386955	0.0296739	0.0203553
4.8666e-05	0.00213796	-2.67	0.80034	0.645013	0.532454	0.376079	0.208075	0.110971	0.0696136	0.0560614	0.0386922	0.0298936	0.020564
4.97995e-05	0.00218776	-2.66	0.813277	0.654269	0.538837	0.375693	0.207662	0.111446	0.0699655	0.0564367	0.0389434	0.0301592	0.0206726
5.09595e-05	0.00223872	-2.65	0.823839	0.664145	0.5457	0.37465	0.207864	0.111579	0.0701761	0.0567762	0.0392897	0.0302209	0.0208054
5.21465e-05	0.00229087	-2.64	0.835656	0.669995	0.549445	0.373488	0.208321	0.112835	0.0706489	0.0572233	0.0394678	0.0302199	0.0209735
5.33612e-05	0.00234423	-2.63	0.860637	0.674571	0.552651	0.374695	0.207254	0.112665	0.0708504	0.0575235	0.0396638	0.0305013	0.0211819
5.46041e-05	0.00239883	-2.62	0.866534	0.67698	0.558147	0.374059	0.206755	0.112708	0.0711489	0.0578626	0.0398256	0.0306102	0.0212391
5.5876e-05	0.00245471	-2.61	0.876236	0.68979	0.563609	0.372765	0.20591	0.113244	0.0714019	0.0579186	0.0399236	0.0307745	0.0211222
5.71775e-05	0.00251189	-2.6	0.887943	0.689313	0.5636	0.372384	0.206156	0.113604	0.0717546	0.0582362	0.0402659	0.0306987	0.021277
5.85094e-05	0.0025704	-2.59	0.904837	0.696587	0.565566	0.37124	0.204944	0.113811	0.0716844	0.058093	0.0400984	0.0308563	0.0212964
5.98722e-05	0.00263027	-2.58	0.906754	0.702713	0.566225	0.370267	0.20379	0.113518	0.072134	0.0580871	0.0402163	0.0309359	0.0214229
6.12668e-05	0.00269153	-2.57	0.923738	0.711275	0.567881	0.371118	0.20378	0.113677	0.0717975	0.0582905	0.0401878	0.0309753	0.0212813
6.26939e-05	0.00275423	-2.56	0.935688	0.713961	0.56937	0.367516	0.202622	0.113902	0.0717656	0.0584142	0.0402301	0.031077	0.0213278
6.41542e-05	0.00281838	-2.55	0.946725	0.723453	0.571419	0.364833	0.202053	0.113268	0.0719158	0.0585603	0.0403462	0.030964	0.0213131
6.56486e-05	0.00288403	-2.54	0.956992	0.720179	0.572096	0.362765	0.20061	0.113478	0.0718915	0.058434	0.0404015	0.0309851	0.0212995
6.71777e-05	0.00295121	-2.53	0.975037	0.723327	0.573152	0.360761	0.199861	0.113318	0.0719632	0.0584187	0.040047	0.0308077	0.0212495
6.87425e-05	0.00301995	-2.52	0.976333	0.732243	0.573613	0.357073	0.199288	0.112878	0.0715829	0.0581108	0.0399217	0.0308072	0.0212326
7.03437e-05	0.0030903	-2.51	0.98762	0.726445	0.569228	0.355142	0.197848	0.112883	0.0714584	0.058235	0.0400209	0.0306541	0.0212198
7.19822e-05	0.00316228	-2.5	1.00083	0.731221	0.567712	0.351647	0.197145	0.112769	0.0713192	0.0578645	0.0398264	0.0305813	0.021092
7.36589e-05	0.00323594	-2.49	1.0111	0.730869	0.564935	0.349096	0.196614	0.112511	0.0710953	0.0574372	0.0397295	0.030577	0.0210435
7.53746e-05	0.00331131	-2.48	1.01442	0.728839	0.560921	0.343834	0.194718	0.111352	0.0708032	0.0572691	0.0395183	0.0303824	0.0209147
7.71303e-05	0.00338844	-2.47	1.01444	0.726984	0.560616	0.339637	0.194201	0.11142	0.0702107	0.0568449	0.0394803	0.0304106	0.0207934
7.89269e-05	0.00346737	-2.46	1.01685	0.727325	0.555335	0.33855	0.192399	0.110686	0.0701561	0.0567728	0.0392923	0.0300359	0.0207705
8.07654e-05	0.00354813	-2.45	1.032	0.728472	0.553867	0.333762	0.191277	0.110024	0.0698795	0.0565816	0.0389285	0.0299914	0.0206524
8.26467e-05	0.00363078	-2.44	1.04104	0.725871	0.546829	0.329948	0.190275	0.108837	0.0695943	0.0561152	0.0385873	0.0298043	0.0203574
8.45717e-05	0.00371535	-2.43	1.04569	0.727614	0.546825	0.32729	0.187944	0.107919	0.0691218	0.0559122	0.0382778	0.0293493	0.0202985
8.65417e-05	0.00380189	-2.42	1.04949	0.727017	0.537095	0.322834	0.185838	0.107279	0.0680728	0.0553842	0.0381445	0.0292436	0.0201538
8.85575e-05	0.00389045	-2.41	1.05684	0.721121	0.531351	0.318869	0.183294	0.106584	0.0676116	0.0548699	0.0378582	0.0290646	0.0199709
9.06203e-05	0.00398107	-2.4	1.04913	0.723314	0.527491	0.316163	0.182386	0.106144	0.0668962	0.054533	0.0373086	0.0287228	0.0197835
9.27311e-05	0.0040738	-2.39	1.04943	0.719073	0.519379	0.311529	0.181369	0.105132	0.066193	0.0540789	0.0373137	0.0286714	0.0197018
9.48911e-05	0.00416869	-2.38	1.05338	0.716489	0.515018	0.307507	0.178773	0.103589	0.0658034	0.0538088	0.0368878	0.0283417	0.019488
9.71014e-05	0.0042658	-2.37	1.05491	0.710192	0.507424	0.303382	0.176131	0.103308	0.0654179	0.0528916	0.0364501	0.0281313	0.0193014
9.93631e-05	0.00436516	-2.36	1.0541	0.710317	0.50235	0.298537	0.174885	0.102024	0.0648344	0.0523474	0.0360759	0.027784	0.0191378
0.000101678	0.00446684	-2.35	1.04939	0.69728	0.491682	0.295287	0.173407	0.100923	0.0636722	0.0518294	0.0357274	0.027652	0.0188896
0.000104046	0.00457088	-2.34	1.05415	0.69186	0.483741	0.28982	0.170368	0.0999632	0.0631845	0.0514667	0.0352864	0.0272024	0.018803
0.00010647	0.00467735	-2.33	1.04844	0.684088	0.479291	0.287661	0.168416	0.0988745	0.0625154	0.0508209	0.0348849	0.02691	0.0185194
0.00010895	0.0047863	-2.32	1.05051	0.678465	0.471651	0.283137	0.167128	0.0975626	0.0616785	0.0503148	0.0345246	0.0264114	0.0181973
0.000111487	0.00489779	-2.31	1.04485	0.669716	0.465538	0.279691	0.164717	0.0966794	0.0613711	0.0501287	0.0342628	0.026166	0.0180719
0.000114084	0.00501187	-2.3	1.0424	0.662244	0.454038	0.275626	0.162722	0.0952542	0.060561	0.049236	0.0337624	0.0258679	0.0178747
0.000116742	0.00512861	-2.29	1.04097	0.653991	0.447689	0.270863	0.160607	0.0939837	0.0599216	0.0485231	0.0333232	0.0255722	0.0176655
0.000119461	0.00524807	-2.28	1.03053	0.647038	0.442173	0.264919	0.158675	0.0930005	0.0590137	0.0479058	0.0329802	0.0254381	0.0173617
0.000122243	0.00537032	-2.27	1.02363	0.636426	0.434939	0.262261	0.156539	0.0914488	0.0583368	0.0472832	0.0325595	0.0249364	0.0173149
0.000125091	0.00549541	-2.26	1.02221	0.625533	0.426548	0.255697	0.154612	0.090592	0.057766	0.0468547	0.0322498	0.0246378	0.0170031
0.000128005	0.00562341	-2.25	1.01324	0.614064	0.41868	0.25303	0.152234	0.0893013	0.0568539	0.0464045	0.0318039	0.02447	0.0168313
0.000130986	0.0057544	-2.24	1.00951	0.606116	0.411767	0.25053	0.150497	0.0881215	0.0562136	0.0454194	0.0315701	0.0240048	0.0166113
0.000134037	0.00588844	-2.23	1.00725	0.594537	0.40262	0.246279	0.148475	0.0870771	0.0556599	0.0450621	0.0309571	0.0238565	0.0164466
0.000137159	0.0060256	-2.22	0.988399	0.587072	0.397841	0.243219	0.145695	0.0858559	0.0548206	0.0445795	0.0306693	0.0235726	0.0161834
0.000140354	0.00616595	-2.21	0.983668	0.577486	0.389126	0.239219	0.144678	0.0851167	0.0542981	0.0440663	0.0301776	0.0233278	0.0160159
0.000143623	0.00630957	-2.2	0.969822	0.567624	0.382439	0.234421	0.142181	0.0841814	0.0534816	0.0436352	0.0301136	0.0229754	0.0158994
0.000146969	0.00645654	-2.19	0.955524	0.557643	0.375566	0.231615	0.14057	0.0828218	0.0531506	0.0429839	0.0298414	0.0226089	0.0156521
0.000150392	0.00660693	-2.18	0.940077	0.549027	0.368178	0.228897	0.138995	0.0817147	0.0527193	0.0426465	0.029253	0.0224381	0.0154905
0.000153895	0.00676083	-2.17	0.930596	0.537725	0.363686	0.226066	0.136845	0.0808169	0.0517214	0.0421611	0.0290996	0.0222141	0.0153105
0.00015748	0.00691831	-2.16	0.911316	0.530014	0.357844	0.22202	0.136417	0.0801863	0.0514526	0.0417002	0.0287814	0.0218951	0.0151935
0.000161148	0.00707946	-2.15	0.897326	0.516962	0.350051	0.218538	0.134084	0.0793771	0.0505444	0.0409146	0.028477	0.02178	0.0150277
0.000164902	0.00724436	-2.14	0.879229	0.509779	0.343774	0.215754	0.132516	0.0787654	0.0502759	0.0410015	0.0280693	0.0215426	0.014843
0.000168743	0.0074131	-2.13	0.85991	0.499502	0.338251	0.213263	0.131653	0.0774365	0.0494495	0.0405649	0.0277771	0.0212178	0.0146966
0.000172673	0.00758578	-2.12	0.846407	0.489808	0.331659	0.210492	0.129151	0.0766007	0.0489213	0.0401793	0.0275457	0.0210541	0.0146135
0.000176695	0.00776247	-2.11	0.825668	0.479042	0.327029	0.209639	0.128173	0.0761116	0.0485248	0.0396237	0.0271568	0.0208257	0.0144669
0.000180811	0.00794328	-2.1	0.812874	0.473259	0.322252	0.206403	0.126842	0.0756936	0.0482382	0.0393735	0.0270206	0.0207697	0.0143158
0.000185023	0.00812831	-2.09	0.795805	0.46181	0.316207	0.20298	0.126041	0.0747326	0.0479514	0.038962	0.0266884	0.020481	0.0141722
0.000189333	0.00831764	-2.08	0.778246	0.455888	0.311114	0.200619	0.124609	0.0737754	0.0477851	0.0388244	0.0265892	0.0205024	0.0141144
0.000193743	0.00851138	-2.07	0.762562	0.448191	0.306454	0.19734	0.122843	0.0733012	0.0469021	0.0384232	0.0264171	0.020155	0.0139583
0.000198256	0.00870964	-2.06	0.741881	0.440676	0.302164	0.196173	0.122497	0.072332	0.0464532	0.0379772	0.0261533	0.0200367	0.0138399
0.000202873	0.00891251	-2.05	0.732066	0.429779	0.29693	0.192477	0.120254	0.0720653	0.0458542	0.0378209	0.0260007	0.0200034	0.0136884
0.000207599	0.00912011	-2.04	0.717607	0.42288	0.294246	0.191303	0.119696	0.0712529	0.0457274	0.0372237	0.0257863	0.0198148	0.0136411
0.000212435	0.00933254	-2.03	0.702554	0.412828	0.292158	0.190333	0.118913	0.0709053	0.0456749	0.0372041	0.0256436	0.0195557	0.0135326
0.000217383	0.00954993	-2.02	0.686266	0.40623	0.287262	0.186601	0.118322	0.0707783	0.0452973	0.0370005	0.0254155	0.0196074	0.0134834
0.000222446	0.00977237	-2.01	0.66807	0.397186	0.283001	0.186525	0.11734	0.0696642	0.0447882	0.0368218	0.0255398	0.0192863	0.013407
0.000227628	0.01	-2	0.652188	0.392956	0.280926	0.184545	0.116656	0.0698556	0.0449224	0.0363617	0.0252626	0.0193317	0.0133018
0.00023293	0.0102329	-1.99	0.636116	0.386589	0.278316	0.182778	0.116113	0.0694182	0.0445437	0.0361805	0.0250333	0.0190501	0.0132763
0.000238356	0.0104713	-1.98	0.616786	0.382882	0.275504	0.181304	0.115337	0.0688187	0.0441478	0.035981	0.0247689	0.0190648	0.0131768
0.000243908	0.0107152	-1.97	0.602156	0.375582	0.272381	0.180362	0.114677	0.0680673	0.044071	0.0357608	0.0245796	0.0190921	0.0130971
0.000249589	0.0109648	-1.96	0.585695	0.369326	0.270433	0.178036	0.113598	0.0682596	0.0437234	0.0355773	0.0243431	0.0188647	0.0130834
0.000255403	0.0112202	-1.95	0.572319	0.3638	0.268117	0.177103	0.112795	0.0677075	0.0435765	0.0353071	0.0243244	0.0187805	0.0129342
0.000261352	0.0114815	-1.94	0.557317	0.359066	0.265838	0.177135	0.112694	0.0673925	0.0430085	0.034956	0.024184	0.0186993	0.0128411
0.000267439	0.011749	-1.93	0.544585	0.354579	0.261813	0.175951	0.111947	0.0666986	0.0428043	0.0347947	0.0241048	0.0184204	0.0127717
0.000273669	0.0120226	-1.92	0.530935	0.352594	0.259033	0.173634	0.111089	0.0661507	0.0423682	0.0346252	0.0239067	0.0184979	0.0125973
0.000280043	0.0123027	-1.91	0.523442	0.347067	0.25573	0.173146	0.11086	0.0662499	0.0422246	0.0343786	0.02382	0.0184234	0.0125762
0.000286566	0.0125893	-1.9	0.507023	0.343437	0.255058	0.172103	0.109922	0.0653671	0.0419382	0.0339928	0.0237319	0.0180514	0.0124663
0.000293241	0.0128825	-1.89	0.497765	0.335985	0.25227	0.170263	0.108855	0.0650222	0.041571	0.0338896	0.0233843	0.0181453	0.0123082
0.000300072	0.0131826	-1.88	0.486844	0.331989	0.252021	0.170873	0.10916	0.0644278	0.0412637	0.0335832	0.0231962	0.0179623	0.0122091
0.000307061	0.0134896	-1.87	0.475356	0.32724	0.249284	0.169242	0.108249	0.0643322	0.0410808	0.0333638	0.0233241	0.0177028	0.0121929
0.000314214	0.0138038	-1.86	0.461445	0.326435	0.247141	0.168426	0.10788	0.0636857	0.0406167	0.0331356	0.02292	0.0177126	0.0119832
0.000321533	0.0141254	-1.85	0.45316	0.318873	0.243914	0.167651	0.106776	0.0630936	0.0404045	0.0328138	0.022789	0.0175217	0.0119243
0.000329022	0.0144544	-1.84	0.438447	0.316479	0.24378	0.165472	0.106282	0.0624651	0.0402233	0.032376	0.0223868	0.0173121	0.0118078
0.000336686	0.0147911	-1.83	0.430601	0.313837	0.240326	0.164952	0.105764	0.0623086	0.0398235	0.0322477	0.0224368	0.0169616	0.0117134
0.000344529	0.0151356	-1.82	0.419406	0.308721	0.239774	0.164859	0.104963	0.0623301	0.0393439	0.0318015	0.0222206	0.0168482	0.0115499
0.000352554	0.0154882	-1.81	0.410508	0.305155	0.235918	0.16365	0.104152	0.0613022	0.0390628	0.0315274	0.0219569	0.0166033	0.0114278
0.000360766	0.0158489	-1.8	0.400664	0.301598	0.234736	0.163421	0.103496	0.0609879	0.0385967	0.0311218	0.0216481	0.0164595	0.0112698
0.000369169	0.0162181	-1.79	0.388318	0.297381	0.234062	0.160557	0.102859	0.0601781	0.0383753	0.0312023	0.021309	0.0164192	0.0111909
0.000377768	0.0165959	-1.78	0.380397	0.292176	0.232666	0.160882	0.101526	0.059806	0.0377066	0.0308023	0.0211951	0.0160646	0.0110473
0.000386567	0.0169824	-1.77	0.370934	0.290648	0.229652	0.160677	0.101795	0.0598209	0.0372535	0.0304874	0.0209911	0.0160321	0.0109476
0.000395572	0.017378	-1.76	0.365625	0.286897	0.226833	0.159409	0.100978	0.0593947	0.0370196	0.0300146	0.0207105	0.0158858	0.0108005
0.000404786	0.0177828	-1.75	0.355955	0.282769	0.224853	0.158099	0.101093	0.0587361	0.0369183	0.029823	0.0205774	0.0156863	0.0106874
0.000414214	0.018197	-1.74	0.349715	0.278429	0.22037	0.155988	0.0997368	0.0580481	0.0363736	0.0293647	0.0202673	0.0156073	0.0105832
0.000423863	0.0186209	-1.73	0.343344	0.274424	0.220096	0.156147	0.0990698	0.0578476	0.0362672	0.0292864	0.0201435	0.0153032	0.0104576
0.000433736	0.0190546	-1.72	0.337873	0.271727	0.219176	0.155086	0.0978049	0.057096	0.0356562	0.0290338	0.0198316	0.0149638	0.0102805
0.000443839	0.0194984	-1.71	0.329234	0.267777	0.21744	0.155037	0.0977571	0.0568814	0.0352404	0.0286745	0.0197706	0.0148388	0.0101351
0.000454177	0.0199526	-1.7	0.322647	0.264781	0.213989	0.153318	0.0970856	0.056518	0.0350793	0.0282939	0.0193227	0.0146363	0.0100922
0.000464756	0.0204174	-1.69	0.314305	0.258569	0.212872	0.152336	0.0960473	0.0560063	0.0348131	0.0282361	0.0193046	0.0145497	0.00988697
0.000475582	0.020893	-1.68	0.306937	0.256895	0.210529	0.151083	0.0955545	0.0557381	0.0344473	0.0279378	0.0189751	0.0143335	0.00976143
0.00048666	0.0213796	-1.67	0.300425	0.252091	0.209461	0.15013	0.0948736	0.0547145	0.0344889	0.0276762	0.0188612	0.0141651	0.00966094
0.000497995	0.0218776	-1.66	0.293415	0.247576	0.206945	0.148687	0.0939205	0.0549004	0.0343062	0.0272438	0.0187211	0.0139069	0.00956123
0.000509595	0.0223872	-1.65	0.285189	0.244519	0.206305	0.148537	0.0947332	0.0543249	0.0337302	0.0270743	0.0184623	0.0138048	0.00938102
0.000521465	0.0229087	-1.64	0.27809	0.241791	0.203201	0.147371	0.0944348	0.054275	0.0333258	0.0268042	0.0182239	0.0137087	0.00930305
0.000533612	0.0234423	-1.63	0.270718	0.236695	0.201812	0.146369	0.0928808	0.0537893	0.0331417	0.0266717	0.018039	0.0135206	0.00921654
0.000546041	0.0239883	-1.62	0.265412	0.234044	0.200609	0.146258	0.0925071	0.0532598	0.0328766	0.0265921	0.0178831	0.0133337	0.00915424
0.00055876	0.0245471	-1.61	0.258688	0.231184	0.197712	0.145078	0.0927248	0.0525475	0.0325924	0.0262276	0.0177499	0.0132142	0.00902929
0.000571775	0.0251189	-1.6	0.249684	0.227972	0.195751	0.143474	0.0921582	0.052404	0.0328037	0.0258788	0.0176936	0.0132802	0.00891302
0.000585094	0.025704	-1.59	0.243405	0.225877	0.193845	0.14266	0.0916081	0.0525061	0.032429	0.0259284	0.0175179	0.0130644	0.0089416
0.000598722	0.0263027	-1.58	0.237495	0.222457	0.192157	0.142761	0.0917278	0.0520525	0.0321163	0.0254717	0.0172046	0.0129675	0.00884048
0.000612668	0.0269153	-1.57	0.231294	0.216467	0.190373	0.142015	0.0907659	0.0521075	0.0317995	0.0253535	0.0170665	0.0127509	0.00877704
0.000626939	0.0275423	-1.56	0.226608	0.214753	0.189419	0.141238	0.0911398	0.0515276	0.0317432	0.0252759	0.0168987	0.0126286	0.00873781
0.000641542	0.0281838	-1.55	0.216522	0.213179	0.187447	0.141299	0.0908741	0.0511868	0.0316709	0.0252254	0.0167254	0.0126963	0.00860913
0.000656486	0.0288403	-1.54	0.212208	0.209277	0.184527	0.139973	0.0895994	0.0512472	0.0312043	0.0251241	0.0166645	0.0126307	0.00848847
0.000671777	0.0295121	-1.53	0.207077	0.206352	0.183662	0.138523	0.0895352	0.0506595	0.0311859	0.0251862	0.0165445	0.0125933	0.008392
0.000687425	0.0301995	-1.52	0.199703	0.206324	0.181604	0.139435	0.0895217	0.0509909	0.0308125	0.0246787	0.0166237	0.0125124	0.00837823
0.000703437	0.030903	-1.51	0.19337	0.201313	0.179919	0.137694	0.0897002	0.0508324	0.0308839	0.0246453	0.0164869	0.0124461	0.0083018
0.000719822	0.0316228	-1.5	0.189598	0.198445	0.178761	0.136571	0.0891001	0.0510479	0.0307325	0.0245107	0.0165919	0.0123665	0.00822785
0.000736589	0.0323594	-1.49	0.183633	0.19587	0.176043	0.135768	0.0893038	0.0501934	0.0308084	0.0242232	0.0164376	0.0123412	0.00823288
0.000753746	0.0331131	-1.48	0.177126	0.193056	0.175815	0.134811	0.0889818	0.0504587	0.030711	0.0241959	0.0164527	0.0123232	0.00826207
0.000771303	0.0338844	-1.47	0.169609	0.190661	0.174605	0.13582	0.0886428	0.0501098	0.0305193	0.0239967	0.016408	0.0120764	0.00818733
0.000789269	0.0346737	-1.46	0.162603	0.187891	0.172779	0.133512	0.0887715	0.0502211	0.0306486	0.0241085	0.0162196	0.0119489	0.00816435
0.000807654	0.0354813	-1.45	0.156154	0.183686	0.171361	0.13305	0.0885579	0.0502497	0.0306926	0.0242182	0.0161843	0.011979	0.00812235
0.000826467	0.0363078	-1.44	0.150567	0.182699	0.168763	0.133266	0.0892552	0.050517	0.0309426	0.0240141	0.0162602	0.0119679	0.008203
0.000845717	0.0371535	-1.43	0.145586	0.179159	0.167135	0.13257	0.0884913	0.0506267	0.0303953	0.024138	0.0161936	0.0118989	0.00813438
0.000865417	0.0380189	-1.42	0.140149	0.176289	0.165781	0.131389	0.0885779	0.0503112	0.0305598	0.0242703	0.0159998	0.0118481	0.0080545
0.000885575	0.0389045	-1.41	0.13639	0.171792	0.163928	0.131412	0.0883594	0.0499479	0.0307573	0.0241107	0.0161767	0.0120136	0.00803569
0.000906203	0.0398107	-1.4	0.130178	0.1692	0.161511	0.129692	0.0883294	0.0502415	0.0304462	0.0242171	0.0160461	0.0120158	0.00807142
0.000927311	0.040738	-1.39	0.123204	0.166808	0.158903	0.129175	0.0871799	0.0503898	0.0305509	0.0241864	0.0162221	0.0119749	0.00806417
0.000948911	0.0416869	-1.38	0.117491	0.164031	0.156441	0.127785	0.0874982	0.0500492	0.0304686	0.0241554	0.0160636	0.0119649	0.00804529
0.000971014	0.042658	-1.37	0.110489	0.160984	0.154714	0.126644	0.0878227	0.0498576	0.0303397	0.0240782	0.0159854	0.0119858	0.0079931
0.000993631	0.0436516	-1.36	0.105034	0.156727	0.15399	0.127053	0.0879749	0.0492879	0.0301951	0.023877	0.015714	0.0118845	0.00809598
0.00101678	0.0446684	-1.35	0.101572	0.152648	0.152026	0.126519	0.087499	0.0496194	0.0301066	0.0240729	0.0159379	0.0119403	0.00793525
0.00104046	0.0457088	-1.34	0.0958882	0.149367	0.150723	0.125962	0.0876746	0.0504962	0.0303947	0.0238413	0.0158679	0.0118452	0.00796568
0.0010647	0.0467735	-1.33	0.0912072	0.14666	0.149826	0.124485	0.0872744	0.0500358	0.0303066	0.0236706	0.0160047	0.0118948	0.00793104
0.0010895	0.047863	-1.32	0.0871904	0.144069	0.147895	0.125013	0.0872156	0.0503019	0.0302833	0.0239593	0.0159689	0.0120157	0.00796153
0.00111487	0.0489779	-1.31	0.0832368	0.142157	0.145425	0.123788	0.0870508	0.0498691	0.0300251	0.0241705	0.0160651	0.0120157	0.00784238
0.00114084	0.0501187	-1.3	0.07914	0.136607	0.143097	0.123071	0.0879165	0.049646	0.0298923	0.0242161	0.0158598	0.0120686	0.00784594
0.00116742	0.0512861	-1.29	0.0742337	0.132797	0.14019	0.121979	0.0873338	0.0507511	0.0302111	0.0243369	0.0159156	0.0118269	0.00798034
0.00119461	0.0524807	-1.28	0.0696018	0.130174	0.138289	0.121672	0.0867189	0.0513067	0.029997	0.0238748	0.0156228	0.0119885	0.00800905
0.00122243	0.0537032	-1.27	0.0667093	0.126858	0.137937	0.119804	0.0862171	0.050671	0.0300668	0.0240277	0.0159306	0.0118614	0.00803513
0.00125091	0.0549541	-1.26	0.0652255	0.125057	0.135989	0.118407	0.0855822	0.0501074	0.0299345	0.0242335	0.0159712	0.0119872	0.00801778
0.00128005	0.0562341	-1.25	0.0627911	0.122574	0.133537	0.118658	0.0852456	0.0507598	0.0297778	0.0240225	0.0160655	0.0119564	0.00802624
0.00130986	0.057544	-1.24	0.0587098	0.119591	0.131492	0.118604	0.0854367	0.0509645	0.0298995	0.0239948	0.0159009	0.0120671	0.00797051
0.00134037	0.0588844	-1.23	0.0543018	0.116444	0.130496	0.117687	0.0847393	0.0504944	0.0295713	0.0238157	0.016024	0.0118607	0.00796619
0.00137159	0.060256	-1.22	0.0537965	0.110747	0.128151	0.117051	0.0854332	0.0506704	0.0296605	0.023816	0.0159418	0.0119732	0.00805774
0.00140354	0.0616595	-1.21	0.0501831	0.107715	0.124626	0.115817	0.0842775	0.0500478	0.0300527	0.0239371	0.0156495	0.0118698	0.00812113
0.00143623	0.0630957	-1.2	0.0477663	0.104929	0.123502	0.115158	0.0840292	0.0499559	0.0301349	0.0239803	0.0154909	0.0118569	0.0081067
0.00146969	0.0645654	-1.19	0.0435227	0.0998215	0.120766	0.11348	0.0835481	0.0496977	0.0303736	0.023819	0.0154162	0.0118752	0.00809597
0.00150392	0.0660693	-1.18	0.0435969	0.0964551	0.119294	0.112925	0.0832721	0.0501497	0.0301308	0.0239539	0.0155033	0.011795	0.00793312
0.00153895	0.0676083	-1.17	0.0422277	0.0943906	0.116994	0.112607	0.0843755	0.0493109	0.0299678	0.0239075	0.0157072	0.0118601	0.00793086
0.0015748	0.0691831	-1.16	0.0392615	0.0914802	0.115969	0.111492	0.0835997	0.0492068	0.0300871	0.0239041	0.0157239	0.0117651	0.00803268
0.00161148	0.0707946	-1.15	0.0378313	0.0874582	0.111887	0.109769	0.0835336	0.0490379	0.02992	0.0238706	0.0156393	0.011642	0.00805985
0.00164902	0.0724436	-1.14	0.035868	0.0826522	0.111066	0.106458	0.0827079	0.0492049	0.0298745	0.023863	0.0157597	0.0116424	0.00797822
0.00168743	0.074131	-1.13	0.0350488	0.0786877	0.108639	0.106999	0.0831232	0.0490849	0.0303791	0.0241099	0.0157845	0.0116068	0.00791812
0.00172673	0.0758578	-1.12	0.0336891	0.076465	0.104473	0.105475	0.0835472	0.0483587	0.0300904	0.0240284	0.0158958	0.011489	0.00789633
0.00176695	0.0776247	-1.11	0.031312	0.073324	0.102271	0.103896	0.0839181	0.0487082	0.0301523	0.0244108	0.0158578	0.011604	0.00804663
0.00180811	0.0794328	-1.1	0.0311178	0.0721268	0.101907	0.103789	0.0819136	0.0493602	0.0305039	0.0240511	0.0159244	0.0116512	0.00791529
0.00185023	0.0812831	-1.09	0.0302504	0.0678848	0.0987267	0.103514	0.0821549	0.0489825	0.0303608	0.0245216	0.0161843	0.0117258	0.00798458
0.00189333	0.0831764	-1.08	0.0293266	0.0656382	0.0946838	0.102708	0.0819554	0.0495078	0.0305052	0.0246643	0.015974	0.0116313	0.00789317
0.00193743	0.0851138	-1.07	0.0298738	0.0638234	0.0934712	0.10025	0.0809418	0.0498061	0.030304	0.0241606	0.0159593	0.0116505	0.00787896
0.00198256	0.0870964	-1.06	0.0294785	0.0605105	0.0892543	0.0995636	0.080224	0.0497443	0.0306931	0.0239877	0.0159884	0.0116687	0.00770314
0.00202873	0.0891251	-1.05	0.0296751	0.056688	0.0862951	0.0979465	0.0786607	0.0500597	0.0309053	0.0241058	0.0158124	0.0117571	0.00778694
0.00207599	0.0912011	-1.04	0.0285753	0.0556458	0.0844226	0.0964901	0.0778639	0.0495994	0.0310683	0.0238446	0.0158815	0.0116918	0.00784617
0.00212435	0.0933254	-1.03	0.0279074	0.0506383	0.0835562	0.0964482	0.0783633	0.0495163	0.0308162	0.0237696	0.0159985	0.0115776	0.00782549
0.00217383	0.0954993	-1.02	0.0294642	0.0493136	0.0809304	0.0945908	0.0780869	0.0493439	0.0307183	0.0239943	0.0160079	0.0117828	0.00794343
0.00222446	0.0977237	-1.01	0.0295387	0.0483056	0.0782989	0.0929319	0.0772468	0.0491169	0.0306217	0.0243831	0.0157748	0.0118874	0.00775072
0.00227628	0.1	-1	0.0280238	0.0461258	0.0752711	0.0924973	0.0773217	0.0492651	0.0305684	0.0247302	0.0156625	0.0119908	0.00772819
0.0023293	0.102329	-0.99	0.0292148	0.0449921	0.0718911	0.090873	0.0776342	0.0489777	0.0304374	0.0241867	0.015615	0.0119357	0.0077312
0.00238356	0.104713	-0.98	0.0298603	0.04208	0.0715374	0.0897177	0.0770193	0.0494129	0.0303189	0.0244253	0.01577	0.0119567	0.00761069
0.00243908	0.107152	-0.97	0.0304054	0.0393101	0.0690373	0.0862422	0.0755328	0.0493696	0.0305501	0.024469	0.0157155	0.0116273	0.00770512
0.00249589	0.109648	-0.96	0.0318671	0.0369974	0.0663353	0.0858781	0.0750985	0.0484543	0.0306675	0.0245459	0.0158805	0.01183	0.00766321
0.00255403	0.112202	-0.95	0.0321896	0.0338984	0.0649913	0.083292	0.0744322	0.0489954	0.0304795	0.0242714	0.0160312	0.0116549	0.00771031
0.00261352	0.114815	-0.94	0.0307911	0.0329959	0.0609947	0.0821096	0.0746545	0.0492773	0.0306555	0.0239821	0.0159041	0.0117395	0.0076935
0.00267439	0.11749	-0.93	0.0312695	0.0314289	0.0594057	0.0816692	0.0743319	0.0493738	0.0302131	0.0245128	0.0159961	0.0117801	0.00782413
0.00273669	0.120226	-0.92	0.0321972	0.0291758	0.0563472	0.0809071	0.0736376	0.0494321	0.029621	0.0244689	0.0158835	0.011509	0.00787785
0.00280043	0.123027	-0.91	0.0333493	0.0277198	0.0532154	0.0805099	0.0733674	0.0481861	0.0295049	0.024316	0.0159016	0.0114875	0.00772815
0.00286566	0.125893	-0.9	0.0331264	0.0266437	0.0516257	0.0783149	0.0739169	0.0477306	0.0300224	0.0248058	0.0158446	0.0116421	0.00764801
0.00293241	0.128825	-0.89	0.0337499	0.0251197	0.0487842	0.0767642	0.0728372	0.0485025	0.0298496	0.0246144	0.01569	0.0115007	0.00756869
0.00300072	0.131826	-0.88	0.0338119	0.0242151	0.0467379	0.075711	0.0720324	0.049297	0.0295698	0.0243953	0.0155166	0.0115348	0.00780807
0.00307061	0.134896	-0.87	0.0340768	0.0228447	0.0449134	0.0734605	0.0722628	0.0495041	0.0298117	0.0240235	0.0153358	0.0116642	0.00785246
0.00314214	0.138038	-0.86	0.0340256	0.021579	0.0424119	0.0716136	0.0717124	0.0484426	0.0299036	0.0241446	0.0155211	0.0115775	0.00782175
0.00321533	0.141254	-0.85	0.0363114	0.0213171	0.0405392	0.0701523	0.0707314	0.0487046	0.0301185	0.0243597	0.0158495	0.011697	0.00784239
0.00329022	0.144544	-0.84	0.0357747	0.0206661	0.0383128	0.0668407	0.0700216	0.0485448	0.0297128	0.0239257	0.015601	0.0115033	0.0077988
0.00336686	0.147911	-0.83	0.0348892	0.0208897	0.0372218	0.0653832	0.0698784	0.0488125	0.030076	0.0238826	0.0157449	0.0114749	0.00782492
0.00344529	0.151356	-0.82	0.0365211	0.0209393	0.0366948	0.0640794	0.0690519	0.0484976	0.0305728	0.0245615	0.0159429	0.0117124	0.00781736
0.00352554	0.154882	-0.81	0.0383159	0.0197051	0.0352452	0.0623398	0.0682537	0.0474566	0.0305943	0.0245823	0.0155038	0.0117665	0.00771318
0.00360766	0.158489	-0.8	0.0389801	0.0189175	0.0338401	0.059512	0.0677934	0.0473515	0.0303572	0.0243788	0.0156857	0.011881	0.00769828
0.00369169	0.162181	-0.79	0.0393568	0.0183403	0.0319385	0.0587635	0.0669155	0.047766	0.0298573	0.0237749	0.0158368	0.0119818	0.00775226
0.00377768	0.165959	-0.78	0.0421052	0.0199646	0.0303768	0.0571462	0.0665393	0.0475063	0.0299339	0.0237442	0.0158388	0.0116862	0.00775516
0.00386567	0.169824	-0.77	0.0426246	0.0197755	0.0279868	0.0555663	0.0645608	0.0469018	0.0295814	0.0238752	0.0159973	0.0115661	0.00780304
0.00395572	0.17378	-0.76	0.0420887	0.0194806	0.0262754	0.0531049	0.0641234	0.0478969	0.0298518	0.0242506	0.015802	0.011495	0.00771594
0.00404786	0.177828	-0.75	0.0442366	0.0189424	0.0251979	0.0518064	0.064357	0.04655	0.0301665	0.0241207	0.0159157	0.011667	0.00773404
0.00414214	0.18197	-0.74	0.0431201	0.0197882	0.0242974	0.0505107	0.0641301	0.0467187	0.0302429	0.0233968	0.0159004	0.0115811	0.00773108
0.00423863	0.186209	-0.73	0.0432879	0.0193913	0.0229019	0.0480156	0.0641386	0.0464338	0.0299099	0.0239264	0.0161344	0.0116149	0.00752686
0.00433736	0.190546	-0.72	0.0430687	0.0204093	0.0214838	0.0459982	0.0629094	0.0462118	0.0301722	0.024377	0.0155482	0.0115428	0.00764561
0.00443839	0.194984	-0.71	0.0455733	0.0205977	0.0206773	0.0458086	0.0634514	0.0456691	0.0295438	0.0244038	0.0154818	0.0114565	0.00767086
0.00454177	0.199526	-0.7	0.0456453	0.0209365	0.0205713	0.0448997	0.061008	0.0465345	0.0295135	0.0240919	0.0155265	0.0116233	0.00794238
0.00464756	0.204174	-0.69	0.0456894	0.0208083	0.019642	0.0421922	0.0596666	0.0477773	0.0297465	0.0236632	0.0154993	0.011858	0.00786375
0.00475582	0.20893	-0.68	0.0446177	0.0218353	0.0187953	0.0402093	0.0585326	0.0465102	0.0296114	0.0240324	0.0157031	0.0112958	0.00800769
0.0048666	0.213796	-0.67	0.0461715	0.0224389	0.0185083	0.0379463	0.0584415	0.046417	0.0298466	0.0244998	0.0157182	0.0112208	0.00774199
0.00497995	0.218776	-0.66	0.0486798	0.0223921	0.0183162	0.0363762	0.0572795	0.0462741	0.0303982	0.0242548	0.0155424	0.0113452	0.00761787
0.00509595	0.223872	-0.65	0.0509517	0.0228792	0.0168374	0.0348712	0.0560616	0.04479	0.0294297	0.0248412	0.0156614	0.011236	0.00750583
0.00521465	0.229087	-0.64	0.0493082	0.0220205	0.0169226	0.0333725	0.0557633	0.0454241	0.0299703	0.0247375	0.0156126	0.011242	0.00761319
0.00533612	0.234423	-0.63	0.0515096	0.0212627	0.0168307	0.0313588	0.0550741	0.0451132	0.0299305	0.0248533	0.0155679	0.011306	0.00760405
0.00546041	0.239883	-0.62	0.0508342	0.0208206	0.0159645	0.0273978	0.0534713	0.0453466	0.0301924	0.025113	0.0154308	0.011602	0.00755959
0.0055876	0.245471	-0.61	0.0517979	0.0226319	0.0164279	0.0280113	0.0530693	0.0448417	0.0296956	0.0250607	0.0155065	0.0117575	0.00761538
0.00571775	0.251189	-0.6	0.0529892	0.0228284	0.0152292	0.0270623	0.0533481	0.044137	0.0296142	0.0250885	0.0154656	0.0115933	0.00759786
0.00585094	0.25704	-0.59	0.0530649	0.0224164	0.0143892	0.0258302	0.0515022	0.0436536	0.030201	0.0244479	0.0152513	0.011583	0.00765288
0.00598722	0.263027	-0.58	0.0558966	0.0231904	0.0146854	0.0250351	0.0488968	0.0451753	0.0302342	0.0245246	0.0154053	0.011845	0.00779433
0.00612668	0.269153	-0.57	0.056443	0.0224997	0.0154218	0.0241455	0.0501946	0.0444893	0.0300347	0.0245302	0.0152867	0.0119396	0.00769632
0.00626939	0.275423	-0.56	0.0597817	0.0252144	0.0152482	0.0230425	0.048821	0.0436885	0.0292993	0.0244116	0.0154056	0.0118386	0.00754497
0.00641542	0.281838	-0.55	0.0581845	0.0248342	0.015122	0.0209316	0.0476039	0.0427558	0.0297761	0.0241007	0.0150159	0.0117614	0.00756132
0.00656486	0.288403	-0.54	0.0569472	0.0258648	0.0140706	0.0204947	0.046906	0.0415064	0.0295665	0.0245468	0.0155964	0.0116739	0.00769456
0.00671777	0.295121	-0.53	0.0582926	0.0244637	0.014144	0.0188758	0.0455909	0.0423296	0.0301154	0.0244646	0.0162204	0.0119062	0.00756676
0.00687425	0.301995	-0.52	0.0573118	0.0240056	0.0149082	0.0179369	0.0440852	0.0425436	0.0295219	0.0241878	0.0160338	0.0119709	0.00747447
0.00703437	0.30903	-0.51	0.0586224	0.0245226	0.0146121	0.017145	0.0437074	0.0419372	0.0297014	0.024359	0.0155371	0.0118117	0.00726225
0.00719822	0.316228	-0.5	0.0608551	0.0251757	0.0138428	0.0167082	0.0437344	0.0424848	0.0294186	0.0248649	0.0156954	0.0115943	0.0073509
0.00736589	0.323594	-0.49	0.0615125	0.0243757	0.0144407	0.0160982	0.0416318	0.0416616	0.0291143	0.0240136	0.0158473	0.0115372	0.00751423
0.00753746	0.331131	-0.48	0.0644269	0.0255301	0.013652	0.0148687	0.0402072	0.0411412	0.0289708	0.0245668	0.0157283	0.0116184	0.0073264
0.00771303	0.338844	-0.47	0.0628717	0.0271321	0.014163	0.0133545	0.0399772	0.0419608	0.0291662	0.0249269	0.0159789	0.0115323	0.00748314
0.00789269	0.346737	-0.46	0.0632717	0.0259479	0.0142284	0.012524	0.0373141	0.0414695	0.0297551	0.024671	0.0161222	0.0115933	0.00739227
0.00807654	0.354813	-0.45	0.0660283	0.026376	0.0144324	0.0115666	0.0363309	0.0413867	0.0298601	0.024549	0.0159759	0.0115954	0.00753715
0.00826467	0.363078	-0.44	0.0654262	0.0259196	0.0142734	0.0109505	0.0346881	0.0403038	0.0298702	0.0240616	0.0158606	0.0113103	0.00745436
0.00845717	0.371535	-0.43	0.0670389	0.026541	0.0137419	0.0106612	0.0336646	0.0400821	0.0288445	0.0241945	0.0160696	0.0113358	0.0073102
0.00865417	0.380189	-0.42	0.0656217	0.0277673	0.0131079	0.0104279	0.0327	0.0401221	0.0291415	0.0239227	0.0156257	0.0115462	0.00766644
0.00885575	0.389045	-0.41	0.0654665	0.0291593	0.0140881	0.00981112	0.0330246	0.0399922	0.0297378	0.0243299	0.0159942	0.0116517	0.00749724
0.00906203	0.398107	-0.4	0.0668855	0.0275602	0.013471	0.0104606	0.030734	0.0389326	0.0289308	0.0240813	0.016253	0.0114254	0.00763137
0.00927311	0.40738	-0.39	0.0700882	0.0273121	0.0123648	0.00969331	0.0302283	0.0394846	0.0295977	0.0243736	0.016155	0.0110622	0.00765997
0.00948911	0.416869	-0.38	0.0721199	0.0283754	0.013203	0.0092194	0.0291851	0.038712	0.0293719	0.0239823	0.0159006	0.0113779	0.00763164
0.00971014	0.42658	-0.37	0.0673018	0.0297176	0.0138242	0.00959526	0.0285732	0.0380623	0.0277877	0.0241155	0.0156788	0.0112422	0.00758214
0.00993631	0.436516	-0.36	0.0702263	0.0305388	0.0143942	0.0093457	0.0275768	0.0368644	0.0275233	0.0242647	0.0159716	0.011671	0.00760729
0.0101678	0.446684	-0.35	0.0691763	0.0284054	0.0152181	0.0089716	0.0251429	0.0362355	0.0280319	0.0245919	0.0159367	0.0112816	0.0076755
0.0104046	0.457088	-0.34	0.0659182	0.0297884	0.0156008	0.00879814	0.0252736	0.0361292	0.0276484	0.0239938	0.0163907	0.0113894	0.00756493
0.010647	0.467735	-0.33	0.0679523	0.0303978	0.014395	0.0092155	0.0239311	0.0360367	0.0279948	0.0240901	0.0164918	0.0113095	0.00782559
0.010895	0.47863	-0.32	0.0677525	0.0317349	0.0155086	0.00830327	0.0223296	0.0372047	0.0273785	0.0238321	0.0159147	0.0114786	0.00781735
0.0111487	0.489779	-0.31	0.0659661	0.0312929	0.0145898	0.00851372	0.0211131	0.0358992	0.0273055	0.024173	0.0161323	0.0116126	0.00759306
0.0114084	0.501187	-0.3	0.0685244	0.0300798	0.0151681	0.00908198	0.0200367	0.0359308	0.0286889	0.0246157	0.0161048	0.0118796	0.00757465
0.0116742	0.512861	-0.29	0.0729262	0.032055	0.0163303	0.0082382	0.020157	0.035738	0.027796	0.0242289	0.0164934	0.0115874	0.00762099
0.0119461	0.524807	-0.28	0.0687632	0.0360113	0.0157572	0.00753957	0.0184707	0.0348891	0.0270998	0.0240739	0.0162339	0.0116411	0.00750832
0.0122243	0.537032	-0.27	0.0702556	0.0309405	0.0172266	0.00712644	0.0183564	0.0348955	0.0272076	0.0244569	0.0164072	0.0117776	0.00731894
0.0125091	0.549541	-0.26	0.073457	0.0319082	0.0176337	0.00714934	0.0172778	0.033644	0.0274845	0.0245766	0.0164305	0.0119758	0.007615
0.0128005	0.562341	-0.25	0.0747195	0.0324216	0.0168358	0.00755039	0.0153237	0.0333759	0.0278123	0.0245344	0.016521	0.0116431	0.00756181
0.0130986	0.57544	-0.24	0.0812405	0.0318383	0.0193711	0.00824821	0.0144801	0.032942	0.0270408	0.0247169	0.0162355	0.0117043	0.00740271
0.0134037	0.588844	-0.23	0.0765618	0.0329576	0.0193251	0.00804759	0.0136338	0.0328036	0.0271743	0.023588	0.0158937	0.0113931	0.00749682
0.0137159	0.60256	-0.22	0.0802089	0.0312452	0.0192041	0.00870049	0.0127198	0.0333898	0.0270706	0.0233928	0.0159128	0.0114613	0.00757345
0.0140354	0.616595	-0.21	0.0810009	0.0315133	0.019762	0.00912095	0.0126921	0.0324417	0.0269478	0.0235283	0.0164948	0.0119319	0.00726336
0.0143623	0.630957	-0.2	0.0769333	0.0326226	0.0205376	0.00802587	0.0112301	0.032177	0.027005	0.0234943	0.0164376	0.0116323	0.00722692
0.0146969	0.645654	-0.19	0.0861312	0.0346403	0.0199771	0.00821647	0.0109384	0.0314841	0.0265951	0.0231222	0.0164458	0.0115955	0.00728498
0.0150392	0.660693	-0.18	0.0858141	0.0347181	0.0189054	0.00879078	0.0109954	0.0306487	0.0261139	0.0237136	0.015935	0.0115155	0.00733477
0.0153895	0.676083	-0.17	0.0844739	0.0362458	0.0188617	0.00835317	0.0106877	0.0303641	0.0264413	0.0233796	0.0161332	0.0115994	0.00761186
0.015748	0.691831	-0.16	0.0829887	0.0362029	0.0190168	0.00871649	0.00942725	0.0295216	0.0266247	0.0236889	0.0160645	0.0117191	0.00751904
0.0161148	0.707946	-0.15	0.0813611	0.0356615	0.0186707	0.00885257	0.00864816	0.0287466	0.0268871	0.0241772	0.0165222	0.0115499	0.00765187
0.0164902	0.724436	-0.14	0.0847609	0.0346851	0.0178689	0.00892254	0.00770903	0.0285487	0.025485	0.0236738	0.0161432	0.011973	0.00788253
0.0168743	0.74131	-0.13	0.0844809	0.03402	0.020324	0.00897338	0.00803089	0.0289304	0.025485	0.0232253	0.0157672	0.0118087	0.00751317
0.0172673	0.758578	-0.12	0.0846228	0.0327633	0.0201581	0.00899855	0.00770934	0.0279623	0.025509	0.0242092	0.0158137	0.0120055	0.00758946
0.0176695	0.776247	-0.11	0.0827133	0.033203	0.0194354	0.00816689	0.00702287	0.0266289	0.0260414	0.0238786	0.0158876	0.0121798	0.00731631
0.0180811	0.794328	-0.1	0.0876914	0.0318083	0.0195303	0.00927892	0.00551952	0.025189	0.025839	0.0243961	0.0159203	0.0115749	0.00757431
0.0185023	0.812831	-0.09	0.0810213	0.0326787	0.0175196	0.00997417	0.00585899	0.0234333	0.0255732	0.023637	0.0158486	0.0115231	0.00755059
0.0189333	0.831764	-0.08	0.0773128	0.0349504	0.0158835	0.0104346	0.00605458	0.0244424	0.0260961	0.0231147	0.0161574	0.0119531	0.00780546
0.0193743	0.851138	-0.07	0.0777392	0.0353657	0.0166845	0.00947252	0.00581119	0.0231609	0.0257547	0.0237134	0.0161975	0.0116037	0.00754434
0.0198256	0.870964	-0.06	0.077839	0.0347244	0.0163324	0.00865186	0.00509258	0.0230399	0.0246036	0.0222929	0.0164806	0.0117559	0.00799867
0.0202873	0.891251	-0.05	0.075069	0.0342972	0.0167289	0.00942851	0.0042945	0.0204636	0.0247152	0.0225953	0.0161216	0.0119941	0.00802366
0.0207599	0.912011	-0.04	0.0726692	0.0316663	0.01724	0.00950662	0.00466186	0.020476	0.0241001	0.022253	0.0159736	0.0120066	0.00831692
0.0212435	0.933254	-0.03	0.0795492	0.0336919	0.0168873	0.009241	0.0045328	0.0199817	0.0240492	0.0223124	0.0158132	0.011823	0.00806096
0.0217383	0.954993	-0.02	0.077566	0.0343019	0.0181947	0.0100212	0.00388709	0.019598	0.0230148	0.0221644	0.0157319	0.0117999	0.00794745
0.0222446	0.977237	-0.01	0.0753772	0.0315227	0.0186514	0.00900019	0.00419387	0.0185031	0.0239593	0.0226469	0.0159822	0.0118555	0.00805473
0.0227628	1	0	0.0769235	0.0306099	0.0168019	0.00833514	0.00384327	0.0185057	0.0232978	0.0224459	0.0152285	0.0119477	0.00767693
0.023293	1.02329	0.01	0.0742651	0.031993	0.0176353	0.00875915	0.00355843	0.0190974	0.0228326	0.0222314	0.0155365	0.011718	0.0073898
0.0238356	1.04713	0.02	0.0742593	0.0301375	0.0168366	0.00773852	0.00353789	0.0184364	0.0228998	0.0215138	0.0160672	0.0120874	0.00733903
0.0243908	1.07152	0.03	0.0729669	0.0307352	0.0170323	0.00874213	0.00308189	0.0168439	0.0224699	0.0214257	0.0164191	0.0118103	0.00786007
0.0249589	1.09648	0.04	0.0736331	0.032151	0.017253	0.00883099	0.00349505	0.0144984	0.0234234	0.0220611	0.0164474	0.0115819	0.00779483
0.0255403	1.12202	0.05	0.072521	0.0301588	0.0171442	0.00888287	0.00328899	0.0143564	0.022515	0.0209514	0.016098	0.0117338	0.0075214
0.0261352	1.14815	0.06	0.0761519	0.0295345	0.0156951	0.00816063	0.00325893	0.0150163	0.0220101	0.0208596	0.0158591	0.0117143	0.00763751
0.0267439	1.1749	0.07	0.0744348	0.029915	0.0166836	0.00950136	0.00327753	0.0137926	0.0223189	0.0203311	0.0161859	0.0123241	0.0076785
0.0273669	1.20226	0.08	0.074629	0.0294459	0.0153183	0.00889216	0.00359078	0.0134136	0.0222449	0.0199409	0.01617	0.0119676	0.00820438
0.0280043	1.23027	0.09	0.0743453	0.0286932	0.0165247	0.00926864	0.00305031	0.0123195	0.021803	0.0205022	0.0159685	0.0118228	0.00813346
0.0286566	1.25893	0.1	0.0779435	0.0272231	0.0171149	0.00929445	0.00334011	0.0123358	0.0216089	0.0216768	0.0161118	0.0118766	0.0080573
0.0293241	1.28825	0.11	0.080828	0.0273815	0.0172349	0.0100942	0.00320083	0.0117238	0.0216883	0.0213475	0.0156398	0.0113487	0.00750217
0.0300072	1.31826	0.12	0.0720921	0.0279387	0.0173915	0.00974925	0.00272822	0.0106104	0.0214811	0.0216816	0.0159638	0.0124667	0.00785598
0.0307061	1.34896	0.13	0.0766243	0.0270236	0.0189154	0.00911106	0.00236846	0.0107507	0.0209345	0.0212586	0.0163155	0.0121009	0.00756885
0.0314214	1.38038	0.14	0.0817492	0.0266679	0.0179942	0.00973343	0.00249797	0.00864653	0.0198439	0.0200133	0.016819	0.0127485	0.00738832
0.0321533	1.41254	0.15	0.0783205	0.0279601	0.0203365	0.0102705	0.00259715	0.00949392	0.0198306	0.0204069	0.0160584	0.0121402	0.00769208
0.0329022	1.44544	0.16	0.082421	0.0261498	0.0174301	0.00995908	0.00250838	0.00884584	0.0186369	0.020044	0.0153247	0.0118479	0.00785369
0.0336686	1.47911	0.17	0.0811918	0.0248663	0.0178113	0.00992351	0.00228161	0.00815732	0.0169459	0.0195352	0.0151703	0.0117025	0.00743131
0.0344529	1.51356	0.18	0.0809604	0.0267331	0.0186537	0.0100847	0.00226823	0.00699317	0.0181102	0.0197816	0.0153738	0.0116784	0.00762999
0.0352554	1.54882	0.19	0.0808957	0.0261662	0.0185193	0.00880731	0.0022778	0.00680652	0.0185704	0.0183626	0.0149637	0.0119482	0.00799891
0.0360766	1.58489	0.2	0.0778329	0.0251157	0.0170604	0.00971699	0.00250481	0.00707076	0.0176559	0.0184716	0.0151895	0.0119062	0.00834191
0.0369169	1.62181	0.21	0.0753791	0.0257708	0.0195333	0.00912463	0.00234354	0.00629998	0.0174499	0.0181022	0.0145691	0.0121976	0.00791445
0.0377768	1.65959	0.22	0.0805559	0.0258081	0.0192836	0.00867709	0.00247374	0.00505903	0.0167191	0.0181926	0.0140304	0.0117082	0.00750654
0.0386567	1.69824	0.23	0.0765213	0.026611	0.0172199	0.00806796	0.00167378	0.00433038	0.0157081	0.0177497	0.0139776	0.0114338	0.00808721
0.0395572	1.7378	0.24	0.0785809	0.0230411	0.0168982	0.0086687	0.00216057	0.004139	0.015565	0.0177349	0.0144822	0.0113869	0.00792515
0.0404786	1.77828	0.25	0.0827995	0.0243046	0.0164997	0.00770034	0.00150183	0.00415442	0.0156887	0.018602	0.0144722	0.0110431	0.00776338
0.0414214	1.8197	0.26	0.0800918	0.0251537	0.0158369	0.0085079	0.0014015	0.00354942	0.0154151	0.0176331	0.0151758	0.0112559	0.00782017
0.0423863	1.86209	0.27	0.075494	0.0259062	0.0145702	0.00882404	0.0014891	0.00334477	0.0152886	0.0169271	0.0154025	0.011781	0.00794916
0.0433736	1.90546	0.28	0.0729228	0.0250018	0.0151017	0.00769242	0.00198377	0.00319642	0.0152478	0.0154179	0.0160212	0.0116463	0.00819972
0.0443839	1.94984	0.29	0.0737259	0.0260703	0.0122925	0.00749295	0.0017904	0.00312513	0.0148816	0.0157239	0.0152622	0.0114207	0.00773364
0.0454177	1.99526	0.3	0.068031	0.0272895	0.01184	0.00716666	0.00184115	0.00247912	0.0138014	0.0158874	0.0150709	0.011494	0.00767346
0.0464756	2.04174	0.31	0.0659836	0.0276213	0.0126912	0.00745278	0.00196125	0.00249903	0.013471	0.0155533	0.0139812	0.0119861	0.00756664
0.0475582	2.0893	0.32	0.0671029	0.027194	0.0117497	0.00815137	0.00187095	0.00154582	0.0132441	0.0150956	0.0146516	0.0122272	0.00767496
0.048666	2.13796	0.33	0.0660175	0.0234428	0.0129202	0.00700065	0.00193037	0.00140306	0.0129423	0.0144105	0.0140883	0.0115449	0.00777406
0.0497995	2.18776	0.34	0.061866	0.023704	0.0111104	0.00803523	0.00155178	0.00159504	0.0130135	0.0136995	0.0135101	0.0112599	0.0081709
0.0509595	2.23872	0.35	0.0649682	0.0224605	0.0107296	0.00718257	0.00228601	0.00187625	0.0124258	0.0133406	0.01335	0.0113671	0.00752278
0.0521465	2.29087	0.36	0.0637343	0.0242402	0.010349	0.00682611	0.00168941	0.00103638	0.0116324	0.0128543	0.0144383	0.0112592	0.00753535
0.0533612	2.34423	0.37	0.0632767	0.0214497	0.0111407	0.00741419	0.00190926	0.00117393	0.0112816	0.0153069	0.0139587	0.0116984	0.00752687
0.0546041	2.39883	0.38	0.0692875	0.0212319	0.00998035	0.00867004	0.00143617	0.000845792	0.0108664	0.015417	0.0132258	0.0107726	0.00705339
0.055876	2.45471	0.39	0.0688805	0.0226347	0.0108946	0.00756912	0.00173335	0.000638707	0.00946071	0.0148455	0.0130674	0.0113703	0.00741734
0.0571775	2.51189	0.4	0.0630304	0.0230868	0.0113588	0.00784052	0.00121745	0.000611752	0.00895134	0.0136469	0.0130384	0.00995153	0.00747169
0.0585094	2.5704	0.41	0.0575841	0.0229506	0.0108501	0.00882337	0.00128136	0.000758745	0.00887988	0.0130213	0.0121695	0.0107684	0.00712256
0.0598722	2.63027	0.42	0.0562642	0.0249082	0.00899623	0.0082005	0.00133548	0.00049871	0.00861005	0.0122321	0.0121672	0.01093	0.00750295
0.0612668	2.69153	0.43	0.0535704	0.0237138	0.00920378	0.00844684	0.00136648	0.000579561	0.00874026	0.0129143	0.0124096	0.0107658	0.00737035
0.0626939	2.75423	0.44	0.0564034	0.0220075	0.0106923	0.00885256	0.00138918	0.000357526	0.00909219	0.0128282	0.0127256	0.0108798	0.00693425
0.0641542	2.81838	0.45	0.0562304	0.0200823	0.0110867	0.00851945	0.00115376	0.000381258	0.00858407	0.0118821	0.0122305	0.0106991	0.0072303
0.0656486	2.88403	0.46	0.0475796	0.0201704	0.0108214	0.00844924	0.00151289	0.000391094	0.00848748	0.011841	0.0115011	0.0105347	0.00728104
0.0671777	2.95121	0.47	0.0472305	0.021858	0.0111545	0.00829736	0.00132917	0.000441422	0.00731212	0.0114448	0.0121227	0.0108355	0.00750624
0.0687425	3.01995	0.48	0.0470701	0.0206529	0.0105782	0.00782385	0.00127095	0.00045491	0.00645883	0.0105834	0.0124804	0.0105041	0.00700601
0.0703437	3.0903	0.49	0.0489074	0.0218787	0.00981156	0.00834347	0.00128679	0.000312885	0.00630924	0.0110226	0.012818	0.00991315	0.00722015
0.0719822	3.16228	0.5	0.0511531	0.0197162	0.0105881	0.00718697	0.00121679	0.000399454	0.00508523	0.0109263	0.0121947	0.00983143	0.00735894
0.0736589	3.23594	0.51	0.049704	0.0198903	0.00903862	0.00659286	0.00110152	0.000426035	0.00528771	0.00922033	0.0122567	0.00990958	0.00711742
0.0753746	3.31131	0.52	0.0476747	0.0195214	0.00900371	0.00657585	0.000931152	0.000400239	0.00490988	0.00948883	0.0124499	0.00989739	0.00693408
0.0771303	3.38844	0.53	0.0461879	0.0198597	0.0102424	0.00632636	0.00126441	0.000402255	0.00490176	0.00943448	0.0119089	0.00968732	0.00691006
0.0789269	3.46737	0.54	0.0481859	0.0187873	0.0109977	0.00647946	0.00153528	0.000477367	0.00462003	0.00823411	0.0117384	0.0100218	0.00696352
0.0807654	3.54813	0.55	0.0477846	0.0196386	0.0109168	0.00545356	0.00145787	0.000357458	0.00391176	0.00839764	0.0109927	0.0094233	0.00701933
0.0826467	3.63078	0.56	0.0458927	0.0175737	0.0117083	0.00611369	0.00139633	0.000307563	0.00327102	0.00826745	0.0115456	0.00942596	0.00722941
0.0845717	3.71535	0.57	0.0445536	0.0200506	0.0112639	0.00544771	0.00152784	0.000479072	0.00325054	0.00755094	0.0108059	0.00916957	0.00760207
0.0865417	3.80189	0.58	0.0438097	0.0193156	0.0101373	0.00430138	0.00143727	0.000451231	0.00270515	0.00755607	0.0106556	0.00966411	0.00740595
0.0885575	3.89045	0.59	0.0450705	0.0180171	0.00852659	0.00414225	0.0010082	0.000587169	0.00212964	0.0076169	0.0112923	0.00965098	0.00739326
0.0906203	3.98107	0.6	0.0461102	0.0166663	0.00800492	0.00502856	0.00185199	0.000588861	0.00258581	0.00644948	0.0105053	0.0099277	0.00703257
0.0927311	4.0738	0.61	0.0464749	0.0162679	0.0074078	0.00530724	0.0018653	0.00083984	0.00220378	0.00574809	0.00986947	0.00992756	0.00676305
0.0948911	4.16869	0.62	0.0415122	0.0172076	0.00922545	0.00616298	0.0018932	0.000736264	0.00169556	0.00550592	0.00939725	0.00976698	0.00728372
0.0971014	4.2658	0.63	0.0375738	0.0158009	0.00902719	0.00589009	0.00169009	0.000748078	0.00168949	0.00547107	0.0100594	0.00990279	0.00676263
0.0993631	4.36516	0.64	0.0378926	0.0137495	0.00929861	0.00512707	0.00153327	0.000717743	0.00193287	0.00509041	0.00964071	0.00923542	0.00642954
0.101678	4.46684	0.65	0.0306342	0.0139072	0.00854509	0.00492051	0.00252637	0.00105104	0.00163279	0.00409766	0.00935203	0.00873215	0.00620327
0.104046	4.57088	0.66	0.0273267	0.0154683	0.00768581	0.00530341	0.00218059	0.000891249	0.00127764	0.00401401	0.00958126	0.00851977	0.00642277
0.10647	4.67735	0.67	0.0288764	0.0156102	0.00638927	0.00570183	0.00196396	0.000769125	0.000854602	0.00348551	0.00995668	0.00864321	0.00669974
0.10895	4.7863	0.68	0.0293809	0.0154462	0.0067698	0.00353689	0.00191815	0.00041406	0.000740923	0.00351265	0.00986038	0.00837625	0.00664631
0.111487	4.89779	0.69	0.0299901	0.0165815	0.00766791	0.00429983	0.00194631	0.00019909	0.000809586	0.00324112	0.00888698	0.00793034	0.00639732
0.114084	5.01187	0.7	0.0288183	0.014638	0.00761727	0.00457363	0.00237383	0.000386538	0.000351289	0.00394654	0.00858624	0.00829596	0.00636174
0.116742	5.12861	0.71	0.03242	0.0118023	0.0053276	0.00467748	0.00157421	0.000207992	0.000436779	0.0035721	0.00747493	0.00832208	0.00642929
0.119461	5.24807	0.72	0.0293398	0.0119337	0.00656895	0.00457177	0.00171142	0.000359295	0.000311175	0.00269357	0.0083761	0.00822054	0.00663246
0.122243	5.37032	0.73	0.0315052	0.0135788	0.00712134	0.00406018	0.00151941	0.000247436	0.000403166	0.00227051	0.00756255	0.00857809	0.00608495
0.125091	5.49541	0.74	0.0304232	0.0123443	0.00608103	0.00374632	0.00138574	0.00016139	0.000201573	0.00216667	0.00794248	0.0079899	0.0060168
0.128005	5.62341	0.75	0.0285493	0.0137084	0.00581506	0.00382445	0.00166772	4.52678e-05	0.000329081	0.00238797	0.00791107	0.00748548	0.00585502
0.130986	5.7544	0.76	0.0306736	0.0132009	0.00495435	0.00387343	0.00147006	5.14296e-05	0.000487517	0.00218029	0.00690647	0.00746027	0.00531412
0.134037	5.88844	0.77	0.0328602	0.0111241	0.00431813	0.00280976	0.00157764	5.14335e-05	0.000137177	0.00147131	0.00641355	0.00706185	0.0056277
0.137159	6.0256	0.78	0.0338264	0.0110718	0.00448198	0.00196743	0.000847153	2.57148e-05	2.66248e-05	0.00151278	0.00668067	0.00760227	0.00570965
0.140354	6.16595	0.79	0.0316369	0.00973619	0.00375094	0.00156831	0.000899444	3.67052e-05	3.57046e-05	0.0011836	0.00620017	0.0075736	0.0057943
0.143623	6.30957	0.8	0.0276189	0.0113575	0.00273508	0.00251056	0.000474853	0.000164882	3.08992e-05	0.00110922	0.00620477	0.00712604	0.00586013
0.146969	6.45654	0.81	0.0301846	0.0124043	0.00201595	0.00242144	0.000695351	0.000168253	2.49483e-05	0.0013451	0.00534944	0.00743955	0.00584711
0.150392	6.60693	0.82	0.0318491	0.0087819	0.00185369	0.00220389	0.000712028	0	2.88789e-05	0.00087638	0.00541543	0.00704096	0.00596102
0.153895	6.76083	0.83	0.030641	0.00963016	0.0016822	0.00297006	0.000647086	2.57167e-05	3.53222e-05	0.000571117	0.00614035	0.006599	0.00563912
0.15748	6.91831	0.84	0.0259631	0.00916229	0.00205417	0.00225883	0.000462945	7.71483e-05	0.000111996	0.000705674	0.00650104	0.00653993	0.00549459
0.161148	7.07946	0.85	0.0240291	0.00963532	0.00214992	0.00125766	0.00017965	2.57167e-05	5.16972e-05	0.000324729	0.00627892	0.00638783	0.00529173
0.164902	7.24436	0.86	0.0212815	0.0104749	0.00266901	0.00131182	7.88321e-05	2.57148e-05	6.44941e-05	0.000670769	0.00556711	0.00673267	0.00537619
0.168743	7.4131	0.87	0.0218641	0.0092948	0.0017279	0.00139235	7.88321e-05	2.57167e-05	0	0.000354577	0.00515209	0.00609784	0.00519749
0.172673	7.58578	0.88	0.0222635	0.0101422	0.00258562	0.00116405	0.000118242	4.39264e-05	5.24165e-05	0.000274722	0.00518293	0.0060317	0.00521541
0.176695	7.76247	0.89	0.0233325	0.0114717	0.00277039	0.00149218	0	7.71483e-05	5.59437e-05	0.000423247	0.00493505	0.00622843	0.00510621
0.180811	7.94328	0.9	0.0233316	0.0119101	0.00237775	0.00175474	3.94161e-05	0.000102867	5.24178e-05	0.000515587	0.00475431	0.00553363	0.00472997
0.185023	8.12831	0.91	0.0245391	0.0129873	0.00311114	0.00153493	0.000157661	0	1.74726e-05	0.000435821	0.00476488	0.00559454	0.00470486
0.189333	8.31764	0.92	0.0240054	0.0110539	0.00250794	0.00214249	0	0	0	0.000115788	0.00439024	0.00561979	0.00469819
0.193743	8.51138	0.93	0.0253259	0.00768827	0.00317699	0.00126431	3.94161e-05	5.14335e-05	1.74713e-05	0.000156763	0.00374141	0.00596499	0.00471798
0.198256	8.70964	0.94	0.026416	0.00819784	0.00309291	0.00131778	0.000118242	0.000124028	4.43822e-06	0.000288205	0.00327821	0.00511129	0.00502531
0.202873	8.91251	0.95	0.0275408	0.00858894	0.00313008	0.00133225	7.88291e-05	6.10201e-06	1.30344e-05	0.000224782	0.0030574	0.00459948	0.00455108
0.207599	9.12011	0.96	0.0312399	0.00873537	0.00320346	0.00122253	3.94161e-05	2.57148e-05	0	8.20022e-05	0.0031226	0.00467214	0.00398445
0.212435	9.33254	0.97	0.0285941	0.0106375	0.00231726	0.00205071	3.94131e-05	2.57167e-05	0	0.000115872	0.00296633	0.00403664	0.00394687
0.217383	9.54993	0.98	0.0298134	0.00969408	0.00331429	0.00194183	0	2.57167e-05	3.49452e-05	0.000187918	0.00256346	0.00429749	0.00405233
0.222446	9.77237	0.99	0.0324049	0.00970702	0.00292494	0.00197235	3.94161e-05	8.14553e-07	1.74726e-05	9.0175e-05	0.00223519	0.00391112	0.00432376
0.227628	10	1	0.033468	0.00971247	0.00346894	0.00163971	0	5.0615e-05	1.74713e-05	0.000100049	0.00223318	0.00419428	0.00420527
0.23293	10.2329	1.01	0.034135	0.0103357	0.00292455	0.00060429	3.94161e-05	2.57148e-05	1.74726e-05	0.000136046	0.00244409	0.00390264	0.00472811
0.238356	10.4713	1.02	0.026551	0.010259	0.00316453	8.71391e-07	0	0	1.74713e-05	0.000123009	0.0018448	0.00408034	0.00396061
0.243908	10.7152	1.03	0.0244977	0.0113512	0.00336809	5.60937e-05	3.94161e-05	5.14335e-05	4.71702e-05	0.000232065	0.00182012	0.00396264	0.00448359
0.249589	10.9648	1.04	0.0256732	0.010288	0.00294038	5.60937e-05	0	2.57148e-05	4.46011e-05	0.000215353	0.00168039	0.00327256	0.00355336
0.255403	11.2202	1.05	0.0272879	0.00534723	0.00372373	0	0	5.14315e-05	4.80097e-05	0.000136829	0.00155009	0.00355865	0.00342386
0.261352	11.4815	1.06	0.0257524	0.00563657	0.0041201	0	0	6.79957e-05	1.74726e-05	0.00010639	0.00178357	0.00295916	0.0034371
0.267439	11.749	1.07	0.0156459	0.00448256	0.00263845	0	0.000103442	2.57148e-05	1.74726e-05	0.000118587	0.00123877	0.00284861	0.00339309
0.273669	12.0226	1.08	0	8.87865e-05	0	5.60894e-05	5.42194e-05	5.14315e-05	5.1276e-05	2.21993e-05	0.00134029	0.00255356	0.00306201
0.280043	12.3027	1.09	0	0	0	0	3.94161e-05	0	5.35597e-05	0	0.00122833	0.00213254	0.00276263
0.286566	12.5893	1.1	0	0	0	0	0	2.57167e-05	5.24152e-05	4.36683e-05	0.000859665	0.00186186	0.00288799
0.293241	12.8825	1.11	0	0	0	0	3.94131e-05	7.71502e-05	6.98904e-05	0	0.000817801	0.00182957	0.00296084
0.300072	13.1826	1.12	0	0	0	0	3.94161e-05	5.14315e-05	1.74713e-05	2.91129e-05	0.000360634	0.00195493	0.00283376
0.307061	13.4896	1.13	0	0	0.000146365	0.000112183	0	0	5.24165e-05	1.45565e-05	0.000576928	0.00175818	0.00265559
0.314214	13.8038	1.14	0	8.87865e-05	0.000146365	0	1.87084e-06	0	1.74726e-05	1.45565e-05	0.000560233	0.00204445	0.00255137
0.321533	14.1254	1.15	0	0	0	0	7.69613e-05	7.71502e-05	1.74726e-05	2.91118e-05	0.000496684	0.00177279	0.00230866
0.329022	14.4544	1.16	0	0	7.31855e-05	0	7.88321e-05	0	5.24178e-05	1.45565e-05	0.000580087	0.00129912	0.00249838
0.336686	14.7911	1.17	0	0.000177566	0	0.000112187	0	5.14315e-05	5.24138e-05	2.91129e-05	0.000499658	0.0012153	0.00223362
0.344529	15.1356	1.18	0	0	0	5.60894e-05	0.000157661	6.23201e-05	0	2.91118e-05	0.000229581	0.00138258	0.00218468
0.352554	15.4882	1.19	0	0	7.31855e-05	0	3.94131e-05	2.57148e-05	0	0	0.0001702	0.00120898	0.00201114
0.360766	15.8489	1.2	0.000118239	0	7.31799e-05	0	0.000118245	2.57167e-05	5.24165e-05	2.91107e-05	0.000198462	0.00117685	0.00174663
0.369169	16.2181	1.21	0	0	0	0.000112187	3.94131e-05	2.57167e-05	0	1.45565e-05	6.31324e-05	0.00163006	0.00221481
0.377768	16.5959	1.22	0	8.87797e-05	0	0	7.88291e-05	5.7582e-05	1.74726e-05	0	0.000113251	0.00101415	0.00227321
0.386567	16.9824	1.23	0	0.000109602	0.000146365	5.60937e-05	3.94161e-05	9.67145e-05	0	1.45565e-05	6.09328e-05	0.00125162	0.00204353
0.395572	17.378	1.24	0	0	0	0	0	0	5.24178e-05	0	4.47958e-05	0.00121391	0.00162789
0.404786	17.7828	1.25	0.000118248	0	7.31799e-05	5.60894e-05	0	2.57167e-05	1.74726e-05	1.45565e-05	1.04563e-05	0.000686933	0.00177859
0.414214	18.197	1.26	0.000118248	0.000177566	0	0	0	2.57148e-05	0	0	4.18237e-05	0.000588486	0.00208458
0.423863	18.6209	1.27	0	0	0	0	7.88291e-05	2.57167e-05	1.74726e-05	2.91107e-05	1.04563e-05	0.000635623	0.00180729
0.433736	19.0546	1.28	0	8.87865e-05	0	5.60937e-05	0	9.06639e-06	1.74726e-05	1.45553e-05	0	0.000828025	0.00145633
0.443839	19.4984	1.29	0	0	0	0	0	1.66484e-05	3.49426e-05	1.45565e-05	0	0.000679596	0.00122477
0.454177	19.9526	1.3	0	0	0	0	3.94131e-05	0	1.74726e-05	1.45553e-05	0	0.000515831	0.00107216
0.464756	20.4174	1.31	0	0	0	3.42479e-05	3.94131e-05	0	1.74713e-05	1.45565e-05	1.04563e-05	0.000509962	0.00146409
0.475582	20.893	1.32	0	0	0	2.18416e-05	0	0	0	0	3.1369e-05	0.000531602	0.000976994
0.48666	21.3796	1.33	0	0	7.31799e-05	0	3.94161e-05	2.57167e-05	0.000423612	4.36671e-05	0	0.000429943	0.00088666
0.497995	21.8776	1.34	0	0	0	0	0	2.57167e-05	0.000416972	0	2.09127e-05	0.000294517	0.000820766
0.509595	22.3872	1.35	0	0	0	0	3.94161e-05	2.57167e-05	0.000328421	1.45565e-05	1.04563e-05	0.000275191	0.000626397
0.521465	22.9087	1.36	0	0	7.31855e-05	5.60937e-05	3.94161e-05	0	0.000289234	0	0	0.000208518	0.000723138
0.533612	23.4423	1.37	0	0	7.31855e-05	0	0	0	3.19592e-05	1.38127e-05	0	0.000278311	0.000518741
0.546041	23.9883	1.38	0	0	0	0	3.94161e-05	2.57167e-05	0.000354043	7.43741e-07	2.09127e-05	0.000291048	0.000634275
0.55876	24.5471	1.39	0	0	0	0	0	2.57167e-05	0.000370719	0	0	8.7972e-05	0.000966509
0.571775	25.1189	1.4	0	0	0	5.60937e-05	0	0	3.49426e-05	0	0	8.6617e-05	0.00082031
0.585094	25.704	1.41	0	0	0	0	7.88321e-05	0	0.000570404	0	0	0.000106637	0.000632669
0.598722	26.3027	1.42	0	0	0	0	0	0	0.000361214	0	0	0.000178792	0.000592353
0.612668	26.9153	1.43	0	0	0	0	0	0	0.000464916	0	0	0.000103044	0.0005428
0.626939	27.5423	1.44	0	0	0	5.60937e-05	0	0	0	0	0	8.09198e-06	0.000333287
0.641542	28.1838	1.45	0.000118239	0	0	0	0	0	0.000718897	0	0	6.79312e-06	0.000361704
0.656486	28.8403	1.46	0	0	0	0	0	0	0.000315435	0	0	1.60556e-05	0.000229051
0.671777	29.5121	1.47	0	0	0	0	0	0	0.000138564	0	0	5.03718e-05	0.000435641
0.687425	30.1995	1.48	0	8.87797e-05	0	0	0	0	0.00110694	0	0	0	0.000312242
0.703437	30.903	1.49	0.000118239	0	0	5.60894e-05	0	0	0.000264331	1.45565e-05	0	0	0.000465828
0.719822	31.6228	1.5	0	0	0	0	0	0	0.000473189	0	0	0	0.000133648
0.736589	32.3594	1.51	0.000118239	0	0	0	0	0	3.92093e-05	0	1.04563e-05	0	0.000213859
0.753746	33.1131	1.52	0	0	0	0	0	0	0	0	0	0	0.000117939
0.771303	33.8844	1.53	0	0	0	0	0	0	0	0	0	0	0.000180548
0.789269	34.6737	1.54	0	0	0	0	0	0	0	0	0	0	0.000160219
0.807654	35.4813	1.55	0	0	0	0	0	0	0	1.45565e-05	0	0	0.00010543
0.826467	36.3078	1.56	0	0	0	0	0	0	0	0	1.04555e-05	8.09198e-06	0.000188256
0.845717	37.1535	1.57	0	0	0	0	0	0	0	0	0	0	0.000127238
0.865417	38.0189	1.58	0	0	0	0	0	0	0	0	0	0	0.000139723
0.885575	38.9045	1.59	0	0	0	0	0	0	0	0	0	0	0.000340116
0.906203	39.8107	1.6	0	0	0	0	0	0	0	0	0	0	6.48739e-05
0.927311	40.738	1.61	0	0	0	0	0	0	0	0	0	0	1.22473e-05
0.948911	41.6869	1.62	0	0	0	0	0	0	0	0	0	0	2.23066e-05
0.971014	42.658	1.63	0	0	0	0	0	0	0	0	0	0	3.31434e-05
0.993631	43.6516	1.64	0.00011647	0	0	0	0	0	0	0	0	0	5.64714e-06
1.01678	44.6684	1.65	1.77867e-06	0	0	0	0	0	0	0	1.04563e-05	0	1.02639e-05
1.04046	45.7088	1.66	0	0	0	0	0	0	0	0	0	0	8.66035e-05
1.0647	46.7735	1.67	0	0	0	0	0	0	0	0	0	0	0
1.0895	47.863	1.68	0	0	0	0	0	0	0	0	0	0	0
1.11487	48.9779	1.69	0	0	0	0	0	0	0	0	0	0	0.000122601
1.14084	50.1187	1.7	0	0	0	0	0	0	0	0	0	0	1.68158e-05
1.16742	51.2861	1.71	0	0	0	0	0	0	0	0	0	0	0
1.19461	52.4807	1.72	0	0	0	0	0	0	0	0	0	0	0
1.22243	53.7032	1.73	0	0	0	0	0	0	0	0	0	0	0
1.25091	54.9541	1.74	0	0	0	0	0	0	0	0	0	0	0
1.28005	56.2341	1.75	0	0	0	0	0	0	0	0	0	0	0
1.30986	57.544	1.76	0	0	0	0	0	0	0	0	0	0	0
1.34037	58.8844	1.77	0	0	0	0	0	0	0	0	0	0	0
1.37159	60.256	1.78	0	0	0	0	0	0	0	0	0	0	0
1.40354	61.6595	1.79	0	0	0	0	0	0	0	0	0	0	0
1.43623	63.0957	1.8	0	0	0	0	0	0	0	0	0	0	0
1.46969	64.5654	1.81	0	0	0	0	0	0	0	0	0	0	0
1.50392	66.0693	1.82	0	0	0	0	0	0	0	0	0	0	0
1.53895	67.6083	1.83	0	0	0	0	0	0	0	0	0	0	0
1.5748	69.1831	1.84	0	0	0	0	0	0	0	0	0	0	0
1.61148	70.7946	1.85	0	0	0	0	0	0	0	0	0	0	0
1.64902	72.4436	1.86	0	0	0	0	0	0	0	0	0	0	0
1.68743	74.131	1.87	0	0	0	0	0	0	0	0	0	0	0
1.72673	75.8578	1.88	0	0	0	0	0	0	0	0	0	0	0
1.76695	77.6247	1.89	0	0	0	0	0	0	0	0	0	0	0
1.80811	79.4328	1.9	0	0	0	0	0	0	0	0	0	0	0
1.85023	81.2831	1.91	0	0	0	0	0	0	0	0	0	0	0
1.89333	83.1764	1.92	0	0	0	0	0	0	0	0	0	0	0
1.93743	85.1138	1.93	0	0	0	0	0	0	0	0	0	0	0
1.98256	87.0964	1.94	0	0	0	0	0	0	0	0	0	0	0
2.02873	89.1251	1.95	0	0	0	0	0	0	0	0	0	0	0
2.07599	91.2011	1.96	0	0	0	0	0	0	0	0	0	0	0
2.12435	93.3254	1.97	0	0	0	0	0	0	0	0	0	0	0
2.17383	95.4993	1.98	0	0	0	0	0	0.00020883	0	0	0	0	0
2.22446	97.7237	1.99	0	0	0	0	0	0	0	0	0	0	0
2.27628	100	2	0	0	0	0	0	0	0	0	0	0	0
2.3293	102.329	2.01	0	0	0	0	0	0	0	0	0	0	0
2.38356	104.713	2.02	0	0	0	0	0	0	0	0	0	0	0
2.43908	107.152	2.03	0	0	0	0	0	0	0	0	0	0	0
2.49589	109.648	2.04	0	0	0	0	0	0	0	0	0	0	0
2.55403	112.202	2.05	0	0	0	0	0	0	0	0	0	0	0
2.61352	114.815	2.06	0	0	0	0	0	0	0	0	0	0	0
2.67439	117.49	2.07	0	0	0	0	0	0	0	0	0	0	0
2.73669	120.226	2.08	0	0	0	0	0	0	0	0	0	0	0
2.80043	123.027	2.09	0	0	0	0	0	0	0	0	0	0	0
2.86566	125.893	2.1	0	0	0	0	0	0	0	0	0	0	0
2.93241	128.825	2.11	0	0	0	0	0	0	0	0	0	0	0
3.00072	131.826	2.12	0	0	0	0	0	0	0	0	0	0	0
3.07061	134.896	2.13	0	0	0	0	0	0	0	0	0	0	0
3.14214	138.038	2.14	0	0	0	0	0	0	0	0	0	0	0
3.21533	141.254	2.15	0	0	0	0	0	0	0	0	0	0	0
3.29022	144.544	2.16	0	0	0	0	0	0	0	0	0	0	0
3.36686	147.911	2.17	0	0	0	0	0	0	0	0	0	0	0
3.44529	151.356	2.18	0	0	0	0	0	0	0	0	0	0	0
3.52554	154.882	2.19	0	0	0	0	0	0	0	0	0	0	0
3.60766	158.489	2.2	0	0	0	0	0	0	0	0	0	0	0
3.69169	162.181	2.21	0	0	0	0	0	0	0	0	0	0	0
3.77768	165.959	2.22	0	0	0	0	0	0	0	0	0	0	3.55483e-05
3.86567	169.824	2.23	0	0	0	0	0	0	0	0	0	0	0
3.95572	173.78	2.24	0	0	0	0	0	0	0	0	0	0	0
4.04786	177.828	2.25	0	0	0	0	0	0	0	0	0	0	0
4.14214	181.97	2.26	0	0	0	0	0	0	0	0	0	0	0
4.23863	186.209	2.27	0	0	0	0	0	0	0	0	0	0	0
4.33736	190.546	2.28	0	0	0	0	0	0	0	0	0	0	0
4.43839	194.984	2.29	0	0	0	0	0	0	0	0	0	0	0
4.54177	199.526	2.3	0	0	0	0	0	0	0	0	0	0	0
4.64756	204.174	2.31	0	0	0	0	0	0	0	0	0	0	0
4.75582	208.93	2.32	0	0	0	0	0	0	0	0	0	0	0
4.8666	213.796	2.33	0	0	0	0	0	0	0	0	0	0	0
4.97995	218.776	2.34	0	0	0	0	0	0	0	0	0	0	0
5.09595	223.872	2.35	0	0	0	0	0	0	0	0	0	0	0
5.21465	229.087	2.36	0	0	0	0	0	0	0	0	0	0	0
5.33612	234.423	2.37	0	0	0	0	0	0	0	0	0	0	0
5.46041	239.883	2.38	0	0	0	0	0	0	0	0	0	0	0
5.5876	245.471	2.39	0	0	0	0	0	0	0	0	0	0	0
5.71775	251.189	2.4	0	0	0	0	0	0	0	0	0	0	0
5.85094	257.04	2.41	0	0	0	0	0	0	0	0	0	0	0
5.98722	263.027	2.42	0	0	0	0	0	0	0	0	0	0	0
6.12668	269.153	2.43	0	0	0	0	0	0	0	0	0	0	0
6.26939	275.423	2.44	0	0	0	0	0	0	0	0	0	0	0
6.41542	281.838	2.45	0	0	0	0	0	0	0	0	0	0	0
6.56486	288.403	2.46	0	0	0	0	0	0	0	0	0	0	0
6.71777	295.121	2.47	0	0	0	0	0	0	0	0	0	0	0
6.87425	301.995	2.48	0	0	0	0	0	0	0	0	0	0	0
7.03437	309.03	2.49	0	0	0	0	0	0	0	0	0	0	0
7.19822	316.228	2.5	0	0	0	0	0	0	0	0	0	0	0
7.36589	323.594	2.51	0	0	0	0	0	0	0	0	0	0	0
7.53746	331.131	2.52	0	0	0	0	0	0	0	0	0	0	0
7.71303	338.844	2.53	0	0	0	0	0	0	0	0	0	0	0
7.89269	346.737	2.54	0	0	0	0	0	0	0	0	0	0	0
8.07654	354.813	2.55	0	0	0	0	0	0	0	0	0	0	0
8.26467	363.078	2.56	0	0	0	0	0	0	0	0	0	0	0
8.45717	371.535	2.57	0	0	0	0	0	0	0	0	0	0	0
8.65417	380.189	2.58	0	0	0	0	0	0	0	0	0	0	0
8.85575	389.045	2.59	0	0	0	0	0	0	0	0	0	0	0
9.06203	398.107	2.6	0	0	0	0	0	0	0	0	0	0	0
9.27311	407.38	2.61	0	0	0	0	0	0	0	0	0	0	0
9.48911	416.869	2.62	0	0	0	0	0	0	0	0	0	0	0
9.71014	426.58	2.63	0	0	0	0	0	0	0	0	0	0	0
9.93631	436.516	2.64	0	0	0	0	0	0	0	0	0	0	0
10.1678	446.684	2.65	0	0	0	0	0	0	0	0	0	0	0
10.4046	457.088	2.66	0	0	0	0	0	0	0	0	0	0	0
10.647	467.735	2.67	0	0	0	0	0	0	0	0	0	0	0
10.895	478.63	2.68	0	0	0	0	0	0	0	0	0	0	0
11.1487	489.779	2.69	0	0	0	0	0	0	0	0	0	0	0
11.4084	501.187	2.7	0	0	0	0	0	0	0	0	0	0	0
11.6742	512.861	2.71	0	0	0	0	0	0	0	0	0	0	0
11.9461	524.807	2.72	0	0	0	0	0	0	0	0	0	0	0
12.2243	537.032	2.73	0	0	0	0	0	0	0	0	0	0	0
12.5091	549.541	2.74	0	0	0	0	0	0	0	0	0	0	0
12.8005	562.341	2.75	0	0	0	0	0	0	0	0	0	0	0
13.0986	575.44	2.76	0	0	0	0	0	0	0	0	0	0	0
13.4037	588.844	2.77	0	0	0	0	0	0	0	0	0	0	0
13.7159	602.56	2.78	0	0	0	0	0	0	0	0	0	0	0
14.0354	616.595	2.79	0	0	0	0	0	0	0	0	0	0	0
14.3623	630.957	2.8	0	0	0	0	0	0	0	0	0	0	0
14.6969	645.654	2.81	0	0	0	0	0	0	0	0	0	0	0
15.0392	660.693	2.82	0	0	0	0	0	0	0	0	0	0	0
15.3895	676.083	2.83	0	0	0	0	0	0	0	0	0	0	0
15.748	691.831	2.84	0	0	0	0	0	0	0	0	0	0	0
16.1148	707.946	2.85	0	0	0	0	0	0	0	0	0	0	0
16.4902	724.436	2.86	0	0	0	0	0	0	0	0	0	0	0
16.8743	741.31	2.87	0	0	0	0	0	0	0	0	0	0	0
17.2673	758.578	2.88	0	0	0	0	0	0	0	0	0	0	0
17.6695	776.247	2.89	0	0	0	0	0	0	0	0	0	0	0
18.0811	794.328	2.9	0	0	0	0	0	0	0	0	0	0	0
18.5023	812.831	2.91	0	0	0	0	0	0	0	0	0	0	0
18.9333	831.764	2.92	0	0	0	0	0	0	0	0	0	0	0
19.3743	851.138	2.93	0	0	0	0	0	0	0	0	0	0	0
19.8256	870.964	2.94	0	0	0	0	0	0	0	0	0	0	0
20.2873	891.251	2.95	0	0	0	0	0	0	0	0	0	0	0
20.7599	912.011	2.96	0	0	0	0	0	0	0	0	0	0	0
21.2435	933.254	2.97	0	0	0	0	0	0	0	0	0	0	0
21.7383	954.993	2.98	0	0	0	0	0	0	0	0	0	0	0
22.2446	977.237	2.99	0	0	0	0	0	0	0	0	0	0	0

## Sheet: Radial Energy - by unit thickne
r	4MeV	5MeV	6MeV	8MeV	12MeV	20MeV	32MeV	40MeV	60MeV	80MeV	120MeV
0.0001	34218.3	34115.6	33230	32153.9	29440.1	26102.9	23201.1	22780.2	19056	17028.3	14139.7
0.000102329	23458.4	22507.3	21540.2	21064.7	19829.3	16896.4	14206.9	13159.6	10457.8	8552.34	5581.4
0.000104713	23086.7	22742.4	21657.4	20522.5	19508.2	16585.1	13981.6	12879.7	10162	8300.04	5410.38
0.000107152	23979.2	22603.5	21525.1	20445	18986.2	16666.7	13742	12745	9984.86	8224.02	5205.44
0.000109648	23756.6	22772.9	21459.5	20295.4	18791.9	16795.4	13625.6	12529.1	9922.23	8000.11	5031.59
0.000112202	23358.1	23404.6	21075.2	20583.8	18753	16785.2	13568.6	12447.1	9722.49	7882.41	4840.44
0.000114815	22432.7	22756.2	20605	20842.8	18924.7	16274.4	13535.6	12219.7	9480.38	7739.76	4708.98
0.00011749	22905.4	22949.4	20384.8	20919.2	19140.4	16113.6	13577.1	12086.3	9439.09	7558.65	4527.59
0.000120226	21848.9	22189.1	20487.5	20412.7	18485.6	16098.3	13467.9	12052.2	9254.69	7272.41	4404.36
0.000123027	21777.9	22513.1	20545.8	19892.7	18546.5	15934.3	13270.4	11768.3	9202.2	7101.51	4211.79
0.000125893	22548.2	22049.7	20542.1	20250.8	18205.2	15496.6	12979.2	11613.9	9031.17	6888.62	4087.26
0.000128825	22724.8	21938.6	20673.8	20583.2	18164.5	15221.2	12866.7	11487.5	8776.35	6772.02	3909.53
0.000131826	22370.4	21457.4	20642.8	20087.4	18005	15619.4	12800.1	11486	8659.18	6606.4	3748.41
0.000134896	22103.7	20736	20505.9	19968.8	17854.4	15330.2	12588.2	11066.4	8528.06	6490.83	3615.59
0.000138038	21374.3	21561.6	19953.9	19810.5	17729.9	15203.9	12518.6	10915.3	8345.2	6247.31	3480.12
0.000141254	20969.8	21274.6	19522.5	19572.2	17547.1	14932.8	12304.9	10770.8	8041.64	6098.26	3348.4
0.000144544	21417.9	20471.4	19546	19405.2	17229.9	14872.2	12200.9	10700.9	7897.22	5987.07	3218.69
0.000147911	21175	20854.7	19424.6	19212.1	17188.8	14969.1	11947.3	10527.2	7757.15	5771.15	3077.35
0.000151356	20662.1	20838	19669.6	19409.4	17222.4	14569.8	11786.9	10467.6	7600.14	5582.67	2915.5
0.000154882	21645.5	20410	19434	19207	17092.5	14316.3	11769.1	10414.8	7452.13	5398.89	2803.27
0.000158489	21631	20349.3	19216.7	18866.7	16842	14256.5	11619.5	10235.2	7288.79	5234.58	2659.84
0.000162181	21511.7	20169.6	19417.9	18743.7	16756.2	14107.8	11389.9	10004.1	7123.47	5147.12	2512.99
0.000165959	21048.2	20834.5	19384.9	18942.8	16812.5	14208.8	11231.1	9772.84	7002.88	4935.44	2412.14
0.000169824	21049.1	20566	19791.7	18912.6	16570.2	14050.5	11181.8	9540.16	6770.97	4783.56	2300.97
0.00017378	20831.6	20383.2	19871.5	18592.6	16526.2	13932	10941.6	9393.2	6629.8	4649.74	2176.87
0.000177828	20136.8	20120.2	19032.8	18489.6	16467.4	13861.5	10811.6	9337.22	6478.79	4512.03	2075.06
0.00018197	20183.8	19729	18941.7	17993.1	16666.9	13591.1	10701.8	9266.83	6324.13	4325.94	1947.54
0.000186209	20549.6	19431.6	18886.9	17779.7	16588.4	13741.2	10562.3	9060.26	6152.49	4165.54	1879.91
0.000190546	19856.2	20105.8	19145.4	17835	16502.5	13384.8	10354.1	8918.94	5955.19	4039.91	1773.33
0.000194984	19947.1	20140.6	18665.2	17789.9	16406.3	13283.5	10213.6	8768.71	5824.08	3880.65	1659.72
0.000199526	19609.6	20070.1	18745.3	17764.5	16100.1	13139.2	10061.9	8550.18	5660.72	3733.35	1577.75
0.000204174	19576.8	19296.4	19354.5	17449	16136	13021	9911.67	8413.6	5526.67	3584.33	1492.27
0.00020893	19156.7	19038.6	19055.5	17512.2	16316	12806.5	9846.53	8216.96	5365.11	3487.51	1423.64
0.000213796	19154	18710.3	18826.3	17423.9	16243.6	12620.6	9707.6	8182.37	5225.12	3324.4	1344.15
0.000218776	19818.3	18945.4	18463.1	17345.3	15957.6	12518.4	9582.47	7988.79	5036.89	3200.47	1284
0.000223872	19275.1	18925.3	18912.1	17487.1	15398	12442.3	9395.14	7828.3	4916.82	3085.76	1221.27
0.000229087	19455.6	19210.9	18817.6	17232.9	15390	12408.5	9308.54	7611.95	4765.92	2948.98	1177.45
0.000234423	19137.3	18971.7	18732.2	17356.1	15039.9	12219.9	9216.46	7460.91	4599.16	2820.83	1104.96
0.000239883	18838.1	18876.6	18632.6	17421.5	15175.1	11929	8885.86	7264.14	4473.37	2727.32	1057.67
0.000245471	19098.8	18981.2	18479.5	17147.4	15093.9	11798.3	8693.57	7156.03	4340.27	2606.3	1006.63
0.000251189	19362.6	19161.7	18402.3	17378.9	14824.7	11739.4	8557.79	7018.66	4170.28	2467.68	972.153
0.00025704	18916.3	19070.1	18155.1	17001.7	15173.1	11569.8	8436.3	6861.52	4076.36	2353.69	924.073
0.000263027	18702.4	18782.6	18175.3	17209.5	14911.8	11301.2	8315.61	6701.98	3931.74	2260.36	883.42
0.000269153	18331.9	18764.8	17985.8	17135.7	15078.5	11334.3	8270.36	6568.49	3786.59	2155.88	856.716
0.000275423	18214.9	18632.2	18101.8	16757.2	14571.3	11201.7	7983.49	6410.1	3705.58	2067.12	814.38
0.000281838	18162.7	19006.6	18359.7	16764.4	14480.6	11180.4	7784.17	6333.31	3558.42	1970	787.55
0.000288403	18297	18706	17919.8	16371.9	14043.9	10964.9	7796.95	6155.75	3394.37	1889.1	760.266
0.000295121	18949.8	18943.9	17845.8	16491.3	14356.8	11042.6	7692.6	6003.47	3267.82	1801.7	736.359
0.000301995	18907.2	18984.1	17345	16604.8	14316.7	10864.2	7537.99	5930.06	3152.83	1731.04	717.13
0.00030903	18401.3	18555.5	17180.2	16365.7	14103.4	10777.3	7251.68	5753.32	3051.12	1664.76	708.885
0.000316228	18659.3	18673.1	16943.1	16069.3	14029.2	10612	7123.11	5633.22	2943.32	1592.73	689.116
0.000323594	18539.1	18512.3	17718.8	16086.9	13737.3	10285.2	7010.07	5444.22	2842.54	1525.06	671.556
0.000331131	18355.3	18774	17123.6	16134.2	13682.3	10234.8	6826.93	5312.68	2714.12	1465.01	657.823
0.000338844	18308	18366.1	17220.3	15788.1	13566.2	10185.1	6710.19	5161.12	2579.15	1405.43	646.212
0.000346737	17919.8	18181	16990.4	15598.5	13511.8	10002	6614.37	4986.82	2509	1351.62	636.698
0.000354813	17884	17829.6	17139.7	15620.9	13562.7	9895.91	6517.75	4883.96	2389.54	1309.1	631.471
0.000363078	18455.5	17791	17325	15562.4	13446.5	9862.55	6318.85	4761.72	2306.28	1271.2	625.962
0.000371535	18734	18264.2	17165.5	15642.2	13195.9	9773.25	6188.67	4609.03	2223.47	1221.74	614.721
0.000380189	18753.1	18195.6	16670.5	15458	13191.2	9486.47	5963.87	4436.23	2137.18	1185.15	614.698
0.000389045	18547.9	18388.3	16926.5	15368.5	12820.2	9490.99	5862.78	4261.4	2048.81	1140.53	603.371
0.000398107	18548.7	18154.6	17034.9	15125.9	12735	9356.62	5735.61	4163.11	1976.48	1107.39	593.996
0.00040738	18545.4	18077	16510.4	15046.5	12741	9103.94	5572.01	4032.73	1896.91	1074.19	592.528
0.000416869	18941.6	17896.9	17025.8	15023.6	12790.6	9017.23	5446.38	3888.15	1827.34	1068.19	588.145
0.00042658	19225.3	18176	16809.2	15084.9	12797.1	8875.5	5319.27	3804.7	1772.22	1032.06	590.349
0.000436516	18640	18314.1	16680.6	15014.7	12711.3	8657.84	5119.88	3712.46	1723.03	1012.11	592.222
0.000446684	18689.8	18050.9	16051.9	14995.2	12705.2	8513.36	5049.22	3599.21	1652.77	993.58	587.123
0.000457088	18244.6	17713.4	16109.3	14690.3	12457	8408.38	4930.6	3459.98	1609.7	969.565	581.144
0.000467735	18110.4	17868.7	16213.3	14682.2	12279.6	8248.34	4792.44	3344.69	1574.96	975.541	585.252
0.00047863	17708.8	18184.6	15616.5	14547.5	12161.6	8124.39	4689.05	3233.32	1509.27	938.337	584.165
0.000489779	17858.9	17583.7	15964.2	14372	12129.2	7981.84	4517.8	3160.3	1484.13	935.713	584.781
0.000501187	17723.5	17497.5	16088.8	14482.7	11931.6	7944.46	4428.1	3054.14	1430.36	919.83	582.461
0.000512861	17849.8	17431.3	16109.8	14509.2	11839.7	7750.05	4275.49	2939.26	1395.78	911.893	584.556
0.000524807	17781	17256.9	16076.1	14454.1	11690.1	7646.5	4190.88	2845.26	1378.16	905.106	585.114
0.000537032	18007.8	17012.5	15874.4	14279.7	11572.4	7584.12	4071.17	2780.69	1342.41	897.004	588.822
0.000549541	18158.7	16897.9	15900.8	14306.4	11408.6	7423.93	3960.64	2698.38	1341.64	892.17	581.576
0.000562341	17984.1	16812.6	16168.4	14286.7	11252.9	7206.86	3887.08	2620.26	1291.68	883.144	581.148
0.00057544	17973.3	16884.5	16219.7	14460.5	11132.3	7099.14	3765.99	2524.4	1277.09	882.907	579.782
0.000588844	18064	16981.7	16163.5	14605.4	11073.4	7042.13	3656.54	2460.58	1255.61	873.765	580.576
0.00060256	17996.4	16742	16213.4	14300.6	11055.6	6885.09	3558.54	2393.92	1247.47	876.328	584.28
0.000616595	18180.3	16952.2	16184.5	14117.2	10878.4	6710.1	3470.17	2329.3	1228.27	870.807	585.395
0.000630957	18193	16522	15979.7	13902	10776.6	6623.47	3356.68	2255.81	1210.24	862.04	583.076
0.000645654	17981	16861.7	16111.9	14005.5	10613.6	6539.68	3247.81	2222.98	1194.9	868.892	584.234
0.000660693	18311.3	16693	15721.9	13990.8	10376.3	6423.93	3181.77	2146.84	1182.15	864.497	582.686
0.000676083	18255.6	16761.8	15845.9	13898	10335.6	6300.27	3097.11	2100.22	1172.9	858.58	581.565
0.000691831	18313.7	16537.9	15567.4	13646.5	10282.1	6198.32	3003.22	2074.41	1159.78	859.728	584.118
0.000707946	17926.2	16618.3	15495.5	13407.9	10208.2	6059.45	2918.38	2020.18	1165.25	858.086	583.941
0.000724436	17978.2	16695.9	15572	13554.3	10199.5	5896.91	2871.6	1966.63	1153.82	856.966	580.525
0.00074131	17892.5	16774.8	15626.3	13555.5	10008.6	5759.6	2776.37	1932.23	1150.56	851.652	587.038
0.000758578	17881.1	16783.1	15404.2	13405.8	9907.15	5616.14	2712.13	1897.06	1140.06	848.131	582.811
0.000776247	18035.9	16801.3	15308.8	13244	9775.08	5523.45	2630.57	1876.72	1128.31	849.633	583.166
0.000794328	18150.7	16759.7	15099.1	13185.9	9658.13	5384.76	2605.55	1836.25	1129.07	848.211	582.399
0.000812831	17929.8	16997.4	15069.1	13149.1	9492.63	5259.04	2534.28	1803.58	1126.86	850.956	581.977
0.000831764	18102.2	16805.6	14953	13109.5	9399.51	5148.28	2483.08	1782.78	1122.57	847.704	583.225
0.000851138	18029.4	16999	14987.8	12992.5	9317.15	5071.72	2437.68	1748.15	1118.74	847.8	581.2
0.000870964	18079.4	16923.7	15011.4	12880.6	9167.6	4955.21	2388.14	1739.04	1104.94	845.625	580.767
0.000891251	18570.1	16901.9	14980.7	12690.7	9040.61	4810.09	2344.32	1711	1110.26	837.942	577.087
0.000912011	18145.3	16884.6	14951.1	12641.2	9028.62	4716.99	2299.16	1698.35	1101.1	839.732	577.025
0.000933254	18066.5	16462.1	14874.9	12649.2	8853.09	4631.34	2255.88	1678.8	1100.34	835.866	577.749
0.000954993	17976.5	16467.5	14954.9	12635.9	8651.96	4500.41	2214.8	1664.95	1092.82	830.437	574.654
0.000977237	18354.4	16562.6	15073.9	12486.9	8573.49	4383.34	2191.54	1640.08	1087.52	833.311	571.875
0.001	18045.3	16291.3	14937.4	12356.2	8478.03	4307.76	2146.46	1625.51	1085.44	829.096	570.246
0.00102329	18156.1	16438	14709.3	12288.1	8314.52	4201.32	2121.24	1609.51	1076.61	826.016	571.291
0.00104713	17924.8	16304.7	14614.5	12101.3	8175.4	4125.43	2096.23	1606.55	1075.61	822.314	566.266
0.00107152	17896.4	16131.3	14613	11899.3	8054.48	4026.38	2065.72	1601.31	1070.62	818.058	564.7
0.00109648	18394	16089.8	14399.7	11765.9	7952.11	3938.92	2040.56	1571.4	1065.26	813.427	564.128
0.00112202	18395.6	16091.8	14347.1	11659.1	7806.98	3890.44	2008.28	1572.6	1056.8	812.824	559.516
0.00114815	18341.5	16173.3	14314.4	11607.4	7674.47	3783.01	1994.51	1557.65	1052.29	809.179	556.359
0.0011749	18001.8	16138.9	14382.9	11568.5	7533.82	3687.73	1969.65	1547.14	1047.45	804.021	549.942
0.00120226	17919.6	15970.7	14152	11396.4	7402.51	3621.31	1949.3	1532.88	1045.27	801.511	549.972
0.00123027	17942.3	15945.4	13884.2	11253.3	7245.91	3559.08	1931.7	1531.73	1039.03	792.309	547.806
0.00125893	18074.5	15678.7	13895.2	11217.2	7097.9	3476.15	1906.13	1516.65	1024.67	787.471	548.929
0.00128825	18056.8	15498.6	13923.8	11098.7	6968.88	3413.45	1880.46	1500.89	1024.65	789.854	542.648
0.00131826	17935.5	15673	13855.4	10942.5	6847.09	3338.27	1858.79	1486.83	1014.1	778.306	539.34
0.00134896	18107.9	15615.3	13682.5	10804.6	6706.43	3258.84	1849.11	1477.69	1005.64	771.947	536.892
0.00138038	18020.2	15563.7	13646	10678.2	6541.84	3195.31	1827.15	1460.43	998.179	765.81	530.98
0.00141254	18008.9	15263.9	13392	10606.1	6488.55	3138.75	1795.65	1445.52	990.835	763.242	524.6
0.00144544	18071.5	15416.4	13306.5	10428.9	6344.58	3084.7	1795.04	1436.53	980.833	754.822	521.878
0.00147911	17933	15439.3	13283.5	10331.9	6233.26	3019.93	1765.7	1415.25	975.988	748.566	519.127
0.00151356	17772	15326.8	13315.3	10111.8	6109.99	2960.77	1753.09	1398.22	963.944	739.534	511.296
0.00154882	17904.3	15140.1	13167.8	10007.7	5912.81	2918.23	1722.98	1395.79	957.85	731.993	507.622
0.00158489	17822.1	15108.3	13074.5	9844.95	5813.14	2862.88	1707.38	1382.76	942.231	725.996	502.84
0.00162181	17605.3	14981.2	12776.3	9589.7	5683.77	2824.89	1693.22	1360.85	932.357	717.684	497.001
0.00165959	17488.2	14621.3	12626.9	9476.45	5576.97	2760.35	1665.49	1345.74	924.814	715.671	490.28
0.00169824	17464.6	14634.3	12566.2	9326.95	5429.02	2716.53	1644.72	1329.55	916.981	706.392	485.09
0.0017378	17214	14443.8	12635.7	9187.78	5324.67	2671.38	1637.13	1311.56	902.391	697.757	481.916
0.00177828	17216.8	14385.4	12343.1	9024.96	5216.37	2636.45	1606.83	1304.25	894.426	688.713	475.408
0.0018197	17248.5	14330.5	12180.8	8771.77	5079.27	2586.28	1590.53	1278.49	884.087	676.755	467.444
0.00186209	17033.1	14318.5	12117.7	8638.54	4974.46	2530.12	1560.41	1263.32	872.665	673.143	461.271
0.00190546	16861.2	14123.9	11884.7	8472.13	4874.36	2493.48	1546.31	1252.45	861.996	660.14	454.881
0.00194984	16919.1	13830.5	11686.2	8288.77	4749.74	2446.53	1523.05	1234.94	848.319	654.445	450.297
0.00199526	16657.4	13635.9	11525.9	8170.43	4630.2	2415.59	1501.37	1213.61	832.894	642.17	443.079
0.00204174	16618.9	13503.8	11293.9	8027.18	4513.56	2368.45	1484.77	1196.06	823.404	633.369	436.04
0.0020893	16559.7	13309.4	11093.5	7853.17	4402.82	2320.58	1449.72	1177.18	813.645	623.95	428.008
0.00213796	16445.6	13253.9	10941	7727.76	4275.58	2280.26	1430.44	1151.96	795.056	614.262	422.555
0.00218776	16331	13138.1	10820.1	7544.11	4169.96	2237.9	1404.94	1133.28	782.004	605.613	415.117
0.00223872	16166.5	13032.8	10708.5	7351.91	4079	2189.56	1377.09	1114.14	770.998	593.037	408.273
0.00229087	16025.2	12848.3	10536.6	7162.29	3994.91	2163.8	1354.81	1097.36	756.864	579.52	402.204
0.00234423	16128.5	12641.6	10356.8	7021.86	3883.99	2111.36	1327.75	1078	743.308	571.601	396.953
0.00239883	15869.4	12398	10221.7	6850.39	3786.43	2064.1	1303	1059.68	729.352	560.584	388.966
0.00245471	15681.8	12345	10086.8	6671.28	3685.12	2026.71	1277.86	1036.56	714.504	550.764	378.02
0.00251189	15529.6	12055.7	9857.03	6512.78	3605.55	1986.87	1254.94	1018.52	704.225	536.902	372.122
0.0025704	15464.8	11905.6	9666.24	6344.96	3502.75	1945.18	1225.18	992.884	685.333	527.373	363.983
0.00263027	15144.8	11736.9	9457.22	6184.3	3403.74	1896.01	1204.8	970.185	671.702	516.699	357.81
0.00269153	15077.3	11609.5	9268.98	6057.41	3326.11	1855.43	1171.88	951.42	655.948	505.581	347.354
0.00275423	14924.7	11388	9081.75	5862.07	3231.92	1816.8	1144.7	931.737	641.691	495.694	340.19
0.00281838	14757	11276.8	8906.96	5686.8	3149.49	1765.56	1120.98	912.805	628.893	482.65	332.217
0.00288403	14577.5	10970.2	8714.53	5525.87	3055.81	1728.56	1095.1	890.103	615.421	471.985	324.447
0.00295121	14514.3	10767.4	8531.87	5370.25	2975.1	1686.85	1071.24	869.615	596.135	458.599	316.318
0.00301995	14202.8	10652	8344.38	5194.36	2899.06	1642.03	1041.32	845.34	580.743	448.154	308.871
0.0030903	14039.9	10327.1	8092.09	5048.67	2812.59	1604.73	1015.85	827.864	568.934	435.776	301.658
0.00316228	13903.9	10158.4	7886.84	4885.2	2738.8	1566.63	990.789	803.872	553.281	424.845	293.016
0.00323594	13726.7	9922.34	7669.61	4739.36	2669.24	1527.46	965.196	779.772	539.371	415.116	285.689
0.00331131	13458.4	9669.55	7441.77	4561.67	2583.34	1477.31	939.351	759.792	524.292	403.085	277.476
0.00338844	13152.3	9425.39	7268.42	4403.41	2517.82	1444.57	910.287	736.998	511.865	394.276	269.587
0.00346737	12883.5	9215.17	7036.07	4289.41	2437.69	1402.39	888.873	719.309	497.831	380.554	263.162
0.00354813	12777.7	9019.6	6857.72	4132.48	2368.31	1362.26	865.216	700.567	481.995	371.34	255.708
0.00363078	12596.3	8782.83	6616.46	3992.28	2302.27	1316.89	842.071	678.977	466.894	360.623	246.319
0.00371535	12364.5	8603.51	6465.81	3869.97	2222.31	1276.06	817.316	661.122	452.607	347.034	240.015
0.00380189	12127	8400.77	6206.2	3730.39	2147.38	1239.62	786.59	639.971	440.765	337.913	232.88
0.00389045	11934	8142.97	6000.07	3600.71	2069.77	1203.56	763.477	619.596	427.499	328.2	225.513
0.00398107	11577.2	7981.82	5820.9	3488.88	2012.64	1171.31	738.203	601.775	411.703	316.958	218.312
0.0040738	11317	7754.4	5600.91	3359.49	1955.86	1133.73	713.817	583.18	402.386	309.189	212.462
0.00416869	11101	7550.65	5427.47	3240.63	1883.98	1091.66	693.463	567.059	388.738	298.676	205.373
0.0042658	10864	7313.92	5225.71	3124.39	1813.89	1063.92	673.708	544.705	375.382	289.711	198.776
0.00436516	10608.6	7148.7	5055.69	3004.51	1760.06	1026.78	652.5	526.829	363.071	279.621	192.605
0.00446684	10320.7	6857.75	4835.69	2904.15	1705.45	992.578	626.216	509.742	351.38	271.958	185.78
0.00457088	10131.6	6649.56	4649.3	2785.5	1637.43	960.76	607.275	494.654	339.143	261.446	180.718
0.00467735	9847.37	6425.2	4501.67	2701.82	1581.82	928.665	587.167	477.328	327.651	252.749	173.941
0.0047863	9642.13	6227.33	4329.08	2598.79	1534	895.485	566.12	461.818	316.886	242.418	167.025
0.00489779	9371.9	6007.11	4175.71	2508.73	1477.45	867.178	550.476	449.636	307.325	234.699	162.099
0.00501187	9137.1	5804.87	3979.85	2415.99	1426.34	834.947	530.845	431.576	295.943	226.744	156.68
0.00512861	8916.87	5602.04	3834.87	2320.19	1375.75	805.058	513.284	415.646	285.444	219.05	151.322
0.00524807	8626.53	5416.32	3701.41	2217.62	1328.26	778.503	494.001	401.017	276.075	212.941	145.334
0.00537032	8373.7	5206.22	3557.97	2145.4	1280.55	748.088	477.219	386.795	266.35	203.99	141.643
0.00549541	8171.74	5000.63	3409.91	2044.09	1236	724.21	461.793	374.565	257.812	196.959	135.926
0.00562341	7915.67	4797.21	3270.82	1976.73	1189.29	697.641	444.156	362.522	248.459	191.165	131.49
0.0057544	7706.97	4627.33	3143.6	1912.65	1148.96	672.755	429.157	346.75	241.019	183.262	126.817
0.00588844	7514.74	4435.61	3003.79	1837.39	1107.72	649.649	415.257	336.191	230.959	177.984	122.702
0.0060256	7206.21	4280.22	2900.57	1773.26	1062.23	625.957	399.685	325.02	223.603	171.863	117.99
0.00616595	7008.47	4114.49	2772.46	1704.4	1030.81	606.443	386.865	313.965	215.01	166.207	114.111
0.00630957	6752.53	3952.17	2662.79	1632.19	989.959	586.126	372.374	303.817	209.67	159.97	110.702
0.00645654	6501.54	3794.29	2555.41	1575.95	956.462	563.533	361.645	292.469	203.045	153.835	106.499
0.00660693	6250.84	3650.64	2448.12	1522	924.217	543.344	350.545	283.569	194.512	149.197	103.001
0.00676083	6046.94	3494.1	2363.2	1468.96	889.208	525.142	336.082	273.96	189.087	144.346	99.4864
0.00691831	5786.87	3365.6	2272.31	1409.83	866.249	509.184	326.725	264.797	182.762	139.034	96.4792
0.00707946	5568.33	3207.99	2172.23	1356.13	832.057	492.572	313.652	253.894	176.713	135.155	93.2542
0.00724436	5331.83	3091.41	2084.72	1308.38	803.608	477.65	304.884	248.642	170.218	130.639	90.0114
0.0074131	5095.98	2960.14	2004.54	1263.83	780.199	458.903	293.046	240.395	164.612	125.74	87.0947
0.00758578	4901.78	2836.61	1920.73	1219.02	747.95	443.616	283.317	232.69	159.525	121.93	84.6308
0.00776247	4672.83	2711.12	1850.8	1186.44	725.388	430.75	274.624	224.249	153.693	117.862	81.8746
0.00794328	4495.71	2617.42	1782.26	1141.54	701.514	418.633	266.788	217.76	149.441	114.87	79.1756
0.00812831	4301.12	2495.96	1709.01	1097.05	681.219	403.91	259.165	210.579	144.244	110.695	76.5969
0.00831764	4110.47	2407.87	1643.21	1059.61	658.15	389.661	252.387	205.059	140.436	108.288	74.5485
0.00851138	3935.95	2313.33	1581.76	1018.57	634.053	378.343	242.084	198.321	136.352	104.03	72.0456
0.00870964	3742.05	2222.77	1524.11	989.497	617.875	364.842	234.31	191.557	131.917	101.065	69.8082
0.00891251	3608.48	2118.46	1463.62	948.756	592.754	355.223	226.023	186.426	128.162	98.6004	67.4727
0.00912011	3456.7	2037	1417.38	921.502	576.573	343.224	220.268	179.306	124.212	95.4473	65.7089
0.00933254	3307.15	1943.32	1375.28	895.959	559.763	333.775	215.007	175.132	120.713	92.055	63.7024
0.00954993	3156.95	1868.73	1321.46	858.397	544.303	325.593	208.376	170.209	116.916	90.1976	62.0259
0.00977237	3003.28	1785.54	1272.22	838.517	527.5	313.173	201.344	165.531	114.813	86.7008	60.2709
0.01	2865.15	1726.31	1234.15	810.732	512.486	306.885	197.35	159.742	110.982	84.9266	58.4368
0.0102329	2730.93	1659.68	1194.85	784.689	498.49	298.022	191.232	155.328	107.471	81.7849	56.9969
0.0104713	2587.67	1606.35	1155.85	760.646	483.886	288.723	185.218	150.955	103.916	79.9847	55.2822
0.0107152	2468.79	1539.85	1116.74	739.467	470.167	279.07	180.687	146.616	100.774	78.2761	53.6971
0.0109648	2346.64	1479.74	1083.51	713.317	455.141	273.488	175.182	142.543	97.5326	75.583	52.4197
0.0112202	2240.85	1424.42	1049.78	693.425	441.636	265.101	170.619	138.241	95.2394	73.5329	50.6425
0.0114815	2132.44	1373.88	1017.16	677.765	431.198	257.861	164.562	133.751	92.5345	71.5483	49.1333
0.011749	2036.29	1325.83	978.962	657.91	418.589	249.397	160.052	130.103	90.132	68.8771	47.7555
0.0120226	1940.06	1288.4	946.519	634.468	405.925	241.718	154.815	126.522	87.3563	67.5923	46.0311
0.0123027	1869.15	1239.33	913.18	618.283	395.866	236.57	150.779	122.762	85.0582	65.7878	44.9081
0.0125893	1769.3	1198.46	890.05	600.571	383.581	228.104	146.347	118.621	82.8147	62.992	43.5023
0.0128825	1697.46	1145.76	860.281	580.624	371.211	221.736	141.764	115.569	79.7442	61.8785	41.9731
0.0131826	1622.43	1106.37	839.87	569.441	363.781	214.708	137.513	111.917	77.3021	59.86	40.6873
0.0134896	1548.08	1065.71	811.837	551.168	352.533	209.509	133.787	108.655	75.9591	57.6524	39.7082
0.0138038	1468.57	1038.89	786.538	536.025	343.333	202.683	129.264	105.455	72.9439	56.3711	38.1372
0.0141254	1409.37	991.728	758.597	521.413	332.084	196.228	125.662	102.054	70.8762	54.4943	37.0859
0.0144544	1332.57	961.877	740.922	502.921	323.025	189.851	122.251	98.4005	68.0405	52.6169	35.8875
0.0147911	1278.94	932.136	713.799	489.927	314.131	185.064	118.281	95.7798	66.64	50.378	34.7902
0.0151356	1217.33	896.067	695.949	478.506	304.657	180.914	114.196	92.3045	64.4958	48.9021	33.5237
0.0154882	1164.39	865.557	669.169	464.184	295.421	173.88	110.8	89.4258	62.2797	47.0945	32.4143
0.0158489	1110.59	835.993	650.661	452.984	286.878	169.051	106.986	86.2658	60.0059	45.6237	31.2386
0.0162181	1051.87	805.542	634.024	434.915	278.624	163.01	103.95	84.5202	57.7216	44.4761	30.3139
0.0165959	1006.96	773.426	615.895	425.875	268.751	158.314	99.8141	81.5376	56.1061	42.5249	29.2436
0.0169824	959.559	751.87	594.079	415.652	263.332	154.749	96.3699	78.8669	54.3013	41.4729	28.3201
0.017378	924.295	725.271	573.431	402.983	255.272	150.149	93.5851	75.8765	52.3558	40.1591	27.3036
0.0177828	879.367	698.566	555.486	390.575	249.744	145.104	91.2045	73.6759	50.8354	38.7522	26.4026
0.018197	844.286	672.184	532.019	376.587	240.785	140.14	87.8134	70.8924	48.9294	37.6792	25.5501
0.0186209	810.036	647.436	519.262	368.39	233.731	136.477	85.5635	69.0941	47.5236	36.1042	24.6722
0.0190546	778.984	626.481	505.32	357.558	225.494	131.638	82.2072	66.939	45.7227	34.4998	23.7021
0.0194984	741.788	603.319	489.907	349.309	220.254	128.158	79.3991	64.6056	44.5447	33.4329	22.8351
0.0199526	710.399	582.99	471.157	337.573	213.762	124.44	77.237	62.297	42.5445	32.226	22.2208
0.0204174	676.279	556.353	458.029	327.777	206.662	120.507	74.9062	60.7547	41.537	31.306	21.2734
0.020893	645.393	540.169	442.677	317.68	200.921	117.2	72.4318	58.7445	39.8986	30.1388	20.5252
0.0213796	617.321	518.003	430.406	308.491	194.949	112.429	70.8686	56.8698	38.7565	29.1067	19.8515
0.0218776	589.193	497.144	415.555	298.571	188.597	110.243	68.8885	54.707	37.5929	27.9257	19.1994
0.0223872	559.638	479.83	404.841	291.479	185.899	106.604	66.1901	53.129	36.2294	27.0898	18.4088
0.0229087	533.287	463.677	389.674	282.609	181.095	104.082	63.9079	51.4017	34.9476	26.2888	17.8402
0.0234423	507.331	443.572	378.2	274.299	174.061	100.802	62.1083	49.9834	33.8054	25.3379	17.272
0.0239883	486.065	428.62	367.387	267.852	169.414	97.5381	60.2091	48.6997	32.7504	24.4188	16.7647
0.0245471	462.969	413.744	353.841	259.643	165.947	94.0432	58.3298	46.9389	31.7665	23.6491	16.1595
0.0251189	436.682	398.71	342.356	250.928	161.179	91.6514	57.3716	45.2604	30.945	23.2262	15.5883
0.025704	416.011	386.054	331.307	243.825	156.57	89.7397	55.4253	44.315	29.9404	22.3288	15.2823
0.0263027	396.669	371.554	320.945	238.443	153.206	86.9393	53.6414	42.5434	28.7356	21.6587	14.7656
0.0269153	377.519	353.318	310.727	231.798	148.149	85.0501	51.9034	41.3821	27.8561	20.8121	14.3259
0.0275423	361.452	342.542	302.134	225.283	145.373	82.1892	50.6321	40.3164	26.9543	20.1433	13.9373
0.0281838	337.502	332.292	292.182	220.248	141.649	79.7872	49.3667	39.3199	26.0705	19.7903	13.4194
0.0288403	323.249	318.784	281.083	213.215	136.483	78.0629	47.5323	38.2706	25.3844	19.2399	12.9302
0.0295121	308.252	307.173	273.397	206.203	133.281	75.4111	46.4229	37.4919	24.6279	18.7462	12.4922
0.0301995	290.509	300.14	264.181	202.836	130.228	74.1767	44.823	35.9001	24.1826	18.2018	12.1878
0.030903	274.894	286.184	255.771	195.745	127.517	72.2629	43.9042	35.0355	23.4377	17.6933	11.8018
0.0316228	263.396	275.686	248.341	189.728	123.781	70.9173	42.6946	34.051	23.05	17.18	11.4304
0.0323594	249.302	265.916	238.997	184.32	121.24	68.143	41.8257	32.8856	22.3158	16.7545	11.177
0.0331131	234.994	256.129	233.255	178.854	118.053	66.9438	40.7444	32.1009	21.8279	16.3492	10.9613
0.0338844	219.899	247.194	226.377	176.091	114.926	64.9677	39.5684	31.1118	21.2731	15.6571	10.6149
0.0346737	206.017	238.056	218.91	169.159	112.473	63.6299	38.8316	30.5454	20.5501	15.1391	10.3442
0.0354813	193.343	227.432	212.171	164.736	109.648	62.2169	38.0022	29.9859	20.0387	14.8318	10.0567
0.0363078	182.181	221.061	204.198	161.248	107.996	61.124	37.4396	29.0564	19.6743	14.4808	9.92538
0.0371535	172.145	211.842	197.625	156.754	104.635	59.8624	35.9403	28.5415	19.1477	14.0696	9.61832
0.0380189	161.944	203.704	191.562	151.822	102.353	58.1353	35.3123	28.0447	18.4879	13.6906	9.30707
0.0389045	154.013	193.989	185.11	148.392	99.7763	56.4017	34.7315	27.226	18.2669	13.5659	9.07398
0.0398107	143.652	186.714	178.228	143.116	97.472	55.4418	33.5975	26.7237	17.707	13.2595	8.90686
0.040738	132.861	179.883	171.359	139.301	94.0137	54.3397	32.9457	26.0823	17.4937	12.9136	8.6963
0.0416869	123.817	172.863	164.864	134.665	92.2091	52.7438	32.109	25.4559	16.9285	12.6091	8.47845
0.042658	113.788	165.79	159.333	130.424	90.4444	51.3459	31.2454	24.7969	16.4626	12.3435	8.23171
0.0436516	105.708	157.732	154.977	127.867	88.5388	49.6038	30.3886	24.0301	15.8147	11.9607	8.14787
0.0446684	99.8965	150.129	149.518	124.432	86.0553	48.8007	29.6099	23.6757	15.6749	11.7433	7.80433
0.0457088	92.1595	143.558	144.861	121.064	84.2653	48.5326	29.2127	22.9142	15.2509	11.3846	7.65592
0.0467735	85.6651	137.748	140.722	116.921	81.9713	46.9954	28.4651	22.2323	15.0322	11.172	7.44911
0.047863	80.0283	132.234	135.746	114.744	80.0514	46.1699	27.7957	21.9912	14.6571	11.0287	7.30754
0.0489779	74.6603	127.509	130.441	111.033	78.0814	44.7307	26.9314	21.6801	14.4098	10.7776	7.03433
0.0501187	69.3699	119.742	125.431	107.877	77.0629	43.517	26.2019	21.2266	13.9019	10.5787	6.87732
0.0512861	63.5881	113.753	120.086	104.486	74.8096	43.473	25.8786	20.8469	13.6332	10.1308	6.8359
0.0524807	58.2633	108.968	115.761	101.851	72.5919	42.9485	25.1103	19.9854	13.0778	10.0355	6.70433
0.0537032	54.5709	103.775	112.838	98.0048	70.5291	41.4509	24.5958	19.6556	13.0318	9.70312	6.57306
0.0549541	52.1425	99.9732	108.713	94.657	68.4161	40.0569	23.9302	19.3727	12.7677	9.5828	6.40957
0.0562341	49.0538	95.7572	104.322	92.6984	66.5958	39.6547	23.2631	18.7669	12.5507	9.34064	6.27028
0.057544	44.8214	91.3007	100.386	90.5469	65.2258	38.9083	22.8265	18.3186	12.1394	9.21249	6.085
0.0588844	40.5125	86.8743	97.3583	87.8018	63.2207	37.6719	22.062	17.768	11.9549	8.84881	5.94327
0.060256	39.2219	80.7437	93.4325	85.3394	62.2875	36.9427	21.6249	17.3638	11.6228	8.7294	5.87473
0.0616595	35.7546	76.7455	88.7938	82.5179	60.0463	35.6582	21.412	17.0548	11.15	8.45706	5.78617
0.0630957	33.258	73.0583	85.9904	80.1803	58.5066	34.7826	20.9819	16.6966	10.7858	8.25552	5.64442
0.0645654	29.6136	67.9202	82.1708	77.214	56.8475	33.8151	20.6667	16.2068	10.4895	8.08011	5.50863
0.0660693	28.9888	64.1357	79.322	75.087	55.37	33.3459	20.0348	15.9276	10.3086	7.84281	5.27496
0.0676083	27.4392	61.3343	76.0219	73.1714	54.8266	32.0419	19.4729	15.5349	10.2064	7.70658	5.15342
0.0691831	24.9311	58.0901	73.6405	70.7974	53.0859	31.2464	19.1053	15.1792	9.98469	7.47083	5.10076
0.0707946	23.4761	54.2719	69.4312	68.117	51.8365	30.4303	18.5668	14.8128	9.7049	7.22443	5.00152
0.0724436	21.7511	50.1221	67.3528	64.5584	50.1559	29.8389	18.1166	14.471	9.55703	7.0602	4.83817
0.074131	20.7706	46.6317	64.3816	63.4096	49.2603	29.0886	18.0032	14.2879	9.35419	6.87843	4.69242
0.0758578	19.5103	44.283	60.5033	61.0835	48.3845	28.0059	17.4262	13.9155	9.20568	6.65361	4.57299
0.0776247	17.7209	41.4974	57.8797	58.7997	47.4931	27.5662	17.0646	13.8152	8.97463	6.56725	4.55396
0.0794328	17.2101	39.8907	56.3607	57.4017	45.3034	27.2993	16.8706	13.3018	8.80718	6.44387	4.37765
0.0812831	16.3496	36.69	53.3592	55.9468	44.4026	26.4737	16.4092	13.2533	8.7472	6.33749	4.31546
0.0831764	15.4895	34.6682	50.0092	54.2472	43.2865	26.1486	16.112	13.027	8.43699	6.14332	4.16894
0.0851138	15.4193	32.9424	48.245	51.7437	41.778	25.7074	15.6413	12.4705	8.23736	6.01336	4.06672
0.0870964	14.8689	30.5215	45.0198	50.2198	40.4649	25.091	15.4816	12.0994	8.06452	5.88567	3.88546
0.0891251	14.6274	27.9426	42.5364	48.2796	38.7733	24.6753	15.2338	11.8822	7.79421	5.79531	3.83832
0.0912011	13.7647	26.8045	40.6662	46.4791	37.5069	23.8919	14.9655	11.4859	7.65008	5.6319	3.77948
0.0933254	13.137	23.8371	39.3327	45.4013	36.8882	23.309	14.5062	11.1891	7.53103	5.44997	3.68372
0.0954993	13.5541	22.6851	37.2295	43.5134	35.9214	22.6991	14.1309	11.0378	7.36393	5.42032	3.65412
0.0977237	13.279	21.7156	35.199	41.7772	34.726	22.0803	13.7659	10.9613	7.09152	5.34396	3.48431
0.1	12.3113	20.2637	33.0676	40.6353	33.9685	21.6428	13.4291	10.8643	6.88075	5.26771	3.3951
0.102329	12.5423	19.3157	30.8638	39.013	33.3294	21.0268	13.0672	10.3837	6.70374	5.12417	3.31911
0.104713	12.5276	17.6543	30.0129	37.6403	32.3128	20.7307	12.72	10.2474	6.61615	5.01633	3.193
0.107152	12.4659	16.1168	28.3047	35.3585	30.9678	20.2411	12.5253	10.0321	6.44322	4.76711	3.15903
0.109648	12.7678	14.8233	26.5778	34.4078	30.0889	19.4136	12.2872	9.83454	6.36268	4.73981	3.07033
0.112202	12.6035	13.2726	25.4466	32.6121	29.1431	19.1836	11.9339	9.50321	6.27685	4.56335	3.01888
0.114815	11.7815	12.6251	23.3382	31.4173	28.5648	18.8548	11.7296	9.17618	6.08534	4.49186	2.94373
0.11749	11.6922	11.7518	22.2128	30.5375	27.7939	18.4617	11.2972	9.16573	5.98121	4.40479	2.92557
0.120226	11.765	10.661	20.5895	29.5639	26.9076	18.0628	10.8237	8.94108	5.80391	4.20545	2.87861
0.123027	11.9086	9.89838	19.0026	28.7491	26.1986	17.2066	10.5358	8.68293	5.67827	4.10203	2.75963
0.125893	11.5598	9.29758	18.0153	27.3287	25.794	16.656	10.4766	8.65621	5.52912	4.0626	2.66884
0.128825	11.5093	8.56623	16.6362	26.1778	24.8386	16.5401	10.1792	8.39389	5.35055	3.92192	2.58104
0.131826	11.2679	8.06978	15.5756	25.231	24.0051	16.4284	9.85425	8.12981	5.17096	3.844	2.60207
0.134896	11.0977	7.43977	14.6268	23.9237	23.5336	16.1219	9.70871	7.82367	4.99438	3.79864	2.55729
0.138038	10.8288	6.86762	13.4978	22.7914	22.8228	15.4171	9.51695	7.68414	4.93967	3.68459	2.48931
0.141254	11.2932	6.62983	12.6081	21.8181	21.9982	15.1476	9.36715	7.57613	4.92937	3.63789	2.43906
0.144544	10.873	6.28106	11.6444	20.315	21.2817	14.7543	9.03063	7.27174	4.74163	3.49622	2.3703
0.147911	10.3625	6.20451	11.0553	19.4196	20.7548	14.4979	8.93295	7.09344	4.67642	3.4082	2.3241
0.151356	10.6003	6.07766	10.6507	18.5992	20.0424	14.0765	8.8738	7.12902	4.62744	3.39953	2.269
0.154882	10.8681	5.58925	9.99712	17.6824	19.3598	13.4608	8.67792	6.97264	4.39757	3.33752	2.1878
0.158489	10.8048	5.24372	9.38007	16.496	18.7915	13.1253	8.41466	6.75751	4.34789	3.29328	2.13387
0.162181	10.6609	4.96801	8.65146	15.9178	18.126	12.9388	8.08769	6.4401	4.28985	3.24562	2.09992
0.165959	11.1458	5.28487	8.04113	15.1273	17.6138	12.5755	7.92389	6.2854	4.19273	3.09348	2.05289
0.169824	11.0264	5.11566	7.23982	14.3743	16.701	12.1329	7.65232	6.17621	4.13829	2.99201	2.01855
0.17378	10.64	4.92468	6.64238	13.4248	16.2103	12.1083	7.5465	6.13053	3.99472	2.90592	1.95058
0.177828	10.9284	4.67961	6.22499	12.7985	15.899	11.4999	7.45245	5.95888	3.93187	2.88227	1.91065
0.18197	10.4101	4.77729	5.86591	12.1943	15.4823	11.2789	7.30125	5.64847	3.8387	2.79592	1.86644
0.186209	10.2127	4.5749	5.40313	11.3281	15.1319	10.9549	7.05651	5.64485	3.80651	2.74024	1.77578
0.190546	9.9297	4.70546	4.95321	10.6051	14.5041	10.6544	6.95636	5.62024	3.58473	2.66126	1.76273
0.194984	10.268	4.64081	4.65873	10.321	14.296	10.2896	6.65643	5.49835	3.48816	2.58123	1.7283
0.199526	10.0501	4.60977	4.52936	9.88593	13.4326	10.2459	6.49823	5.30453	3.41861	2.5592	1.74874
0.204174	9.83084	4.47724	4.2263	9.07835	12.8382	10.2801	6.40045	5.09152	3.33493	2.55144	1.69202
0.20893	9.38171	4.59127	3.95205	8.45476	12.3076	9.77965	6.22636	5.05327	3.30187	2.37515	1.68377
0.213796	9.48744	4.6108	3.80312	7.79731	12.0087	9.53787	6.13296	5.03427	3.22981	2.30568	1.59084
0.218776	9.77516	4.49644	3.67799	7.30453	11.502	9.29208	6.10412	4.87049	3.12099	2.27817	1.52971
0.223872	9.99847	4.48968	3.30408	6.84292	11.0012	8.78933	5.77511	4.87469	3.0733	2.20488	1.4729
0.229087	9.45569	4.22281	3.2452	6.39976	10.6936	8.71087	5.74732	4.74385	2.994	2.15585	1.45996
0.234423	9.65301	3.98467	3.15412	5.8767	10.321	8.45431	5.60904	4.65756	2.91746	2.11877	1.42502
0.239883	9.30959	3.81301	2.92367	5.01754	9.79255	8.30462	5.52933	4.5991	2.82594	2.12476	1.38444
0.245471	9.27015	4.05039	2.94006	5.01312	9.4977	8.02522	5.31456	4.48505	2.77517	2.10421	1.36291
0.251189	9.26749	3.99256	2.6635	4.73304	9.33027	7.7193	5.17934	4.38782	2.70484	2.02759	1.32882
0.25704	9.06947	3.83125	2.4593	4.41471	8.8024	7.46097	5.16174	4.17845	2.60664	1.97968	1.30798
0.263027	9.33599	3.87332	2.45279	4.18142	8.16686	7.54528	5.04979	4.09615	2.57303	1.97837	1.30183
0.269153	9.21266	3.67241	2.51716	3.94104	8.19279	7.26157	4.90228	4.00382	2.4951	1.94878	1.2562
0.275423	9.53549	4.02183	2.43216	3.67539	7.78721	6.96854	4.67338	3.89378	2.45727	1.88831	1.20346
0.281838	9.06947	3.87101	2.35713	3.2627	7.42022	6.66454	4.64133	3.75669	2.3406	1.8333	1.17862
0.288403	8.67455	3.93989	2.14332	3.12188	7.14502	6.32252	4.50375	3.73912	2.37574	1.77824	1.17208
0.295121	8.67738	3.64163	2.10546	2.80983	6.78661	6.30114	4.48294	3.64177	2.41455	1.77234	1.12638
0.301995	8.33717	3.4921	2.16871	2.60928	6.4131	6.18883	4.29457	3.51861	2.33244	1.74142	1.08731
0.30903	8.33371	3.48611	2.07724	2.43732	6.2134	5.96175	4.22233	3.46285	2.20874	1.67914	1.03239
0.316228	8.45418	3.49749	1.92308	2.32115	6.07572	5.90212	4.08692	3.45432	2.18046	1.61071	1.02121
0.323594	8.351	3.30927	1.96048	2.18551	5.65197	5.65601	3.95258	3.26011	2.15145	1.56631	1.02014
0.331131	8.54756	3.3871	1.81122	1.97263	5.33431	5.45823	3.84357	3.25929	2.08668	1.54142	0.971998
0.338844	8.15136	3.51769	1.83624	1.73142	5.18306	5.44025	3.78141	3.23179	2.07168	1.49517	0.970194
0.346737	8.01649	3.28758	1.80273	1.58678	4.72767	5.25416	3.76995	3.1258	2.04267	1.46886	0.936597
0.354813	8.17532	3.26576	1.78696	1.43212	4.49833	5.12431	3.69714	3.03954	1.97806	1.43569	0.933215
0.363078	7.91638	3.1362	1.72703	1.32498	4.19715	4.87664	3.61421	2.91138	1.91908	1.36851	0.901956
0.371535	7.92686	3.13828	1.62488	1.26061	3.9806	4.73942	3.41065	2.86083	1.90012	1.34037	0.864379
0.380189	7.58267	3.20855	1.51463	1.20496	3.77853	4.63616	3.36733	2.7643	1.80556	1.33418	0.885867
0.389045	7.39254	3.2927	1.59084	1.10788	3.72917	4.51596	3.35802	2.74735	1.80608	1.31572	0.846595
0.398107	7.38085	3.04128	1.48654	1.15433	3.39151	4.29624	3.19253	2.65738	1.79353	1.2608	0.842127
0.40738	7.55822	2.9453	1.3334	1.04531	3.25978	4.25797	3.19178	2.62842	1.74213	1.19294	0.826041
0.416869	7.60028	2.99032	1.39139	0.971578	3.07565	4.07962	3.09533	2.52735	1.67567	1.19905	0.804253
0.42658	6.93109	3.06047	1.42368	0.988169	2.94261	3.91986	2.86172	2.48354	1.61468	1.15778	0.780849
0.436516	7.06764	3.07346	1.44864	0.94056	2.77535	3.71007	2.76997	2.44202	1.6074	1.17458	0.765605
0.446684	6.8035	2.79368	1.4967	0.882358	2.4728	3.56377	2.75694	2.41862	1.56738	1.10955	0.754886
0.457088	6.33549	2.863	1.49941	0.845602	2.42908	3.47242	2.65733	2.30608	1.57533	1.09465	0.727076
0.467735	6.38233	2.85507	1.35203	0.865553	2.24769	3.3847	2.62937	2.26262	1.54897	1.06223	0.735008
0.47863	6.21871	2.91281	1.42347	0.762121	2.04954	3.41486	2.51295	2.18745	1.46074	1.05357	0.717521
0.489779	5.91692	2.80686	1.30865	0.763649	1.89377	3.22003	2.4492	2.16823	1.447	1.04161	0.68107
0.501187	6.00648	2.63663	1.32955	0.796077	1.75631	3.1495	2.51471	2.15768	1.41166	1.0413	0.663953
0.512861	6.24681	2.74581	1.39884	0.705679	1.72664	3.06129	2.38099	2.07543	1.41281	0.992566	0.652809
0.524807	5.75613	3.01448	1.31903	0.631134	1.54618	2.92055	2.26851	2.01521	1.35894	0.974472	0.628518
0.537032	5.74719	2.53105	1.4092	0.582972	1.50163	2.85459	2.22569	2.00068	1.34217	0.963453	0.598718
0.549541	5.8723	2.55081	1.40967	0.571532	1.38122	2.68957	2.19716	1.9647	1.31349	0.957365	0.608758
0.562341	5.83726	2.53285	1.31525	0.589854	1.19712	2.6074	2.17276	1.91668	1.29066	0.909589	0.590746
0.57544	6.20222	2.43066	1.47886	0.629701	1.10547	2.51493	2.0644	1.88698	1.23948	0.893551	0.565152
0.588844	5.71198	2.45884	1.44177	0.6004	1.01716	2.44735	2.02737	1.75981	1.18576	0.849998	0.559309
0.60256	5.84786	2.27802	1.40013	0.634335	0.927371	2.43438	1.97366	1.70552	1.16017	0.835617	0.552165
0.616595	5.77118	2.24527	1.40801	0.649853	0.90429	2.31142	1.91998	1.67635	1.17523	0.850127	0.517502
0.630957	5.3566	2.2714	1.42996	0.558813	0.781911	2.24037	1.88027	1.63582	1.14449	0.809919	0.503186
0.645654	5.8605	2.35698	1.35927	0.559062	0.744263	2.14223	1.80958	1.57327	1.119	0.788975	0.495682
0.660693	5.70602	2.30851	1.25707	0.584524	0.731113	2.03792	1.73638	1.57678	1.05956	0.765695	0.48771
0.676083	5.48905	2.35522	1.22562	0.542783	0.694477	1.97303	1.71814	1.51919	1.04833	0.753721	0.494613
0.691831	5.26979	2.29889	1.20757	0.553498	0.598631	1.87463	1.69067	1.50425	1.0201	0.744164	0.47746
0.707946	5.04884	2.21296	1.15861	0.549344	0.536659	1.78386	1.66847	1.50031	1.02528	0.716723	0.474835
0.724436	5.14009	2.10338	1.08361	0.541082	0.467492	1.73126	1.54547	1.43563	0.978959	0.72607	0.478014
0.74131	5.00649	2.01609	1.20444	0.531779	0.475925	1.71447	1.51029	1.37637	0.93439	0.699806	0.445244
0.758578	4.90075	1.89742	1.16741	0.521131	0.446469	1.61937	1.4773	1.40202	0.915817	0.695274	0.439527
0.776247	4.68112	1.87911	1.09994	0.462202	0.397456	1.50705	1.4738	1.3514	0.899151	0.689309	0.414063
0.794328	4.84989	1.7592	1.08015	0.513183	0.305264	1.39311	1.42906	1.34926	0.880491	0.640167	0.418907
0.812831	4.37899	1.7662	0.946888	0.539078	0.316663	1.26651	1.38216	1.27752	0.856578	0.622795	0.40809
0.831764	4.08344	1.84598	0.83892	0.551124	0.319785	1.29098	1.37832	1.22085	0.853387	0.631326	0.412262
0.851138	4.0125	1.82539	0.861166	0.488923	0.299944	1.19545	1.32932	1.22396	0.836031	0.598922	0.3894
0.870964	3.9262	1.7515	0.823808	0.436399	0.25687	1.16213	1.24101	1.12445	0.831283	0.592968	0.403453
0.891251	3.70029	1.69057	0.824596	0.464748	0.211683	1.00869	1.21825	1.11376	0.794663	0.591211	0.395501
0.912011	3.50046	1.52536	0.830448	0.457932	0.224561	0.986326	1.1609	1.07192	0.769444	0.578356	0.400624
0.933254	3.74464	1.58599	0.794942	0.435004	0.213374	0.940604	1.13207	1.05032	0.744378	0.55655	0.379456
0.954993	3.56817	1.57795	0.83699	0.460991	0.178813	0.901545	1.05872	1.0196	0.723697	0.542818	0.365597
0.977237	3.38856	1.41709	0.838465	0.404601	0.188534	0.831802	1.07708	1.01808	0.718476	0.532962	0.362097
1	3.37935	1.34473	0.738132	0.366174	0.16884	0.812982	1.0235	0.986079	0.66901	0.524881	0.337258
1.02329	3.1883	1.3735	0.757108	0.376042	0.152768	0.819877	0.980234	0.954425	0.667004	0.503068	0.317254
1.04713	3.11548	1.26439	0.706365	0.324663	0.148429	0.773483	0.960743	0.902591	0.674085	0.507115	0.307903
1.07152	2.99158	1.26011	0.69831	0.35842	0.126355	0.690584	0.921248	0.878436	0.67317	0.484212	0.322256
1.09648	2.95017	1.28816	0.691258	0.353821	0.140032	0.580891	0.938479	0.883897	0.658981	0.464039	0.312307
1.12202	2.83948	1.18083	0.67126	0.347799	0.128777	0.56211	0.881551	0.82033	0.6303	0.459425	0.294492
1.14815	2.91377	1.13007	0.600537	0.312247	0.124695	0.574564	0.842165	0.798145	0.60681	0.448221	0.292231
1.1749	2.78324	1.11857	0.623827	0.355272	0.122552	0.515727	0.834542	0.760215	0.605216	0.460819	0.287112
1.20226	2.72698	1.07597	0.55974	0.324924	0.131209	0.49014	0.812841	0.728652	0.590861	0.437303	0.299792
1.23027	2.65478	1.0246	0.590078	0.330972	0.108923	0.439913	0.778559	0.732109	0.570214	0.422176	0.290436
1.25893	2.71991	0.949977	0.597239	0.324339	0.116556	0.43047	0.754062	0.756433	0.562235	0.414444	0.281167
1.28825	2.75637	0.933752	0.587737	0.344228	0.109153	0.399801	0.739606	0.727985	0.533341	0.387008	0.255836
1.31826	2.4025	0.931066	0.579577	0.324897	0.0909187	0.353595	0.715867	0.722545	0.532	0.415456	0.261803
1.34896	2.49541	0.88007	0.616013	0.296718	0.077133	0.350115	0.681769	0.692324	0.531343	0.394087	0.246493
1.38038	2.6017	0.848718	0.572672	0.309771	0.079499	0.27518	0.631541	0.636932	0.535273	0.405728	0.235137
1.41254	2.43585	0.869587	0.632487	0.319422	0.0807742	0.295271	0.616752	0.634676	0.499432	0.377572	0.239231
1.44544	2.50503	0.794774	0.529755	0.302687	0.0762375	0.268852	0.566432	0.609198	0.465766	0.360094	0.238698
1.47911	2.4115	0.738562	0.529019	0.294741	0.0677666	0.242283	0.503313	0.580219	0.450578	0.347578	0.220719
1.51356	2.34989	0.775933	0.541426	0.292709	0.0658357	0.202978	0.525651	0.574163	0.446227	0.338968	0.221462
1.54882	2.29456	0.74219	0.525292	0.249815	0.0646087	0.193063	0.526739	0.520846	0.424437	0.338905	0.226885
1.58489	2.15744	0.696176	0.472894	0.269344	0.0694305	0.195993	0.4894	0.512011	0.421035	0.330024	0.231228
1.62181	2.04186	0.698077	0.529116	0.247167	0.0634814	0.170653	0.472681	0.49035	0.394647	0.330407	0.214385
1.65959	2.13242	0.683172	0.510462	0.229693	0.0654832	0.133919	0.442575	0.481582	0.371403	0.309931	0.198708
1.69824	1.97951	0.688393	0.445458	0.208708	0.0432985	0.112021	0.406348	0.459162	0.361582	0.295777	0.209206
1.7378	1.98651	0.582476	0.427183	0.219144	0.0546188	0.104633	0.393482	0.448336	0.366109	0.287859	0.200347
1.77828	2.04551	0.600432	0.407616	0.190232	0.0371017	0.102633	0.38758	0.459552	0.357527	0.272812	0.19179
1.8197	1.93358	0.607262	0.382337	0.205398	0.0338352	0.0856904	0.372152	0.425699	0.366375	0.271741	0.188795
1.86209	1.7811	0.611194	0.343748	0.208182	0.0351317	0.0789115	0.360698	0.399353	0.363384	0.277943	0.187541
1.90546	1.68127	0.57643	0.348178	0.177353	0.0457369	0.0736951	0.351547	0.355467	0.369378	0.26851	0.189049
1.94984	1.6611	0.587383	0.276959	0.168821	0.0403389	0.0704114	0.335292	0.354269	0.343868	0.257316	0.174244
1.99526	1.4979	0.600855	0.260692	0.157794	0.0405382	0.0545849	0.303876	0.349806	0.331828	0.253072	0.168953
2.04174	1.41975	0.594318	0.273072	0.160359	0.0421995	0.0537708	0.28985	0.334655	0.300829	0.257902	0.162809
2.0893	1.41096	0.571804	0.24706	0.171398	0.0393403	0.0325037	0.278481	0.317413	0.308077	0.257101	0.16138
2.13796	1.35654	0.481708	0.265488	0.143851	0.0396658	0.0288305	0.265941	0.29611	0.289489	0.237227	0.159743
2.18776	1.2423	0.475989	0.223103	0.161352	0.0311606	0.0320292	0.261318	0.275092	0.271289	0.226104	0.164076
2.23872	1.2749	0.440751	0.210552	0.140947	0.0448593	0.0368185	0.243837	0.261789	0.261972	0.223062	0.147623
2.29087	1.22222	0.464847	0.19846	0.130903	0.0323974	0.0198743	0.223071	0.246503	0.27688	0.215914	0.144504
2.34423	1.18582	0.401972	0.208779	0.138944	0.03578	0.0219997	0.211419	0.286854	0.261589	0.219231	0.141055
2.39883	1.26891	0.388833	0.182777	0.15878	0.0263016	0.0154895	0.199004	0.282342	0.242213	0.197285	0.129173
2.45471	1.23274	0.405088	0.194979	0.135463	0.0310213	0.0114308	0.169316	0.265687	0.233864	0.203491	0.132746
2.51189	1.10236	0.403775	0.198659	0.137126	0.0212924	0.0106992	0.156553	0.238676	0.228033	0.174046	0.130675
2.5704	0.984186	0.392255	0.185442	0.150803	0.0219001	0.0129679	0.151769	0.222551	0.207993	0.184047	0.121734
2.63027	0.939738	0.416023	0.150257	0.136967	0.0223056	0.00832958	0.143807	0.204303	0.203219	0.182556	0.125316
2.69153	0.874379	0.387057	0.150224	0.13787	0.0223037	0.00945962	0.142659	0.210788	0.202551	0.17572	0.120299
2.75423	0.899663	0.351032	0.170547	0.141203	0.0221581	0.00570272	0.145025	0.204616	0.20298	0.173539	0.110605
2.81838	0.876488	0.313032	0.172812	0.132796	0.0179841	0.00594284	0.133804	0.185212	0.190642	0.166771	0.112702
2.88403	0.724763	0.307248	0.164839	0.128704	0.0230453	0.00595738	0.129287	0.180369	0.175192	0.160471	0.110909
2.95121	0.703069	0.325375	0.166045	0.123513	0.0197859	0.00657096	0.108847	0.170366	0.180457	0.161297	0.111737
3.01995	0.684731	0.300438	0.153882	0.113814	0.0184886	0.00661759	0.0939569	0.153958	0.181552	0.152803	0.101917
3.0903	0.695263	0.311026	0.13948	0.11861	0.0182929	0.00444795	0.0896917	0.156696	0.182219	0.140924	0.102641
3.16228	0.710635	0.273904	0.147093	0.0998436	0.0169041	0.00554934	0.0706456	0.151791	0.169412	0.136581	0.102233
3.23594	0.674786	0.270033	0.122709	0.0895052	0.0149543	0.00578389	0.0717864	0.125176	0.166398	0.134533	0.0966268
3.31131	0.632503	0.258991	0.119453	0.0872422	0.0123537	0.00530999	0.0651397	0.125889	0.165174	0.131309	0.0919948
3.38844	0.598829	0.257482	0.132794	0.0820216	0.0163931	0.00521526	0.0635516	0.122319	0.1544	0.125597	0.0895894
3.46737	0.610512	0.238034	0.13934	0.0820944	0.019452	0.00604822	0.0585355	0.104326	0.148724	0.126975	0.0882274
3.54813	0.591647	0.243156	0.135167	0.0675235	0.0180507	0.00442588	0.0484336	0.103976	0.136107	0.116675	0.0869101
3.63078	0.555288	0.212637	0.141667	0.0739738	0.0168952	0.00372142	0.0395784	0.100034	0.139698	0.114051	0.0874737
3.71535	0.526814	0.237084	0.133187	0.0644153	0.0180656	0.00566468	0.0384353	0.0892845	0.127772	0.108424	0.089889
3.80189	0.506227	0.223194	0.117138	0.049703	0.0166078	0.00521403	0.0312583	0.0873113	0.123126	0.11167	0.0855766
3.89045	0.50894	0.20345	0.0962831	0.0467747	0.0113847	0.00663037	0.0240481	0.0860108	0.127514	0.10898	0.0834854
3.98107	0.508829	0.183914	0.0883348	0.0554904	0.0204368	0.00649811	0.0285346	0.0711703	0.115927	0.109553	0.0776048
4.0738	0.501179	0.175431	0.0798848	0.0572326	0.0201152	0.00905673	0.0237652	0.0619867	0.106431	0.107058	0.0729318
4.16869	0.437472	0.181341	0.0972215	0.0649479	0.0199513	0.00775904	0.0178685	0.0580236	0.099032	0.102928	0.0767587
4.2658	0.386954	0.162726	0.0929667	0.0606592	0.0174055	0.00770409	0.0173993	0.056344	0.103597	0.101984	0.0696451
4.36516	0.381354	0.138376	0.0935821	0.0515994	0.0154309	0.00722344	0.0194526	0.0512304	0.097025	0.0929461	0.0647075
4.46684	0.301287	0.136778	0.0840411	0.0483933	0.0248469	0.010337	0.0160585	0.0403005	0.0919773	0.0858808	0.0610092
4.57088	0.262641	0.148668	0.0738694	0.0509718	0.0209579	0.00856592	0.0122796	0.0385792	0.0920867	0.0818847	0.0617301
4.67735	0.271218	0.146617	0.0600103	0.0535536	0.0184462	0.0072239	0.00802673	0.0327372	0.0935167	0.0811801	0.0629264
4.7863	0.269675	0.141774	0.062137	0.0324636	0.0176059	0.00380047	0.00680061	0.0322411	0.0905041	0.076882	0.0610035
4.89779	0.269	0.14873	0.0687784	0.0385679	0.0174577	0.00178577	0.00726169	0.0290717	0.079713	0.0711322	0.0573816
5.01187	0.252606	0.128309	0.0667689	0.04009	0.0208077	0.00338818	0.00307921	0.0345932	0.0752623	0.0727179	0.0557636
5.12861	0.277707	0.101097	0.0456359	0.040067	0.0134846	0.00178165	0.00374142	0.0305984	0.0640297	0.0712864	0.0550728
5.24807	0.245602	0.0998961	0.0549884	0.03827	0.0143262	0.00300764	0.00260483	0.0225477	0.0701159	0.0688137	0.05552
5.37032	0.257726	0.11108	0.0582554	0.0332139	0.0124294	0.00202413	0.00329806	0.0185737	0.0618647	0.0701722	0.0497774
5.49541	0.243209	0.0986827	0.0486129	0.0299488	0.0110778	0.00129018	0.00161142	0.0173208	0.0634937	0.0638728	0.0480995
5.62341	0.223033	0.107093	0.0454285	0.0298775	0.0130286	0.000353642	0.00257085	0.0186553	0.061803	0.0584782	0.0457407
5.7544	0.234174	0.100781	0.0378234	0.0295713	0.011223	0.000392634	0.00372189	0.0166452	0.0527267	0.0569546	0.0405701
5.88844	0.245158	0.0829927	0.0322159	0.0209625	0.0117701	0.000383726	0.00102343	0.0109769	0.0478491	0.0526858	0.0419861
6.0256	0.246622	0.0807224	0.0326772	0.0143441	0.00617641	0.000187481	0.000194116	0.0110294	0.0487074	0.0554266	0.0416279
6.16595	0.225408	0.0693688	0.0267248	0.0111739	0.00640839	0.000261519	0.000254389	0.00843293	0.0441752	0.0539607	0.0412834
6.30957	0.192301	0.0790781	0.0190434	0.0174802	0.00330624	0.00114802	0.00021514	0.00772309	0.0432017	0.0496161	0.040802
6.45654	0.205381	0.084401	0.0137168	0.0164759	0.00473128	0.00114482	0.000169753	0.00915228	0.0363985	0.0506199	0.0397847
6.60693	0.211774	0.0583933	0.0123257	0.0146543	0.00473447	0	0.000192024	0.0058273	0.0360087	0.0468174	0.0396365
6.76083	0.199103	0.062576	0.0109308	0.0192992	0.00420472	0.000167105	0.000229521	0.00371108	0.0398995	0.0428798	0.0366426
6.91831	0.164866	0.0581807	0.013044	0.0143436	0.00293971	0.000489893	0.000711174	0.00448104	0.0412817	0.0415286	0.0348907
7.07946	0.149112	0.0597917	0.0133413	0.00780438	0.00111481	0.000159584	0.000320805	0.0020151	0.0389637	0.0396395	0.0328377
7.24436	0.129056	0.0635218	0.0161855	0.00795519	0.000478055	0.00015594	0.000391106	0.00406769	0.0337601	0.0408284	0.0326024
7.4131	0.12957	0.0550826	0.0102399	0.0082513	0.000467173	0.000152402	0	0.00210129	0.0305322	0.0361369	0.0308012
7.58578	0.128934	0.0587362	0.0149741	0.00674135	0.000684774	0.00025439	0.000303559	0.00159099	0.0300158	0.0349313	0.0302039
7.76247	0.132049	0.0649235	0.0156789	0.00844494	0	0.000436617	0.000316611	0.00239535	0.0279297	0.0352495	0.0288984
7.94328	0.129039	0.0658706	0.0131504	0.00970481	0.000217996	0.000568919	0.000289904	0.00285152	0.0262943	0.0306045	0.0261597
8.12831	0.132627	0.0701931	0.0168149	0.00829589	0.000852118	0	9.44349e-05	0.0023555	0.0257529	0.030237	0.0254285
8.31764	0.12679	0.0583833	0.0132462	0.011316	0	0	0	0.000611558	0.023188	0.0296821	0.0248145
8.51138	0.130719	0.0396829	0.016398	0.00652571	0.000203445	0.000265473	9.01777e-05	0.000809131	0.0193112	0.0307882	0.0243518
8.70964	0.133242	0.0413499	0.0156006	0.00664685	0.000596413	0.000625595	2.23864e-05	0.0014537	0.0165353	0.0257813	0.0253476
8.91251	0.135753	0.0423364	0.0154287	0.00656692	0.000388563	3.00779e-05	6.42489e-05	0.00110799	0.0150705	0.0226717	0.0224331
9.12011	0.150482	0.0420781	0.015431	0.00588891	0.000189866	0.000123868	0	0.000395003	0.0150415	0.0225056	0.019193
9.33254	0.134602	0.0500741	0.0109081	0.00965337	0.00018553	0.000121057	0	0.000545448	0.0139635	0.0190018	0.0185792
9.54993	0.137147	0.0445945	0.0152463	0.00893277	0	0.000118302	0.000160754	0.000864457	0.0117924	0.0197692	0.0186414
9.77237	0.145675	0.0436376	0.013149	0.00886662	0.000177194	3.66179e-06	7.85475e-05	0.000405379	0.0100482	0.0175823	0.0194373
10	0.14703	0.0426682	0.0152395	0.00720346	0	0.000222359	7.67537e-05	0.000439529	0.00981065	0.0184261	0.0184743
10.2329	0.146546	0.0443728	0.0125555	0.0025943	0.000169219	0.000110397	7.50123e-05	0.000584063	0.0104928	0.0167546	0.0202984
10.4713	0.111392	0.0430407	0.0132765	3.65584e-06	0	0	7.32992e-05	0.000516072	0.00773969	0.0171187	0.0166164
10.7152	0.100439	0.046539	0.0138089	0.000229979	0.000161602	0.000210873	0.000193394	0.000951448	0.00746233	0.0162465	0.0183823
10.9648	0.102862	0.0412196	0.0117809	0.000224744	0	0.000103029	0.000178698	0.000862831	0.00673262	0.0131118	0.0142369
11.2202	0.106843	0.0209365	0.0145799	0	0	0.000201374	0.000187976	0.000535739	0.00606921	0.0139335	0.0134057
11.4815	0.0985355	0.021567	0.0157646	0	0	0.000260169	6.68548e-05	0.000407076	0.00682441	0.0113225	0.0131513
11.749	0.0585026	0.016761	0.00986559	0	0.000386786	9.61518e-05	6.5333e-05	0.000443417	0.00463196	0.0106514	0.0126873
12.0226	0	0.00032443	0	0.000204954	0.000198121	0.000187933	0.000187365	8.11172e-05	0.00489748	0.00933086	0.0111888
12.3027	0	0	0	0	0.00014075	0	0.000191255	0	0.00438621	0.00761502	0.00986501
12.5893	0	0	0	0	0	8.9741e-05	0.000182908	0.000152384	0.00299988	0.00649712	0.0100779
12.8825	0	0	0	0	0.000134405	0.000263095	0.000238338	0	0.00278883	0.00623913	0.0100969
13.1826	0	0	0	0	0.000131355	0.000171397	5.82236e-05	9.70198e-05	0.00120183	0.00651486	0.00944361
13.4896	0	0	0.000476665	0.000365344	0	0	0.000170704	4.74057e-05	0.00187887	0.00572581	0.00864841
13.8038	0	0.000282567	0.000465815	0	5.95404e-06	0	5.56074e-05	4.63266e-05	0.00178297	0.00650656	0.00811986
14.1254	0	0	0	0	0.000239357	0.000239945	5.43416e-05	9.05407e-05	0.00154474	0.00551355	0.00718017
14.4544	0	0	0.000222433	0	0.000239595	0	0.000159314	4.42416e-05	0.00176306	0.00394843	0.00759333
14.7911	0	0.000527394	0	0.000333211	0	0.000152758	0.000155676	8.6469e-05	0.00148405	0.00360959	0.00663414
15.1356	0	0	0	0.0001628	0.000457614	0.000180885	0	8.44975e-05	0.000666362	0.00401295	0.00634108
15.4882	0	0	0.000207587	0	0.000111793	7.29386e-05	0	0	0.000482764	0.0034292	0.0057045
15.8489	0.000327745	0	0.000202846	0	0.000327762	7.12838e-05	0.000145292	8.06914e-05	0.000550113	0.00326209	0.00484144
16.2181	0	0	0	0.000303892	0.000106762	6.96612e-05	0	3.94303e-05	0.000171012	0.00441548	0.00599946
16.5959	0	0.000235011	0	0	0.000208671	0.000152427	4.62522e-05	0	0.00029979	0.00268459	0.00601748
16.9824	0	0.000283526	0.000378628	0.000145107	0.000101964	0.000250188	0	3.76557e-05	0.000157625	0.00323777	0.00528635
17.378	0	0	0	0	0	0	0.000132512	0	0.000113243	0.00306874	0.00411529
17.7828	0.000292125	0	0.000180787	0.000138566	0	6.35317e-05	4.31651e-05	3.59609e-05	2.58318e-05	0.00169703	0.0043939
18.197	0.000285476	0.000428682	0	0	0	6.20808e-05	0	0	0.000100971	0.00142073	0.00503262
18.6209	0	0	0	0	0.000185978	6.06723e-05	4.12223e-05	6.86795e-05	2.46691e-05	0.0014996	0.00426385
19.0546	0	0.000204702	0	0.000129327	0	2.0903e-05	4.0284e-05	3.35581e-05	0	0.00190905	0.00335763
19.4984	0	0	0	0	0	3.751e-05	7.8728e-05	3.27967e-05	0	0.00153118	0.0027595
19.9526	0	0	0	0	8.6779e-05	0	3.84709e-05	3.20477e-05	0	0.00113575	0.00236067
20.4174	0	0	0	7.369e-05	8.48037e-05	0	3.75923e-05	3.13206e-05	2.24985e-05	0.00109727	0.00315023
20.893	0	0	0	4.5926e-05	0	0	0	0	6.59592e-05	0.00111779	0.00205431
21.3796	0	0	0.000150372	0	8.09931e-05	5.28434e-05	0.000870449	8.97283e-05	0	0.000883457	0.00182193
21.8776	0	0	0	0	0	5.16405e-05	0.000837302	0	4.19937e-05	0.000591405	0.00164814
22.3872	0	0	0	0	7.73478e-05	5.0465e-05	0.000644474	2.85648e-05	2.05189e-05	0.000540019	0.00122921
22.9087	0	0	0.000140346	0.000107569	7.55871e-05	0	0.000554657	0	0	0.00039987	0.00138674
23.4423	0	0	0.000137151	0	0	0	5.98923e-05	2.58853e-05	0	0.00052156	0.000972132
23.9883	0	0	0	0	7.21852e-05	4.70967e-05	0.000648382	1.36206e-06	3.82987e-05	0.000533015	0.00116159
24.5471	0	0	0	0	0	4.60247e-05	0.000663467	0	0	0.000157441	0.00172974
25.1189	0	0	0	9.81045e-05	0	0	6.11124e-05	0	0	0.000151488	0.00143467
25.704	0	0	0	0	0.000134734	0	0.000974894	0	0	0.000182256	0.00108131
26.3027	0	0	0	0	0	0	0.000603309	0	0	0.000298622	0.000989363
26.9153	0	0	0	0	0	0	0.000758838	0	0	0.000168189	0.000885961
27.5423	0	0	0	8.94724e-05	0	0	0	0	0	1.29071e-05	0.00053161
28.1838	0.000184305	0	0	0	0	0	0.00112058	0	0	1.05887e-05	0.000563804
28.8403	0	0	0	0	0	0	0.00048049	0	0	2.44569e-05	0.000348904
29.5121	0	0	0	0	0	0	0.000206265	0	0	7.4983e-05	0.00064849
30.1995	0	0.000129148	0	0	0	0	0.00161027	0	0	0	0.00045422
30.903	0.000168088	0	0	7.97362e-05	0	0	0.00037577	2.06933e-05	0	0	0.000662216
31.6228	0	0	0	0	0	0	0.000657369	0	0	0	0.000185668
32.3594	0.000160523	0	0	0	0	0	5.32309e-05	0	1.41956e-05	0	0.000290337
33.1131	0	0	0	0	0	0	0	0	0	0	0.00015647
33.8844	0	0	0	0	0	0	0	0	0	0	0.000234082
34.6737	0	0	0	0	0	0	0	0	0	0	0.000202996
35.4813	0	0	0	0	0	0	0	1.80231e-05	0	0	0.000130539
36.3078	0	0	0	0	0	0	0	0	1.26509e-05	9.79105e-06	0.000227784
37.1535	0	0	0	0	0	0	0	0	0	0	0.00015045
38.0189	0	0	0	0	0	0	0	0	0	0	0.000161451
38.9045	0	0	0	0	0	0	0	0	0	0	0.000384063
39.8107	0	0	0	0	0	0	0	0	0	0	7.15887e-05
40.738	0	0	0	0	0	0	0	0	0	0	1.32073e-05
41.6869	0	0	0	0	0	0	0	0	0	0	2.35076e-05
42.658	0	0	0	0	0	0	0	0	0	0	3.41327e-05
43.6516	0.000117216	0	0	0	0	0	0	0	0	0	5.68334e-06
44.6684	1.74932e-06	0	0	0	0	0	0	0	1.02838e-05	0	1.00945e-05
45.7088	0	0	0	0	0	0	0	0	0	0	8.32358e-05
46.7735	0	0	0	0	0	0	0	0	0	0	0
47.863	0	0	0	0	0	0	0	0	0	0	0
48.9779	0	0	0	0	0	0	0	0	0	0	0.000109969
50.1187	0	0	0	0	0	0	0	0	0	0	1.47398e-05
51.2861	0	0	0	0	0	0	0	0	0	0	0
52.4807	0	0	0	0	0	0	0	0	0	0	0
53.7032	0	0	0	0	0	0	0	0	0	0	0
54.9541	0	0	0	0	0	0	0	0	0	0	0
56.2341	0	0	0	0	0	0	0	0	0	0	0
57.544	0	0	0	0	0	0	0	0	0	0	0
58.8844	0	0	0	0	0	0	0	0	0	0	0
60.256	0	0	0	0	0	0	0	0	0	0	0
61.6595	0	0	0	0	0	0	0	0	0	0	0
63.0957	0	0	0	0	0	0	0	0	0	0	0
64.5654	0	0	0	0	0	0	0	0	0	0	0
66.0693	0	0	0	0	0	0	0	0	0	0	0
67.6083	0	0	0	0	0	0	0	0	0	0	0
69.1831	0	0	0	0	0	0	0	0	0	0	0
70.7946	0	0	0	0	0	0	0	0	0	0	0
72.4436	0	0	0	0	0	0	0	0	0	0	0
74.131	0	0	0	0	0	0	0	0	0	0	0
75.8578	0	0	0	0	0	0	0	0	0	0	0
77.6247	0	0	0	0	0	0	0	0	0	0	0
79.4328	0	0	0	0	0	0	0	0	0	0	0
81.2831	0	0	0	0	0	0	0	0	0	0	0
83.1764	0	0	0	0	0	0	0	0	0	0	0
85.1138	0	0	0	0	0	0	0	0	0	0	0
87.0964	0	0	0	0	0	0	0	0	0	0	0
89.1251	0	0	0	0	0	0	0	0	0	0	0
91.2011	0	0	0	0	0	0	0	0	0	0	0
93.3254	0	0	0	0	0	0	0	0	0	0	0
95.4993	0	0	0	0	0	9.60655e-05	0	0	0	0	0
97.7237	0	0	0	0	0	0	0	0	0	0	0
100	0	0	0	0	0	0	0	0	0	0	0

## Sheet: Radial Energy - Cumulative
r	5MeV	6MeV	8MeV	12MeV	20MeV	32MeV	40MeV	60MeV	80MeV	120MeV
LETs	102.935	84.6679	64.3327	45.1696	29.5045	20.058	16.8826	11.9743	9.31425	6.48155
0.0001	0.033143	0.0392474	0.0499806	0.0651767	0.0884709	0.11567	0.134933	0.15914	0.182819	0.218153
0.000102329	0.0336523	0.03984	0.0507433	0.0661993	0.0898049	0.11732	0.136749	0.161174	0.184958	0.220159
0.000104713	0.034179	0.0404497	0.0515037	0.0672287	0.0911447	0.118981	0.138567	0.163197	0.187082	0.222149
0.000107152	0.0347146	0.0410698	0.0522788	0.0682539	0.0925225	0.120652	0.140408	0.165231	0.189236	0.224107
0.000109648	0.0352667	0.0417024	0.0530662	0.0692923	0.0939433	0.122348	0.142261	0.167299	0.191379	0.226045
0.000112202	0.0358475	0.0423381	0.0538834	0.0703526	0.0953963	0.124075	0.144144	0.169373	0.193541	0.227952
0.000114815	0.0364252	0.0429742	0.0547301	0.0714476	0.0968379	0.125839	0.146035	0.171442	0.195713	0.229851
0.00011749	0.0370215	0.0436181	0.0555998	0.0725809	0.0982985	0.127649	0.14795	0.17355	0.197883	0.231719
0.000120226	0.0376114	0.0442803	0.0564681	0.0737009	0.0997917	0.129487	0.149904	0.175665	0.20002	0.233579
0.000123027	0.0382239	0.0449598	0.0573341	0.0748507	0.101304	0.13134	0.151856	0.177817	0.202155	0.235399
0.000125893	0.0388378	0.0456551	0.0582361	0.0760057	0.102809	0.133194	0.153827	0.179979	0.204274	0.237206
0.000128825	0.0394628	0.0463711	0.0591743	0.0771849	0.104322	0.135075	0.155823	0.182128	0.206406	0.238974
0.000131826	0.0400883	0.0471027	0.0601113	0.078381	0.105911	0.13699	0.157864	0.184298	0.208535	0.24071
0.000134896	0.0407069	0.0478464	0.0610644	0.0795948	0.107506	0.138917	0.159877	0.186485	0.210674	0.242423
0.000138038	0.041365	0.0485869	0.062032	0.0808281	0.109125	0.140878	0.161908	0.188675	0.212782	0.24411
0.000141254	0.0420296	0.0493283	0.0630102	0.0820772	0.110753	0.142851	0.16396	0.190834	0.214887	0.245771
0.000144544	0.0426839	0.0500879	0.0640027	0.0833322	0.112411	0.144852	0.166045	0.193004	0.217002	0.247405
0.000147911	0.0433661	0.0508603	0.0650081	0.0846135	0.114119	0.146857	0.168145	0.195185	0.219088	0.249003
0.000151356	0.0440635	0.0516607	0.0660476	0.0859271	0.11582	0.148882	0.170281	0.197372	0.221153	0.250553
0.000154882	0.0447626	0.0524699	0.0671002	0.0872612	0.117531	0.150951	0.172456	0.199566	0.223197	0.252078
0.000158489	0.0454758	0.0532887	0.0681582	0.0886063	0.119274	0.15304	0.174643	0.201762	0.225224	0.253558
0.000162181	0.0461992	0.0541354	0.0692338	0.0899758	0.12104	0.155137	0.17683	0.203958	0.227264	0.25499
0.000165959	0.0469638	0.0550003	0.0703461	0.0913819	0.122859	0.157252	0.179017	0.206167	0.229266	0.256396
0.000169824	0.0477361	0.0559039	0.0714825	0.0928	0.1247	0.159407	0.181202	0.208353	0.231251	0.257768
0.00017378	0.0485194	0.0568323	0.0726258	0.0942473	0.126568	0.161565	0.183403	0.210543	0.233226	0.259096
0.000177828	0.0493107	0.0577423	0.0737891	0.095723	0.128469	0.163747	0.185641	0.212733	0.235187	0.260392
0.00018197	0.0501046	0.0586689	0.0749477	0.0972514	0.130377	0.165957	0.187915	0.214921	0.237111	0.261637
0.000186209	0.0509047	0.0596144	0.0761191	0.098808	0.132351	0.168189	0.19019	0.217099	0.239006	0.262866
0.000190546	0.0517519	0.0605952	0.0773215	0.100393	0.134319	0.170428	0.192481	0.219256	0.240887	0.264053
0.000194984	0.0526204	0.0615737	0.0785489	0.102005	0.136317	0.172688	0.194786	0.221415	0.242737	0.26519
0.000199526	0.0535059	0.0625792	0.079803	0.103624	0.13834	0.174966	0.197087	0.223562	0.244557	0.266295
0.000204174	0.0543771	0.0636416	0.0810636	0.105284	0.140391	0.177263	0.199403	0.225707	0.246346	0.267365
0.00020893	0.0552568	0.064712	0.0823582	0.107002	0.142455	0.179597	0.201717	0.227838	0.248126	0.26841
0.000213796	0.0561414	0.0657941	0.0836763	0.108752	0.144537	0.181953	0.204076	0.229961	0.249863	0.269419
0.000218776	0.0570579	0.06688	0.0850189	0.110511	0.14665	0.184332	0.206433	0.232056	0.251574	0.270405
0.000223872	0.0579949	0.0680183	0.0864041	0.112248	0.148799	0.186719	0.208796	0.234149	0.253263	0.271366
0.000229087	0.0589681	0.0691773	0.087801	0.114025	0.150992	0.189139	0.211147	0.236224	0.254914	0.272313
0.000234423	0.0599516	0.0703578	0.0892406	0.115802	0.153202	0.191591	0.213505	0.238274	0.25653	0.273223
0.000239883	0.0609529	0.0715595	0.0907193	0.117636	0.15541	0.19401	0.215854	0.240313	0.258129	0.274114
0.000245471	0.0619833	0.072779	0.0922086	0.119503	0.157644	0.196431	0.218223	0.242339	0.259692	0.274982
0.000251189	0.0630477	0.0740218	0.0937532	0.12138	0.159919	0.198871	0.2206	0.24433	0.261207	0.275839
0.00025704	0.0641316	0.0752764	0.0952995	0.123345	0.162213	0.201332	0.222978	0.246322	0.262685	0.276673
0.000263027	0.0652241	0.0765616	0.0969011	0.125322	0.164507	0.203814	0.225355	0.248288	0.264138	0.277489
0.000269153	0.066341	0.0778631	0.098533	0.127367	0.16686	0.20634	0.227738	0.250225	0.265556	0.278299
0.000275423	0.0674759	0.0792035	0.100166	0.12939	0.169241	0.208835	0.230119	0.252165	0.266948	0.279087
0.000281838	0.0686604	0.0805946	0.101838	0.131446	0.171672	0.211325	0.232525	0.254072	0.268305	0.279866
0.000288403	0.0698535	0.0819841	0.103509	0.133487	0.174111	0.213877	0.234919	0.255933	0.269636	0.280636
0.000295121	0.0710898	0.0834	0.105231	0.135623	0.176626	0.216453	0.237308	0.257766	0.270936	0.2814
0.000301995	0.0723576	0.0848083	0.107005	0.137801	0.179157	0.219037	0.239723	0.259576	0.272213	0.28216
0.00030903	0.0736256	0.0862356	0.108794	0.139998	0.181726	0.22158	0.24212	0.261368	0.27347	0.28293
0.000316228	0.0749315	0.0876761	0.110592	0.142233	0.184315	0.224136	0.244522	0.263138	0.274701	0.283695
0.000323594	0.0762562	0.0892176	0.112434	0.144474	0.186883	0.226711	0.246897	0.264886	0.275907	0.284458
0.000331131	0.0776309	0.090742	0.114325	0.146757	0.189498	0.229276	0.249269	0.266595	0.277093	0.285223
0.000338844	0.0790071	0.0923107	0.116218	0.149073	0.19216	0.231856	0.251627	0.268256	0.278257	0.285992
0.000346737	0.0804012	0.0938945	0.118131	0.151434	0.194836	0.234459	0.253958	0.26991	0.279402	0.286767
0.000354813	0.0818001	0.0955295	0.120092	0.153859	0.197545	0.237083	0.256295	0.271521	0.280537	0.287554
0.000363078	0.0832286	0.0972206	0.122092	0.15632	0.200307	0.239687	0.258626	0.273113	0.281665	0.288352
0.000371535	0.0847292	0.0989352	0.124148	0.15879	0.203109	0.242296	0.260934	0.274684	0.282775	0.289154
0.000380189	0.086259	0.100639	0.126227	0.161318	0.205891	0.24487	0.263209	0.276228	0.283876	0.289975
0.000389045	0.087841	0.10241	0.128343	0.163831	0.20874	0.247458	0.265444	0.277743	0.28496	0.2908
0.000398107	0.0894392	0.104233	0.130474	0.166386	0.211614	0.250049	0.267678	0.279239	0.286037	0.29163
0.00040738	0.0910678	0.106041	0.132642	0.169002	0.214475	0.252625	0.269894	0.280708	0.287107	0.292478
0.000416869	0.0927176	0.107949	0.134858	0.171689	0.217375	0.255202	0.272079	0.282156	0.288195	0.293339
0.00042658	0.0944322	0.109877	0.137135	0.17444	0.220296	0.257777	0.274267	0.283593	0.289271	0.294223
0.000436516	0.0962001	0.111835	0.139454	0.177236	0.223212	0.260313	0.276452	0.285023	0.290351	0.295131
0.000446684	0.0979831	0.113762	0.141824	0.180096	0.226146	0.262873	0.27862	0.286427	0.291435	0.296052
0.000457088	0.0997736	0.115742	0.1442	0.182965	0.229111	0.26543	0.280752	0.287825	0.292519	0.296985
0.000467735	0.101622	0.117781	0.14663	0.18586	0.232087	0.267974	0.282862	0.289226	0.293634	0.297946
0.00047863	0.103547	0.11979	0.149094	0.188793	0.235088	0.270521	0.284948	0.290599	0.294731	0.298928
0.000489779	0.105451	0.121892	0.151584	0.191787	0.238104	0.273032	0.287035	0.291981	0.295851	0.299934
0.000501187	0.10739	0.12406	0.154153	0.1948	0.241175	0.275551	0.289099	0.293343	0.296978	0.300959
0.000512861	0.109367	0.126281	0.156786	0.19786	0.244242	0.278039	0.291131	0.294704	0.298121	0.302012
0.000524807	0.11137	0.12855	0.15947	0.200952	0.247338	0.280535	0.293145	0.296079	0.299282	0.303091
0.000537032	0.11339	0.130842	0.162183	0.204084	0.25048	0.283016	0.295158	0.29745	0.300459	0.304201
0.000549541	0.115444	0.133191	0.164965	0.207243	0.253628	0.285486	0.297158	0.298851	0.301657	0.305324
0.000562341	0.117535	0.135635	0.167807	0.210432	0.256754	0.287967	0.299144	0.300232	0.302871	0.306471
0.00057544	0.119683	0.138145	0.170752	0.213661	0.259906	0.290426	0.301103	0.301629	0.304112	0.307643
0.000588844	0.121894	0.140703	0.173795	0.216947	0.263105	0.29287	0.303056	0.303034	0.30537	0.308844
0.00060256	0.124125	0.14333	0.176844	0.220304	0.266306	0.295303	0.305001	0.304463	0.30666	0.31008
0.000616595	0.126437	0.146013	0.179924	0.223684	0.269498	0.297731	0.306938	0.305903	0.307972	0.311348
0.000630957	0.128742	0.148723	0.183027	0.22711	0.272722	0.300135	0.308857	0.307355	0.309302	0.31264
0.000645654	0.13115	0.15152	0.186227	0.230564	0.27598	0.302515	0.310792	0.308821	0.310673	0.313965
0.000660693	0.133589	0.154313	0.189497	0.234019	0.279254	0.3049	0.312704	0.310306	0.312069	0.315317
0.000676083	0.136095	0.157193	0.192822	0.23754	0.28254	0.307277	0.314619	0.311813	0.313487	0.316697
0.000691831	0.138625	0.160089	0.196163	0.241125	0.285849	0.309635	0.316554	0.313339	0.314941	0.318117
0.000707946	0.141226	0.163038	0.199521	0.244767	0.289158	0.311979	0.318482	0.314907	0.316425	0.319568
0.000724436	0.143901	0.166071	0.202996	0.24849	0.292454	0.31434	0.320403	0.316496	0.317943	0.321045
0.00074131	0.146651	0.169185	0.206551	0.252229	0.295748	0.316676	0.322334	0.318117	0.319485	0.322574
0.000758578	0.149466	0.172327	0.210149	0.256016	0.299035	0.31901	0.324275	0.319761	0.321058	0.324126
0.000776247	0.15235	0.175521	0.213787	0.25984	0.302343	0.321328	0.326239	0.321426	0.32267	0.325716
0.000794328	0.155294	0.178746	0.217493	0.263706	0.305643	0.323677	0.328206	0.323131	0.324316	0.327341
0.000812831	0.15835	0.182039	0.221275	0.267595	0.308941	0.326014	0.330182	0.324872	0.326007	0.329002
0.000831764	0.161441	0.185383	0.225133	0.271535	0.312244	0.328358	0.332182	0.326647	0.32773	0.330706
0.000851138	0.16464	0.188812	0.229046	0.275531	0.315575	0.330713	0.334188	0.328457	0.329493	0.332443
0.000870964	0.1679	0.192327	0.233015	0.279555	0.318904	0.333073	0.33623	0.330287	0.331293	0.33422
0.000891251	0.171231	0.195917	0.237017	0.283615	0.322212	0.335444	0.338286	0.332168	0.333118	0.336026
0.000912011	0.174636	0.199583	0.241096	0.287765	0.325531	0.337824	0.340374	0.334077	0.33499	0.337874
0.000933254	0.178034	0.203315	0.245273	0.291928	0.328865	0.340213	0.342487	0.336029	0.336896	0.339768
0.000954993	0.181511	0.207154	0.249543	0.296092	0.332181	0.342613	0.344631	0.338013	0.338834	0.341695
0.000977237	0.185091	0.211115	0.253861	0.300314	0.335486	0.345044	0.346792	0.340033	0.340824	0.343658
0.001	0.188693	0.215131	0.258233	0.304587	0.338809	0.34748	0.348983	0.342096	0.342851	0.34566
0.00102329	0.192413	0.219177	0.262682	0.308874	0.342126	0.349943	0.351204	0.344191	0.344916	0.347713
0.00104713	0.196189	0.223292	0.267165	0.313188	0.345459	0.352434	0.353472	0.346332	0.347021	0.349796
0.00107152	0.200011	0.227501	0.271677	0.317538	0.348787	0.354946	0.355786	0.348512	0.349163	0.351921
0.00109648	0.203912	0.231746	0.276242	0.321932	0.352119	0.357485	0.358109	0.350733	0.351343	0.354093
0.00112202	0.207905	0.236074	0.28087	0.326346	0.355487	0.360042	0.360488	0.352987	0.353571	0.356298
0.00114815	0.212011	0.240493	0.285586	0.330786	0.358838	0.362641	0.362899	0.355284	0.355842	0.358541
0.0011749	0.216205	0.245036	0.290395	0.335247	0.362181	0.365267	0.36535	0.357623	0.358151	0.36081
0.00120226	0.220451	0.24961	0.295243	0.339732	0.36554	0.367927	0.367835	0.360012	0.360505	0.363132
0.00123027	0.224789	0.254202	0.300142	0.344224	0.368918	0.370624	0.370376	0.362442	0.362888	0.365499
0.00125893	0.229154	0.258905	0.305138	0.348727	0.372294	0.373347	0.37295	0.364894	0.36531	0.367926
0.00128825	0.233569	0.263728	0.310197	0.353252	0.375687	0.376096	0.375557	0.367403	0.367797	0.370381
0.00131826	0.238138	0.268638	0.315301	0.3578	0.379082	0.378877	0.3782	0.369945	0.370305	0.372878
0.00134896	0.242796	0.2736	0.320458	0.362359	0.382473	0.381708	0.380887	0.372523	0.372849	0.375422
0.00138038	0.247547	0.278664	0.325674	0.36691	0.385876	0.38457	0.383605	0.375143	0.375433	0.377996
0.00141254	0.252315	0.28375	0.330975	0.371529	0.389297	0.387449	0.386358	0.377803	0.378068	0.380598
0.00144544	0.257243	0.288921	0.336308	0.37615	0.392737	0.390393	0.389158	0.380498	0.380734	0.383248
0.00147911	0.262293	0.294203	0.341716	0.380796	0.396183	0.393357	0.391981	0.383243	0.38344	0.385944
0.00151356	0.267423	0.299622	0.347131	0.385457	0.39964	0.396368	0.394834	0.386016	0.386175	0.388662
0.00154882	0.272608	0.305105	0.352615	0.390072	0.403127	0.399397	0.397749	0.388836	0.388946	0.391423
0.00158489	0.277903	0.310676	0.358136	0.394715	0.406628	0.402467	0.400704	0.391675	0.391758	0.394222
0.00162181	0.283276	0.316246	0.363639	0.39936	0.410162	0.405584	0.403679	0.394549	0.394603	0.397053
0.00165959	0.288642	0.32188	0.369204	0.404024	0.413697	0.408721	0.406691	0.397467	0.397505	0.39991
0.00169824	0.294138	0.327618	0.374808	0.40867	0.417256	0.41189	0.409735	0.400427	0.400437	0.402803
0.0017378	0.299689	0.333521	0.380458	0.413334	0.420837	0.415119	0.412808	0.403408	0.4034	0.405744
0.00177828	0.305346	0.339422	0.386136	0.418008	0.424455	0.418362	0.415935	0.406432	0.406393	0.408713
0.0018197	0.311112	0.345381	0.391784	0.422666	0.428085	0.421646	0.419072	0.40949	0.409403	0.411701
0.00186209	0.317008	0.351448	0.397476	0.427334	0.43172	0.424944	0.422244	0.412579	0.412466	0.414717
0.00190546	0.32296	0.357536	0.403188	0.432014	0.435386	0.428287	0.425461	0.415701	0.41554	0.417761
0.00194984	0.328923	0.363662	0.408906	0.436682	0.439066	0.431658	0.428708	0.418846	0.418659	0.420845
0.00199526	0.33494	0.369845	0.414674	0.441337	0.442785	0.435057	0.431973	0.422005	0.42179	0.42395
0.00204174	0.341037	0.376044	0.420473	0.445981	0.446515	0.438497	0.435266	0.425201	0.42495	0.427076
0.0020893	0.347186	0.382275	0.426279	0.450617	0.450256	0.441935	0.438582	0.428432	0.428136	0.430217
0.00213796	0.353452	0.388564	0.432125	0.455223	0.454017	0.445405	0.441902	0.431664	0.431346	0.433389
0.00218776	0.359809	0.394928	0.437965	0.459821	0.457794	0.448894	0.445245	0.434916	0.434584	0.436579
0.00223872	0.366261	0.401373	0.443788	0.464423	0.461576	0.452392	0.448608	0.438197	0.437828	0.439789
0.00229087	0.37277	0.407863	0.449594	0.469035	0.4654	0.455914	0.451998	0.441493	0.441073	0.443025
0.00234423	0.379323	0.41439	0.455418	0.473623	0.469219	0.459447	0.455405	0.444805	0.444347	0.446293
0.00239883	0.3859	0.420982	0.461233	0.4782	0.473039	0.462994	0.458832	0.448131	0.447634	0.44957
0.00245471	0.392601	0.427639	0.467027	0.482759	0.476877	0.466554	0.462263	0.451465	0.450938	0.452828
0.00251189	0.399298	0.434296	0.472815	0.487323	0.480728	0.470131	0.465712	0.454828	0.454234	0.456111
0.0025704	0.406065	0.440975	0.478586	0.49186	0.484585	0.473705	0.469154	0.458177	0.457546	0.459397
0.00263027	0.412892	0.447663	0.484341	0.496372	0.488432	0.477301	0.472594	0.461535	0.460868	0.462702
0.00269153	0.419802	0.45437	0.49011	0.500883	0.492285	0.480881	0.476047	0.464891	0.464193	0.465985
0.00275423	0.426738	0.461095	0.495823	0.505369	0.496146	0.484458	0.479507	0.468251	0.46753	0.469276
0.00281838	0.433766	0.467844	0.501494	0.509842	0.499985	0.488044	0.482976	0.471621	0.470854	0.472564
0.00288403	0.440763	0.474601	0.507133	0.514283	0.503831	0.491628	0.486437	0.474995	0.474181	0.47585
0.00295121	0.44779	0.48137	0.512741	0.518708	0.507672	0.495216	0.489897	0.478339	0.477489	0.479129
0.00301995	0.454903	0.488145	0.518291	0.52312	0.511497	0.498785	0.493339	0.481673	0.480796	0.482405
0.0030903	0.461961	0.494868	0.523811	0.5275	0.515323	0.502347	0.496789	0.485015	0.484087	0.485678
0.00316228	0.469064	0.501573	0.529277	0.531865	0.519145	0.505903	0.500216	0.488341	0.48737	0.488933
0.00323594	0.476165	0.508246	0.534704	0.536218	0.522959	0.509447	0.503618	0.491659	0.490653	0.492179
0.00331131	0.483245	0.514871	0.540048	0.540528	0.526733	0.512977	0.50701	0.494959	0.493915	0.495406
0.00338844	0.490308	0.521492	0.545328	0.544828	0.530509	0.516478	0.510377	0.498256	0.49718	0.498614
0.00346737	0.497374	0.528051	0.55059	0.549087	0.534261	0.519975	0.51374	0.501538	0.500405	0.501819
0.00354813	0.504451	0.534593	0.555778	0.553322	0.53799	0.523459	0.517092	0.504789	0.503625	0.505005
0.00363078	0.511503	0.541051	0.560907	0.557534	0.541679	0.526929	0.520416	0.508011	0.506825	0.508146
0.00371535	0.518571	0.54751	0.565995	0.561695	0.545336	0.530375	0.523727	0.511208	0.509976	0.511278
0.00380189	0.525634	0.553853	0.571013	0.565809	0.548972	0.533769	0.527008	0.514393	0.513115	0.514387
0.00389045	0.53264	0.560129	0.575969	0.569867	0.552585	0.537139	0.530258	0.517555	0.516236	0.517468
0.00398107	0.539667	0.566359	0.580884	0.573905	0.556182	0.540474	0.533488	0.520671	0.51932	0.520521
0.0040738	0.546652	0.572493	0.585726	0.57792	0.559745	0.543775	0.536692	0.523787	0.522398	0.52356
0.00416869	0.553613	0.578576	0.590506	0.581878	0.563256	0.547055	0.539879	0.526867	0.525441	0.526567
0.0042658	0.560513	0.584569	0.595222	0.585778	0.566758	0.550317	0.543012	0.529911	0.528461	0.529545
0.00436516	0.567413	0.590502	0.599863	0.589649	0.570216	0.553549	0.546112	0.532924	0.531444	0.532498
0.00446684	0.574187	0.59631	0.604453	0.593488	0.573636	0.556723	0.549182	0.535908	0.534413	0.535412
0.00457088	0.580909	0.602023	0.608958	0.59726	0.577024	0.559873	0.552231	0.538855	0.537333	0.538313
0.00467735	0.587554	0.607684	0.613429	0.600989	0.580376	0.56299	0.555241	0.541768	0.540222	0.54117
0.0047863	0.594146	0.613254	0.61783	0.604689	0.583682	0.566065	0.558221	0.544651	0.543058	0.543978
0.00489779	0.600652	0.618753	0.622178	0.608335	0.586959	0.569125	0.561191	0.547513	0.545867	0.546766
0.00501187	0.607085	0.624115	0.626462	0.611938	0.590187	0.572144	0.564107	0.550332	0.548644	0.549524
0.00512861	0.613439	0.629403	0.630673	0.615493	0.593373	0.575132	0.566981	0.553115	0.55139	0.552249
0.00524807	0.619725	0.634625	0.634791	0.619006	0.596525	0.578074	0.569819	0.555869	0.554121	0.554928
0.00537032	0.625908	0.639762	0.638867	0.622472	0.599624	0.580982	0.57262	0.558588	0.556798	0.557599
0.00549541	0.631985	0.6448	0.642842	0.625895	0.602695	0.583862	0.575395	0.561282	0.559443	0.560223
0.00562341	0.63795	0.649745	0.646775	0.629265	0.605722	0.586697	0.578144	0.563938	0.56207	0.562819
0.0057544	0.643839	0.654609	0.650669	0.632597	0.608708	0.589499	0.580834	0.566574	0.564648	0.565382
0.00588844	0.649614	0.659364	0.654497	0.635884	0.61166	0.592274	0.583503	0.569159	0.567209	0.56792
0.0060256	0.655318	0.664063	0.658278	0.639109	0.61457	0.595007	0.586144	0.571721	0.56974	0.570417
0.00616595	0.660928	0.668659	0.661997	0.642312	0.617454	0.597714	0.588754	0.574241	0.572244	0.572888
0.00630957	0.666442	0.673176	0.66564	0.64546	0.620308	0.600381	0.591338	0.576756	0.574711	0.575341
0.00645654	0.67186	0.677611	0.669241	0.648572	0.623115	0.60303	0.593884	0.579248	0.577138	0.577755
0.00660693	0.677194	0.68196	0.672799	0.651649	0.625884	0.605659	0.59641	0.581691	0.579547	0.580145
0.00676083	0.682418	0.686255	0.676313	0.654679	0.628623	0.608237	0.598908	0.584121	0.581932	0.582508
0.00691831	0.687567	0.690482	0.679764	0.657699	0.631341	0.610802	0.601378	0.586524	0.584283	0.584852
0.00707946	0.692589	0.694616	0.683161	0.660667	0.634031	0.613322	0.603801	0.588903	0.586621	0.58717
0.00724436	0.697541	0.698676	0.686515	0.663601	0.636701	0.615829	0.60623	0.591247	0.588934	0.58946
0.0074131	0.702394	0.702671	0.68983	0.666516	0.639326	0.618294	0.608633	0.593566	0.591212	0.591728
0.00758578	0.707152	0.706589	0.693102	0.669375	0.641922	0.620733	0.611013	0.595867	0.593473	0.593982
0.00776247	0.711806	0.710451	0.69636	0.672213	0.644501	0.623152	0.61336	0.598135	0.595709	0.596214
0.00794328	0.716404	0.714257	0.699569	0.675021	0.647067	0.625557	0.615692	0.600391	0.597938	0.598423
0.00812831	0.72089	0.717992	0.702724	0.677811	0.6496	0.627948	0.618	0.60262	0.600137	0.60061
0.00831764	0.725319	0.721666	0.705842	0.68057	0.6521	0.63033	0.620299	0.604841	0.602338	0.602787
0.00851138	0.729673	0.725286	0.70891	0.683289	0.654585	0.632669	0.622575	0.607047	0.604502	0.604941
0.00870964	0.733955	0.728855	0.711959	0.686001	0.657036	0.634985	0.624825	0.609231	0.606654	0.607076
0.00891251	0.73813	0.732362	0.714951	0.688664	0.659479	0.637271	0.627065	0.611402	0.608801	0.609188
0.00912011	0.742238	0.735837	0.717925	0.691314	0.661894	0.63955	0.62927	0.613556	0.610929	0.611293
0.00933254	0.746249	0.739288	0.720883	0.693946	0.664297	0.641828	0.631474	0.615697	0.613028	0.61338
0.00954993	0.750195	0.74268	0.723784	0.696566	0.666696	0.644086	0.633665	0.61782	0.615133	0.615461
0.00977237	0.754054	0.746023	0.726683	0.699163	0.669057	0.646319	0.635846	0.619953	0.617204	0.617529
0.01	0.757871	0.749341	0.729552	0.701746	0.671425	0.648558	0.638	0.622062	0.619279	0.619581
0.0102329	0.761627	0.752628	0.732393	0.704317	0.673777	0.650779	0.640143	0.624153	0.621325	0.62163
0.0104713	0.765347	0.755882	0.735211	0.70687	0.67611	0.65298	0.642274	0.626221	0.623371	0.623663
0.0107152	0.768995	0.759099	0.738015	0.709409	0.678417	0.655177	0.644393	0.628274	0.625421	0.625683
0.0109648	0.772583	0.762293	0.740782	0.711924	0.68073	0.657357	0.6465	0.630307	0.627447	0.627702
0.0112202	0.776118	0.76546	0.743535	0.714421	0.683025	0.65953	0.648591	0.632338	0.629463	0.629697
0.0114815	0.779606	0.7686	0.746288	0.716916	0.685309	0.661674	0.650662	0.634358	0.63147	0.631679
0.011749	0.783051	0.771692	0.749023	0.719394	0.68757	0.663808	0.652723	0.636371	0.633448	0.633649
0.0120226	0.786476	0.774751	0.751722	0.721854	0.689812	0.66592	0.654774	0.638368	0.635434	0.635593
0.0123027	0.789848	0.777772	0.754414	0.724308	0.692058	0.668025	0.65681	0.640357	0.637412	0.637533
0.0125893	0.793184	0.780784	0.757089	0.726741	0.694273	0.670116	0.658824	0.642339	0.63935	0.639456
0.0128825	0.796448	0.783764	0.759736	0.729151	0.696477	0.672189	0.660831	0.644292	0.641298	0.641355
0.0131826	0.799673	0.78674	0.762392	0.731568	0.69866	0.674246	0.66282	0.646229	0.643227	0.643239
0.0134896	0.802853	0.789684	0.765022	0.733965	0.700841	0.676294	0.664796	0.648177	0.645127	0.64512
0.0138038	0.806024	0.792603	0.76764	0.736353	0.702999	0.678319	0.666759	0.650091	0.647029	0.646969
0.0141254	0.809122	0.795484	0.770247	0.738717	0.705138	0.680333	0.668703	0.651994	0.64891	0.648809
0.0144544	0.812196	0.798363	0.772819	0.74107	0.707255	0.682339	0.67062	0.653863	0.650769	0.65063
0.0147911	0.815245	0.801202	0.775383	0.743411	0.709367	0.684324	0.672531	0.655737	0.65259	0.652438
0.0151356	0.818244	0.804034	0.777945	0.745735	0.711479	0.686286	0.674414	0.657593	0.654399	0.65422
0.0154882	0.821209	0.80682	0.780489	0.748041	0.713557	0.688233	0.676282	0.659427	0.656181	0.655983
0.0158489	0.824139	0.809593	0.783029	0.750332	0.715624	0.690157	0.678125	0.661234	0.657948	0.657721
0.0162181	0.827028	0.812357	0.785525	0.752609	0.717664	0.692071	0.679973	0.663014	0.659711	0.659448
0.0165959	0.829866	0.815105	0.788026	0.754857	0.719691	0.69395	0.681798	0.664784	0.661436	0.661153
0.0169824	0.83269	0.817817	0.790523	0.75711	0.721718	0.695808	0.683604	0.666537	0.663157	0.662842
0.017378	0.835477	0.820497	0.793001	0.759346	0.723731	0.697653	0.685382	0.668267	0.664863	0.664508
0.0177828	0.838224	0.823152	0.795459	0.761584	0.725722	0.699494	0.687148	0.669985	0.666547	0.666157
0.018197	0.840929	0.825755	0.797884	0.763792	0.72769	0.701307	0.688887	0.671678	0.668222	0.66779
0.0186209	0.843595	0.828355	0.800311	0.765985	0.72965	0.703115	0.690622	0.67336	0.669865	0.669403
0.0190546	0.846235	0.830943	0.802721	0.768151	0.731585	0.704893	0.692342	0.675016	0.671472	0.670989
0.0194984	0.848836	0.833511	0.805131	0.770315	0.733513	0.70665	0.69404	0.676667	0.673065	0.672553
0.0199526	0.851409	0.836039	0.807515	0.772464	0.735429	0.708399	0.695716	0.678281	0.674637	0.67411
0.0204174	0.853921	0.838553	0.809882	0.774591	0.737327	0.710135	0.697389	0.679893	0.676199	0.675635
0.020893	0.856416	0.841039	0.812231	0.776706	0.739216	0.711852	0.699044	0.681478	0.677737	0.677141
0.0213796	0.858865	0.843513	0.814565	0.778807	0.741071	0.713571	0.700683	0.683053	0.679258	0.678632
0.0218776	0.861271	0.845958	0.816876	0.780886	0.742931	0.715282	0.702297	0.684616	0.680751	0.680107
0.0223872	0.863646	0.848394	0.819185	0.782983	0.744773	0.716963	0.7039	0.686158	0.682233	0.681554
0.0229087	0.865995	0.850794	0.821475	0.785074	0.746612	0.718625	0.705488	0.68768	0.683705	0.68299
0.0234423	0.868295	0.853178	0.823751	0.78713	0.748435	0.720277	0.707068	0.689186	0.685157	0.684412
0.0239883	0.870568	0.855547	0.826024	0.789178	0.75024	0.721916	0.708643	0.69068	0.686588	0.685824
0.0245471	0.872814	0.857882	0.828279	0.791231	0.752021	0.723541	0.710197	0.692162	0.688007	0.687217
0.0251189	0.875029	0.860194	0.830509	0.793271	0.753797	0.725176	0.711729	0.69364	0.689433	0.688592
0.025704	0.877223	0.862484	0.832727	0.795299	0.755577	0.726793	0.713265	0.695103	0.690836	0.689972
0.0263027	0.879384	0.864753	0.834946	0.79733	0.757341	0.728394	0.714774	0.696539	0.692228	0.691336
0.0269153	0.881487	0.867002	0.837154	0.799339	0.759107	0.72998	0.716276	0.697965	0.693597	0.69269
0.0275423	0.883574	0.869239	0.839349	0.801357	0.760854	0.731562	0.717773	0.699376	0.694953	0.694038
0.0281838	0.885645	0.871453	0.841545	0.803369	0.762589	0.733141	0.719267	0.700773	0.696316	0.695366
0.0288403	0.887678	0.873632	0.843721	0.805353	0.764326	0.734697	0.720755	0.702164	0.697672	0.696676
0.0295121	0.889683	0.875801	0.845874	0.807335	0.766043	0.736252	0.722247	0.703546	0.699024	0.697971
0.0301995	0.891687	0.877946	0.848042	0.809317	0.767771	0.737788	0.723709	0.704934	0.700367	0.699263
0.030903	0.893643	0.880071	0.850182	0.811303	0.769494	0.739328	0.725169	0.706311	0.701703	0.700544
0.0316228	0.895571	0.882183	0.852305	0.813275	0.771224	0.74086	0.72662	0.707697	0.703031	0.701814
0.0323594	0.897473	0.884262	0.854415	0.815252	0.772925	0.742396	0.728055	0.70907	0.704356	0.703084
0.0331131	0.899349	0.886338	0.856511	0.817222	0.774635	0.743927	0.729488	0.710444	0.705679	0.704358
0.0338844	0.901201	0.888401	0.858622	0.819185	0.776334	0.745448	0.73091	0.711814	0.706976	0.705622
0.0346737	0.903027	0.890441	0.860697	0.82115	0.778036	0.746976	0.732338	0.713168	0.708259	0.706881
0.0354813	0.904811	0.892465	0.862766	0.82311	0.779739	0.748507	0.733772	0.71452	0.709545	0.708134
0.0363078	0.906586	0.894458	0.864837	0.825086	0.781451	0.750049	0.735195	0.715878	0.710829	0.7094
0.0371535	0.908326	0.896432	0.866898	0.827045	0.783167	0.751565	0.736625	0.71723	0.712107	0.710655
0.0380189	0.910039	0.898391	0.86894	0.829006	0.784872	0.753088	0.738062	0.718566	0.713379	0.711898
0.0389045	0.911708	0.900327	0.870983	0.830963	0.786565	0.754622	0.73949	0.719917	0.714669	0.713137
0.0398107	0.913352	0.902234	0.872999	0.832918	0.788268	0.75614	0.740925	0.721257	0.715959	0.714383
0.040738	0.914972	0.904111	0.875007	0.834848	0.789976	0.757663	0.742357	0.722612	0.717245	0.715627
0.0416869	0.916566	0.905959	0.876993	0.836785	0.791672	0.759182	0.743788	0.723954	0.718529	0.716868
0.042658	0.91813	0.907786	0.878962	0.83873	0.793362	0.760694	0.745214	0.725289	0.719816	0.718101
0.0436516	0.919652	0.909605	0.880937	0.840677	0.795032	0.7622	0.746629	0.726601	0.721092	0.71935
0.0446684	0.921135	0.9114	0.882903	0.842614	0.796714	0.763701	0.748055	0.727932	0.722374	0.720575
0.0457088	0.922586	0.91318	0.884861	0.844555	0.798426	0.765216	0.749467	0.729257	0.723646	0.721804
0.0467735	0.924011	0.91495	0.886796	0.846488	0.800122	0.766727	0.750869	0.730594	0.724923	0.723027
0.047863	0.925411	0.916697	0.888739	0.848418	0.801826	0.768237	0.752288	0.731927	0.726213	0.724256
0.0489779	0.926792	0.918414	0.890664	0.850346	0.803517	0.769734	0.75372	0.733269	0.727503	0.725466
0.0501187	0.928119	0.920105	0.892577	0.852292	0.805199	0.771224	0.755154	0.734593	0.728798	0.726676
0.0512861	0.929409	0.92176	0.894473	0.854225	0.806919	0.77273	0.756596	0.735922	0.730068	0.727907
0.0524807	0.930674	0.923394	0.896364	0.856145	0.808658	0.774226	0.75801	0.737227	0.731355	0.729143
0.0537032	0.931906	0.925023	0.898226	0.858054	0.810376	0.775725	0.759433	0.738558	0.732629	0.730383
0.0549541	0.933121	0.926629	0.900067	0.859949	0.812074	0.777217	0.760868	0.739891	0.733916	0.73162
0.0562341	0.934312	0.928206	0.901911	0.861836	0.813794	0.778702	0.762291	0.741233	0.735199	0.732858
0.057544	0.935474	0.929759	0.903755	0.863727	0.815522	0.780192	0.763713	0.742561	0.736495	0.734088
0.0588844	0.936605	0.9313	0.905584	0.865603	0.817233	0.781667	0.765123	0.743899	0.737768	0.735317
0.060256	0.937681	0.932814	0.907404	0.867495	0.818951	0.783145	0.766534	0.74523	0.739054	0.73656
0.0616595	0.938727	0.934286	0.909204	0.869361	0.820647	0.784644	0.767952	0.746537	0.740328	0.737813
0.0630957	0.939747	0.935745	0.910994	0.871221	0.82234	0.786146	0.769372	0.747831	0.741601	0.739064
0.0645654	0.940716	0.937171	0.912758	0.873071	0.824024	0.78766	0.770783	0.749118	0.742876	0.740313
0.0660693	0.941653	0.93858	0.914513	0.874914	0.825724	0.789162	0.772202	0.750413	0.744142	0.741537
0.0676083	0.94257	0.939962	0.916264	0.876782	0.827395	0.790656	0.773618	0.751725	0.745416	0.74276
0.0691831	0.943459	0.941331	0.917997	0.878633	0.829063	0.792156	0.775034	0.753038	0.746679	0.744
0.0707946	0.944309	0.942653	0.919703	0.880482	0.830725	0.793648	0.776448	0.754344	0.747929	0.745243
0.0724436	0.945112	0.943965	0.921358	0.882313	0.832393	0.795138	0.777861	0.75566	0.749179	0.746474
0.074131	0.945876	0.945248	0.923021	0.884153	0.834057	0.796652	0.77929	0.756978	0.750425	0.747696
0.0758578	0.946619	0.946482	0.924661	0.886003	0.835696	0.798152	0.780713	0.758306	0.751658	0.748914
0.0776247	0.947331	0.94769	0.926276	0.887861	0.837347	0.799656	0.782159	0.75963	0.752904	0.750155
0.0794328	0.948032	0.948893	0.927889	0.889674	0.83902	0.801176	0.783583	0.76096	0.754155	0.751377
0.0812831	0.948692	0.950059	0.929498	0.891493	0.84068	0.80269	0.785036	0.762312	0.755414	0.752609
0.0831764	0.949329	0.951178	0.931094	0.893308	0.842358	0.804211	0.786497	0.763646	0.756663	0.753826
0.0851138	0.949949	0.952282	0.932653	0.8951	0.844046	0.805722	0.787928	0.764979	0.757914	0.755042
0.0870964	0.950537	0.953336	0.9342	0.896876	0.845732	0.807252	0.789349	0.766314	0.759166	0.75623
0.0891251	0.951088	0.954355	0.935723	0.898617	0.847428	0.808793	0.790777	0.767634	0.760429	0.757432
0.0912011	0.951628	0.955352	0.937223	0.900341	0.849109	0.810342	0.792189	0.768961	0.761684	0.758642
0.0933254	0.95212	0.956339	0.938722	0.902076	0.850788	0.811878	0.793597	0.770297	0.762927	0.75985
0.0954993	0.9526	0.957295	0.940192	0.903805	0.85246	0.813409	0.795018	0.771633	0.764192	0.761075
0.0977237	0.953069	0.95822	0.941637	0.905515	0.854125	0.814936	0.796462	0.772951	0.765468	0.762271
0.1	0.953517	0.959109	0.943075	0.907226	0.855795	0.81646	0.797927	0.774259	0.766756	0.763463
0.102329	0.953954	0.959958	0.944487	0.908945	0.857455	0.817977	0.79936	0.775563	0.768037	0.764656
0.104713	0.954363	0.960803	0.945882	0.91065	0.859129	0.819489	0.800807	0.77688	0.769321	0.76583
0.107152	0.954745	0.961618	0.947222	0.912323	0.860803	0.821012	0.802256	0.778192	0.770569	0.767019
0.109648	0.955104	0.962401	0.948557	0.913985	0.862445	0.822541	0.80371	0.779519	0.771839	0.768202
0.112202	0.955433	0.963169	0.949852	0.915633	0.864106	0.824061	0.805148	0.780857	0.77309	0.769391
0.114815	0.955754	0.963889	0.951128	0.917286	0.865776	0.825589	0.806568	0.782186	0.774351	0.770578
0.11749	0.956059	0.964591	0.952398	0.918931	0.867449	0.827095	0.80802	0.783521	0.775616	0.771785
0.120226	0.956343	0.965257	0.953655	0.920562	0.869125	0.828572	0.809469	0.784848	0.776851	0.773001
0.123027	0.956612	0.965885	0.954907	0.922186	0.870758	0.830043	0.81091	0.786176	0.778085	0.774193
0.125893	0.956871	0.966495	0.956124	0.923822	0.872375	0.83154	0.812379	0.787499	0.779334	0.775373
0.128825	0.957115	0.967071	0.957317	0.925435	0.874019	0.833028	0.813837	0.788809	0.780569	0.776541
0.131826	0.95735	0.967623	0.958494	0.92703	0.87569	0.834502	0.815282	0.790105	0.781808	0.777745
0.134896	0.957572	0.968153	0.959636	0.928629	0.877368	0.835988	0.816705	0.791386	0.78306	0.778957
0.138038	0.957782	0.968654	0.960749	0.930217	0.87901	0.837479	0.818135	0.792682	0.784303	0.780164
0.141254	0.957989	0.969133	0.96184	0.931783	0.880661	0.838981	0.819578	0.794006	0.785559	0.781374
0.144544	0.95819	0.969586	0.962879	0.933333	0.882306	0.840462	0.820995	0.795309	0.786794	0.782577
0.147911	0.958393	0.970025	0.963895	0.93488	0.88396	0.841962	0.82241	0.796623	0.788026	0.783784
0.151356	0.958596	0.970459	0.964891	0.936409	0.885604	0.843486	0.823865	0.797955	0.789283	0.78499
0.154882	0.958787	0.970875	0.96586	0.93792	0.887213	0.845011	0.825321	0.79925	0.790546	0.78618
0.158489	0.958971	0.971275	0.966785	0.939421	0.888817	0.846525	0.826765	0.80056	0.791822	0.787368
0.162181	0.959149	0.971652	0.967699	0.940902	0.890436	0.848013	0.828173	0.801882	0.793108	0.788564
0.165959	0.959343	0.972011	0.968587	0.942375	0.892047	0.849506	0.82958	0.803205	0.794363	0.78976
0.169824	0.959535	0.972341	0.969451	0.943805	0.893636	0.85098	0.830994	0.804541	0.795605	0.790964
0.17378	0.959725	0.972652	0.970276	0.945224	0.89526	0.852469	0.83243	0.80586	0.796839	0.792155
0.177828	0.959909	0.972949	0.971081	0.946649	0.896837	0.853973	0.833859	0.80719	0.798092	0.793348
0.18197	0.960101	0.973236	0.971867	0.948069	0.898421	0.85548	0.835245	0.808517	0.799335	0.794541
0.186209	0.960289	0.973507	0.972613	0.949489	0.899994	0.856971	0.836662	0.809865	0.800582	0.795702
0.190546	0.960488	0.97376	0.973328	0.950881	0.901561	0.858476	0.838106	0.811163	0.801821	0.796882
0.194984	0.960688	0.974005	0.97404	0.952286	0.903109	0.859949	0.839551	0.812456	0.803051	0.798065
0.199526	0.960891	0.974248	0.974738	0.953637	0.904686	0.86142	0.840978	0.813753	0.804299	0.799291
0.204174	0.961093	0.97448	0.975394	0.954958	0.906305	0.862903	0.84238	0.815047	0.805572	0.800504
0.20893	0.961305	0.974702	0.976019	0.956254	0.907881	0.864379	0.843804	0.816359	0.806785	0.801739
0.213796	0.961523	0.97492	0.976609	0.957547	0.909455	0.865867	0.845255	0.817671	0.80799	0.802934
0.218776	0.961741	0.975136	0.977174	0.958815	0.911023	0.867383	0.846691	0.818969	0.809208	0.804109
0.223872	0.961963	0.975335	0.977716	0.960057	0.912541	0.86885	0.848163	0.820277	0.810414	0.805267
0.229087	0.962177	0.975535	0.978235	0.961291	0.914081	0.870344	0.849628	0.821581	0.811621	0.806442
0.234423	0.962384	0.975734	0.978722	0.96251	0.91561	0.871836	0.8511	0.822881	0.812835	0.807615
0.239883	0.962586	0.975923	0.979148	0.963694	0.917147	0.873342	0.852588	0.82417	0.81408	0.808781
0.245471	0.962806	0.976117	0.979584	0.964869	0.918667	0.874822	0.854072	0.825465	0.815343	0.809956
0.251189	0.963028	0.976296	0.980004	0.96605	0.920162	0.876299	0.855558	0.826756	0.816587	0.811128
0.25704	0.963245	0.976466	0.980406	0.96719	0.921642	0.877804	0.857006	0.82803	0.817831	0.812309
0.263027	0.963471	0.97664	0.980795	0.968273	0.923173	0.879312	0.858459	0.829317	0.819103	0.813512
0.269153	0.963689	0.976822	0.98117	0.969384	0.924681	0.880809	0.859912	0.830593	0.820385	0.814699
0.275423	0.963934	0.977002	0.981529	0.970465	0.926162	0.88227	0.861358	0.83188	0.821656	0.815863
0.281838	0.964175	0.977181	0.981854	0.971519	0.927611	0.883754	0.862786	0.833134	0.822918	0.81703
0.288403	0.964427	0.977347	0.982172	0.972557	0.929018	0.885228	0.864239	0.834436	0.824172	0.818217
0.295121	0.964664	0.977514	0.982466	0.973567	0.930452	0.88673	0.865689	0.835791	0.82545	0.819384
0.301995	0.964898	0.97769	0.982745	0.974543	0.931894	0.888202	0.867121	0.83713	0.826735	0.820537
0.30903	0.965136	0.977863	0.983011	0.97551	0.933316	0.889682	0.868564	0.838427	0.828003	0.821658
0.316228	0.96538	0.978026	0.983271	0.976478	0.934756	0.891149	0.870037	0.839738	0.829248	0.822792
0.323594	0.965617	0.978197	0.983521	0.9774	0.936168	0.8926	0.871459	0.841062	0.830487	0.823951
0.331131	0.965865	0.978358	0.983752	0.97829	0.937562	0.894045	0.872915	0.842375	0.831734	0.825082
0.338844	0.966129	0.978525	0.98396	0.979175	0.938984	0.895499	0.874391	0.843709	0.832972	0.826236
0.346737	0.966381	0.978693	0.984154	0.980001	0.94039	0.896982	0.875852	0.845056	0.834217	0.827377
0.354813	0.966637	0.978864	0.984334	0.980806	0.941792	0.898471	0.877306	0.84639	0.835462	0.82854
0.363078	0.966889	0.979032	0.984505	0.981574	0.943158	0.89996	0.878732	0.847715	0.836676	0.82969
0.371535	0.967147	0.979195	0.98467	0.982319	0.944517	0.901398	0.880165	0.849057	0.837893	0.830818
0.380189	0.967417	0.979349	0.984832	0.983043	0.945877	0.902851	0.881582	0.850362	0.839133	0.832
0.389045	0.9677	0.979516	0.984985	0.983774	0.947232	0.904334	0.883023	0.851697	0.840384	0.833157
0.398107	0.967968	0.979675	0.985147	0.984454	0.948552	0.905776	0.884449	0.853055	0.84161	0.834334
0.40738	0.968233	0.979821	0.985298	0.985124	0.94989	0.907252	0.885893	0.854404	0.842798	0.835516
0.416869	0.968509	0.979977	0.985441	0.98577	0.951202	0.908716	0.887314	0.855732	0.84402	0.836694
0.42658	0.968797	0.98014	0.985591	0.986402	0.952492	0.910101	0.888742	0.857041	0.845227	0.837864
0.436516	0.969094	0.98031	0.985736	0.987013	0.953742	0.911474	0.890179	0.858375	0.84648	0.839037
0.446684	0.96937	0.98049	0.985875	0.987569	0.95497	0.912871	0.891636	0.859706	0.847691	0.840221
0.457088	0.969659	0.980674	0.986012	0.988129	0.956194	0.91425	0.893057	0.861074	0.848914	0.841389
0.467735	0.969955	0.980844	0.986155	0.988659	0.957416	0.915645	0.894484	0.862452	0.850128	0.842596
0.47863	0.970263	0.981027	0.986284	0.989153	0.958677	0.91701	0.895896	0.863781	0.85136	0.843802
0.489779	0.970567	0.9812	0.986417	0.989621	0.959893	0.918372	0.897328	0.865128	0.852607	0.844973
0.501187	0.970859	0.981379	0.986558	0.990064	0.961111	0.919802	0.898786	0.866473	0.853882	0.846142
0.512861	0.971171	0.981572	0.986686	0.99051	0.962323	0.921188	0.900221	0.86785	0.855126	0.847318
0.524807	0.97152	0.981758	0.986803	0.990919	0.963505	0.922539	0.901647	0.869206	0.856376	0.848476
0.537032	0.971821	0.981961	0.986914	0.991326	0.964688	0.923895	0.903095	0.870576	0.857641	0.849606
0.549541	0.972131	0.982169	0.987025	0.991708	0.965828	0.925265	0.904551	0.871948	0.858927	0.85078
0.562341	0.972446	0.982368	0.987142	0.992047	0.966959	0.926652	0.906004	0.873328	0.860177	0.851947
0.57544	0.972755	0.982597	0.987271	0.992368	0.968076	0.928	0.907468	0.874684	0.861433	0.853089
0.588844	0.973075	0.982825	0.987396	0.99267	0.969188	0.929355	0.908866	0.876011	0.862656	0.854246
0.60256	0.973379	0.983052	0.987531	0.992952	0.970319	0.930704	0.910251	0.87734	0.863887	0.855414
0.616595	0.973685	0.983286	0.987673	0.993232	0.971419	0.932048	0.911645	0.878718	0.865168	0.856535
0.630957	0.974002	0.983528	0.987797	0.993481	0.972509	0.933394	0.913036	0.88009	0.866417	0.85765
0.645654	0.974339	0.983764	0.987925	0.993723	0.973576	0.93472	0.914406	0.881464	0.867662	0.858774
0.660693	0.974676	0.983987	0.988062	0.993967	0.974615	0.936022	0.915811	0.882795	0.868898	0.859906
0.676083	0.975028	0.98421	0.988192	0.994203	0.975644	0.93734	0.917195	0.884142	0.870143	0.86108
0.691831	0.97538	0.984435	0.988327	0.994412	0.976645	0.938668	0.918599	0.885484	0.871402	0.86224
0.707946	0.975726	0.984655	0.988465	0.994603	0.977619	0.940008	0.920031	0.886863	0.872642	0.863421
0.724436	0.976063	0.984866	0.988603	0.994774	0.978587	0.941279	0.921433	0.888212	0.873927	0.864637
0.74131	0.976394	0.985106	0.988743	0.994952	0.979567	0.942549	0.922809	0.889528	0.875195	0.865796
0.758578	0.976712	0.985344	0.988883	0.995123	0.980515	0.943821	0.924243	0.890849	0.876484	0.866967
0.776247	0.977035	0.985574	0.98901	0.995278	0.981418	0.945119	0.925657	0.892176	0.877791	0.868096
0.794328	0.977344	0.985805	0.989154	0.9954	0.982271	0.946408	0.927102	0.893505	0.879034	0.869264
0.812831	0.977661	0.986012	0.989309	0.99553	0.983066	0.947683	0.928502	0.894829	0.880271	0.870429
0.831764	0.978001	0.986199	0.989471	0.995664	0.983894	0.948984	0.929871	0.896178	0.881555	0.871633
0.851138	0.978344	0.986396	0.989619	0.995793	0.984679	0.950268	0.931276	0.897531	0.8828	0.872797
0.870964	0.978681	0.986589	0.989753	0.995905	0.98546	0.951494	0.932596	0.898907	0.884063	0.874031
0.891251	0.979015	0.986787	0.9899	0.996001	0.986154	0.952726	0.933935	0.900253	0.88535	0.875269
0.912011	0.979322	0.98699	0.990047	0.996104	0.986848	0.953928	0.935253	0.901587	0.886639	0.876553
0.933254	0.97965	0.98719	0.990191	0.996204	0.987525	0.955127	0.936575	0.902908	0.887909	0.877796
0.954993	0.979983	0.987405	0.990347	0.99629	0.988189	0.956274	0.937887	0.904222	0.889176	0.879022
0.977237	0.980289	0.987625	0.990487	0.996383	0.988816	0.957469	0.939229	0.905557	0.890448	0.880265
1	0.980586	0.987823	0.990616	0.996468	0.989443	0.95863	0.940558	0.906828	0.891731	0.881449
1.02329	0.980897	0.988032	0.990752	0.996547	0.990091	0.959769	0.941875	0.908126	0.892989	0.88259
1.04713	0.98119	0.988231	0.990873	0.996625	0.990715	0.96091	0.94315	0.909468	0.894287	0.883722
1.07152	0.981489	0.988432	0.991009	0.996693	0.991286	0.962031	0.944419	0.910839	0.895555	0.884935
1.09648	0.981801	0.988636	0.991146	0.996771	0.991778	0.963198	0.945725	0.912212	0.896798	0.886137
1.12202	0.982094	0.988838	0.991284	0.996844	0.992264	0.964321	0.946966	0.913557	0.898058	0.887298
1.14815	0.982381	0.989023	0.991411	0.996916	0.992773	0.965418	0.948202	0.914881	0.899316	0.888476
1.1749	0.982672	0.98922	0.991558	0.996988	0.993241	0.966531	0.949406	0.916233	0.900639	0.889661
1.20226	0.982958	0.989401	0.991697	0.997068	0.993695	0.96764	0.950587	0.917583	0.901924	0.890926
1.23027	0.983236	0.989597	0.991841	0.997135	0.994113	0.968727	0.951802	0.918917	0.903193	0.892181
1.25893	0.983501	0.989799	0.991985	0.997209	0.994531	0.969804	0.953086	0.920262	0.904468	0.893424
1.28825	0.983767	0.990002	0.992142	0.99728	0.994928	0.970886	0.95435	0.921568	0.905687	0.894582
1.31826	0.984038	0.990208	0.992294	0.997341	0.995288	0.971956	0.955634	0.922902	0.907025	0.895794
1.34896	0.984301	0.990431	0.992435	0.997393	0.995652	0.973	0.956894	0.924264	0.908324	0.896962
1.38038	0.98456	0.990644	0.992587	0.997448	0.995945	0.97399	0.958079	0.925669	0.909693	0.898102
1.41254	0.984831	0.990884	0.992746	0.997506	0.996267	0.974978	0.959288	0.92701	0.910996	0.899288
1.44544	0.985085	0.99109	0.992901	0.997561	0.996567	0.975907	0.960475	0.92829	0.912268	0.9005
1.47911	0.985327	0.9913	0.993055	0.997612	0.996844	0.976752	0.961632	0.929556	0.913525	0.901647
1.51356	0.985587	0.99152	0.993212	0.997662	0.997081	0.977655	0.962804	0.93084	0.914779	0.902824
1.54882	0.985841	0.991739	0.993349	0.997712	0.997311	0.978581	0.963892	0.93209	0.916061	0.904058
1.58489	0.986085	0.991941	0.9935	0.997768	0.997551	0.979461	0.964986	0.933359	0.91734	0.905345
1.62181	0.986335	0.992171	0.993642	0.99782	0.997764	0.980331	0.966058	0.934575	0.918649	0.906566
1.65959	0.986586	0.992399	0.993777	0.997875	0.997936	0.981165	0.967136	0.935747	0.919906	0.907724
1.69824	0.986845	0.992602	0.993902	0.997912	0.998083	0.981948	0.968187	0.936914	0.921134	0.908972
1.7378	0.987068	0.992802	0.994037	0.997959	0.998223	0.982724	0.969237	0.938124	0.922356	0.910195
1.77828	0.987305	0.992997	0.994157	0.997993	0.998364	0.983506	0.970339	0.939332	0.923542	0.911392
1.8197	0.987549	0.993184	0.994289	0.998024	0.998484	0.984274	0.971384	0.9406	0.92475	0.912599
1.86209	0.987801	0.993356	0.994426	0.998057	0.998597	0.985037	0.972386	0.941886	0.926015	0.913825
1.90546	0.988043	0.993534	0.994546	0.998101	0.998706	0.985797	0.9733	0.943224	0.927266	0.91509
1.94984	0.988297	0.99368	0.994662	0.99814	0.998812	0.986539	0.974231	0.944498	0.928492	0.916284
1.99526	0.988562	0.993819	0.994773	0.998181	0.998896	0.987227	0.975172	0.945757	0.929726	0.917467
2.04174	0.98883	0.993969	0.994889	0.998224	0.99898	0.987898	0.976093	0.946925	0.931013	0.918635
2.0893	0.989094	0.994108	0.995016	0.998266	0.999033	0.988559	0.976987	0.948148	0.932325	0.919819
2.13796	0.989322	0.994261	0.995125	0.998309	0.99908	0.989204	0.977841	0.949325	0.933565	0.921018
2.18776	0.989552	0.994392	0.99525	0.998343	0.999134	0.989853	0.978653	0.950453	0.934774	0.922279
2.23872	0.989771	0.994519	0.995361	0.998394	0.999198	0.990472	0.979443	0.951568	0.935994	0.92344
2.29087	0.990006	0.994641	0.995467	0.998431	0.999233	0.991052	0.980204	0.952774	0.937203	0.924602
2.34423	0.990214	0.994772	0.995583	0.998473	0.999273	0.991615	0.981111	0.953939	0.938459	0.925764
2.39883	0.990421	0.99489	0.995717	0.998505	0.999302	0.992156	0.982024	0.955044	0.939616	0.926852
2.45471	0.990641	0.995019	0.995835	0.998543	0.999323	0.992628	0.982903	0.956135	0.940836	0.927996
2.51189	0.990865	0.995153	0.995957	0.99857	0.999344	0.993074	0.983712	0.957224	0.941905	0.929149
2.5704	0.991088	0.995281	0.996094	0.998599	0.99937	0.993517	0.984483	0.95824	0.943061	0.930248
2.63027	0.99133	0.995387	0.996222	0.998628	0.999387	0.993946	0.985207	0.959256	0.944234	0.931405
2.69153	0.99156	0.995496	0.996353	0.998659	0.999406	0.994382	0.985972	0.960293	0.94539	0.932543
2.75423	0.991774	0.995622	0.99649	0.998689	0.999418	0.994835	0.986732	0.961356	0.946558	0.933612
2.81838	0.991969	0.995753	0.996623	0.998715	0.999431	0.995263	0.987436	0.962377	0.947707	0.934728
2.88403	0.992165	0.995881	0.996754	0.998748	0.999445	0.995686	0.988137	0.963337	0.948838	0.935851
2.95121	0.992377	0.996013	0.996883	0.998778	0.999459	0.996051	0.988815	0.96435	0.950001	0.937009
3.01995	0.992578	0.996138	0.997005	0.998806	0.999475	0.996373	0.989442	0.965392	0.951129	0.93809
3.0903	0.992791	0.996254	0.997135	0.998834	0.999486	0.996688	0.990095	0.966463	0.952193	0.939204
3.16228	0.992982	0.996379	0.997246	0.998861	0.999499	0.996941	0.990742	0.967481	0.953249	0.94034
3.23594	0.993175	0.996486	0.997349	0.998886	0.999513	0.997205	0.991288	0.968504	0.954313	0.941438
3.31131	0.993365	0.996592	0.997451	0.998906	0.999527	0.997449	0.991851	0.969544	0.955375	0.942508
3.38844	0.993558	0.996713	0.997549	0.998934	0.999541	0.997694	0.992409	0.970539	0.956415	0.943574
3.46737	0.993741	0.996843	0.99765	0.998968	0.999557	0.997924	0.992897	0.971519	0.957491	0.944648
3.54813	0.993931	0.996972	0.997735	0.999001	0.999569	0.998119	0.993395	0.972437	0.958503	0.945731
3.63078	0.994102	0.99711	0.99783	0.999031	0.999579	0.998282	0.993884	0.973401	0.959515	0.946846
3.71535	0.994297	0.997243	0.997914	0.999065	0.999596	0.998444	0.994331	0.974304	0.960499	0.948019
3.80189	0.994484	0.997363	0.997981	0.999097	0.999611	0.998579	0.994779	0.975194	0.961537	0.949162
3.89045	0.99466	0.997464	0.998046	0.999119	0.999631	0.998685	0.99523	0.976137	0.962573	0.950303
3.98107	0.994821	0.997558	0.998124	0.99916	0.999651	0.998814	0.995612	0.977014	0.963639	0.951388
4.0738	0.994979	0.997646	0.998206	0.999202	0.999679	0.998924	0.995953	0.977838	0.964705	0.952431
4.16869	0.995147	0.997755	0.998302	0.999244	0.999704	0.999009	0.996279	0.978623	0.965754	0.953555
4.2658	0.9953	0.997861	0.998394	0.999281	0.99973	0.999093	0.996603	0.979463	0.966817	0.954598
4.36516	0.995434	0.997971	0.998473	0.999315	0.999754	0.999189	0.996904	0.980268	0.967808	0.95559
4.46684	0.995569	0.998072	0.99855	0.999371	0.99979	0.999271	0.997147	0.981049	0.968746	0.956547
4.57088	0.995719	0.998163	0.998632	0.999419	0.99982	0.999334	0.997385	0.981849	0.96966	0.957538
4.67735	0.995871	0.998238	0.998721	0.999463	0.999846	0.999377	0.997591	0.982681	0.970588	0.958572
4.7863	0.996021	0.998318	0.998776	0.999505	0.99986	0.999414	0.997799	0.983504	0.971488	0.959597
4.89779	0.996182	0.998409	0.998843	0.999548	0.999867	0.999454	0.997991	0.984246	0.972339	0.960584
5.01187	0.996324	0.998499	0.998914	0.999601	0.99988	0.999472	0.998225	0.984963	0.97323	0.961566
5.12861	0.996439	0.998562	0.998987	0.999636	0.999887	0.999494	0.998437	0.985588	0.974123	0.962558
5.24807	0.996555	0.998639	0.999058	0.999674	0.999899	0.999509	0.998596	0.986287	0.975006	0.963581
5.37032	0.996687	0.998723	0.999121	0.999707	0.999907	0.999529	0.998731	0.986919	0.975927	0.96452
5.49541	0.996807	0.998795	0.999179	0.999738	0.999913	0.999539	0.998859	0.987582	0.976785	0.965448
5.62341	0.99694	0.998864	0.999238	0.999775	0.999914	0.999556	0.999001	0.988243	0.977588	0.966351
5.7544	0.997068	0.998922	0.999299	0.999807	0.999916	0.99958	0.99913	0.988819	0.978389	0.967171
5.88844	0.997176	0.998973	0.999342	0.999842	0.999918	0.999587	0.999217	0.989355	0.979147	0.968039
6.0256	0.997284	0.999026	0.999373	0.999861	0.999919	0.999588	0.999306	0.989913	0.979964	0.96892
6.16595	0.997378	0.99907	0.999397	0.999881	0.99992	0.99959	0.999377	0.990431	0.980777	0.969814
6.30957	0.997489	0.999103	0.999436	0.999891	0.999925	0.999591	0.999442	0.990949	0.981542	0.970718
6.45654	0.997609	0.999127	0.999474	0.999907	0.999931	0.999593	0.999522	0.991396	0.982341	0.971621
6.60693	0.997694	0.999148	0.999508	0.999923	0.999931	0.999594	0.999574	0.991848	0.983096	0.97254
6.76083	0.997788	0.999168	0.999554	0.999937	0.999932	0.999596	0.999608	0.992361	0.983805	0.97341
6.91831	0.997877	0.999193	0.99959	0.999947	0.999935	0.999601	0.99965	0.992904	0.984507	0.974258
7.07946	0.997971	0.999218	0.999609	0.999951	0.999936	0.999604	0.999669	0.993428	0.985193	0.975074
7.24436	0.998072	0.99925	0.999629	0.999953	0.999936	0.999607	0.999708	0.993893	0.985916	0.975904
7.4131	0.998163	0.99927	0.999651	0.999955	0.999937	0.999607	0.999729	0.994323	0.98657	0.976706
7.58578	0.998261	0.9993	0.999669	0.999957	0.999939	0.99961	0.999746	0.994756	0.987218	0.97751
7.76247	0.998373	0.999333	0.999692	0.999957	0.999941	0.999613	0.999771	0.995168	0.987887	0.978298
7.94328	0.998488	0.999361	0.99972	0.999958	0.999945	0.999615	0.999801	0.995565	0.988481	0.979028
8.12831	0.998614	0.999398	0.999744	0.999962	0.999945	0.999616	0.999827	0.995963	0.989081	0.979754
8.31764	0.998722	0.999428	0.999777	0.999962	0.999945	0.999616	0.999834	0.99633	0.989685	0.980479
8.51138	0.998796	0.999465	0.999796	0.999962	0.999947	0.999617	0.999843	0.996642	0.990325	0.981207
8.70964	0.998876	0.999502	0.999817	0.999965	0.999951	0.999617	0.99986	0.996916	0.990874	0.981982
8.91251	0.99896	0.999539	0.999838	0.999967	0.999951	0.999618	0.999874	0.997171	0.991368	0.982684
9.12011	0.999044	0.999577	0.999857	0.999968	0.999952	0.999618	0.999879	0.997432	0.991869	0.983299
9.33254	0.999148	0.999604	0.999889	0.999969	0.999953	0.999618	0.999885	0.99768	0.992303	0.983908
9.54993	0.999242	0.999643	0.999919	0.999969	0.999954	0.99962	0.999897	0.997894	0.992764	0.984533
9.77237	0.999336	0.999678	0.999949	0.999969	0.999954	0.999621	0.999902	0.998081	0.993184	0.9852
10	0.999431	0.999719	0.999975	0.999969	0.999955	0.999621	0.999908	0.998267	0.993634	0.985849
10.2329	0.999531	0.999753	0.999984	0.99997	0.999956	0.999622	0.999916	0.998471	0.994053	0.986578
10.4713	0.999631	0.99979	0.999984	0.99997	0.999956	0.999623	0.999923	0.998625	0.994491	0.987189
10.7152	0.999741	0.99983	0.999985	0.999971	0.999958	0.999625	0.999937	0.998777	0.994917	0.987881
10.9648	0.999841	0.999865	0.999986	0.999971	0.999959	0.999628	0.99995	0.998918	0.995268	0.988429
11.2202	0.999893	0.999909	0.999986	0.999971	0.999961	0.99963	0.999958	0.999047	0.99565	0.988958
11.4815	0.999948	0.999958	0.999986	0.999971	0.999963	0.999631	0.999964	0.999196	0.995968	0.989488
11.749	0.999991	0.999989	0.999986	0.999973	0.999964	0.999632	0.999971	0.999299	0.996274	0.990012
12.0226	0.999992	0.999989	0.999987	0.999975	0.999966	0.999634	0.999972	0.999411	0.996548	0.990484
12.3027	0.999992	0.999989	0.999987	0.999976	0.999966	0.999637	0.999972	0.999514	0.996777	0.99091
12.5893	0.999992	0.999989	0.999987	0.999976	0.999966	0.99964	0.999975	0.999586	0.996977	0.991356
12.8825	0.999992	0.999989	0.999987	0.999976	0.999969	0.999643	0.999975	0.999654	0.997173	0.991813
13.1826	0.999992	0.999989	0.999987	0.999977	0.999971	0.999644	0.999977	0.999684	0.997383	0.99225
13.4896	0.999992	0.99999	0.999989	0.999977	0.999971	0.999647	0.999978	0.999732	0.997572	0.992659
13.8038	0.999993	0.999992	0.999989	0.999977	0.999971	0.999648	0.999978	0.999779	0.997791	0.993053
14.1254	0.999993	0.999992	0.999989	0.999979	0.999973	0.999648	0.99998	0.999821	0.997982	0.993409
14.4544	0.999993	0.999993	0.999989	0.999981	0.999973	0.999651	0.999981	0.999869	0.998121	0.993795
14.7911	0.999995	0.999993	0.99999	0.999981	0.999975	0.999654	0.999983	0.999911	0.998252	0.994139
15.1356	0.999995	0.999993	0.999991	0.999984	0.999977	0.999654	0.999984	0.99993	0.9984	0.994476
15.4882	0.999995	0.999994	0.999991	0.999985	0.999978	0.999654	0.999984	0.999944	0.99853	0.994787
15.8489	0.999995	0.999995	0.999991	0.999988	0.999979	0.999656	0.999986	0.999961	0.998656	0.995056
16.2181	0.999995	0.999995	0.999993	0.999989	0.99998	0.999656	0.999987	0.999966	0.998831	0.995398
16.5959	0.999995	0.999995	0.999993	0.99999	0.999982	0.999657	0.999987	0.999975	0.99894	0.995749
16.9824	0.999997	0.999997	0.999994	0.999991	0.999985	0.999657	0.999988	0.999981	0.999075	0.996064
17.378	0.999997	0.999997	0.999994	0.999991	0.999985	0.99966	0.999988	0.999984	0.999205	0.996315
17.7828	0.999997	0.999997	0.999995	0.999991	0.999986	0.999661	0.999989	0.999985	0.999279	0.996589
18.197	0.999998	0.999997	0.999995	0.999991	0.999987	0.999661	0.999989	0.999989	0.999342	0.996911
18.6209	0.999998	0.999997	0.999995	0.999993	0.999988	0.999661	0.999991	0.99999	0.99941	0.99719
19.0546	0.999999	0.999997	0.999996	0.999993	0.999988	0.999662	0.999991	0.99999	0.999499	0.997415
19.4984	0.999999	0.999997	0.999996	0.999993	0.999989	0.999664	0.999992	0.99999	0.999572	0.997604
19.9526	0.999999	0.999997	0.999996	0.999994	0.999989	0.999665	0.999993	0.99999	0.999627	0.997769
20.4174	0.999999	0.999997	0.999996	0.999995	0.999989	0.999666	0.999994	0.99999	0.999682	0.997995
20.893	0.999999	0.999997	0.999997	0.999995	0.999989	0.999666	0.999994	0.999993	0.999739	0.998146
21.3796	0.999999	0.999998	0.999997	0.999996	0.999989	0.999687	0.999997	0.999993	0.999785	0.998282
21.8776	0.999999	0.999998	0.999997	0.999996	0.99999	0.999708	0.999997	0.999995	0.999817	0.998409
22.3872	0.999999	0.999998	0.999997	0.999997	0.999991	0.999724	0.999997	0.999996	0.999846	0.998506
22.9087	0.999999	0.999999	0.999997	0.999997	0.999991	0.999739	0.999997	0.999996	0.999869	0.998617
23.4423	0.999999	1	0.999997	0.999997	0.999991	0.99974	0.999998	0.999996	0.999899	0.998697
23.9883	0.999999	1	0.999997	0.999998	0.999992	0.999758	0.999998	0.999997	0.99993	0.998795
24.5471	0.999999	1	0.999997	0.999998	0.999993	0.999776	0.999998	0.999997	0.999939	0.998944
25.1189	0.999999	1	0.999998	0.999998	0.999993	0.999778	0.999998	0.999997	0.999949	0.999071
25.704	0.999999	1	0.999998	1	0.999993	0.999806	0.999998	0.999997	0.99996	0.999168
26.3027	0.999999	1	0.999998	1	0.999993	0.999824	0.999998	0.999997	0.999979	0.99926
26.9153	0.999999	1	0.999998	1	0.999993	0.999848	0.999998	0.999997	0.99999	0.999344
27.5423	0.999999	1	0.999999	1	0.999993	0.999848	0.999998	0.999997	0.999991	0.999395
28.1838	0.999999	1	0.999999	1	0.999993	0.999883	0.999998	0.999997	0.999992	0.999451
28.8403	0.999999	1	0.999999	1	0.999993	0.999899	0.999998	0.999997	0.999994	0.999486
29.5121	0.999999	1	0.999999	1	0.999993	0.999906	0.999998	0.999997	0.999999	0.999553
30.1995	1	1	0.999999	1	0.999993	0.999961	0.999998	0.999997	0.999999	0.999602
30.903	1	1	1	1	0.999993	0.999974	0.999999	0.999997	0.999999	0.999673
31.6228	1	1	1	1	0.999993	0.999998	0.999999	0.999997	0.999999	0.999694
32.3594	1	1	1	1	0.999993	1	0.999999	0.999998	0.999999	0.999727
33.1131	1	1	1	1	0.999993	1	0.999999	0.999998	0.999999	0.999745
33.8844	1	1	1	1	0.999993	1	0.999999	0.999998	0.999999	0.999773
34.6737	1	1	1	1	0.999993	1	0.999999	0.999998	0.999999	0.999798
35.4813	1	1	1	1	0.999993	1	1	0.999998	0.999999	0.999814
36.3078	1	1	1	1	0.999993	1	1	0.999999	1	0.999843
37.1535	1	1	1	1	0.999993	1	1	0.999999	1	0.999863
38.0189	1	1	1	1	0.999993	1	1	0.999999	1	0.999884
38.9045	1	1	1	1	0.999993	1	1	0.999999	1	0.999937
39.8107	1	1	1	1	0.999993	1	1	0.999999	1	0.999947
40.738	1	1	1	1	0.999993	1	1	0.999999	1	0.999949
41.6869	1	1	1	1	0.999993	1	1	0.999999	1	0.999952
42.658	1	1	1	1	0.999993	1	1	0.999999	1	0.999957
43.6516	1	1	1	1	0.999993	1	1	0.999999	1	0.999958
44.6684	1	1	1	1	0.999993	1	1	1	1	0.99996
45.7088	1	1	1	1	0.999993	1	1	1	1	0.999973
46.7735	1	1	1	1	0.999993	1	1	1	1	0.999973
47.863	1	1	1	1	0.999993	1	1	1	1	0.999973
48.9779	1	1	1	1	0.999993	1	1	1	1	0.999992
50.1187	1	1	1	1	0.999993	1	1	1	1	0.999995
51.2861	1	1	1	1	0.999993	1	1	1	1	0.999995
52.4807	1	1	1	1	0.999993	1	1	1	1	0.999995
53.7032	1	1	1	1	0.999993	1	1	1	1	0.999995
54.9541	1	1	1	1	0.999993	1	1	1	1	0.999995
56.2341	1	1	1	1	0.999993	1	1	1	1	0.999995
57.544	1	1	1	1	0.999993	1	1	1	1	0.999995
58.8844	1	1	1	1	0.999993	1	1	1	1	0.999995
60.256	1	1	1	1	0.999993	1	1	1	1	0.999995
61.6595	1	1	1	1	0.999993	1	1	1	1	0.999995
63.0957	1	1	1	1	0.999993	1	1	1	1	0.999995
64.5654	1	1	1	1	0.999993	1	1	1	1	0.999995
66.0693	1	1	1	1	0.999993	1	1	1	1	0.999995
67.6083	1	1	1	1	0.999993	1	1	1	1	0.999995
69.1831	1	1	1	1	0.999993	1	1	1	1	0.999995
70.7946	1	1	1	1	0.999993	1	1	1	1	0.999995
72.4436	1	1	1	1	0.999993	1	1	1	1	0.999995
74.131	1	1	1	1	0.999993	1	1	1	1	0.999995
75.8578	1	1	1	1	0.999993	1	1	1	1	0.999995
77.6247	1	1	1	1	0.999993	1	1	1	1	0.999995
79.4328	1	1	1	1	0.999993	1	1	1	1	0.999995
81.2831	1	1	1	1	0.999993	1	1	1	1	0.999995
83.1764	1	1	1	1	0.999993	1	1	1	1	0.999995
85.1138	1	1	1	1	0.999993	1	1	1	1	0.999995
87.0964	1	1	1	1	0.999993	1	1	1	1	0.999995
89.1251	1	1	1	1	0.999993	1	1	1	1	0.999995
91.2011	1	1	1	1	0.999993	1	1	1	1	0.999995
93.3254	1	1	1	1	0.999993	1	1	1	1	0.999995
95.4993	1	1	1	1	1	1	1	1	1	0.999995
97.7237	1	1	1	1	1	1	1	1	1	0.999995
100	1	1	1	1	1	1	1	1	1	0.999995
