# Supplementary material for: A Mechanistic DNA Repair and Survival Model (Medras): Applications to Intrinsic Radiosensitivity, Relative Biological Effectiveness and Dose-Rate
Source: Front Oncol. 2021 Jun 29;11:689112. doi: 10.3389/fonc.2021.689112 (PMC8276175; doi:10.3389/fonc.2021.689112)
Supplement: Supplementary Data Sheet 2 — Medras model code used to generate data in this work. [file DataSheet_2.zip › Medras-MC/damagegenerator/Radial Energy Nitrogen.xlsx]

## Sheet: Radial Energy - by bin
r	r	r	24MeV	36MeV	60MeV	96MeV	120MeV	180MeV	240MeV	360MeV	600MeV	960MeV	1080MeV	1140MeV	1200MeV	1800MeV	2400MeV
0.0001	0.0001	-4	45.6707	46.6676	45.7107	39.8279	36.9679	31.0092	27.0744	21.473	15.2828	10.6273	9.69418	9.30145	8.9355	6.62914	5.39349
2.3293e-06	0.000102329	-3.99	0.748516	0.774155	0.660214	0.54816	0.482706	0.351604	0.25589	0.14981	0.0414779	0.00968223	0.00742856	0.00681048	0.00624896	0.00406929	0.00327362
2.38356e-06	0.000104713	-3.98	0.757617	0.778801	0.660008	0.569317	0.496253	0.35526	0.252443	0.144904	0.0394275	0.0095673	0.00746389	0.00682649	0.00620062	0.00427729	0.00329304
2.43908e-06	0.000107152	-3.97	0.695861	0.778097	0.722865	0.586847	0.497318	0.350383	0.253704	0.140811	0.0370172	0.00939957	0.00744358	0.00682703	0.00629214	0.0043053	0.00342938
2.49589e-06	0.000109648	-3.96	0.745657	0.806691	0.703664	0.59162	0.50324	0.355055	0.252815	0.137376	0.035182	0.00949489	0.00750803	0.00692466	0.00633296	0.00439107	0.00349539
2.55403e-06	0.000112202	-3.95	0.789941	0.789956	0.714348	0.627861	0.512915	0.346036	0.253485	0.13219	0.0329703	0.00918849	0.00749116	0.00693301	0.00649958	0.00455494	0.00360091
2.61352e-06	0.000114815	-3.94	0.772584	0.798538	0.709908	0.598374	0.519366	0.341822	0.245317	0.130033	0.03189	0.00912162	0.00754323	0.00699834	0.00662628	0.0046637	0.00367424
2.67439e-06	0.00011749	-3.93	0.76285	0.797286	0.748511	0.61426	0.523124	0.334057	0.243114	0.127076	0.0309725	0.00910364	0.00765958	0.00711691	0.00681843	0.00479444	0.00380145
2.73669e-06	0.000120226	-3.92	0.819488	0.843884	0.759656	0.616422	0.513824	0.333638	0.237848	0.123522	0.0290172	0.00915409	0.00791164	0.00714594	0.00676107	0.00496638	0.00393858
2.80043e-06	0.000123027	-3.91	0.809	0.850767	0.747575	0.595539	0.517324	0.327155	0.239645	0.118849	0.0273345	0.00916738	0.00781274	0.00734789	0.00697777	0.00501788	0.004048
2.86566e-06	0.000125893	-3.9	0.810054	0.878752	0.737302	0.602032	0.510656	0.33365	0.233961	0.114734	0.0261701	0.00931316	0.00808351	0.00752863	0.00708463	0.00514486	0.00410402
2.93241e-06	0.000128825	-3.89	0.791693	0.898416	0.737131	0.614179	0.510476	0.34779	0.227101	0.112211	0.0254244	0.00945982	0.00814446	0.00769355	0.00729833	0.00529756	0.00428724
3.00072e-06	0.000131826	-3.88	0.808747	0.968504	0.762429	0.623327	0.517844	0.350606	0.226491	0.108101	0.0246542	0.00968019	0.00827454	0.0079792	0.00730323	0.00539418	0.00434428
3.07061e-06	0.000134896	-3.87	0.84981	0.961227	0.75549	0.630203	0.518825	0.342746	0.226788	0.10551	0.0242207	0.00946024	0.00859137	0.00811265	0.00755456	0.00549664	0.00446169
3.14214e-06	0.000138038	-3.86	0.893987	1.00758	0.773827	0.610757	0.517052	0.337314	0.226729	0.100905	0.0230953	0.00983462	0.00867871	0.00827116	0.00782214	0.00567969	0.00457352
3.21533e-06	0.000141254	-3.85	0.897015	0.956931	0.797886	0.61777	0.520622	0.338771	0.22246	0.0979295	0.0221513	0.0100514	0.00898341	0.0085047	0.00803912	0.00585449	0.00475683
3.29022e-06	0.000144544	-3.84	0.886551	0.97286	0.867507	0.62044	0.531024	0.336547	0.214148	0.096016	0.0214668	0.0102413	0.00915525	0.0086623	0.00835456	0.00595069	0.00485822
3.36686e-06	0.000147911	-3.83	0.899762	0.953935	0.886689	0.633519	0.539731	0.338591	0.208015	0.0909839	0.0207924	0.0107095	0.00942884	0.00884802	0.00845534	0.00613883	0.00502583
3.44529e-06	0.000151356	-3.82	0.91536	1.00775	0.92087	0.633948	0.522823	0.330334	0.201697	0.0873254	0.0207909	0.0106488	0.00942739	0.00902933	0.00874462	0.00636813	0.00500737
3.52554e-06	0.000154882	-3.81	0.917271	1.01699	0.856372	0.6409	0.516822	0.334471	0.197175	0.0847662	0.0205139	0.0109506	0.00967824	0.00927507	0.00882136	0.00652368	0.00525245
3.60766e-06	0.000158489	-3.8	0.906468	1.01664	0.841487	0.651427	0.52002	0.328159	0.192598	0.0808609	0.0207394	0.0110137	0.0100955	0.00946217	0.00911512	0.00667956	0.00531557
3.69169e-06	0.000162181	-3.79	0.947317	1.0263	0.84289	0.650056	0.537825	0.315677	0.189752	0.077043	0.0204957	0.0114759	0.0102577	0.00988805	0.00953964	0.00684858	0.0055124
3.77768e-06	0.000165959	-3.78	1.02313	1.04816	0.864715	0.656017	0.523599	0.314551	0.18452	0.0734156	0.0204699	0.0117382	0.0106301	0.0101851	0.00959478	0.00710448	0.00561747
3.86567e-06	0.000169824	-3.77	1.03126	1.06161	0.898754	0.643721	0.514556	0.303334	0.177338	0.0707948	0.0205634	0.0119352	0.0107843	0.0102069	0.00991195	0.00725084	0.00590009
3.95572e-06	0.00017378	-3.76	1.01913	1.01201	0.878709	0.683313	0.521205	0.303024	0.173847	0.0682617	0.0205551	0.0122404	0.0112361	0.0104576	0.0100973	0.00748225	0.00608149
4.04786e-06	0.000177828	-3.75	1.05051	1.06158	0.919039	0.701951	0.531767	0.300496	0.170368	0.0648742	0.0205861	0.0127157	0.0113241	0.0107971	0.0103287	0.00764887	0.00613773
4.14214e-06	0.00018197	-3.74	1.10456	1.09702	0.925186	0.672049	0.530661	0.299876	0.164064	0.0623143	0.0209904	0.0130003	0.0117168	0.011103	0.0105855	0.0078899	0.00641044
4.23863e-06	0.000186209	-3.73	1.03777	1.07778	0.942513	0.683063	0.513316	0.289203	0.160402	0.0602253	0.0215635	0.0133247	0.0120312	0.0114882	0.0108966	0.00799976	0.00657656
4.33736e-06	0.000190546	-3.72	1.08071	1.18133	0.939232	0.665786	0.506072	0.282528	0.157117	0.0569954	0.0211785	0.0137492	0.0123107	0.0115867	0.011474	0.00837411	0.00678688
4.43839e-06	0.000194984	-3.71	1.12886	1.14405	0.946035	0.677001	0.508513	0.27943	0.154102	0.0563745	0.0219589	0.013944	0.0127007	0.0120949	0.0115843	0.00847452	0.00686824
4.54177e-06	0.000199526	-3.7	1.17135	1.12197	0.954597	0.677571	0.502924	0.269723	0.151163	0.0545617	0.0225202	0.0142188	0.0128766	0.0124147	0.0118853	0.00867415	0.00709194
4.64756e-06	0.000204174	-3.69	1.15553	1.093	0.946757	0.650298	0.505188	0.264785	0.149163	0.0528266	0.0228829	0.0146882	0.0134174	0.0128626	0.0121997	0.00904523	0.00726752
4.75582e-06	0.00020893	-3.68	1.18818	1.16481	0.960312	0.658902	0.492317	0.264977	0.144507	0.0519147	0.0232915	0.0151404	0.0137702	0.0131993	0.0125702	0.00913131	0.00756882
4.8666e-06	0.000213796	-3.67	1.13289	1.14329	0.980598	0.654349	0.490504	0.260731	0.140718	0.0514554	0.0238078	0.0155325	0.0140683	0.0134992	0.0128951	0.00940125	0.00765509
4.97995e-06	0.000218776	-3.66	1.17366	1.1701	0.976583	0.649547	0.491359	0.259086	0.135874	0.0509305	0.0242091	0.0159866	0.0145602	0.0139192	0.013187	0.00976287	0.00789735
5.09595e-06	0.000223872	-3.65	1.23801	1.217	0.969688	0.625323	0.487038	0.247427	0.13245	0.0507184	0.0249404	0.0163167	0.0150118	0.0143627	0.0135354	0.0100651	0.00813639
5.21465e-06	0.000229087	-3.64	1.23975	1.27767	0.971517	0.631816	0.472859	0.24195	0.128543	0.049934	0.0254844	0.0166998	0.0152134	0.0146043	0.0140591	0.0102619	0.00842596
5.33612e-06	0.000234423	-3.63	1.23256	1.27856	1.00421	0.619028	0.467376	0.234075	0.123458	0.0498859	0.02596	0.0170963	0.0156274	0.014905	0.0142327	0.0104924	0.00854329
5.46041e-06	0.000239883	-3.62	1.25524	1.29075	1.02289	0.60189	0.467575	0.227958	0.122421	0.049529	0.0267894	0.0179516	0.0159929	0.015391	0.0147698	0.010768	0.00883779
5.5876e-06	0.000245471	-3.61	1.29905	1.26382	1.08158	0.613622	0.452866	0.22053	0.118093	0.050145	0.0271918	0.0181201	0.0165955	0.0157801	0.0149659	0.0110478	0.00911825
5.71775e-06	0.000251189	-3.6	1.30643	1.33623	1.08414	0.60933	0.447445	0.217022	0.11477	0.0496822	0.0280495	0.0187821	0.017042	0.0163474	0.0155597	0.0115602	0.00926286
5.85094e-06	0.00025704	-3.59	1.34737	1.49939	1.06025	0.588336	0.436387	0.211888	0.111904	0.0499094	0.0288939	0.0191254	0.0174962	0.0166398	0.0158298	0.011786	0.00948002
5.98722e-06	0.000263027	-3.58	1.40055	1.46536	1.0508	0.585349	0.440104	0.208373	0.110149	0.0504939	0.02945	0.0200065	0.0180618	0.0170522	0.0164964	0.0120134	0.00975958
6.12668e-06	0.000269153	-3.57	1.44184	1.38754	1.057	0.597137	0.443489	0.202757	0.106911	0.0511344	0.0302383	0.0202517	0.0186999	0.0175781	0.016913	0.0124474	0.0100395
6.26939e-06	0.000275423	-3.56	1.4615	1.35512	1.03676	0.610232	0.428141	0.194764	0.104124	0.0519229	0.0310812	0.0207197	0.0188231	0.018017	0.0172318	0.012709	0.0103572
6.41542e-06	0.000281838	-3.55	1.62102	1.35269	1.00997	0.586662	0.412667	0.190548	0.103499	0.0523855	0.0320345	0.021459	0.0194618	0.0185034	0.0177389	0.0130478	0.0106945
6.56486e-06	0.000288403	-3.54	1.6085	1.34358	1.06259	0.573155	0.406184	0.18676	0.100744	0.0534505	0.0327567	0.02191	0.0198415	0.0190352	0.0183707	0.013459	0.0108761
6.71777e-06	0.000295121	-3.53	1.62525	1.37118	1.05759	0.572278	0.403461	0.184511	0.0997585	0.0546181	0.0338356	0.0226393	0.0204179	0.0196176	0.0189178	0.0139498	0.0112654
6.87425e-06	0.000301995	-3.52	1.64586	1.38174	1.06057	0.581533	0.396527	0.179618	0.0980305	0.0560241	0.0346404	0.023135	0.0210302	0.0201056	0.0192351	0.0140601	0.0115646
7.03437e-06	0.00030903	-3.51	1.62917	1.40824	1.04449	0.559381	0.396209	0.176538	0.0980774	0.0577374	0.0354781	0.023892	0.0214792	0.0207128	0.0197593	0.0144774	0.0117615
7.19822e-06	0.000316228	-3.5	1.60591	1.45429	1.06891	0.549912	0.388494	0.172993	0.0989365	0.0583433	0.0360988	0.0245036	0.0221771	0.021274	0.0203582	0.0150514	0.0122415
7.36589e-06	0.000323594	-3.49	1.60481	1.46947	1.08575	0.546453	0.390801	0.169911	0.0981976	0.0598386	0.0374746	0.0250188	0.022671	0.0216585	0.0210543	0.0154175	0.0125326
7.53746e-06	0.000331131	-3.48	1.64289	1.45424	1.08364	0.547922	0.385487	0.168773	0.0986655	0.0611167	0.0382012	0.0260954	0.0232467	0.0222239	0.0214736	0.0157968	0.0128141
7.71303e-06	0.000338844	-3.47	1.65818	1.49927	1.08304	0.542602	0.373077	0.170461	0.0997405	0.0622775	0.0395269	0.0264516	0.0237923	0.022782	0.0220417	0.0163416	0.0132942
7.89269e-06	0.000346737	-3.46	1.68491	1.56978	1.0672	0.545486	0.364296	0.168312	0.0999482	0.0640242	0.0402512	0.0270671	0.0246524	0.0235028	0.022647	0.0167178	0.0134056
8.07654e-06	0.000354813	-3.45	1.70232	1.62162	1.07094	0.551981	0.359564	0.165169	0.101245	0.065376	0.0421447	0.0277431	0.0254044	0.0242885	0.0230974	0.0171304	0.0138742
8.26467e-06	0.000363078	-3.44	1.7604	1.59234	1.07414	0.543423	0.35812	0.164471	0.102333	0.0668593	0.0428514	0.0287037	0.0260238	0.0248724	0.0236296	0.0176659	0.0141213
8.45717e-06	0.000371535	-3.43	1.83341	1.64644	1.07875	0.544223	0.352415	0.16094	0.104711	0.068697	0.0434239	0.0295299	0.026722	0.0253948	0.0244468	0.0180172	0.0145278
8.65417e-06	0.000380189	-3.42	1.86418	1.68653	1.07674	0.532818	0.352187	0.161484	0.106231	0.0703389	0.0448476	0.0301242	0.0273701	0.0265237	0.0250617	0.0185516	0.0149946
8.85575e-06	0.000389045	-3.41	1.86278	1.7386	1.07091	0.525835	0.347188	0.160003	0.108828	0.0726355	0.0461197	0.0310671	0.0282271	0.0270571	0.0258124	0.0190021	0.0155327
9.06203e-06	0.000398107	-3.4	1.89701	1.67794	1.06314	0.520647	0.347105	0.162653	0.108965	0.0734208	0.0473807	0.0319105	0.0289324	0.0278056	0.0263608	0.0197642	0.015867
9.27311e-06	0.00040738	-3.39	1.93411	1.67775	1.05913	0.520161	0.342333	0.163511	0.111598	0.0758776	0.0486009	0.0324963	0.0299561	0.0284173	0.0273793	0.020287	0.0162956
9.48911e-06	0.000416869	-3.38	2.00874	1.68873	1.06749	0.510285	0.333465	0.165371	0.113618	0.077196	0.0496435	0.0335856	0.0304626	0.0292205	0.0278028	0.0206549	0.0167679
9.71014e-06	0.00042658	-3.37	2.04356	1.69197	1.0792	0.509064	0.336632	0.165315	0.116124	0.0792651	0.0513558	0.0344072	0.0314186	0.0296699	0.0290165	0.0212661	0.0170743
9.93631e-06	0.000436516	-3.36	2.06324	1.73731	1.05491	0.505211	0.335559	0.169029	0.118371	0.0816664	0.052466	0.0350494	0.0321983	0.0308397	0.0295215	0.0219093	0.0177194
1.01678e-05	0.000446684	-3.35	2.16868	1.77241	1.06385	0.50346	0.326342	0.172223	0.121963	0.0845482	0.0539073	0.0362795	0.0331366	0.0315676	0.0303383	0.0224265	0.0179278
1.04046e-05	0.000457088	-3.34	2.22678	1.7758	1.05949	0.494973	0.326524	0.175333	0.124846	0.0856932	0.0553537	0.0370962	0.0338543	0.0326361	0.0310865	0.0230281	0.0185673
1.0647e-05	0.000467735	-3.33	2.30138	1.7634	1.04762	0.498521	0.323375	0.175191	0.128371	0.0882631	0.0566184	0.038054	0.0345702	0.0331188	0.0316825	0.0234451	0.0189689
1.0895e-05	0.00047863	-3.32	2.20436	1.81696	1.04508	0.494776	0.315434	0.178922	0.127995	0.0903898	0.0576862	0.0393781	0.035776	0.0342943	0.0330081	0.02426	0.0194683
1.11487e-05	0.000489779	-3.31	2.20558	1.88928	1.02663	0.480797	0.313733	0.183502	0.133704	0.0928754	0.0592697	0.0403005	0.0367314	0.0348244	0.0335948	0.0247295	0.020115
1.14084e-05	0.000501187	-3.3	2.31691	1.90761	1.04624	0.47725	0.315699	0.183634	0.135861	0.0950279	0.0613767	0.0412342	0.0376685	0.0361954	0.0342698	0.0254324	0.0204576
1.16742e-05	0.000512861	-3.29	2.44255	1.92685	1.02892	0.482518	0.317325	0.187182	0.140172	0.0969008	0.0627341	0.0423832	0.0383068	0.0368179	0.035441	0.0259662	0.021121
1.19461e-05	0.000524807	-3.28	2.35541	1.96556	1.0219	0.48047	0.317632	0.1908	0.144038	0.0999353	0.0639614	0.0438545	0.0393994	0.0377101	0.0363759	0.0266787	0.0216113
1.22243e-05	0.000537032	-3.27	2.42626	1.93035	1.02404	0.474242	0.320806	0.195533	0.147211	0.103105	0.0659142	0.0444512	0.0403365	0.0385137	0.0371999	0.0274566	0.0221784
1.25091e-05	0.000549541	-3.26	2.52625	1.99506	1.02687	0.474532	0.321421	0.198933	0.151096	0.105179	0.0673614	0.0455621	0.0415639	0.0399588	0.0380458	0.0279775	0.0227724
1.28005e-05	0.000562341	-3.25	2.73194	2.02126	1.02397	0.471686	0.324655	0.204352	0.154205	0.107278	0.0692087	0.046684	0.0424649	0.0408756	0.0390755	0.0288127	0.0234582
1.30986e-05	0.00057544	-3.24	2.63733	2.01474	1.01818	0.482961	0.32812	0.207802	0.157131	0.111248	0.0708299	0.047603	0.0433494	0.0416498	0.0397456	0.0296024	0.023838
1.34037e-05	0.000588844	-3.23	2.63411	2.10538	1.01399	0.468158	0.33308	0.211754	0.16201	0.114254	0.0724477	0.0493941	0.0448511	0.0427474	0.0407669	0.0303075	0.0245096
1.37159e-05	0.00060256	-3.22	2.62902	2.08862	1.01471	0.469769	0.336385	0.217833	0.164839	0.115617	0.0744543	0.050205	0.0457001	0.0437016	0.0416454	0.0310243	0.0250756
1.40354e-05	0.000616595	-3.21	2.66938	2.06851	1.00955	0.470242	0.340162	0.22276	0.169921	0.117825	0.0758375	0.0516056	0.0467764	0.045121	0.0428978	0.0318038	0.0257761
1.43623e-05	0.000630957	-3.2	2.65863	2.02299	0.986467	0.472254	0.343221	0.227789	0.174083	0.121047	0.0780939	0.053124	0.0479035	0.0460432	0.0442261	0.0326685	0.0265773
1.46969e-05	0.000645654	-3.19	2.75879	2.0817	0.9778	0.475599	0.351602	0.23123	0.177552	0.124049	0.0800491	0.0541772	0.0491734	0.0472083	0.0449297	0.0333308	0.0268486
1.50392e-05	0.000660693	-3.18	2.79757	2.12119	0.976167	0.475653	0.357813	0.236922	0.182772	0.127717	0.0826934	0.0556525	0.0503223	0.0479809	0.0461237	0.0341115	0.027635
1.53895e-05	0.000676083	-3.17	2.79365	2.08902	0.99022	0.47842	0.365814	0.244122	0.186569	0.130278	0.0835623	0.0573244	0.0516011	0.0494334	0.0475314	0.0348442	0.0281595
1.5748e-05	0.000691831	-3.16	2.83404	2.10096	0.983978	0.480017	0.373734	0.247609	0.19177	0.133789	0.085832	0.0579528	0.0531854	0.0507358	0.0484726	0.0357396	0.0290198
1.61148e-05	0.000707946	-3.15	2.90174	2.1307	0.968493	0.489466	0.379157	0.254862	0.195721	0.136989	0.0873566	0.0595923	0.0542884	0.0517935	0.0495075	0.0367069	0.0296797
1.64902e-05	0.000724436	-3.14	2.99131	2.12691	0.976035	0.49785	0.386944	0.259482	0.199042	0.14074	0.0901594	0.0607092	0.0550044	0.0527974	0.0506469	0.0376968	0.0304257
1.68743e-05	0.00074131	-3.13	3.04521	2.15255	0.989987	0.504772	0.394641	0.265655	0.20396	0.143374	0.0918085	0.0621299	0.0566538	0.054124	0.0518507	0.0384959	0.0311357
1.72673e-05	0.000758578	-3.12	3.08147	2.11621	0.993439	0.50581	0.402974	0.271575	0.209065	0.14718	0.0946973	0.0637714	0.0579942	0.0554374	0.0532711	0.0392315	0.031701
1.76695e-05	0.000776247	-3.11	3.05417	2.13142	0.996433	0.514089	0.410416	0.277191	0.215105	0.149711	0.0969843	0.0651655	0.0592607	0.0570236	0.0548392	0.0400958	0.0327157
1.80811e-05	0.000794328	-3.1	3.18607	2.16976	0.999326	0.525103	0.420874	0.283556	0.218311	0.153079	0.0988859	0.0664705	0.0606119	0.058522	0.0554955	0.0412702	0.0331255
1.85023e-05	0.000812831	-3.09	3.21712	2.16703	0.99325	0.534225	0.427424	0.288895	0.224622	0.156137	0.10079	0.0679585	0.0619849	0.059462	0.0568851	0.041965	0.0342178
1.89333e-05	0.000831764	-3.08	3.27703	2.17733	0.989496	0.542343	0.436466	0.297894	0.228753	0.160496	0.103293	0.0695526	0.0632646	0.0604375	0.0578896	0.0431214	0.0346219
1.93743e-05	0.000851138	-3.07	3.32056	2.12397	0.9936	0.554831	0.440138	0.302334	0.232263	0.163927	0.10557	0.0711346	0.0647602	0.0619306	0.0597558	0.0439176	0.0356865
1.98256e-05	0.000870964	-3.06	3.27245	2.13784	0.997813	0.563816	0.452306	0.309292	0.240071	0.166349	0.108067	0.0726364	0.0657602	0.0635189	0.0606697	0.0449679	0.0361341
2.02873e-05	0.000891251	-3.05	3.33664	2.17206	1.0004	0.573456	0.457989	0.316284	0.24413	0.171098	0.110072	0.0746883	0.0677281	0.0652307	0.0617377	0.046105	0.0371642
2.07599e-05	0.000912011	-3.04	3.30282	2.15236	1.01405	0.582365	0.469804	0.323779	0.248642	0.174984	0.112651	0.075942	0.0690687	0.0660865	0.0634507	0.0469883	0.0377285
2.12435e-05	0.000933254	-3.03	3.3657	2.15824	1.01607	0.589824	0.477967	0.330448	0.255434	0.17811	0.114982	0.0775078	0.0708589	0.0678364	0.0648272	0.0475472	0.0387881
2.17383e-05	0.000954993	-3.02	3.43283	2.15333	1.0246	0.60173	0.487113	0.335666	0.261598	0.182233	0.117924	0.0791239	0.071813	0.0686627	0.066442	0.0490332	0.0396029
2.22446e-05	0.000977237	-3.01	3.39669	2.16745	1.03003	0.617281	0.497	0.343691	0.265342	0.186514	0.119867	0.0805614	0.07334	0.0702834	0.0677406	0.0497625	0.0405635
2.27628e-05	0.001	-3	3.49503	2.16459	1.0355	0.627968	0.509152	0.35001	0.270955	0.188699	0.121873	0.0821607	0.0749381	0.0720891	0.0689241	0.0508805	0.0413696
2.3293e-05	0.00102329	-2.99	3.47574	2.18192	1.04063	0.640544	0.521055	0.356775	0.276901	0.193519	0.124835	0.08413	0.0764054	0.0735753	0.0701238	0.0518721	0.04188
2.38356e-05	0.00104713	-2.98	3.46893	2.20566	1.0565	0.65023	0.526381	0.362873	0.281071	0.198297	0.127014	0.085755	0.0780942	0.0747962	0.0718766	0.0529517	0.0428998
2.43908e-05	0.00107152	-2.97	3.52929	2.2137	1.06199	0.664172	0.539177	0.370944	0.288165	0.202128	0.129374	0.0878182	0.0796945	0.0761803	0.0729326	0.053903	0.0435747
2.49589e-05	0.00109648	-2.96	3.57279	2.19707	1.07964	0.672943	0.549372	0.381561	0.292659	0.205395	0.132118	0.0890392	0.0808973	0.0775709	0.0743988	0.0549827	0.0443619
2.55403e-05	0.00112202	-2.95	3.59367	2.2003	1.09464	0.682503	0.560719	0.384704	0.297964	0.208877	0.134178	0.0908843	0.0824592	0.0792356	0.076101	0.0558991	0.0451467
2.61352e-05	0.00114815	-2.94	3.63759	2.20492	1.11065	0.700335	0.569267	0.392326	0.304768	0.212847	0.137123	0.0926727	0.0839967	0.080337	0.0771516	0.0571083	0.0461362
2.67439e-05	0.0011749	-2.93	3.66913	2.21799	1.11742	0.71113	0.581192	0.400336	0.310566	0.216521	0.139347	0.0945816	0.085646	0.0819331	0.0783156	0.0578159	0.0471361
2.73669e-05	0.00120226	-2.92	3.72033	2.22966	1.13033	0.724742	0.594325	0.407762	0.313595	0.22066	0.142356	0.0958563	0.0870583	0.08368	0.0801557	0.0589894	0.0480351
2.80043e-05	0.00123027	-2.91	3.76961	2.22931	1.14718	0.738204	0.602712	0.415473	0.318737	0.225857	0.14402	0.0975307	0.0886523	0.0850491	0.0817696	0.0599612	0.0485804
2.86566e-05	0.00125893	-2.9	3.78138	2.25144	1.16219	0.749996	0.610498	0.421042	0.326967	0.228818	0.147143	0.0993708	0.0899368	0.0862521	0.0829872	0.0612525	0.0495624
2.93241e-05	0.00128825	-2.89	3.86348	2.25297	1.18015	0.762946	0.621448	0.431456	0.331949	0.231505	0.148908	0.100946	0.0914659	0.0875614	0.0844879	0.0622098	0.0503902
3.00072e-05	0.00131826	-2.88	3.91535	2.24878	1.19871	0.77616	0.629947	0.435774	0.339151	0.23492	0.152339	0.102636	0.0931759	0.0889325	0.0856489	0.0632839	0.0512099
3.07061e-05	0.00134896	-2.87	3.90162	2.24098	1.21823	0.787353	0.643486	0.443586	0.343294	0.239657	0.153962	0.104265	0.0946211	0.090497	0.0868236	0.0642639	0.0518138
3.14214e-05	0.00138038	-2.86	3.95241	2.23921	1.23854	0.798094	0.651583	0.451698	0.348257	0.24281	0.156984	0.106347	0.0962575	0.0921159	0.0883311	0.0652462	0.052435
3.21533e-05	0.00141254	-2.85	3.96721	2.24805	1.25494	0.811979	0.663126	0.458759	0.353294	0.247265	0.15983	0.107015	0.0973425	0.0932659	0.0898653	0.066238	0.0536642
3.29022e-05	0.00144544	-2.84	3.93847	2.26332	1.27476	0.827008	0.672399	0.465617	0.358405	0.250307	0.161548	0.109602	0.0987135	0.0948546	0.0910743	0.0670081	0.0543946
3.36686e-05	0.00147911	-2.83	3.98065	2.27011	1.28967	0.838738	0.683714	0.47007	0.365596	0.254412	0.163198	0.110778	0.100117	0.0957287	0.0921519	0.067781	0.055245
3.44529e-05	0.00151356	-2.82	3.89841	2.27933	1.31059	0.848683	0.692954	0.475559	0.369132	0.258888	0.166131	0.111947	0.101771	0.0975889	0.0936469	0.0691979	0.0558206
3.52554e-05	0.00154882	-2.81	3.93836	2.28827	1.32275	0.859954	0.701754	0.484672	0.373768	0.26152	0.16847	0.113554	0.103478	0.098756	0.0950387	0.0699217	0.0566814
3.60766e-05	0.00158489	-2.8	3.97253	2.28916	1.34209	0.87362	0.709842	0.489058	0.379669	0.265553	0.170575	0.115075	0.104319	0.100149	0.0956833	0.0709911	0.0572973
3.69169e-05	0.00162181	-2.79	3.97326	2.31261	1.35841	0.879525	0.720727	0.494873	0.384629	0.267837	0.173328	0.116506	0.105784	0.100959	0.097587	0.0716741	0.057957
3.77768e-05	0.00165959	-2.78	3.98369	2.33702	1.36649	0.891893	0.728632	0.504665	0.387988	0.271425	0.174819	0.117762	0.107077	0.102666	0.0984579	0.072435	0.0588393
3.86567e-05	0.00169824	-2.77	4.05326	2.35044	1.38672	0.903858	0.737128	0.506754	0.393566	0.27545	0.176686	0.119302	0.10852	0.10392	0.0993524	0.0733864	0.0593797
3.95572e-05	0.0017378	-2.76	4.06583	2.36649	1.40701	0.914709	0.746749	0.515366	0.398932	0.279084	0.178911	0.120961	0.1098	0.10487	0.100189	0.0741787	0.0602547
4.04786e-05	0.00177828	-2.75	4.09885	2.3856	1.42129	0.927069	0.754586	0.523118	0.401069	0.280486	0.180874	0.122056	0.11057	0.105789	0.101777	0.0752185	0.0609603
4.14214e-05	0.0018197	-2.74	4.14866	2.39757	1.43403	0.934738	0.760652	0.525842	0.406365	0.283949	0.183341	0.123387	0.112139	0.107172	0.102672	0.0759021	0.0616722
4.23863e-05	0.00186209	-2.73	4.17756	2.39915	1.4438	0.942185	0.768644	0.531836	0.407941	0.287915	0.185087	0.124568	0.112889	0.108134	0.103395	0.0765824	0.06217
4.33736e-05	0.00190546	-2.72	4.17024	2.3933	1.45832	0.954112	0.776526	0.534409	0.415315	0.289646	0.186115	0.125695	0.114316	0.108999	0.104909	0.0772491	0.0626046
4.43839e-05	0.00194984	-2.71	4.21622	2.39168	1.47517	0.961968	0.783938	0.539922	0.418887	0.293502	0.189105	0.127207	0.114394	0.109915	0.10534	0.0779229	0.0632171
4.54177e-05	0.00199526	-2.7	4.20579	2.40491	1.49207	0.976342	0.790834	0.546214	0.422992	0.295374	0.189513	0.128258	0.116327	0.111192	0.106503	0.0786629	0.0638129
4.64756e-05	0.00204174	-2.69	4.16132	2.42163	1.50625	0.97707	0.798507	0.550602	0.426009	0.298444	0.190569	0.12858	0.117255	0.111678	0.107413	0.0791601	0.0643443
4.75582e-05	0.0020893	-2.68	4.13699	2.44078	1.50896	0.988198	0.804708	0.553205	0.428971	0.299241	0.192872	0.129938	0.117233	0.113669	0.108207	0.0796376	0.0647696
4.8666e-05	0.00213796	-2.67	4.18134	2.45967	1.51827	0.990704	0.809082	0.558799	0.430438	0.300218	0.194284	0.130444	0.11817	0.113094	0.109176	0.0802237	0.0648974
4.97995e-05	0.00218776	-2.66	4.19937	2.45783	1.52989	1.00021	0.815125	0.56087	0.434636	0.303918	0.195611	0.131143	0.11907	0.113952	0.109415	0.0806718	0.0655009
5.09595e-05	0.00223872	-2.65	4.13388	2.46143	1.54347	1.00361	0.819905	0.56449	0.433823	0.305169	0.195335	0.132001	0.119822	0.11469	0.109971	0.0812434	0.0656687
5.21465e-05	0.00229087	-2.64	4.06828	2.47374	1.55295	1.00962	0.826876	0.567323	0.437831	0.306507	0.197607	0.133019	0.120535	0.115275	0.111049	0.0817803	0.0660032
5.33612e-05	0.00234423	-2.63	4.08098	2.47854	1.55423	1.01309	0.830247	0.569505	0.439958	0.308677	0.198481	0.133622	0.121101	0.115414	0.111101	0.0821793	0.0663203
5.46041e-05	0.00239883	-2.62	4.08051	2.4925	1.56232	1.02198	0.831014	0.570889	0.442703	0.309033	0.19872	0.133818	0.121522	0.11637	0.111552	0.0823467	0.0665347
5.5876e-05	0.00245471	-2.61	4.09477	2.50225	1.56665	1.02489	0.834919	0.57439	0.442823	0.308779	0.199558	0.134212	0.121792	0.116623	0.112067	0.0825455	0.0670411
5.71775e-05	0.00251189	-2.6	4.08229	2.5165	1.57186	1.0256	0.837179	0.576707	0.444212	0.310457	0.20002	0.135043	0.122552	0.116794	0.112115	0.0830865	0.0672631
5.85094e-05	0.0025704	-2.59	4.08038	2.51842	1.57655	1.02954	0.837167	0.577337	0.445859	0.312396	0.199691	0.134974	0.122731	0.116794	0.112577	0.0833402	0.0673251
5.98722e-05	0.00263027	-2.58	4.04713	2.52043	1.58386	1.03463	0.842706	0.577986	0.446899	0.311052	0.200994	0.135288	0.122811	0.117163	0.112453	0.0829999	0.0673606
6.12668e-05	0.00269153	-2.57	4.01178	2.51628	1.58785	1.03461	0.845664	0.580003	0.447944	0.312673	0.201117	0.135262	0.122836	0.11749	0.112331	0.0832193	0.0671798
6.26939e-05	0.00275423	-2.56	3.9749	2.53136	1.58226	1.03206	0.845055	0.578778	0.448407	0.312716	0.20106	0.135044	0.122493	0.117689	0.112431	0.0834102	0.0671965
6.41542e-05	0.00281838	-2.55	3.95364	2.52664	1.58838	1.03178	0.844938	0.579357	0.446376	0.311995	0.201249	0.135642	0.123063	0.117621	0.111942	0.0831962	0.0672705
6.56486e-05	0.00288403	-2.54	3.92475	2.53451	1.59212	1.03403	0.842136	0.579005	0.446735	0.313565	0.200266	0.134934	0.122727	0.117195	0.112817	0.0829649	0.06724
6.71777e-05	0.00295121	-2.53	3.89432	2.53357	1.59122	1.02958	0.845647	0.576767	0.446813	0.311605	0.200573	0.135256	0.122396	0.117242	0.11228	0.0831079	0.0671773
6.87425e-05	0.00301995	-2.52	3.90475	2.53613	1.58157	1.0286	0.840813	0.578344	0.444684	0.311783	0.199906	0.134608	0.12212	0.117379	0.112116	0.0826825	0.0672306
7.03437e-05	0.0030903	-2.51	3.89184	2.52868	1.5781	1.02654	0.844654	0.577599	0.446018	0.311636	0.199683	0.133769	0.121864	0.116612	0.11208	0.0827152	0.0666806
7.19822e-05	0.00316228	-2.5	3.89139	2.51037	1.57556	1.02452	0.835375	0.57505	0.443265	0.310129	0.198548	0.133907	0.121252	0.115937	0.111504	0.0824196	0.0665832
7.36589e-05	0.00323594	-2.49	3.85161	2.49803	1.57568	1.02224	0.83384	0.572942	0.440734	0.308618	0.19902	0.133245	0.12099	0.116407	0.110412	0.0818522	0.0662716
7.53746e-05	0.00331131	-2.48	3.83686	2.4895	1.56435	1.019	0.831037	0.570991	0.440052	0.306809	0.197759	0.132357	0.12077	0.115304	0.110409	0.081611	0.0661816
7.71303e-05	0.00338844	-2.47	3.79501	2.48305	1.55775	1.01103	0.82743	0.567413	0.436789	0.305847	0.196563	0.131993	0.120127	0.115111	0.109978	0.0812156	0.0659084
7.89269e-05	0.00346737	-2.46	3.78435	2.46665	1.55424	1.00524	0.820828	0.563185	0.433719	0.303745	0.194676	0.131223	0.119355	0.11403	0.109206	0.0808292	0.0653016
8.07654e-05	0.00354813	-2.45	3.76634	2.45848	1.54466	1.00462	0.818197	0.562599	0.433915	0.302507	0.193924	0.129998	0.118386	0.11342	0.108596	0.08013	0.0650771
8.26467e-05	0.00363078	-2.44	3.71546	2.44485	1.53705	0.990435	0.813565	0.559235	0.429524	0.300387	0.193484	0.129129	0.117378	0.112977	0.107956	0.0799852	0.0642341
8.45717e-05	0.00371535	-2.43	3.6891	2.42049	1.52617	0.987008	0.810344	0.553877	0.425752	0.29779	0.191579	0.128651	0.117169	0.111401	0.107016	0.0793074	0.0640726
8.65417e-05	0.00380189	-2.42	3.682	2.40374	1.51495	0.978575	0.802737	0.550446	0.425172	0.296319	0.190228	0.127576	0.116206	0.110954	0.106267	0.0785566	0.0633792
8.85575e-05	0.00389045	-2.41	3.63477	2.39267	1.50474	0.972201	0.797738	0.544416	0.419711	0.294007	0.188266	0.126067	0.114825	0.110132	0.105228	0.0776165	0.0629379
9.06203e-05	0.00398107	-2.4	3.59649	2.36635	1.48854	0.969154	0.788207	0.539325	0.418307	0.292825	0.187111	0.12535	0.113317	0.109265	0.104573	0.0769518	0.062646
9.27311e-05	0.0040738	-2.39	3.56964	2.35787	1.48473	0.958138	0.784906	0.53544	0.412205	0.287593	0.185044	0.124254	0.112572	0.10806	0.10411	0.0763774	0.0619539
9.48911e-05	0.00416869	-2.38	3.52594	2.32293	1.46395	0.952385	0.777485	0.531913	0.409637	0.286365	0.183122	0.12351	0.111696	0.10679	0.102944	0.0760574	0.0613528
9.71014e-05	0.0042658	-2.37	3.49622	2.30887	1.45493	0.937046	0.767961	0.526781	0.406039	0.283091	0.182052	0.122	0.110988	0.106202	0.101398	0.0751672	0.0606245
9.93631e-05	0.00436516	-2.36	3.46584	2.28938	1.43678	0.934841	0.760926	0.523374	0.402382	0.280309	0.179374	0.121073	0.1093	0.1047	0.100822	0.0744059	0.0600239
0.000101678	0.00446684	-2.35	3.43899	2.26116	1.42327	0.924434	0.754226	0.516439	0.3967	0.278069	0.177541	0.119032	0.108088	0.103852	0.099285	0.0734237	0.0593905
0.000104046	0.00457088	-2.34	3.38694	2.2392	1.4077	0.911655	0.747895	0.510913	0.393354	0.273206	0.17592	0.118231	0.107291	0.102463	0.0986677	0.0730014	0.0589257
0.00010647	0.00467735	-2.33	3.34092	2.22016	1.39287	0.901786	0.73573	0.505912	0.387548	0.27134	0.17422	0.11702	0.106172	0.101251	0.0973236	0.0719984	0.0580563
0.00010895	0.0047863	-2.32	3.31952	2.18885	1.37522	0.892645	0.729012	0.49988	0.386638	0.26841	0.171791	0.114879	0.104899	0.100442	0.0959921	0.0711704	0.0576769
0.000111487	0.00489779	-2.31	3.27145	2.16893	1.36011	0.884748	0.724168	0.493995	0.380556	0.26518	0.16919	0.114458	0.103559	0.0994202	0.0948319	0.070152	0.0566247
0.000114084	0.00501187	-2.3	3.23562	2.14279	1.34697	0.871256	0.711636	0.487984	0.375679	0.262458	0.167394	0.112742	0.102312	0.0978955	0.0938374	0.069658	0.0561632
0.000116742	0.00512861	-2.29	3.19233	2.12171	1.32882	0.862308	0.704043	0.483069	0.371503	0.258865	0.165971	0.11148	0.101292	0.096565	0.0929946	0.0687658	0.0553283
0.000119461	0.00524807	-2.28	3.16975	2.0913	1.30949	0.850718	0.698158	0.474673	0.367404	0.255466	0.163986	0.110032	0.100246	0.095671	0.0920634	0.0680443	0.0548136
0.000122243	0.00537032	-2.27	3.12343	2.06978	1.29871	0.845519	0.688354	0.471638	0.361869	0.252757	0.162113	0.108815	0.099095	0.0946108	0.0904766	0.0670958	0.0542708
0.000125091	0.00549541	-2.26	3.07954	2.05247	1.28226	0.831519	0.678894	0.464452	0.358377	0.249991	0.160422	0.107256	0.0970515	0.0934536	0.0897927	0.0662558	0.0535292
0.000128005	0.00562341	-2.25	3.04549	2.02419	1.26488	0.824674	0.674275	0.459844	0.354199	0.247546	0.158021	0.106533	0.0961535	0.0921879	0.0886832	0.0654906	0.0529286
0.000130986	0.0057544	-2.24	3.00373	1.99593	1.24753	0.810535	0.660841	0.452683	0.348269	0.244072	0.156445	0.104719	0.0950242	0.0905782	0.0878355	0.0646358	0.0526442
0.000134037	0.00588844	-2.23	2.97701	1.97096	1.2371	0.802898	0.656743	0.447963	0.346939	0.241635	0.154841	0.103588	0.0939278	0.090312	0.0865857	0.0633271	0.0518669
0.000137159	0.0060256	-2.22	2.92165	1.94718	1.22161	0.795504	0.64908	0.443532	0.340159	0.238746	0.152903	0.102531	0.0932048	0.0887063	0.085325	0.0628982	0.0512124
0.000140354	0.00616595	-2.21	2.88314	1.91436	1.213	0.780494	0.638984	0.438191	0.336181	0.234491	0.151152	0.101494	0.0917379	0.0876456	0.0846335	0.0625228	0.0506383
0.000143623	0.00630957	-2.2	2.83671	1.9004	1.18979	0.774808	0.628105	0.431205	0.332991	0.232161	0.14891	0.100013	0.0908907	0.0868537	0.0832844	0.0615708	0.0497915
0.000146969	0.00645654	-2.19	2.8051	1.86398	1.17882	0.762852	0.622335	0.427594	0.328207	0.229482	0.146906	0.0986626	0.0904665	0.0857875	0.0825424	0.0608135	0.0494778
0.000150392	0.00660693	-2.18	2.77141	1.84749	1.16609	0.755559	0.618389	0.422597	0.326126	0.227245	0.146161	0.0983611	0.0885362	0.0846203	0.0816294	0.0601544	0.0489278
0.000153895	0.00676083	-2.17	2.7391	1.82394	1.15235	0.749979	0.613801	0.417947	0.321877	0.224949	0.144588	0.0970418	0.0877026	0.0836708	0.0805535	0.0596568	0.0483535
0.00015748	0.00691831	-2.16	2.6978	1.80051	1.13468	0.742205	0.603996	0.414177	0.319597	0.222379	0.142962	0.0962401	0.086931	0.083185	0.0797084	0.0590091	0.0479701
0.000161148	0.00707946	-2.15	2.66894	1.77674	1.12393	0.732173	0.59657	0.408268	0.314942	0.221467	0.140764	0.0947659	0.0862591	0.0821031	0.0790227	0.0583062	0.0475573
0.000164902	0.00724436	-2.14	2.63052	1.75597	1.11309	0.726067	0.591939	0.405635	0.312203	0.218428	0.139174	0.0940491	0.0851141	0.0817513	0.0783359	0.0575761	0.0469322
0.000168743	0.0074131	-2.13	2.60054	1.75037	1.10217	0.717017	0.585367	0.400686	0.310714	0.215095	0.1384	0.0934573	0.0841892	0.0804682	0.0774584	0.0574044	0.046411
0.000172673	0.00758578	-2.12	2.55299	1.71897	1.09401	0.714064	0.577724	0.397113	0.305055	0.213832	0.136659	0.0925243	0.0834	0.0803439	0.0765804	0.0566644	0.0461711
0.000176695	0.00776247	-2.11	2.5445	1.70837	1.08737	0.701968	0.576007	0.391279	0.304131	0.212223	0.136103	0.0919283	0.0831836	0.0795676	0.076296	0.0564015	0.0454672
0.000180811	0.00794328	-2.1	2.50786	1.69553	1.07301	0.699612	0.568363	0.390487	0.299093	0.210172	0.134675	0.0907314	0.0821301	0.0786356	0.075202	0.0560266	0.0451628
0.000185023	0.00812831	-2.09	2.47368	1.67786	1.06252	0.690705	0.566375	0.387242	0.298191	0.208841	0.133665	0.0897496	0.0817467	0.0780761	0.0745924	0.055323	0.044792
0.000189333	0.00831764	-2.08	2.44663	1.65794	1.05461	0.687541	0.557879	0.384059	0.295576	0.206247	0.131952	0.0892053	0.0807827	0.0774453	0.0742095	0.0551116	0.0442757
0.000193743	0.00851138	-2.07	2.42534	1.64867	1.04799	0.680194	0.55599	0.380222	0.292323	0.205818	0.1311	0.0885397	0.0803151	0.0770429	0.0735072	0.0545688	0.044184
0.000198256	0.00870964	-2.06	2.39175	1.63981	1.04243	0.675267	0.552141	0.377407	0.291543	0.204369	0.129903	0.088034	0.0796023	0.0765599	0.0736136	0.054211	0.0437851
0.000202873	0.00891251	-2.05	2.38157	1.61741	1.02724	0.667793	0.547095	0.375169	0.289267	0.202939	0.129168	0.0878318	0.0788225	0.0761773	0.0727112	0.053746	0.0435331
0.000207599	0.00912011	-2.04	2.35376	1.60306	1.02032	0.663776	0.544285	0.371068	0.284576	0.200678	0.12822	0.087317	0.0784234	0.0755929	0.0725011	0.0533712	0.0430928
0.000212435	0.00933254	-2.03	2.32851	1.59435	1.00738	0.660642	0.538622	0.369088	0.283747	0.197871	0.127825	0.0862602	0.0782287	0.0747961	0.071532	0.0527249	0.0428649
0.000217383	0.00954993	-2.02	2.30862	1.58057	1.00496	0.658676	0.537688	0.365085	0.283551	0.197596	0.126814	0.0854382	0.0777034	0.0743767	0.0710036	0.052918	0.0427147
0.000222446	0.00977237	-2.01	2.29596	1.56536	1.0017	0.651624	0.529965	0.366093	0.28065	0.196218	0.12745	0.0857947	0.077485	0.0740985	0.0706027	0.0523674	0.0422949
0.000227628	0.01	-2	2.27059	1.55835	0.996905	0.648475	0.530899	0.365355	0.278927	0.195637	0.125307	0.085078	0.0766181	0.0733786	0.0702669	0.0518889	0.0423125
0.00023293	0.0102329	-1.99	2.25778	1.55084	0.991727	0.647101	0.525671	0.36203	0.277484	0.194464	0.124446	0.0842104	0.0762559	0.0729143	0.0701849	0.0514934	0.0420134
0.000238356	0.0104713	-1.98	2.24292	1.53896	0.983878	0.638102	0.523006	0.358777	0.276301	0.193265	0.123674	0.0839615	0.0756351	0.0727167	0.069151	0.051399	0.0417316
0.000243908	0.0107152	-1.97	2.24189	1.53124	0.979157	0.635725	0.519282	0.35604	0.274643	0.193471	0.122981	0.0833685	0.0752063	0.0719365	0.0693998	0.0511961	0.0417898
0.000249589	0.0109648	-1.96	2.22325	1.52567	0.977979	0.629956	0.513506	0.353827	0.271983	0.191475	0.122287	0.0818631	0.0747033	0.0715785	0.0686694	0.0508685	0.041263
0.000255403	0.0112202	-1.95	2.19888	1.51354	0.970879	0.628492	0.511599	0.352519	0.270571	0.18959	0.120761	0.0815327	0.0745106	0.0708296	0.0681765	0.050198	0.0410792
0.000261352	0.0114815	-1.94	2.18347	1.50461	0.961786	0.62654	0.510863	0.349666	0.270151	0.188365	0.120235	0.0814393	0.0736789	0.0705813	0.0677829	0.0501254	0.0406668
0.000267439	0.011749	-1.93	2.16843	1.50114	0.95658	0.622094	0.508459	0.347569	0.268269	0.188538	0.119648	0.0804538	0.0729536	0.0698196	0.0671537	0.0498253	0.0404708
0.000273669	0.0120226	-1.92	2.155	1.49738	0.949495	0.619387	0.504452	0.344243	0.266841	0.187274	0.118206	0.0806551	0.0724772	0.0693769	0.0668877	0.0495524	0.0400319
0.000280043	0.0123027	-1.91	2.14511	1.48152	0.942595	0.610803	0.504497	0.341556	0.264214	0.18651	0.118042	0.0798462	0.0724554	0.0689809	0.0662573	0.049028	0.0396662
0.000286566	0.0125893	-1.9	2.11941	1.47642	0.944037	0.607372	0.498189	0.336957	0.261072	0.184219	0.11663	0.0794444	0.0716278	0.0685305	0.0660626	0.0487582	0.0395257
0.000293241	0.0128825	-1.89	2.10865	1.46793	0.933859	0.608839	0.497424	0.336198	0.259359	0.182482	0.116108	0.0787848	0.0707056	0.0681993	0.0649512	0.0484521	0.0394911
0.000300072	0.0131826	-1.88	2.09467	1.46683	0.929384	0.601082	0.493822	0.334544	0.258572	0.18124	0.114724	0.0779339	0.0701742	0.0674142	0.0644313	0.0479834	0.0388372
0.000307061	0.0134896	-1.87	2.07891	1.44793	0.919619	0.59383	0.490186	0.334081	0.256994	0.17949	0.113992	0.0779058	0.0697183	0.0667783	0.0640279	0.0477032	0.0385816
0.000314214	0.0138038	-1.86	2.07537	1.44659	0.917906	0.592292	0.485819	0.328078	0.254022	0.179044	0.113145	0.0765334	0.0693254	0.065815	0.0635717	0.0471282	0.0382468
0.000321533	0.0141254	-1.85	2.05931	1.44218	0.90627	0.588541	0.482863	0.328522	0.251245	0.176131	0.112268	0.075756	0.0681823	0.0657492	0.0629414	0.0466477	0.0379375
0.000329022	0.0144544	-1.84	2.03598	1.43102	0.900394	0.579811	0.47709	0.324366	0.250269	0.174521	0.11063	0.0746348	0.0677779	0.0651321	0.0626006	0.0461731	0.037494
0.000336686	0.0147911	-1.83	2.03265	1.41715	0.897476	0.579936	0.473348	0.322742	0.246409	0.173323	0.10941	0.0740344	0.0666428	0.0640595	0.0619789	0.0454793	0.0370373
0.000344529	0.0151356	-1.82	2.02453	1.41593	0.881808	0.57347	0.471423	0.319359	0.246122	0.170423	0.108402	0.0734157	0.0661278	0.0632571	0.0611182	0.0451237	0.0368354
0.000352554	0.0154882	-1.81	2.01085	1.39616	0.883463	0.566261	0.465647	0.317527	0.240998	0.169896	0.107197	0.0722371	0.0654762	0.0624932	0.0604389	0.0445805	0.0365071
0.000360766	0.0158489	-1.8	1.98806	1.38992	0.873416	0.563529	0.463749	0.312372	0.23793	0.167523	0.105495	0.0710422	0.064646	0.0616993	0.0599279	0.0436567	0.0357513
0.000369169	0.0162181	-1.79	1.97883	1.38309	0.865892	0.560256	0.459081	0.310365	0.237403	0.165555	0.104506	0.0701616	0.0635555	0.0611845	0.0592574	0.0434217	0.0353753
0.000377768	0.0165959	-1.78	1.95606	1.386	0.861725	0.556366	0.453236	0.307074	0.233443	0.163765	0.103975	0.0695266	0.0627581	0.0601125	0.05821	0.0427581	0.0350373
0.000386567	0.0169824	-1.77	1.94565	1.36448	0.852436	0.553439	0.452802	0.303584	0.232302	0.161983	0.102312	0.0685516	0.0622364	0.0593548	0.0575989	0.042176	0.0345682
0.000395572	0.017378	-1.76	1.93002	1.35515	0.848885	0.544873	0.445478	0.300532	0.230072	0.159082	0.101314	0.0681719	0.0612192	0.0589073	0.0568351	0.0415998	0.0340982
0.000404786	0.0177828	-1.75	1.91787	1.35272	0.843615	0.543271	0.439474	0.296428	0.228345	0.158274	0.0998643	0.0670874	0.060466	0.0581958	0.0560641	0.0410397	0.0338094
0.000414214	0.018197	-1.74	1.89964	1.33964	0.834395	0.536394	0.431463	0.294073	0.22614	0.156978	0.0983545	0.0658152	0.0599734	0.0577754	0.0555179	0.0404755	0.0329226
0.000423863	0.0186209	-1.73	1.88235	1.33136	0.82739	0.527285	0.427905	0.289871	0.222756	0.154388	0.0972459	0.0651973	0.0589062	0.0565156	0.0538345	0.0396096	0.0325349
0.000433736	0.0190546	-1.72	1.87296	1.32524	0.824403	0.522983	0.424023	0.289413	0.219032	0.150726	0.0962263	0.063985	0.0574238	0.0558498	0.0533571	0.0390918	0.0320267
0.000443839	0.0194984	-1.71	1.8599	1.31151	0.821501	0.517112	0.421907	0.2836	0.217942	0.148152	0.0946073	0.0625694	0.0570347	0.0550197	0.0527177	0.0385253	0.0314889
0.000454177	0.0199526	-1.7	1.84569	1.29534	0.812288	0.510547	0.416526	0.279124	0.214417	0.147214	0.0931692	0.0622456	0.0563513	0.0544897	0.052035	0.038023	0.0309972
0.000464756	0.0204174	-1.69	1.81731	1.29373	0.805647	0.5076	0.41476	0.276207	0.213093	0.147149	0.0923516	0.06194	0.0558548	0.053763	0.0510188	0.0376057	0.0303035
0.000475582	0.020893	-1.68	1.80908	1.29181	0.80095	0.502609	0.409238	0.275226	0.209669	0.144541	0.0908896	0.0605779	0.0548417	0.0526862	0.0501925	0.0370651	0.0300249
0.00048666	0.0213796	-1.67	1.79233	1.28944	0.793978	0.500909	0.403985	0.271847	0.206372	0.142795	0.0901721	0.0597559	0.0542403	0.0523469	0.049605	0.0363735	0.0297492
0.000497995	0.0218776	-1.66	1.78632	1.2829	0.782586	0.498907	0.402166	0.268352	0.203312	0.140735	0.0890969	0.0589188	0.0530773	0.0515333	0.0487968	0.0357923	0.0292612
0.000509595	0.0223872	-1.65	1.77212	1.26595	0.777637	0.493179	0.39879	0.26669	0.201023	0.138555	0.0877262	0.0582827	0.052332	0.0504624	0.0485305	0.0356135	0.0286556
0.000521465	0.0229087	-1.64	1.74317	1.25871	0.775914	0.489406	0.394081	0.264834	0.19896	0.137424	0.0869194	0.0575649	0.0521705	0.0499645	0.0480266	0.0350209	0.0282839
0.000533612	0.0234423	-1.63	1.71889	1.24792	0.768839	0.484818	0.391366	0.262522	0.197827	0.135226	0.0869699	0.0565146	0.0512736	0.0495254	0.0468438	0.0347114	0.0279219
0.000546041	0.0239883	-1.62	1.69132	1.24074	0.762031	0.482798	0.385119	0.262213	0.196141	0.134067	0.0856308	0.0559426	0.0506504	0.0484406	0.0464952	0.033912	0.0276526
0.00055876	0.0245471	-1.61	1.67692	1.24364	0.757023	0.476204	0.383034	0.256251	0.193502	0.132779	0.0838834	0.0552359	0.049918	0.0475969	0.0461489	0.0337293	0.0272582
0.000571775	0.0251189	-1.6	1.67815	1.23854	0.758081	0.472478	0.380352	0.255897	0.192435	0.131614	0.0836152	0.0547975	0.0496667	0.0474054	0.0456135	0.0331702	0.026981
0.000585094	0.025704	-1.59	1.65875	1.22735	0.7536	0.474257	0.378887	0.253808	0.190249	0.130515	0.0832465	0.0541362	0.0488074	0.0467878	0.0452666	0.0328724	0.026555
0.000598722	0.0263027	-1.58	1.64706	1.21669	0.746809	0.47235	0.37539	0.250603	0.188567	0.129852	0.081149	0.0537329	0.0480033	0.0462842	0.0448404	0.0326594	0.0264069
0.000612668	0.0269153	-1.57	1.63002	1.20961	0.745423	0.464566	0.373531	0.247368	0.186849	0.129055	0.0801502	0.0526024	0.0477675	0.0462613	0.0445088	0.0323712	0.0259016
0.000626939	0.0275423	-1.56	1.62394	1.19939	0.737623	0.466927	0.369592	0.245767	0.187705	0.127779	0.0796975	0.0526019	0.0474001	0.0460294	0.0438333	0.0322274	0.0258001
0.000641542	0.0281838	-1.55	1.59993	1.19752	0.733281	0.460526	0.364053	0.243511	0.186324	0.127344	0.079189	0.0519111	0.0469708	0.0454108	0.0436964	0.0315727	0.0256078
0.000656486	0.0288403	-1.54	1.59056	1.1913	0.734369	0.462526	0.363713	0.241397	0.183848	0.126523	0.0784726	0.0526623	0.0464368	0.0447426	0.0432981	0.0311923	0.0253556
0.000671777	0.0295121	-1.53	1.58128	1.18441	0.731923	0.461931	0.36289	0.242365	0.184248	0.125887	0.0774119	0.0517853	0.0463013	0.0447563	0.0429845	0.0311968	0.0252684
0.000687425	0.0301995	-1.52	1.56308	1.17522	0.730255	0.457939	0.359887	0.240445	0.183176	0.125512	0.0774435	0.0516619	0.0461388	0.0443136	0.0429046	0.0308805	0.0249773
0.000703437	0.030903	-1.51	1.55681	1.17912	0.731467	0.456455	0.357008	0.238379	0.182439	0.125302	0.0773957	0.0512192	0.0458054	0.0438387	0.0422373	0.0308016	0.0249585
0.000719822	0.0316228	-1.5	1.54021	1.17514	0.729737	0.453039	0.354557	0.240048	0.182418	0.124972	0.0772054	0.0515796	0.0459441	0.0438448	0.0423899	0.0309354	0.0246193
0.000736589	0.0323594	-1.49	1.52074	1.1775	0.729408	0.455252	0.357298	0.240444	0.182097	0.123152	0.076831	0.0502059	0.0456441	0.0441329	0.042135	0.0307417	0.0246454
0.000753746	0.0331131	-1.48	1.50435	1.17661	0.727764	0.454881	0.35875	0.237999	0.180407	0.123766	0.0766332	0.0504804	0.0452785	0.0434749	0.0419576	0.030462	0.0245507
0.000771303	0.0338844	-1.47	1.48731	1.17643	0.728541	0.450885	0.360142	0.236078	0.180437	0.121843	0.0765167	0.0505622	0.0449058	0.0436056	0.0413515	0.0306515	0.0243164
0.000789269	0.0346737	-1.46	1.47362	1.17402	0.734241	0.449373	0.357484	0.236319	0.179595	0.119973	0.0767242	0.0501265	0.0443858	0.0432888	0.0411383	0.0303131	0.0243756
0.000807654	0.0354813	-1.45	1.44687	1.171	0.726448	0.447191	0.354125	0.236738	0.178471	0.121521	0.0763324	0.0499513	0.044511	0.0432541	0.0414515	0.0301894	0.0242092
0.000826467	0.0363078	-1.44	1.43403	1.16411	0.724886	0.450641	0.35266	0.236358	0.178078	0.121155	0.0747802	0.050147	0.044396	0.0429803	0.0416219	0.0300189	0.0242026
0.000845717	0.0371535	-1.43	1.41664	1.16085	0.71712	0.449338	0.352185	0.235183	0.177623	0.120898	0.0742623	0.0497626	0.0443161	0.0432422	0.0413806	0.0297179	0.0240472
0.000865417	0.0380189	-1.42	1.3923	1.14629	0.71764	0.442564	0.35435	0.23564	0.177341	0.120569	0.0747984	0.0495319	0.0444167	0.0434588	0.0408447	0.029875	0.0240516
0.000885575	0.0389045	-1.41	1.37098	1.14263	0.714867	0.439854	0.351256	0.234551	0.178777	0.119992	0.0746971	0.0486833	0.0443698	0.0429536	0.0411672	0.0300429	0.0238621
0.000906203	0.0398107	-1.4	1.36566	1.14323	0.710233	0.440316	0.351558	0.23411	0.178404	0.12074	0.0746564	0.0492324	0.0446262	0.0423546	0.040923	0.0296862	0.0237314
0.000927311	0.040738	-1.39	1.33651	1.14319	0.717226	0.438397	0.352716	0.234037	0.176762	0.121326	0.0750059	0.0487467	0.0451898	0.0425946	0.0407711	0.0295066	0.0234601
0.000948911	0.0416869	-1.38	1.32805	1.13381	0.716673	0.440291	0.352808	0.232944	0.176488	0.120184	0.0738503	0.0485648	0.0446238	0.0425817	0.0411133	0.0293885	0.0235839
0.000971014	0.042658	-1.37	1.30389	1.13037	0.715634	0.440804	0.354368	0.234144	0.176884	0.120299	0.074347	0.0481827	0.0442383	0.0420639	0.040846	0.0295043	0.0234214
0.000993631	0.0436516	-1.36	1.29119	1.1354	0.71454	0.441292	0.356428	0.231793	0.177186	0.120052	0.074077	0.0485114	0.0441078	0.04196	0.0411177	0.0292275	0.0235082
0.00101678	0.0446684	-1.35	1.27118	1.12594	0.717247	0.44498	0.358136	0.232926	0.175821	0.11978	0.0740395	0.0489586	0.0439336	0.0422043	0.0407864	0.0293576	0.0231719
0.00104046	0.0457088	-1.34	1.2632	1.12031	0.715894	0.441431	0.354079	0.234488	0.17396	0.119407	0.0742336	0.0487697	0.0435703	0.0419562	0.0402625	0.0290251	0.0231893
0.0010647	0.0467735	-1.33	1.24336	1.11508	0.713688	0.442488	0.351553	0.233388	0.174514	0.11955	0.0738155	0.0486169	0.0435756	0.0420192	0.0400724	0.0289205	0.0235286
0.0010895	0.047863	-1.32	1.21918	1.10819	0.714874	0.443543	0.350003	0.233375	0.176849	0.119344	0.0734873	0.0486676	0.0434183	0.041742	0.0402403	0.0286642	0.023501
0.00111487	0.0489779	-1.31	1.20334	1.09851	0.710668	0.443086	0.353239	0.232664	0.174611	0.117566	0.0722473	0.0482096	0.0437957	0.0422372	0.0398802	0.0289316	0.0236027
0.00114084	0.0501187	-1.3	1.17823	1.09701	0.711025	0.439162	0.352758	0.231434	0.174383	0.118964	0.0736173	0.0487846	0.0434734	0.0417701	0.0400224	0.02898	0.0236367
0.00116742	0.0512861	-1.29	1.16533	1.09276	0.712498	0.442844	0.35378	0.234719	0.173868	0.11963	0.0731964	0.0483506	0.0438578	0.041329	0.0398783	0.0288877	0.0232763
0.00119461	0.0524807	-1.28	1.15237	1.08869	0.717966	0.444165	0.35278	0.232961	0.172909	0.118368	0.0724386	0.048259	0.0437436	0.0413105	0.0397887	0.0291889	0.0230323
0.00122243	0.0537032	-1.27	1.12423	1.0901	0.720199	0.443715	0.350071	0.234168	0.174483	0.118522	0.0724109	0.04747	0.043233	0.0412734	0.0399283	0.0288856	0.0228171
0.00125091	0.0549541	-1.26	1.09191	1.10045	0.713186	0.444587	0.354291	0.235347	0.174524	0.119143	0.0724079	0.0474116	0.0427977	0.0413576	0.0393874	0.028902	0.0231371
0.00128005	0.0562341	-1.25	1.0604	1.09321	0.709419	0.438723	0.351676	0.234629	0.174384	0.11924	0.0717784	0.0473981	0.0431138	0.0409714	0.0398201	0.0291257	0.0231531
0.00130986	0.057544	-1.24	1.04078	1.08195	0.706446	0.44162	0.349572	0.238683	0.175014	0.118338	0.0715868	0.0469088	0.0429247	0.0412199	0.0396181	0.029103	0.0232947
0.00134037	0.0588844	-1.23	1.02757	1.06901	0.703452	0.444147	0.35207	0.23731	0.174489	0.119401	0.0722704	0.0473662	0.0429968	0.0414052	0.0398202	0.0288832	0.0233182
0.00137159	0.060256	-1.22	0.997786	1.0597	0.704604	0.44266	0.348472	0.23634	0.173272	0.118706	0.0725344	0.0469974	0.0427883	0.0410925	0.0393154	0.0287436	0.02321
0.00140354	0.0616595	-1.21	0.986775	1.05091	0.708337	0.439064	0.352332	0.235203	0.172857	0.11827	0.0724864	0.0468279	0.0428828	0.0414282	0.0389669	0.0287594	0.0234506
0.00143623	0.0630957	-1.2	0.961091	1.0495	0.705479	0.442754	0.348302	0.235408	0.173628	0.118007	0.0733384	0.0471828	0.0423457	0.0409037	0.0388614	0.0287444	0.0228567
0.00146969	0.0645654	-1.19	0.946029	1.04182	0.706376	0.439724	0.350473	0.233538	0.173863	0.116348	0.0727718	0.0474276	0.0429704	0.0414316	0.0384005	0.0284894	0.022959
0.00150392	0.0660693	-1.18	0.91216	1.04588	0.705996	0.445154	0.35132	0.231003	0.173383	0.115913	0.0722998	0.0474545	0.0429853	0.0417384	0.0388525	0.0280552	0.0227305
0.00153895	0.0676083	-1.17	0.89693	1.03178	0.706747	0.444387	0.350533	0.229376	0.173689	0.116003	0.0728798	0.0481416	0.0426229	0.0413751	0.0391592	0.028583	0.0228756
0.0015748	0.0691831	-1.16	0.872326	1.02756	0.701614	0.442487	0.349702	0.232575	0.174778	0.115723	0.0725711	0.0481227	0.0424182	0.0408676	0.0393682	0.0286616	0.0231148
0.00161148	0.0707946	-1.15	0.853739	1.01963	0.698553	0.442795	0.348398	0.233994	0.175414	0.117076	0.0730849	0.048002	0.0427712	0.0408114	0.0393381	0.0284583	0.0228691
0.00164902	0.0724436	-1.14	0.833125	1.00272	0.698127	0.440619	0.349835	0.233825	0.173889	0.116325	0.0728641	0.0468706	0.043204	0.0406216	0.0396182	0.0281493	0.0230639
0.00168743	0.074131	-1.13	0.800413	1.00101	0.697026	0.437894	0.346015	0.235583	0.174978	0.116425	0.0727067	0.0470912	0.0427484	0.0404004	0.0391465	0.0284295	0.0227587
0.00172673	0.0758578	-1.12	0.773018	0.995489	0.693617	0.440384	0.340685	0.233752	0.173688	0.116846	0.0725128	0.0472654	0.0422032	0.0407726	0.0393137	0.0284508	0.0225843
0.00176695	0.0776247	-1.11	0.748527	0.982997	0.695767	0.439346	0.346808	0.233161	0.173862	0.116421	0.0725052	0.0469375	0.0422892	0.0405024	0.0390883	0.0282538	0.0227782
0.00180811	0.0794328	-1.1	0.724098	0.986557	0.691198	0.439288	0.34644	0.235312	0.173605	0.117398	0.0735316	0.0476429	0.042326	0.0402067	0.0395671	0.028455	0.0229584
0.00185023	0.0812831	-1.09	0.702573	0.977009	0.692242	0.442502	0.350953	0.233247	0.174651	0.118108	0.0717025	0.0480586	0.0425138	0.0403083	0.0387287	0.0283999	0.0229594
0.00189333	0.0831764	-1.08	0.678161	0.963843	0.690367	0.441996	0.349673	0.231192	0.175169	0.117522	0.071677	0.0471665	0.0428568	0.0404659	0.038508	0.0284283	0.0231573
0.00193743	0.0851138	-1.07	0.657203	0.95462	0.692917	0.439713	0.34927	0.229946	0.173711	0.116162	0.0717852	0.0474121	0.0423313	0.040381	0.03906	0.0282676	0.0228619
0.00198256	0.0870964	-1.06	0.643009	0.955887	0.687391	0.443818	0.345509	0.232417	0.172302	0.116442	0.0724183	0.0474653	0.0418424	0.0405998	0.039011	0.0284026	0.022984
0.00202873	0.0891251	-1.05	0.623396	0.942858	0.685475	0.44138	0.34896	0.232329	0.174057	0.116477	0.0724297	0.0471636	0.0419311	0.040675	0.0390204	0.0278898	0.0228828
0.00207599	0.0912011	-1.04	0.585395	0.922148	0.691019	0.44778	0.348402	0.232436	0.174603	0.117012	0.0719017	0.0472531	0.0414317	0.0397637	0.0390481	0.0275281	0.0226253
0.00212435	0.0933254	-1.03	0.566963	0.917954	0.692099	0.445293	0.347493	0.234272	0.175547	0.116221	0.0710108	0.046702	0.0417829	0.0398868	0.0386373	0.0275517	0.0225695
0.00217383	0.0954993	-1.02	0.548028	0.909823	0.690772	0.442287	0.347596	0.231727	0.172768	0.117024	0.0719032	0.0467153	0.0420904	0.0397595	0.0388262	0.0278672	0.0226783
0.00222446	0.0977237	-1.01	0.520517	0.890879	0.697914	0.443508	0.352286	0.230218	0.171474	0.117536	0.0717752	0.0472726	0.0422724	0.0396707	0.0389753	0.0277494	0.022425
0.00227628	0.1	-1	0.494527	0.888332	0.69492	0.438534	0.350278	0.229935	0.172494	0.116523	0.0716036	0.0465268	0.0423321	0.0396623	0.0387115	0.0278482	0.0223262
0.0023293	0.102329	-0.99	0.453477	0.884022	0.692926	0.437923	0.347129	0.231398	0.17457	0.116938	0.0714599	0.0464529	0.041888	0.0392562	0.0382646	0.0278998	0.0225724
0.00238356	0.104713	-0.98	0.44793	0.874677	0.691198	0.437909	0.350691	0.232602	0.172656	0.115926	0.0712888	0.0457756	0.0418932	0.039748	0.0385192	0.0277254	0.0223977
0.00243908	0.107152	-0.97	0.420872	0.860404	0.683894	0.443044	0.351654	0.23324	0.171292	0.115249	0.0705979	0.0465818	0.0416144	0.0399336	0.0383566	0.0274064	0.0222875
0.00249589	0.109648	-0.96	0.390896	0.859259	0.681196	0.441176	0.349721	0.23259	0.172269	0.111129	0.0704552	0.0466486	0.0418772	0.0401517	0.0380488	0.0274336	0.0220303
0.00255403	0.112202	-0.95	0.375193	0.853215	0.683792	0.434681	0.347459	0.231661	0.174623	0.114561	0.0693748	0.0467502	0.0420655	0.0396011	0.0384023	0.0275175	0.0224983
0.00261352	0.114815	-0.94	0.351901	0.84925	0.682041	0.431955	0.349529	0.233082	0.173751	0.116559	0.0706687	0.0466628	0.041803	0.0398388	0.0385591	0.0279444	0.022089
0.00267439	0.11749	-0.93	0.317575	0.844461	0.668369	0.431067	0.347643	0.232335	0.173356	0.115623	0.0724011	0.0451948	0.0417495	0.0400752	0.0384456	0.0276025	0.0220897
0.00273669	0.120226	-0.92	0.296513	0.814748	0.669558	0.433633	0.349609	0.232841	0.175146	0.117274	0.0723838	0.0457316	0.0410043	0.0396433	0.0387943	0.0276813	0.0221905
0.00280043	0.123027	-0.91	0.279925	0.805946	0.673792	0.434638	0.349322	0.229625	0.174114	0.116037	0.0714294	0.0457194	0.0412384	0.0394801	0.0387253	0.0275063	0.0219994
0.00286566	0.125893	-0.9	0.268908	0.796738	0.677568	0.436333	0.347876	0.230259	0.171718	0.115738	0.0710237	0.0454563	0.0419094	0.0397068	0.0383827	0.0274593	0.0223876
0.00293241	0.128825	-0.89	0.245707	0.796117	0.672116	0.438391	0.349488	0.228131	0.170563	0.114961	0.0707087	0.0452163	0.041816	0.0397061	0.0379299	0.0273554	0.022016
0.00300072	0.131826	-0.88	0.230638	0.7836	0.677587	0.436488	0.347522	0.233804	0.170681	0.114368	0.0710212	0.0456745	0.0419958	0.0389847	0.0378542	0.0273572	0.0220833
0.00307061	0.134896	-0.87	0.21335	0.770398	0.669531	0.438969	0.346852	0.235117	0.172647	0.11449	0.0707681	0.0453581	0.0424355	0.0392035	0.0379457	0.027236	0.0220881
0.00314214	0.138038	-0.86	0.194376	0.75817	0.664796	0.438392	0.344143	0.233513	0.17164	0.114536	0.0700386	0.0454443	0.0410934	0.039026	0.0387851	0.0274565	0.0220202
0.00321533	0.141254	-0.85	0.182548	0.739548	0.65951	0.437276	0.341251	0.232586	0.173489	0.112702	0.0695511	0.0457779	0.0411657	0.0389882	0.0379497	0.0270988	0.0218243
0.00329022	0.144544	-0.84	0.165878	0.743093	0.657157	0.43374	0.343062	0.231914	0.172949	0.113509	0.068867	0.0461818	0.0411045	0.0396804	0.037421	0.0274715	0.0220789
0.00336686	0.147911	-0.83	0.150287	0.725995	0.646248	0.429769	0.345674	0.235933	0.171826	0.115045	0.0698541	0.045719	0.0408128	0.0398067	0.0374415	0.0272386	0.0220497
0.00344529	0.151356	-0.82	0.129686	0.7125	0.646211	0.430053	0.349082	0.229887	0.174173	0.113101	0.0699144	0.0463792	0.0401329	0.0394971	0.0372898	0.0268	0.022198
0.00352554	0.154882	-0.81	0.118816	0.702643	0.645731	0.434431	0.343412	0.229172	0.172731	0.11493	0.0712318	0.0464449	0.0409378	0.0395876	0.0379825	0.0267889	0.0221565
0.00360766	0.158489	-0.8	0.111482	0.680007	0.656033	0.441764	0.345115	0.230314	0.1716	0.113068	0.0698994	0.0457345	0.0402322	0.0401553	0.0378047	0.02668	0.0217544
0.00369169	0.162181	-0.79	0.097051	0.661921	0.645258	0.435892	0.344691	0.22943	0.171941	0.115373	0.0695714	0.0449267	0.0401924	0.0399262	0.0376542	0.0267483	0.0220298
0.00377768	0.165959	-0.78	0.0839503	0.648081	0.640989	0.43218	0.343417	0.222561	0.170204	0.114395	0.0675968	0.0446152	0.0397176	0.0399657	0.0373529	0.0271691	0.0216761
0.00386567	0.169824	-0.77	0.0763452	0.634331	0.64486	0.430226	0.348881	0.223305	0.171465	0.113744	0.0689598	0.0466802	0.0397899	0.0392118	0.037048	0.0272389	0.0219663
0.00395572	0.17378	-0.76	0.0677161	0.61647	0.636697	0.437383	0.346921	0.225509	0.169101	0.113507	0.0691137	0.0459279	0.040314	0.0385829	0.0367958	0.0266263	0.022005
0.00404786	0.177828	-0.75	0.0616428	0.59177	0.635187	0.433239	0.341515	0.225221	0.170348	0.114686	0.0692166	0.0461645	0.0388149	0.0400459	0.0377793	0.0265301	0.0216631
0.00414214	0.18197	-0.74	0.0524503	0.577709	0.6391	0.421958	0.338789	0.224822	0.170246	0.113218	0.0693924	0.0454911	0.0384649	0.038318	0.0368177	0.0266853	0.0218642
0.00423863	0.186209	-0.73	0.0488847	0.582218	0.638919	0.43247	0.335824	0.226129	0.167386	0.113901	0.067878	0.0454787	0.0385077	0.0386397	0.0364807	0.0267814	0.0224627
0.00433736	0.190546	-0.72	0.0410226	0.563417	0.630226	0.433792	0.340829	0.230098	0.169998	0.114513	0.0671604	0.045874	0.0384587	0.0392866	0.03733	0.0268871	0.0219859
0.00443839	0.194984	-0.71	0.0388412	0.552091	0.62955	0.427858	0.342325	0.227333	0.168454	0.113288	0.0673624	0.0455673	0.0383363	0.0390176	0.0370189	0.0276185	0.0219192
0.00454177	0.199526	-0.7	0.0321348	0.545066	0.610836	0.422837	0.342486	0.234883	0.172485	0.114222	0.0683339	0.0448467	0.0398279	0.0392625	0.0358874	0.0275466	0.0216901
0.00464756	0.204174	-0.69	0.0246403	0.523321	0.591431	0.423458	0.341315	0.227381	0.172501	0.114518	0.069949	0.0443346	0.0397074	0.0385083	0.0372462	0.0270362	0.0218981
0.00475582	0.20893	-0.68	0.0215967	0.50581	0.602265	0.42189	0.344633	0.225595	0.168691	0.11354	0.0695504	0.0449114	0.039387	0.0387358	0.0364428	0.026904	0.0218092
0.0048666	0.213796	-0.67	0.0154444	0.489606	0.601941	0.420719	0.339168	0.229776	0.172824	0.112678	0.0686831	0.0444603	0.0399559	0.0393304	0.036298	0.0265075	0.0215044
0.00497995	0.218776	-0.66	0.0149798	0.450935	0.597188	0.419706	0.340965	0.231922	0.173276	0.112526	0.0687764	0.0438739	0.0410429	0.0393803	0.0372944	0.0266862	0.0214328
0.00509595	0.223872	-0.65	0.0126525	0.43385	0.592373	0.423219	0.345145	0.232204	0.170147	0.110951	0.0695509	0.0448593	0.0403115	0.0392403	0.0369741	0.0262825	0.0214654
0.00521465	0.229087	-0.64	0.0106308	0.434632	0.583875	0.419257	0.344344	0.231235	0.170536	0.109296	0.0685778	0.0445919	0.0398701	0.0391744	0.0365056	0.0262724	0.020842
0.00533612	0.234423	-0.63	0.00873946	0.408663	0.586648	0.4242	0.343326	0.228201	0.171179	0.110759	0.0687521	0.0453864	0.0406181	0.0390307	0.0355729	0.0266193	0.0210174
0.00546041	0.239883	-0.62	0.00684283	0.384834	0.59486	0.426574	0.344387	0.225651	0.169183	0.111656	0.0659347	0.0446473	0.0415529	0.0391504	0.0365267	0.0263916	0.0209917
0.0055876	0.245471	-0.61	0.00578595	0.377021	0.579099	0.421076	0.343956	0.228416	0.170919	0.113382	0.0676559	0.0449778	0.0412745	0.0393606	0.0366557	0.0264637	0.0207675
0.00571775	0.251189	-0.6	0.00425053	0.368814	0.571351	0.421147	0.343973	0.22653	0.168898	0.111665	0.0691914	0.0437837	0.0409045	0.0386002	0.0375714	0.0264008	0.0211627
0.00585094	0.25704	-0.59	0.00301827	0.351595	0.564601	0.411363	0.349642	0.22475	0.168966	0.110258	0.069483	0.0436884	0.0397975	0.0386141	0.0373961	0.0266776	0.0208896
0.00598722	0.263027	-0.58	0.00160973	0.327555	0.571066	0.417729	0.343434	0.223602	0.168556	0.110135	0.0695306	0.0444285	0.0397171	0.0380898	0.0366055	0.0260379	0.021094
0.00612668	0.269153	-0.57	0.00105102	0.324367	0.56585	0.413791	0.343957	0.223368	0.166705	0.113501	0.069355	0.0451898	0.0395184	0.0387027	0.0358406	0.0263506	0.0212391
0.00626939	0.275423	-0.56	0.00104146	0.300272	0.565588	0.422658	0.341014	0.225868	0.170271	0.115158	0.0693353	0.045946	0.0390278	0.0379851	0.0354297	0.0261349	0.0213045
0.00641542	0.281838	-0.55	0.0011854	0.287671	0.538078	0.424037	0.344967	0.232461	0.168238	0.116778	0.068678	0.0451977	0.0399335	0.0382593	0.0363898	0.0254398	0.0208729
0.00656486	0.288403	-0.54	0.000738942	0.271142	0.530886	0.425348	0.347223	0.228535	0.171038	0.112891	0.0687597	0.0446615	0.0405921	0.0387672	0.0364603	0.0254113	0.0206172
0.00671777	0.295121	-0.53	9.33653e-05	0.254588	0.549197	0.418742	0.348542	0.229619	0.170049	0.112182	0.0706156	0.0440466	0.0401621	0.0394866	0.0360027	0.0255853	0.0208168
0.00687425	0.301995	-0.52	0	0.255076	0.542199	0.417664	0.34851	0.22618	0.16877	0.114415	0.0699194	0.0431531	0.0396737	0.0393063	0.0361654	0.0255255	0.0208972
0.00703437	0.30903	-0.51	0	0.239028	0.533657	0.418179	0.341394	0.230762	0.16533	0.113508	0.0692164	0.0425841	0.0404797	0.0380772	0.0353104	0.0252786	0.0209497
0.00719822	0.316228	-0.5	0	0.215993	0.52602	0.412852	0.336102	0.228134	0.172988	0.112572	0.0695005	0.042908	0.0401373	0.0379974	0.0354416	0.0256056	0.0208292
0.00736589	0.323594	-0.49	0	0.212148	0.521127	0.422262	0.336153	0.230232	0.171975	0.114793	0.0688003	0.0440467	0.0391748	0.037693	0.0351821	0.0261266	0.0205514
0.00753746	0.331131	-0.48	0	0.196323	0.536671	0.415334	0.339959	0.227274	0.171364	0.115891	0.0694216	0.0441528	0.0395881	0.0373189	0.0353252	0.0255795	0.0207157
0.00771303	0.338844	-0.47	0	0.182766	0.518851	0.41028	0.33615	0.230894	0.171152	0.114317	0.0690178	0.0438644	0.040578	0.0376444	0.0360788	0.0255193	0.0202691
0.00789269	0.346737	-0.46	0	0.164051	0.50715	0.400111	0.342817	0.232687	0.169864	0.113585	0.0692425	0.0436218	0.0397741	0.0387473	0.035784	0.0263672	0.0206171
0.00807654	0.354813	-0.45	0	0.159137	0.49969	0.409004	0.332477	0.228838	0.173315	0.111021	0.0671161	0.0439813	0.0411435	0.0382776	0.0354343	0.0261353	0.0204344
0.00826467	0.363078	-0.44	0	0.148785	0.496218	0.400803	0.338684	0.228014	0.176201	0.111094	0.0679214	0.0438736	0.0400083	0.0388704	0.0353309	0.02577	0.0208902
0.00845717	0.371535	-0.43	0	0.128739	0.49163	0.403965	0.33935	0.232205	0.173827	0.109904	0.0708971	0.0435398	0.0396272	0.0378781	0.0351832	0.0259565	0.0210311
0.00865417	0.380189	-0.42	0	0.110081	0.481361	0.407539	0.337372	0.225911	0.174612	0.110571	0.0702571	0.0440026	0.0404007	0.0378131	0.0353948	0.0256662	0.0206465
0.00885575	0.389045	-0.41	0	0.0997101	0.478518	0.401329	0.344681	0.226784	0.174898	0.11028	0.0683588	0.042865	0.0407796	0.0374168	0.036409	0.0252296	0.0210628
0.00906203	0.398107	-0.4	0	0.097731	0.465738	0.399278	0.343941	0.229782	0.171632	0.111657	0.0703932	0.0450211	0.0408662	0.0372751	0.0355835	0.0256905	0.0207265
0.00927311	0.40738	-0.39	0	0.0891912	0.452625	0.398296	0.34753	0.227368	0.177452	0.111792	0.0700371	0.0430248	0.0402768	0.0365268	0.0353883	0.0251995	0.0208429
0.00948911	0.416869	-0.38	0	0.0829488	0.447488	0.401211	0.34002	0.227612	0.17476	0.109908	0.0701212	0.0434155	0.0393912	0.0373497	0.0350154	0.0257349	0.0209074
0.00971014	0.42658	-0.37	0.000382464	0.0660077	0.444697	0.406489	0.341688	0.229918	0.173422	0.115927	0.0701429	0.0436636	0.0394097	0.0371154	0.0362797	0.025785	0.0210061
0.00993631	0.436516	-0.36	0.000102815	0.053599	0.428829	0.40978	0.346466	0.224639	0.171128	0.115601	0.0684486	0.0445107	0.0405571	0.0381899	0.0355726	0.0255609	0.020578
0.0101678	0.446684	-0.35	0	0.0533907	0.416249	0.404478	0.339013	0.225541	0.173057	0.113044	0.069965	0.0434858	0.0401111	0.0374824	0.0348021	0.0260942	0.0207849
0.0104046	0.457088	-0.34	0.000137707	0.0454014	0.407663	0.403017	0.335889	0.229883	0.167822	0.111777	0.0713697	0.0440629	0.0398243	0.0376062	0.0350213	0.0261737	0.0200066
0.010647	0.467735	-0.33	0.000347534	0.0441529	0.401343	0.395628	0.335963	0.230496	0.174127	0.113928	0.0716658	0.044024	0.0403478	0.0389177	0.035165	0.0260375	0.0200363
0.010895	0.47863	-0.32	0	0.0429367	0.38657	0.388482	0.336012	0.23821	0.169129	0.113061	0.0677803	0.0438801	0.0411562	0.0382978	0.0356289	0.0255746	0.0205207
0.0111487	0.489779	-0.31	0	0.0260794	0.38859	0.381627	0.334138	0.231911	0.165529	0.113705	0.0678844	0.0440582	0.0401856	0.0386547	0.0360297	0.025172	0.0209012
0.0114084	0.501187	-0.3	0	0.025226	0.380459	0.38261	0.320893	0.223637	0.170228	0.112155	0.0688345	0.0442127	0.0396255	0.0384997	0.0355585	0.0256809	0.0204947
0.0116742	0.512861	-0.29	0	0.0229792	0.366223	0.381865	0.32626	0.22743	0.17113	0.110013	0.0699074	0.0454081	0.0403034	0.0372788	0.0348941	0.0258039	0.0205348
0.0119461	0.524807	-0.28	0	0.0198709	0.356973	0.388914	0.317624	0.233474	0.16347	0.112189	0.0706501	0.0452705	0.0409587	0.037901	0.0339586	0.0250321	0.0200951
0.0122243	0.537032	-0.27	0	0.0164822	0.359235	0.383734	0.316833	0.218052	0.166816	0.113496	0.0700135	0.0451388	0.0403075	0.0379721	0.0348906	0.0246733	0.0201665
0.0125091	0.549541	-0.26	0	0.0131992	0.36427	0.379552	0.31753	0.226314	0.169982	0.112605	0.0708619	0.0436501	0.0405461	0.0379594	0.0362954	0.0239102	0.0200986
0.0128005	0.562341	-0.25	0	0.0101642	0.350402	0.374179	0.319638	0.229744	0.16802	0.110972	0.0683465	0.0436334	0.0397574	0.0365559	0.0357164	0.0249114	0.0204047
0.0130986	0.57544	-0.24	0	0.0086786	0.342376	0.367742	0.33324	0.217015	0.170787	0.110763	0.0688234	0.0433727	0.0388858	0.0369574	0.0359964	0.0255343	0.0208612
0.0134037	0.588844	-0.23	0	0.00521706	0.327916	0.35953	0.31628	0.224545	0.16981	0.11367	0.0676718	0.0438731	0.0385907	0.0369454	0.0360841	0.0249635	0.0201215
0.0137159	0.60256	-0.22	0	0.0039936	0.309534	0.359166	0.319023	0.228985	0.175064	0.111336	0.0689275	0.0421208	0.0391509	0.0383713	0.0360288	0.0249406	0.0204815
0.0140354	0.616595	-0.21	0.000204139	0.00246911	0.317226	0.360375	0.308977	0.227905	0.173152	0.113656	0.0698563	0.0439619	0.0389751	0.0393236	0.0367223	0.0252904	0.0212912
0.0143623	0.630957	-0.2	0.000281139	0.0031206	0.300117	0.356593	0.314907	0.226263	0.170385	0.115495	0.0674907	0.043183	0.0389127	0.0393166	0.0361125	0.0247686	0.0214404
0.0146969	0.645654	-0.19	0	0.00459739	0.284548	0.349225	0.309355	0.229198	0.176579	0.118321	0.0677564	0.0429433	0.0376133	0.0389652	0.0367453	0.0248196	0.0206068
0.0150392	0.660693	-0.18	0	0.00173523	0.30087	0.356693	0.310035	0.229248	0.175164	0.114978	0.0681031	0.0432436	0.0376309	0.0380388	0.0371467	0.0244688	0.0201701
0.0153895	0.676083	-0.17	0	0.00126863	0.283031	0.359626	0.309827	0.226589	0.175332	0.111326	0.0671014	0.043792	0.0370972	0.0381292	0.0358986	0.0246243	0.020443
0.015748	0.691831	-0.16	0	0.00130284	0.246058	0.351561	0.317994	0.22389	0.172813	0.114787	0.0657582	0.0423534	0.0389324	0.039191	0.0370738	0.0246189	0.020229
0.0161148	0.707946	-0.15	0	0.000807833	0.247111	0.346329	0.312744	0.233828	0.176551	0.115775	0.0677331	0.0434993	0.0392096	0.0398713	0.035938	0.0252504	0.0203927
0.0164902	0.724436	-0.14	0	0.000439637	0.239368	0.341629	0.320199	0.230843	0.166689	0.116491	0.0669679	0.0421607	0.0393522	0.0377744	0.0351695	0.0255411	0.0199573
0.0168743	0.74131	-0.13	0	0.000835405	0.229217	0.344984	0.308495	0.231504	0.171797	0.112769	0.0669448	0.0441977	0.0371232	0.0378143	0.0367488	0.0249924	0.0207789
0.0172673	0.758578	-0.12	0	0.000320396	0.227397	0.335771	0.308048	0.230305	0.173119	0.114261	0.0673996	0.0442568	0.0393938	0.0370178	0.0358802	0.024538	0.0209693
0.0176695	0.776247	-0.11	0	0.000559161	0.204207	0.335098	0.302063	0.228273	0.172459	0.114228	0.0688589	0.043398	0.0382792	0.0371287	0.0362685	0.0240708	0.0212765
0.0180811	0.794328	-0.1	3.4203e-05	0.00114929	0.190238	0.332531	0.293896	0.232723	0.169652	0.112508	0.0665143	0.0441763	0.0372005	0.0366376	0.0369736	0.0242756	0.0208421
0.0185023	0.812831	-0.09	0.000451075	0.00164282	0.179557	0.330418	0.308093	0.229253	0.170182	0.11223	0.0675513	0.0453079	0.0376866	0.0360762	0.0379688	0.0252239	0.0209007
0.0189333	0.831764	-0.08	0	0.000426305	0.164077	0.320063	0.29436	0.226919	0.178256	0.109986	0.0679245	0.0445889	0.039238	0.0380436	0.0383259	0.0251009	0.0195833
0.0193743	0.851138	-0.07	0	0.000849885	0.160585	0.314474	0.295296	0.229073	0.175023	0.110035	0.066304	0.0436167	0.0386099	0.0384448	0.0382485	0.025537	0.0198552
0.0198256	0.870964	-0.06	0.000485278	0.000692836	0.163269	0.320377	0.294276	0.235522	0.17119	0.112027	0.0687176	0.0435587	0.0367398	0.0390161	0.0374658	0.0240955	0.0196569
0.0202873	0.891251	-0.05	0	0.000373131	0.146086	0.307016	0.295497	0.235118	0.172716	0.113769	0.069023	0.0425307	0.0368227	0.0382939	0.0368671	0.0253861	0.0193563
0.0207599	0.912011	-0.04	0.000485278	0	0.143364	0.308848	0.290922	0.226809	0.177305	0.115639	0.0674744	0.0422325	0.0394323	0.0378273	0.0372845	0.0242666	0.0194581
0.0212435	0.933254	-0.03	0	0	0.135389	0.317872	0.295088	0.224028	0.180432	0.115328	0.0674428	0.0424375	0.0400645	0.0380848	0.0376973	0.0235075	0.0196468
0.0217383	0.954993	-0.02	0	0.000355442	0.126731	0.29213	0.285514	0.228737	0.182163	0.115153	0.0714112	0.0439815	0.0383848	0.0376514	0.0364183	0.0240903	0.0191136
0.0222446	0.977237	-0.01	0.000255038	1.76604e-05	0.121139	0.288245	0.294546	0.223964	0.174565	0.115854	0.0722868	0.0427628	0.039627	0.0360852	0.0376841	0.0245725	0.0198911
0.0227628	1	0	0.000230427	1.91818e-05	0.114478	0.286334	0.281225	0.226436	0.172448	0.114866	0.0720572	0.0436617	0.0388254	0.0369621	0.0354439	0.0243465	0.0196646
0.023293	1.02329	0.01	0.000485055	0.000353949	0.0966812	0.279787	0.279927	0.217725	0.17383	0.120075	0.0714045	0.0443868	0.0400089	0.0369802	0.0362775	0.0238907	0.0195015
0.0238356	1.04713	0.02	0.000293741	0.000514519	0.0842335	0.27309	0.274036	0.221579	0.170128	0.117107	0.0671069	0.0447586	0.039231	0.0388854	0.0368084	0.0247405	0.0194387
0.0243908	1.07152	0.03	0.000191537	0.000231744	0.0783853	0.279758	0.279228	0.22572	0.167927	0.118997	0.0671149	0.0438973	0.0392734	0.0387277	0.035203	0.0243169	0.020344
0.0249589	1.09648	0.04	0.000283753	0.000692902	0.0723421	0.264444	0.264179	0.229649	0.172482	0.119234	0.0657513	0.0449584	0.0395775	0.0376937	0.0373029	0.0234405	0.019946
0.0255403	1.12202	0.05	0.000201525	5.33603e-05	0.0704755	0.257812	0.267893	0.225633	0.173655	0.120925	0.0660305	0.0457516	0.0403804	0.0363402	0.0361956	0.0245752	0.0198522
0.0261352	1.14815	0.06	0	0.000483761	0.0614779	0.251066	0.258589	0.229901	0.169911	0.116703	0.0683487	0.0457914	0.0389216	0.0381993	0.0369349	0.0247304	0.0195083
0.0267439	1.1749	0.07	0	0.000463432	0.0471936	0.265343	0.261356	0.222943	0.170672	0.121636	0.0698817	0.0454222	0.0405806	0.0373413	0.0378755	0.0244459	0.0194062
0.0273669	1.20226	0.08	0.00036622	0.000545304	0.0537102	0.267731	0.256241	0.215789	0.175565	0.116071	0.0713694	0.0455231	0.0394879	0.0396478	0.0366386	0.0231585	0.0194388
0.0280043	1.23027	0.09	0.000604299	0.00052621	0.0488462	0.246472	0.258118	0.21321	0.172237	0.114042	0.071187	0.0444871	0.0391631	0.040041	0.0375723	0.0234711	0.0197435
0.0286566	1.25893	0.1	0.00023857	0.000593155	0.0455994	0.234207	0.251374	0.21146	0.176039	0.115253	0.070505	0.0446925	0.0382382	0.0396212	0.0361447	0.0231712	0.0204105
0.0293241	1.28825	0.11	0.000246708	0	0.0424001	0.22093	0.243067	0.218557	0.176103	0.121388	0.0679137	0.0452238	0.0383372	0.0390934	0.0367895	0.0225115	0.0202283
0.0300072	1.31826	0.12	0.0014558	0.000746262	0.0371394	0.23487	0.245476	0.209963	0.175225	0.118833	0.0709789	0.0445647	0.0390949	0.0373317	0.0358215	0.0232735	0.019451
0.0307061	1.34896	0.13	0	0	0.0283478	0.223419	0.249788	0.214801	0.178557	0.116347	0.0693403	0.0460268	0.0388712	0.0377759	0.0365054	0.0222183	0.0210862
0.0314214	1.38038	0.14	0	0.000128089	0.0281484	0.222114	0.239567	0.205395	0.178818	0.121336	0.0705817	0.0445226	0.0395146	0.0385539	0.0367498	0.0221146	0.0210628
0.0321533	1.41254	0.15	0	0.000949991	0.0239474	0.212482	0.244897	0.202923	0.169487	0.124569	0.0670075	0.0452727	0.0400278	0.0400317	0.037092	0.0227653	0.0200635
0.0329022	1.44544	0.16	0	0.000414388	0.0184524	0.19906	0.25161	0.205428	0.167991	0.119332	0.0692488	0.0435991	0.0392239	0.0401445	0.0381032	0.0228597	0.0202038
0.0336686	1.47911	0.17	0	0.000373131	0.0144324	0.20469	0.243378	0.205608	0.16589	0.120349	0.0706385	0.0433728	0.0393199	0.0399743	0.0363468	0.0227399	0.0197936
0.0344529	1.51356	0.18	0	0.000746234	0.0127191	0.199682	0.223571	0.206482	0.165786	0.116538	0.073291	0.0433072	0.0387565	0.0393696	0.0366536	0.0212627	0.0188069
0.0352554	1.54882	0.19	0	0.000530902	0.0136731	0.191517	0.221183	0.211967	0.166214	0.118677	0.071226	0.0430468	0.0395769	0.0395252	0.0361051	0.0222762	0.0190043
0.0360766	1.58489	0.2	0.000485241	0.000588435	0.00810355	0.187249	0.221544	0.209881	0.167592	0.113971	0.0697155	0.0454878	0.0395164	0.0389444	0.0353912	0.0220072	0.0198611
0.0369169	1.62181	0.21	0	0.000746262	0.006631	0.190047	0.21482	0.205444	0.167568	0.115989	0.0680147	0.0467345	0.0377284	0.0393911	0.0367469	0.0229771	0.0192085
0.0377768	1.65959	0.22	0.000970519	2.21566e-05	0.00571636	0.170192	0.212754	0.207739	0.16489	0.111867	0.0683618	0.0433541	0.0383672	0.0393901	0.0358175	0.0234312	0.0197247
0.0386567	1.69824	0.23	0	0.000662284	0.00584712	0.165327	0.213936	0.202935	0.16575	0.114098	0.07131	0.0456242	0.0378766	0.0402999	0.0363212	0.0217651	0.0196409
0.0395572	1.7378	0.24	0	6.18216e-05	0.00848344	0.155809	0.215331	0.200778	0.172384	0.114274	0.0706754	0.0457839	0.0392973	0.0393732	0.0344177	0.0220601	0.018563
0.0404786	1.77828	0.25	0	0.000746205	0.00375351	0.159389	0.196498	0.199183	0.168902	0.113256	0.0705269	0.0457632	0.0394716	0.0387321	0.0368157	0.021492	0.0186971
0.0414214	1.8197	0.26	0.0014558	0.000373131	0.00437611	0.151411	0.198462	0.184363	0.161138	0.113806	0.0720323	0.0453451	0.0394706	0.0389289	0.0347673	0.0225696	0.0192507
0.0423863	1.86209	0.27	0	0.000373131	0.00314928	0.1479	0.189881	0.198011	0.156821	0.113497	0.0707867	0.0459945	0.0413994	0.0401667	0.0362692	0.0227265	0.01901
0.0433736	1.90546	0.28	0	0.000373131	0.00153312	0.135493	0.195135	0.204147	0.161791	0.1183	0.0701358	0.0449103	0.0400658	0.0385497	0.0367546	0.0221365	0.0197414
0.0443839	1.94984	0.29	0	0	0.0024009	0.139112	0.186335	0.205092	0.168153	0.115036	0.0720341	0.0439942	0.0386349	0.0384474	0.0347057	0.0220106	0.0192715
0.0454177	1.99526	0.3	0	0.000313706	0.00106318	0.126545	0.173118	0.199069	0.155039	0.117658	0.0715338	0.044337	0.0366106	0.0406765	0.0369454	0.0210078	0.0186901
0.0464756	2.04174	0.31	0.00137481	0.000432528	0.00141723	0.123321	0.16861	0.199426	0.158428	0.11879	0.070921	0.0460616	0.0383532	0.0392165	0.034924	0.0215599	0.0187564
0.0475582	2.0893	0.32	0.000566268	0.000746234	0.000739125	0.114425	0.177051	0.191771	0.157675	0.12031	0.0695718	0.0440234	0.0392468	0.0372466	0.0357017	0.0203749	0.0186867
0.048666	2.13796	0.33	0	0.000515926	0.000981348	0.103096	0.17197	0.189497	0.159725	0.116352	0.0674751	0.0452564	0.0396664	0.0388033	0.0345473	0.0197508	0.0191258
0.0497995	2.18776	0.34	0	0.00172935	0.00184327	0.0978488	0.155719	0.185731	0.164939	0.112692	0.0690089	0.0441408	0.040547	0.0393891	0.0354411	0.0199424	0.0189312
0.0509595	2.23872	0.35	0	0.00148598	0.0011646	0.08701	0.139767	0.183456	0.160746	0.116691	0.0688251	0.0439499	0.0387344	0.0378657	0.0362587	0.0195222	0.018732
0.0521465	2.29087	0.36	0	0	0.00127432	0.079807	0.147501	0.189258	0.16061	0.114064	0.0678379	0.0455858	0.040607	0.0390946	0.0368651	0.0207043	0.0188905
0.0533612	2.34423	0.37	0	0.000746234	0.00056322	0.0810832	0.142467	0.186989	0.156668	0.110277	0.0701796	0.0452114	0.0406756	0.0372946	0.0361561	0.0205752	0.0190965
0.0546041	2.39883	0.38	0.000961111	6.39537e-05	0.000250028	0.0647904	0.141092	0.176814	0.16021	0.111442	0.0708287	0.0433443	0.0411459	0.0401789	0.036249	0.0186903	0.0184705
0.055876	2.45471	0.39	0.000979965	0.00105544	0.00104521	0.0613021	0.13539	0.177017	0.15094	0.108133	0.0708974	0.0428899	0.0408974	0.039201	0.0356287	0.0189047	0.019403
0.0571775	2.51189	0.4	0	0.000373103	0	0.0606132	0.128176	0.169156	0.158334	0.108759	0.0713321	0.0439831	0.0407325	0.0378745	0.034962	0.0189451	0.018704
0.0585094	2.5704	0.41	0.000970519	0.00111136	0.000746078	0.0618996	0.12157	0.175853	0.149805	0.113703	0.071694	0.0461189	0.0405642	0.0389984	0.036372	0.019702	0.0188374
0.0598722	2.63027	0.42	0	0.000754266	0.000304363	0.0563212	0.118979	0.170362	0.143976	0.115124	0.0705064	0.046747	0.0402356	0.0402854	0.0370156	0.019994	0.0170963
0.0612668	2.69153	0.43	0.000485278	0.00111934	0.000262615	0.0543414	0.121235	0.177138	0.147635	0.113586	0.072155	0.0443633	0.0389606	0.0408172	0.0363649	0.0207613	0.0173242
0.0626939	2.75423	0.44	0.000485241	0.000746234	0.000117711	0.047883	0.112091	0.16759	0.151556	0.105827	0.0716771	0.0457186	0.0391132	0.0398241	0.036488	0.019566	0.0176047
0.0641542	2.81838	0.45	0.000970519	0.000373131	0.000356244	0.0378615	0.116137	0.163889	0.146794	0.114908	0.0698837	0.0445606	0.0388582	0.0389918	0.0375785	0.0173909	0.0174237
0.0656486	2.88403	0.46	0	0	0.000168967	0.0412454	0.102816	0.166411	0.143812	0.110149	0.0694992	0.0447761	0.0388478	0.0385697	0.0370424	0.0186583	0.0168332
0.0671777	2.95121	0.47	0.000970557	0	0	0.036929	0.104952	0.157928	0.139167	0.108241	0.0701752	0.045403	0.0398682	0.0390957	0.034004	0.0177671	0.0167446
0.0687425	3.01995	0.48	0.000485278	0	0.000525231	0.0285302	0.102752	0.159365	0.146472	0.109078	0.067529	0.0449338	0.0400558	0.0410392	0.0355467	0.0187534	0.0173371
0.0703437	3.0903	0.49	0	0.000929077	0.00105044	0.0381423	0.104306	0.15797	0.140896	0.107099	0.0704601	0.0426644	0.0387517	0.038518	0.0366102	0.0184005	0.0169704
0.0719822	3.16228	0.5	0.000485278	0.000563419	0.000787846	0.0296831	0.0925859	0.15093	0.142865	0.103489	0.0698398	0.044857	0.0388959	0.0417187	0.0375353	0.0167111	0.0156273
0.0736589	3.23594	0.51	0	0.000705693	0.000792231	0.0267633	0.0770089	0.156561	0.145702	0.107462	0.0697941	0.0430386	0.0404688	0.0406009	0.0357373	0.0166122	0.0160545
0.0753746	3.31131	0.52	0.00238453	0.00100541	0.000258231	0.0214864	0.0803223	0.145456	0.135473	0.100551	0.0676113	0.0407291	0.0372432	0.0406002	0.0353888	0.0159891	0.0173263
0.0771303	3.38844	0.53	0	0.000411831	0.000262615	0.0180865	0.0684357	0.144717	0.135317	0.0980863	0.066518	0.0423244	0.0383642	0.0380501	0.0345733	0.0163349	0.0163964
0.0789269	3.46737	0.54	0.000485241	0.00292592	0.000650342	0.0128092	0.0725993	0.144094	0.133054	0.100457	0.069414	0.0416557	0.0387937	0.0373067	0.0365961	0.0166576	0.0159926
0.0807654	3.54813	0.55	0.0014558	0.00151287	0.00040008	0.0100893	0.0636434	0.141489	0.129905	0.102174	0.0677868	0.0442765	0.03572	0.0389618	0.0352454	0.0150295	0.0158475
0.0826467	3.63078	0.56	0.000485278	0.000373103	0.000525211	0.00697944	0.0581084	0.132153	0.13311	0.107008	0.0649792	0.0424448	0.0377847	0.0380031	0.035516	0.0140697	0.0161616
0.0845717	3.71535	0.57	0	0.00111937	0.00116245	0.0062794	0.0618239	0.13086	0.133123	0.0986783	0.0650994	0.0446939	0.0378879	0.0363351	0.034838	0.0138005	0.0157472
0.0865417	3.80189	0.58	0.000485241	0	0.000671421	0.00740653	0.0549205	0.132982	0.129631	0.101214	0.0671834	0.0447651	0.0395357	0.0372911	0.035146	0.0145918	0.0167531
0.0885575	3.89045	0.59	0.000970519	0.000746234	0.000267013	0.00496988	0.0486601	0.127532	0.121518	0.0999652	0.0691478	0.0421084	0.0396968	0.0376594	0.035383	0.0130963	0.0153928
0.0906203	3.98107	0.6	0.000970519	0.000746205	0.000787826	0.00412678	0.0464459	0.122754	0.119505	0.0957604	0.0686019	0.0436144	0.0383286	0.0375552	0.0381625	0.0142457	0.0152082
0.0927311	4.0738	0.61	0	0.000373131	0.000518135	0.00360439	0.0376859	0.114688	0.121143	0.0947082	0.0651096	0.0438753	0.0390826	0.0376793	0.0347719	0.0143402	0.0152456
0.0948911	4.16869	0.62	0.00142878	0.000746234	7.07594e-06	0.0017802	0.0343152	0.113868	0.12075	0.0917105	0.0654844	0.0440741	0.0378177	0.039317	0.0354383	0.0126218	0.0157322
0.0971014	4.2658	0.63	0.000997613	0.000373103	0	0.00303433	0.0352362	0.106709	0.11494	0.0990297	0.0649423	0.0430001	0.0375265	0.0384606	0.0345817	0.0131088	0.0165053
0.0993631	4.36516	0.64	0	0.000373131	0.000727163	0.00138953	0.0313914	0.110449	0.110747	0.0994524	0.0647472	0.04546	0.0379073	0.0388338	0.0335748	0.0121529	0.014806
0.101678	4.46684	0.65	0	0.0014925	0.000848509	0.00346943	0.029511	0.110037	0.109318	0.0976265	0.0680239	0.0450069	0.0376038	0.0370027	0.0356927	0.0114244	0.0145213
0.104046	4.57088	0.66	0.000485278	0.000373131	5.9234e-05	0.00129099	0.0248798	0.113792	0.121305	0.100082	0.0651108	0.0439523	0.0364083	0.0375509	0.0346038	0.0105223	0.0141526
0.10647	4.67735	0.67	0.000970557	0.000373131	0.000991168	0.000734909	0.0184275	0.107299	0.117666	0.103246	0.0673557	0.043852	0.0385873	0.0341105	0.0339046	0.00994766	0.0143248
0.10895	4.7863	0.68	0.000970557	0.000746262	0.000787846	0.000828816	0.0165324	0.103754	0.114364	0.0977257	0.0670122	0.0406681	0.0370414	0.0370735	0.0339891	0.0110799	0.0135616
0.111487	4.89779	0.69	0.000970557	0.0018656	0.000912465	0.000726187	0.0159205	0.0942087	0.112512	0.0947008	0.0675227	0.0430746	0.0383666	0.037527	0.0341999	0.00952544	0.013556
0.114084	5.01187	0.7	0	0	0.00145099	0.000557722	0.0121885	0.0983124	0.106516	0.0917461	0.0660162	0.0444947	0.0362066	0.0360572	0.0352688	0.0101788	0.0127689
0.116742	5.12861	0.71	0.000485241	0.000373131	0	0.000733689	0.0142405	0.0937903	0.111147	0.0922126	0.065443	0.0424164	0.0388333	0.0353521	0.0343067	0.0102011	0.0129588
0.119461	5.24807	0.72	0	0.000373131	0.00100147	4.19007e-05	0.0050303	0.0942243	0.110461	0.0878937	0.0594369	0.0395545	0.0404317	0.0361192	0.0349362	0.00934655	0.0128712
0.122243	5.37032	0.73	0.000485278	0.000746234	0.000650083	0.000324951	0.00753599	0.0738409	0.0936755	0.0931591	0.0600299	0.0405792	0.0399449	0.0365864	0.0341364	0.00833128	0.0130263
0.125091	5.49541	0.74	0	0.000373131	0.000974546	0.000550277	0.00707087	0.0770036	0.0960042	0.0931232	0.0648973	0.0417651	0.0381177	0.0372053	0.0344928	0.00780105	0.0126313
0.128005	5.62341	0.75	0.000943234	0.000716086	0.000262595	0.000909552	0.00669019	0.0701972	0.0988508	0.0856502	0.0653337	0.0389758	0.0406408	0.0385232	0.0343578	0.00677854	0.0134687
0.130986	5.7544	0.76	2.72857e-05	0.00113609	0.000480376	0.000190988	0.00688378	0.0763513	0.103834	0.0865061	0.0634853	0.0418496	0.0373723	0.0358062	0.0313814	0.00680297	0.0132852
0.134037	5.88844	0.77	0.000970519	0.000759683	0.00030747	0.000550277	0.00999862	0.0696127	0.103129	0.0875638	0.0654501	0.041026	0.0409422	0.034917	0.0340608	0.00625728	0.012182
0.137159	6.0256	0.78	0.000485241	0.000746234	0.000262615	0.000840654	0.00477095	0.0719703	0.100824	0.0791031	0.0683075	0.0401294	0.0368757	0.0341188	0.033152	0.00595657	0.0121216
0.140354	6.16595	0.79	0.000970557	0.000373103	0.000525231	0.000733675	0.000550669	0.0599015	0.0997731	0.0848469	0.0641021	0.0398617	0.0385693	0.0353261	0.0330691	0.00467545	0.0111949
0.143623	6.30957	0.8	0	0.000746205	0.00157569	0.000366837	0.00120198	0.0612738	0.0951667	0.0813525	0.0579868	0.0400069	0.0380026	0.0356632	0.034658	0.0049991	0.010317
0.146969	6.45654	0.81	0.000466419	0.000746262	0	0.000183426	0.000263832	0.0525567	0.0963592	0.0778312	0.0600209	0.0418978	0.0374921	0.0349953	0.0362851	0.00356805	0.0105902
0.150392	6.60693	0.82	0.000504101	0	0	0.000366837	0.000543254	0.0539161	0.0936102	0.0775084	0.0579682	0.042023	0.0364544	0.0343681	0.0351581	0.00371516	0.0101157
0.153895	6.76083	0.83	0	0.000746262	0.000262615	0.000366837	0.00115212	0.0524346	0.0762225	0.067347	0.057975	0.0416611	0.0366114	0.0334142	0.0341553	0.00336103	0.0105245
0.15748	6.91831	0.84	0	0	0.000525231	0.000366851	0.00219904	0.0483307	0.0833955	0.073139	0.0617587	0.0408616	0.0351157	0.0348017	0.0346853	0.00318033	0.00943547
0.161148	7.07946	0.85	0.000970557	0.000746234	0.000262615	0.000375296	0.00121768	0.0407385	0.0865487	0.0764364	0.0606064	0.0406963	0.0337487	0.0343782	0.0348001	0.00256133	0.00928044
0.164902	7.24436	0.86	0.000485241	0.00186557	0	0.000541777	0.000789016	0.0414359	0.0835769	0.0828364	0.0593906	0.0367122	0.0369022	0.0354592	0.0329403	0.00244732	0.00837549
0.168743	7.4131	0.87	0	0.000746234	0.000525211	0.000366851	0.000282297	0.0427061	0.0758366	0.074474	0.0550637	0.0401162	0.0346466	0.0346391	0.033788	0.00157505	0.00785949
0.172673	7.58578	0.88	0.000485278	0.000746234	0.000262615	0	0.000612183	0.0352765	0.0672819	0.0715042	0.0523985	0.0390141	0.0373827	0.0355929	0.0332237	0.00144515	0.00812284
0.176695	7.76247	0.89	0	0.000373131	0	0.000183426	0.000612194	0.0328646	0.0685676	0.0699923	0.0495412	0.0388743	0.038731	0.0338871	0.0339828	0.000909636	0.00710782
0.180811	7.94328	0.9	0.00145572	0	0.000262615	0.000366837	0.000459154	0.0371674	0.0686775	0.080272	0.054831	0.038979	0.0365202	0.0354366	0.0323702	0.00102365	0.00767912
0.185023	8.12831	0.91	0	0.00111939	0.000262595	0.00045712	0.000612183	0.0317251	0.0671754	0.0691565	0.0542392	0.0382799	0.0354106	0.0345481	0.0315389	0.000788748	0.00654895
0.189333	8.31764	0.92	0	0	0.000525231	0.000550277	0.000306103	0.0270079	0.0651916	0.0682225	0.0552977	0.0373444	0.0365186	0.0344389	0.029328	0.000604865	0.00700674
0.193743	8.51138	0.93	0.000970557	0	0.000262615	0.000135678	0.000459143	0.024441	0.0569917	0.0620302	0.0551849	0.0396437	0.0351741	0.0332254	0.030775	0.000632977	0.00727777
0.198256	8.70964	0.94	0	0.000373131	0.000787806	0.000231174	0.000306103	0.0223243	0.0575259	0.0592712	0.0506046	0.035168	0.0336825	0.0327268	0.0298279	0.000261248	0.00698373
0.202873	8.91251	0.95	0	0.000746262	0.000783851	0.000366837	0.000916141	0.0268499	0.0500736	0.0565622	0.049809	0.0324947	0.0319126	0.0336427	0.030345	0.000310073	0.00635306
0.207599	9.12011	0.96	0.000970519	0.000373103	0.000985493	0.000733703	0	0.0199883	0.0481583	0.0560481	0.0508641	0.0324295	0.031928	0.0313368	0.0294553	0.000355034	0.00650898
0.212435	9.33254	0.97	0.000485241	0.000746262	0.000594135	0.000550277	0.000306091	0.0198235	0.0454043	0.0579274	0.0462799	0.0366126	0.0332976	0.0323225	0.0293318	0.000120071	0.0058133
0.217383	9.54993	0.98	0.000970482	0.000373131	0.000262595	0	0.000612183	0.0131438	0.052089	0.0527903	0.0456511	0.0338777	0.0304942	0.033929	0.0292915	9.35589e-05	0.00468726
0.222446	9.77237	0.99	0	0	0	0.000508832	0.000306091	0.01152	0.0422211	0.0562122	0.0459654	0.0313803	0.0320659	0.0317993	0.0314367	0.000128918	0.00393552
0.227628	10	1	0	0.00149252	0.000787846	0.000224843	0	0.00766293	0.0404191	0.0551196	0.0434782	0.0304262	0.0342257	0.0308794	0.0317504	7.6459e-05	0.0043833
0.23293	10.2329	1.01	0.000485278	0	0.00155797	0	0.000459131	0.00511877	0.0360374	0.0516093	0.0387558	0.0314385	0.0325075	0.029437	0.0292177	1.11009e-05	0.00352257
0.238356	10.4713	1.02	0.000970519	0	0.000787846	0.000550277	0.000765234	0.00569487	0.0355502	0.0475197	0.0417191	0.0312267	0.0318623	0.0285275	0.0296373	7.48129e-05	0.00365355
0.243908	10.7152	1.03	0	0.000746205	0	0.000366837	0.000459143	0.00482618	0.0389303	0.0468331	0.0450035	0.0321338	0.031142	0.0264735	0.0273774	2.99245e-05	0.00324136
0.249589	10.9648	1.04	0	0.000746234	0.000262595	0.0009171	0.000459131	0.00405446	0.0348762	0.0474769	0.0387153	0.0303222	0.03024	0.0267084	0.0275482	4.48885e-05	0.00280578
0.255403	11.2202	1.05	0.000485278	0	0.00131302	0.000366851	0.000153051	0.00333331	0.0287911	0.0418329	0.0385081	0.0282139	0.029193	0.0294525	0.0299372	2.99245e-05	0.00236315
0.261352	11.4815	1.06	0.000485241	0	0.000525231	0.000733703	0.00015304	0.0041835	0.0300118	0.0398569	0.0339837	0.0280632	0.0288004	0.0266233	0.0286739	8.88583e-05	0.00202619
0.267439	11.749	1.07	0	0	0	0.000550249	0.000288331	0.00828848	0.0227565	0.0388162	0.034482	0.0287993	0.0296508	0.0276941	0.0252274	4.58036e-05	0.00180492
0.273669	12.0226	1.08	0	0	0.00105044	0.000183426	0.000170811	0.00308626	0.0242527	0.0425856	0.0350185	0.0269097	0.0277335	0.025709	0.0242185	4.5102e-05	0.00151996
0.280043	12.3027	1.09	0.000485278	0.000373103	0.000525191	0.000366851	0.000306103	0.00180594	0.0240206	0.0384376	0.034835	0.0330828	0.0260882	0.0254666	0.0240528	5.96366e-05	0.00123087
0.286566	12.5893	1.1	0	0.000373103	0.000262615	0.000733675	0.000612183	0.00139704	0.0218963	0.0341585	0.0353642	0.0327741	0.0245098	0.0251736	0.023959	0	0.00160523
0.293241	12.8825	1.11	0	0.000594622	0.000262615	0	0.00015304	0.000480264	0.0198801	0.0356476	0.040241	0.0303503	0.0252278	0.0235262	0.0238824	1.54262e-05	0.00135308
0.300072	13.1826	1.12	0	0.000524686	0.000262595	0.000183412	0.000612183	0.000392687	0.0193718	0.041854	0.0373064	0.0271888	0.0227426	0.023663	0.0241523	5.93879e-05	0.000953186
0.307061	13.4896	1.13	0	0.000373131	0.000525231	0.00111066	0.000459131	0.000556564	0.0182817	0.0315644	0.0344685	0.0253546	0.0241305	0.0247873	0.0240904	5.98501e-05	0.0011767
0.314214	13.8038	1.14	0.000970519	0.000746262	0.000787826	0.000550249	0.000455349	0.000256585	0.0130409	0.0317275	0.0320486	0.0273144	0.0213356	0.0246911	0.0209822	5.9849e-05	0.000811068
0.321533	14.1254	1.15	0	0	0.000525231	0.000550277	0.000156845	0.00062174	0.0133118	0.0274613	0.0278469	0.0271241	0.0227627	0.0231536	0.022234	2.99256e-05	0.000992063
0.329022	14.4544	1.16	0	0	0.000787806	0	0.000459154	0.000764906	0.0115741	0.0274537	0.0306062	0.0248351	0.0223059	0.0222492	0.0233789	6.78221e-06	0.000680766
0.336686	14.7911	1.17	0.000970519	0.000373131	0.000293813	0.000366851	0.00015304	0	0.0098034	0.0264987	0.02659	0.0241435	0.0224955	0.0214374	0.0243056	3.81039e-05	0.00061286
0.344529	15.1356	1.18	0.000485241	0.000373131	0.000262615	0	0.000153051	0.000109755	0.00763032	0.0237097	0.0253188	0.0236476	0.0203226	0.0215445	0.0214235	1.49628e-05	0.000289995
0.352554	15.4882	1.19	0	0.000373131	0.000262615	0.000366851	0	0.000329289	0.00880985	0.0209194	0.0264079	0.0239322	0.0205577	0.0216108	0.0202154	1.49628e-05	0.000546414
0.360766	15.8489	1.2	0.000485278	0.000746262	0.000262615	0	0	0	0.00635768	0.0213992	0.0271549	0.0273321	0.0180944	0.0213287	0.020523	0	0.000294222
0.369169	16.2181	1.21	0.000970519	0	0	0	0.000358801	0	0.00650221	0.0233774	0.0253741	0.0264495	0.0205458	0.0193526	0.0179776	1.49628e-05	0.000299954
0.377768	16.5959	1.22	0	0.000657282	0	0	0.000100342	0.000109755	0.00435799	0.0207808	0.0205032	0.0210047	0.0193132	0.020012	0.0169706	5.98513e-05	0.000306587
0.386567	16.9824	1.23	0	0.000462084	0.000262615	0	0	0.000130671	0.00485056	0.0164472	0.0232221	0.0197158	0.0185759	0.0182255	0.0164698	2.99256e-05	0.000357009
0.395572	17.378	1.24	0.000970557	0	0.00105042	0.000183426	0.000459131	0.000308364	0.00233689	0.0162656	0.0226318	0.0198649	0.0185624	0.019361	0.0191424	0	0.000402985
0.404786	17.7828	1.25	0	0	0.000525231	0.000183426	0	0.00032928	0.00394131	0.0203374	0.0210939	0.0196489	0.0176303	0.0173932	0.0191148	4.48862e-05	0.000326831
0.414214	18.197	1.26	0	0	0.000525231	0	0.00015304	0.00018577	0.00134302	0.0161685	0.0210207	0.0218675	0.0175226	0.01874	0.0165238	2.99256e-05	0.000438832
0.423863	18.6209	1.27	0	0	0.000525211	0.000183412	0.00015304	0	0.00149533	0.0167516	0.0215035	0.0228081	0.0178081	0.0160001	0.0166968	2.99245e-05	0.000541938
0.433736	19.0546	1.28	0.00049849	0	0.000525231	0	0.000153051	0.000109763	0.0028742	0.0141005	0.0177445	0.0223096	0.0158635	0.0170119	0.0157554	0	0.00049658
0.443839	19.4984	1.29	0	0	0	0.000733689	0.000306103	0.000329289	0.00397213	0.0147377	0.020889	0.0195995	0.0164159	0.0184313	0.0148566	2.99256e-05	0.000464775
0.454177	19.9526	1.3	0	0	0	0.000183426	0.000153051	0.000109763	0.00114616	0.0117456	0.0209328	0.0181594	0.0156398	0.0166554	0.0181	1.49628e-05	0.0005372
0.464756	20.4174	1.31	0	0.000373131	0.000564729	0.000366837	0.000306103	0	0.000594535	0.0136689	0.0184518	0.0172777	0.015694	0.0151214	0.0151289	6.8646e-10	0.000459773
0.475582	20.893	1.32	0	0.000373131	0.000223077	0.000366851	0.000153051	0.000109755	0.000257526	0.0142102	0.0142596	0.0168778	0.0154645	0.0138902	0.0136111	1.49621e-05	0.000511984
0.48666	21.3796	1.33	0	0	0.000262615	0.000183412	0	0.000219526	0.00016469	0.0104645	0.0151934	0.0175645	0.0158658	0.0150206	0.0124134	1.49628e-05	0.000638763
0.497995	21.8776	1.34	0.000485278	0	0	0	0.000459143	0	8.59215e-05	0.0141647	0.0124523	0.0156959	0.0140018	0.014259	0.0121184	1.49628e-05	0.000704051
0.509595	22.3872	1.35	0.000485278	0	0	0.000183412	0.000306091	0	8.59281e-05	0.00969157	0.0162244	0.0124159	0.0127693	0.0141072	0.0110354	1.49628e-05	0.000585402
0.521465	22.9087	1.36	0	0	0	0.000183412	0.000306103	0	0.000559737	0.00654469	0.0168164	0.0103703	0.0127854	0.0116951	0.01169	0	0.000746497
0.533612	23.4423	1.37	0	0	0	0.000183426	0	0.000109763	0.00026407	0.00569374	0.0122586	0.0114712	0.0142049	0.0143296	0.0109348	1.49628e-05	0.000657294
0.546041	23.9883	1.38	0	0	0	0.000183412	0.00030608	0	0	0.0113193	0.0114321	0.0109019	0.0146693	0.012926	0.00991856	1.49617e-05	0.000530916
0.55876	24.5471	1.39	0	0	0.000262615	1.63384e-05	0.000306103	0.000109763	0	0.00910125	0.0111897	0.0131275	0.0135449	0.0125291	0.0106083	1.49628e-05	0.000710728
0.571775	25.1189	1.4	0	0	0.000262615	0.000533897	0	0.000109763	0	0.00564092	0.0104094	0.0122771	0.0117429	0.0130267	0.0105405	1.49628e-05	0.000734982
0.585094	25.704	1.41	0	0.000373131	0	0	0	0	8.59281e-05	0.00787719	0.0113008	0.00947455	0.0117407	0.0129106	0.00874106	1.49628e-05	0.000760777
0.598722	26.3027	1.42	0	0	0	0	0.000153051	0	0	0.00531477	0.0123642	0.00923689	0.0104926	0.0100251	0.00963515	0	0.00093394
0.612668	26.9153	1.43	0	0.000373103	0.000262595	0	0	0.000109755	0	0.00527601	0.00858524	0.00741944	0.0109544	0.0105215	0.00992939	1.49628e-05	0.00106074
0.626939	27.5423	1.44	0	0	0.000262615	0	0.000306091	0	0.000635808	0.00340747	0.00782993	0.00832505	0.00894474	0.0108344	0.0106993	0	0.00107302
0.641542	28.1838	1.45	0	0	0	0.000183426	0	0.000109763	0	0.00411233	0.00860127	0.00883916	0.00913177	0.00822949	0.0096207	0	0.00124396
0.656486	28.8403	1.46	0.000485278	0	0	0.000183426	0	0	0	0.00385733	0.00909825	0.00733587	0.00985392	0.0104156	0.00968134	0	0.00120668
0.671777	29.5121	1.47	0	0	0	0	0	0.000109763	8.59281e-05	0.0038811	0.00765135	0.00772506	0.00868586	0.00983785	0.00903321	1.49628e-05	0.0007864
0.687425	30.1995	1.48	0	0	0	0	0	0	0	0.0028964	0.00702924	0.00831546	0.00817875	0.00973259	0.00839961	1.49617e-05	0
0.703437	30.903	1.49	0.000485241	0	0.000262615	0	0	0	0	0.00149941	0.00788485	0.00544695	0.00628046	0.0090407	0.0089943	0	0
0.719822	31.6228	1.5	0	0	0	0	0	0	8.59215e-05	0.00098824	0.00799482	0.00605715	0.00653771	0.00887219	0.00871966	1.49628e-05	0
0.736589	32.3594	1.51	0	0	0	0	0	0	0	0.001222	0.00495528	0.00701858	0.00767656	0.00603477	0.00867239	1.49617e-05	0
0.753746	33.1131	1.52	0	0	0	0	0	0	0	0.0026428	0.00545698	0.00506286	0.00626444	0.0057253	0.00956793	1.49628e-05	0
0.771303	33.8844	1.53	0	0	0	0	0	0	0	0.00174536	0.00316678	0.00482705	0.00592142	0.00573632	0.00785052	0	1.24202e-05
0.789269	34.6737	1.54	0	0	0.000262615	0	0	0	0	0.0027567	0.00336002	0.00434574	0.00610019	0.00602753	0.00521385	0	1.24202e-05
0.807654	35.4813	1.55	0	0	0	0	0	0	0	0.00315442	0.00513948	0.0054186	0.00529251	0.00467094	0.005278	0	0
0.826467	36.3078	1.56	0	0	0	0	0	0.000109763	0	0.00149561	0.00343954	0.00510363	0.00630556	0.00386002	0.00517299	0	0
0.845717	37.1535	1.57	0	0	0	0	0	0.000109755	0	0.00140407	0.00268262	0.00518765	0.00482678	0.00457865	0.00448591	0	1.24212e-05
0.865417	38.0189	1.58	0	0	0	0	0	0	0	0.00159871	0.00321039	0.00595194	0.00448396	0.00471749	0.00550526	0	0
0.885575	38.9045	1.59	0	0	0	0	0	0	0	0.000706383	0.00483609	0.00534819	0.00609527	0.00462913	0.00447465	0	0
0.906203	39.8107	1.6	0	0	0	0	0	0	0	0.000709848	0.00496862	0.00530392	0.00358328	0.00562484	0.00466469	0	1.24212e-05
0.927311	40.738	1.61	0	0	0	0	0	0	0	0.000705194	0.00257277	0.00386206	0.00311214	0.00486	0.00395835	0	0
0.948911	41.6869	1.62	0	0	0	0	0	0	0	0.00201362	0.00192986	0.00311457	0.00314851	0.00500556	0.00385062	0	0
0.971014	42.658	1.63	0.000485278	0	0	0	0	0	0	0.000335877	0.00353676	0.00350732	0.00211978	0.00417442	0.00424102	0	0
0.993631	43.6516	1.64	0	0	0	0	0	0	0	0.000329513	0.00126707	0.0027036	0.00208582	0.00424464	0.0039798	1.49628e-05	0
1.01678	44.6684	1.65	0	0	0	0	0	0	0	0.000303754	0.00123786	0.0026226	0.00272458	0.00394064	0.00331771	0	0
1.04046	45.7088	1.66	0	0	0	0	0	0	0	6.49356e-05	0.00160369	0.001927	0.00279202	0.00246078	0.00481347	0	0
1.0647	46.7735	1.67	0	0	0	0	0	0	0	0.000140125	0.00159531	0.00292328	0.00354372	0.00327289	0.00304494	0	0
1.0895	47.863	1.68	0	0	0	0	0	0	0	0.000266502	0.00137402	0.00275651	0.00229048	0.00262374	0.00299034	0	0
1.11487	48.9779	1.69	0	0	0	0	0	0	0	0	0.00203025	0.00275695	0.00346499	0.00333365	0.00171561	0	0
1.14084	50.1187	1.7	0	0	0	0	0	0	0	0	0.00112102	0.00207814	0.00263332	0.00206264	0.0030814	0	0
1.16742	51.2861	1.71	0	0	0	0	0	0	8.59281e-05	0	0.00116877	0.00158938	0.00452342	0.00234447	0.00174281	0	0
1.19461	52.4807	1.72	0	0	0	0	0	0	0	0	0.000833037	0.0014743	0.00202181	0.00233923	0.00157966	0	0
1.22243	53.7032	1.73	0	0	0	0	0	0	0	0	0.00105932	0.000797196	0.00152304	0.00212799	0.00209048	0	0
1.25091	54.9541	1.74	0	0	0	0.000183426	0	0	0	0	0.000326255	0.00145631	0.00228498	0.00239042	0.00127653	0	0
1.28005	56.2341	1.75	0	0	0	0	0	0	0	0	0.00137845	0.00117013	0.00172	0.00200857	0.00070205	0	0
1.30986	57.544	1.76	0	0	0	0	0	0	0	0	0.00121789	0.00135958	0.00129057	0.00137662	0.00181997	0	1.24202e-05
1.34037	58.8844	1.77	0	0	0	0	0	0	0	0	0.000964649	0.001333	0.000988936	0.00141546	0.00121028	0	0
1.37159	60.256	1.78	0	0	0	0	0	0	0	0	0.00143729	0.00122414	0.000582576	0.00100746	0.0012249	0	0
1.40354	61.6595	1.79	0	0	0	0	0	0	0	0	0.000564968	0.00097475	0.000741528	0.00149118	0.00117049	0	0
1.43623	63.0957	1.8	0	0	0	0	0	0	0	0	0.000306863	0.000305541	0.000661424	0.00170196	0.0013082	0	0
1.46969	64.5654	1.81	0	0	0	0	0	0	0	0	0	0.000661321	0.000628001	0.000842854	0.000422716	0	0
1.50392	66.0693	1.82	0	0	0	0	0	0	0	0	0	0.00088905	0.000540259	0.00180126	0.00126151	0	0
1.53895	67.6083	1.83	0	0	0	0	0	0	0	0	0.00025073	0.000488773	0.000538558	0.00134624	0.000508392	0	0
1.5748	69.1831	1.84	0	0	0	0	0	0	0	0	0.000187853	0.00111143	0.000443468	0.00140687	0.000816614	0	0
1.61148	70.7946	1.85	0	0	0	0	0	0	0	0	0.000520832	0.000607449	0.00107195	0.000675998	0.000985987	0	0
1.64902	72.4436	1.86	0	0	0	0	0	0	0	0	0.000513059	0.00114746	0.00112281	0.00107781	0.000623254	0	0
1.68743	74.131	1.87	0	0	0	0	0	0	0	0	0.000108601	0.000299383	0.000506439	0.000922031	0.001079	0	0
1.72673	75.8578	1.88	0	0	0	0	0	0	0	0	5.34689e-05	0.00037351	2.50058e-05	0.000997006	0.000356509	0	0
1.76695	77.6247	1.89	0	0	0	0	0	0	0	0	0.000153358	0.000327009	2.32815e-05	0.000251601	0.000622695	0	0
1.80811	79.4328	1.9	0	0	0	0	0	0	0	0	0.00012398	7.69508e-05	0.000294312	0.000120977	0.000681914	0	0
1.85023	81.2831	1.91	0	0	0	0	0	0	0	0	0	0.000251595	0.000219795	8.02943e-05	0.000553238	0	0
1.89333	83.1764	1.92	0	0	0	0	0	0	0	0	0	2.4345e-05	6.34866e-05	0.000470093	0.000912544	0	0
1.93743	85.1138	1.93	0	0	0	0	0	0	0	0	0	2.69825e-05	5.85473e-05	0.000794876	0.000544983	0	0
1.98256	87.0964	1.94	0	0	0	0	0	0	0	0	0.000200658	0.000345533	0.000840857	0	0.000298119	0	0
2.02873	89.1251	1.95	0	0	0	0	0	0	0	0	0.000593141	3.3901e-05	1.97644e-05	5.54481e-07	0.00053491	0	0
2.07599	91.2011	1.96	0	0	0	0	0	0	0	0	0	0.000115845	1.96701e-05	0.000218291	0.00039352	0	0
2.12435	93.3254	1.97	0	0	0	0	0	0	0	0	0	0.00027481	0	7.82455e-05	0.000184142	0	0
2.17383	95.4993	1.98	0	0	0	0	0	0	0	0	0	0.000286156	0	1.3811e-05	0.000304379	0	0
2.22446	97.7237	1.99	0	0	0	0	0	0	0	0	0	0.000588203	0	0.000219986	0.000147212	0	0
2.27628	100	2	0	0	0	0	0	0	0	0	0	0.000214735	0	0.000125636	6.07668e-05	0	0
2.3293	102.329	2.01	0	0	0	0	0	0	0	0	0	0.000251596	5.94622e-06	0.000290205	0	0	0
2.38356	104.713	2.02	0	0	0	0	0	0	0	0	0	0.000174694	4.2082e-05	6.77143e-05	0.000227712	0	0
2.43908	107.152	2.03	0	0	0	0	0	0	0	0	0	0.000109823	2.06054e-05	2.2548e-05	0.000189574	0	0
2.49589	109.648	2.04	0	0	0	0	0	0	0	0	0	0	0.000117488	0.00010097	0.000140765	0	0
2.55403	112.202	2.05	0	0	0	0	0	0	0	0	0	4.73972e-05	0.000531795	0	4.2476e-05	0	0
2.61352	114.815	2.06	0	0	0	0	0	0	0	0	0	8.59779e-05	3.25291e-05	2.04347e-05	7.57515e-05	0	0
2.67439	117.49	2.07	0	0	0	0	0	0	0	0	0	0.0001091	2.02473e-05	4.10681e-05	0.000257719	0	0
2.73669	120.226	2.08	0	0	0	0	0	0	0	0	0	0	0	0	2.65747e-05	0	0
2.80043	123.027	2.09	0	0	0	0	0	0	0	0	0	0	0	0	7.90555e-05	0	0
2.86566	125.893	2.1	0	0	0	0	0	0	0	0	0	4.46698e-05	0	0	4.38771e-05	0	0
2.93241	128.825	2.11	0	0	0	0	0	0	0	0	0	0.000147964	0.000223787	0	7.43576e-05	0	0
3.00072	131.826	2.12	0	0	0	0	0	0	0	0	0	0	0	0	0.00010886	0	0
3.07061	134.896	2.13	0	0	0	0	0	0	0	0	0	0	0	0	0.000137035	0	0
3.14214	138.038	2.14	0	0	0	0	0	0	0	0	0	0	0	0	0	0	0
3.21533	141.254	2.15	0	0	0	0	0	0	0	0	0	0	0	0	0	0	0
3.29022	144.544	2.16	0	0	0	0	0	0	0	0	0	0	0	0	0	0	0
3.36686	147.911	2.17	0	0	0	0	0	0	0	0	0	0	0	0	0	0	0
3.44529	151.356	2.18	0	0	0	0	0	0	0	0	0	0	0	0	0	0	0
3.52554	154.882	2.19	0	0	0	0	0	0	0	0	0	0	0	0	0	0	0
3.60766	158.489	2.2	0	0	0	0	0	0	0	0	0	0	0	0	9.60215e-06	0	0
3.69169	162.181	2.21	0	0	0	0	0	0	0	0	0	0	0	0	0	0	0
3.77768	165.959	2.22	0	0	0	0	0	0	0	0	0	0	0	0	0.000216158	0	0
3.86567	169.824	2.23	0	0	0	0	0	0	0	0	0	0	0	0	0	0	0
3.95572	173.78	2.24	0	0	0	0	0	0	0	0	0	0	0	0	0	0	0
4.04786	177.828	2.25	0	0	0	0	0	0	0	0	0	0	0	0	0	0	0
4.14214	181.97	2.26	0	0	0	0	0	0	0	0	0	0	0	0	0	0	0
4.23863	186.209	2.27	0	0	0	0	0	0	0	0	0	0	0	0	0	0	0
4.33736	190.546	2.28	0	0	0	0	0	0	0	0	0	0	0	0	0	0	0
4.43839	194.984	2.29	0	0	0	0	0	0	0	0	0	7.46509e-05	0	0	0	0	0
4.54177	199.526	2.3	0	0	0	0	0	0	0	0	0	0.000110796	0	0	0	0	0
4.64756	204.174	2.31	0	0	0	0	0	0	0	0	0	0.000367023	0	0	0	0	0
4.75582	208.93	2.32	0	0	0	0	0	0	0	0	0	0.000189386	0	0	0	0	0
4.8666	213.796	2.33	0	0	0	0	0	0	0	0	0	0.000238299	0	0	0	0	0
4.97995	218.776	2.34	0	0	0	0	0	0	0	0	0	0.000411198	0	0	0	0	0
5.09595	223.872	2.35	0	0	0	0	0	0	0	0	0	0	0	0	0	0	0
5.21465	229.087	2.36	0	0	0	0	0	0	0	0	0	0	0	0	0	0	0
5.33612	234.423	2.37	0	0	0	0	0	0	0	0	0	0	0	0	0	0	0
5.46041	239.883	2.38	0	0	0	0	0	0	0	0	0	0	0	0	0	0	0
5.5876	245.471	2.39	0	0	0	0	0	0	0	0	0	0	0	0	0	0	0
5.71775	251.189	2.4	0	0	0	0	0	0	0	0	0	0	0	0	0	0	0
5.85094	257.04	2.41	0	0	0	0	0	0	0	0	0	0	0	0	0	0	0
5.98722	263.027	2.42	0	0	0	0	0	0	0	0	0	0	0	0	0	0	0
6.12668	269.153	2.43	0	0	0	0	0	0	0	0	0	0	0	0	0	0	0
6.26939	275.423	2.44	0	0	0	0	0	0	0	0	0	0	0	0	0	0	0
6.41542	281.838	2.45	0	0	0	0	0	0	0	0	0	0	0	0	0	0	0
6.56486	288.403	2.46	0	0	0	0	0	0	0	0	0	0	0	0	0	0	0
6.71777	295.121	2.47	0	0	0	0	0	0	0	0	0	0	0	0	0	0	0
6.87425	301.995	2.48	0	0	0	0	0	0	0	0	0	0	0	0	0	0	0
7.03437	309.03	2.49	0	0	0	0	0	0	0	0	0	0	0	0	0	0	0
7.19822	316.228	2.5	0	0	0	0	0	0	0	0	0	0	0	0	0	0	0
7.36589	323.594	2.51	0	0	0	0	0	0	0	0	0	0	0	0	0	0	0
7.53746	331.131	2.52	0	0	0	0	0	0	0	0	0	0	0	0	0	0	0
7.71303	338.844	2.53	0	0	0	0	0	0	0	0	0	0	0	0	0	0	0
7.89269	346.737	2.54	0	0	0	0	0	0	0	0	0	0	0	0	0	0	0
8.07654	354.813	2.55	0	0	0	0	0	0	0	0	0	0	0	0	0	0	0
8.26467	363.078	2.56	0	0	0	0	0	0	0	0	0	0	0	0	0	0	0
8.45717	371.535	2.57	0	0	0	0	0	0	0	0	0	0	0	0	0	0	0
8.65417	380.189	2.58	0	0	0	0	0	0	0	0	0	0	0	0	0	0	0
8.85575	389.045	2.59	0	0	0	0	0	0	0	0	0	0	0	0	0	0	0
9.06203	398.107	2.6	0	0	0	0	0	0	0	0	0	0	0	0	0	0	0
9.27311	407.38	2.61	0	0	0	0	0	0	0	0	0	0	0	0	0	0	0
9.48911	416.869	2.62	0	0	0	0	0	0	0	0	0	0	0	0	0	0	0
9.71014	426.58	2.63	0	0	0	0	0	0	0	0	0	0	0	0	0	0	0
9.93631	436.516	2.64	0	0	0	0	0	0	0	0	0	0	0	0	0	0	0
10.1678	446.684	2.65	0	0	0	0	0	0	0	0	0	0	0	0	0	0	0
10.4046	457.088	2.66	0	0	0	0	0	0	0	0	0	0	0	0	0	0	0
10.647	467.735	2.67	0	0	0	0	0	0	0	0	0	0	0	0	0	0	0
10.895	478.63	2.68	0	0	0	0	0	0	0	0	0	0	0	0	0	0	0
11.1487	489.779	2.69	0	0	0	0	0	0	0	0	0	0	0	0	0	0	0
11.4084	501.187	2.7	0	0	0	0	0	0	0	0	0	0	0	0	0	0	0
11.6742	512.861	2.71	0	0	0	0	0	0	0	0	0	0	0	0	0	0	0
11.9461	524.807	2.72	0	0	0	0	0	0	0	0	0	0	0	0	0	0	0
12.2243	537.032	2.73	0	0	0	0	0	0	0	0	0	0	0	0	0	0	0
12.5091	549.541	2.74	0	0	0	0	0	0	0	0	0	0	0	0	0	0	0
12.8005	562.341	2.75	0	0	0	0	0	0	0	0	0	0	0	0	0	0	0
13.0986	575.44	2.76	0	0	0	0	0	0	0	0	0	0	0	0	0	0	0
13.4037	588.844	2.77	0	0	0	0	0	0	0	0	0	0	0	0	0	0	0
13.7159	602.56	2.78	0	0	0	0	0	0	0	0	0	0	0	0	0	0	0
14.0354	616.595	2.79	0	0	0	0	0	0	0	0	0	0	0	0	0	0	0
14.3623	630.957	2.8	0	0	0	0	0	0	0	0	0	0	0	0	0	0	0
14.6969	645.654	2.81	0	0	0	0	0	0	0	0	0	0	0	0	0	0	0
15.0392	660.693	2.82	0	0	0	0	0	0	0	0	0	0	0	0	0	0	0
15.3895	676.083	2.83	0	0	0	0	0	0	0	0	0	0	0	0	0	0	0
15.748	691.831	2.84	0	0	0	0	0	0	0	0	0	0	0	0	0	0	0
16.1148	707.946	2.85	0	0	0	0	0	0	0	0	0	0	0	0	0	0	0
16.4902	724.436	2.86	0	0	0	0	0	0	0	0	0	0	0	0	0	0	0
16.8743	741.31	2.87	0	0	0	0	0	0	0	0	0	0	0	0	0	0	0
17.2673	758.578	2.88	0	0	0	0	0	0	0	0	0	0	0	0	0	0	0
17.6695	776.247	2.89	0	0	0	0	0	0	0	0	0	0	0	0	0	0	0
18.0811	794.328	2.9	0	0	0	0	0	0	0	0	0	0	0	0	0	0	0
18.5023	812.831	2.91	0	0	0	0	0	0	0	0	0	0	0	0	0	0	0
18.9333	831.764	2.92	0	0	0	0	0	0	0	0	0	0	0	0	0	0	0
19.3743	851.138	2.93	0	0	0	0	0	0	0	0	0	0	0	0	0	0	0
19.8256	870.964	2.94	0	0	0	0	0	0	0	0	0	0	0	0	0	0	0
20.2873	891.251	2.95	0	0	0	0	0	0	0	0	0	0	0	0	0	0	0
20.7599	912.011	2.96	0	0	0	0	0	0	0	0	0	0	0	0	0	0	0
21.2435	933.254	2.97	0	0	0	0	0	0	0	0	0	0	0	0	0	0	0
21.7383	954.993	2.98	0	0	0	0	0	0	0	0	0	0	0	0	0	0	0
22.2446	977.237	2.99	0	0	0	0	0	0	0	0	0	0	0	0	0	0	0

## Sheet: Radial Energy - by unit thickne
r	24MeV	36MeV	60MeV	96MeV	120MeV	180MeV	240MeV	360MeV	600MeV	960MeV	1080MeV	1140MeV	1200MeV	1800MeV	2400MeV
0.0001	456707	466676	457107	398279	369679	310092	270744	214730	152828	106273	96941.8	93014.5	89355	66291.4	53934.9
0.000102329	321348	332355	283439	235333	207232	150949	109857	64315.4	17807	4156.71	3189.18	2923.83	2682.77	1747	1405.41
0.000104713	317852	326739	276901	238852	208199	149046	105910	60793.2	16541.5	4013.88	3131.41	2863.99	2601.42	1794.5	1381.57
0.000107152	285297	319013	296368	240602	203896	143654	104017	57731.5	15176.7	3853.74	3051.8	2799.02	2579.73	1765.13	1406.02
0.000109648	298754	323208	281929	237038	201627	142256	101292	55040.8	14096	3804.21	3008.16	2774.43	2537.36	1759.32	1400.46
0.000112202	309292	309298	279695	245832	200826	135486	99249.3	51757.7	12909.1	3597.65	2933.08	2714.54	2544.84	1783.43	1409.9
0.000114815	295611	305541	271629	228953	198723	130790	93864.6	49754	12202	3490.17	2886.24	2677.75	2535.39	1784.46	1405.86
0.00011749	285242	298119	279881	229682	195605	124910	90904.5	47515.8	11581.1	3404	2864.04	2661.13	2549.52	1792.72	1421.43
0.000120226	299445	308360	277582	225244	187754	121913	86910.7	45135.7	10603	3344.95	2890.95	2611.17	2470.53	1814.74	1439.18
0.000123027	288884	303798	266950	212660	184730	116823	85574.1	42439.7	9760.82	3273.56	2789.83	2623.84	2491.67	1791.82	1445.49
0.000125893	282676	306649	257288	210085	178198	116430	81643	40037.6	9132.28	3249.91	2820.82	2627.19	2472.25	1795.35	1432.14
0.000128825	269980	306374	251373	209445	174080	118602	77445.1	38265.8	8670.13	3225.95	2777.39	2623.62	2488.85	1806.55	1462.02
0.000131826	269518	322757	254082	207726	172573	116841	75478.8	36025	8216.08	3225.96	2757.52	2659.1	2433.83	1797.63	1447.75
0.000134896	276756	313041	246039	205237	168965	111621	73857.5	34361.1	7887.89	3080.89	2797.93	2642.03	2460.28	1790.08	1453.03
0.000138038	284515	320666	246274	194376	164554	107352	72157.6	32113.3	7350.17	3129.91	2762.04	2632.33	2489.43	1807.59	1455.54
0.000141254	278981	297616	248151	192133	161919	105361	69187.5	30457.1	6889.29	3126.07	2793.93	2645.05	2500.25	1820.81	1479.42
0.000144544	269450	295682	263662	188571	161395	102287	65086.3	29182.2	6524.43	3112.64	2782.56	2632.74	2539.21	1808.6	1476.56
0.000147911	267241	283331	263358	188163	160307	100566	61783	27023.4	6175.61	3180.85	2800.48	2627.97	2511.34	1823.31	1492.73
0.000151356	265685	292500	267284	184005	151750	95880.1	58542.8	25346.3	6034.59	3090.82	2736.32	2620.78	2538.14	1848.36	1453.4
0.000154882	260179	288464	242905	181788	146594	94871	55927.6	24043.5	5818.65	3106.07	2745.18	2630.83	2502.13	1850.41	1489.83
0.000158489	251262	281801	233250	180568	144143	90961.8	53385.8	22413.7	5748.73	3052.88	2798.35	2622.8	2526.6	1851.49	1473.41
0.000162181	256608	278002	228321	176086	145685	85510.1	51399.8	20869.3	5551.85	3108.57	2778.6	2678.46	2584.08	1855.13	1493.19
0.000165959	270834	277462	228901	173656	138603	83265.6	48844.8	19434	5418.65	3107.25	2813.92	2696.13	2539.86	1880.65	1487.01
0.000169824	266775	274625	232496	166522	133109	78468.5	45875.2	18313.7	5319.49	3087.48	2789.76	2640.38	2564.09	1875.7	1526.28
0.00017378	257635	255835	222136	172740	131760	76604	43948.2	17256.5	5196.31	3094.37	2840.48	2643.65	2552.58	1891.5	1537.39
0.000177828	259523	262256	227043	173413	131370	74235.7	42088.5	16026.8	5085.69	3141.35	2797.56	2667.37	2551.64	1889.61	1516.29
0.00018197	266664	264843	223359	162247	128113	72396.2	39608.4	15044	5067.51	3138.54	2828.68	2680.49	2555.56	1904.79	1547.61
0.000186209	244835	254275	222363	161152	121104	68230.3	37842.9	14208.7	5087.38	3143.64	2838.46	2710.36	2570.77	1887.35	1551.58
0.000190546	249162	272362	216545	153500	116677	65138.3	36224	13140.6	4882.82	3169.96	2838.29	2671.37	2645.38	1930.69	1564.75
0.000194984	254340	257762	213148	152533	114572	62957.5	34720.3	12701.6	4947.5	3141.69	2861.55	2725.06	2610.02	1909.37	1547.46
0.000199526	257906	247033	210182	149187	110733	59387.2	33282.9	12013.3	4958.45	3130.68	2835.15	2733.45	2616.89	1909.86	1561.49
0.000204174	248632	235176	203710	139922	108700	56972.9	32094.9	11366.5	4923.64	3160.4	2886.98	2767.6	2624.97	1946.23	1563.73
0.00020893	249837	244924	201924	138547	103519	55716.3	30385.2	10916	4897.47	3183.55	2895.43	2775.41	2643.12	1920.03	1591.49
0.000213796	232789	234926	201496	134457	100790	53575.7	28915	10573.2	4892.09	3191.66	2890.79	2773.85	2649.72	1931.79	1572.99
0.000218776	235677	234962	196103	130432	98667.3	52025.9	27284.1	10227.1	4861.31	3210.2	2923.77	2795.04	2648.02	1960.43	1585.83
0.000223872	242940	238817	190286	122710	95573.4	48553.6	25991.2	9952.69	4894.15	3201.89	2945.84	2818.44	2656.11	1975.11	1596.64
0.000229087	237743	245016	186305	121162	90679	46398.1	24650.3	9575.71	4887.07	3202.47	2917.43	2800.63	2696.08	1967.9	1615.82
0.000234423	230984	239604	188192	116007	87587.3	43866.1	23136.3	9348.73	4864.96	3203.88	2928.61	2793.23	2667.24	1966.29	1601.03
0.000239883	229880	236383	187329	110228	85630.1	41747.4	22419.7	9070.56	4906.12	3287.59	2928.88	2818.64	2704.9	1972.02	1618.52
0.000245471	232487	226183	193568	109819	81048.4	39467.7	21134.8	8974.33	4866.45	3242.9	2970.06	2824.12	2678.41	1977.2	1631.87
0.000251189	228486	233698	189610	106568	78255.5	37955.8	20072.6	8689.12	4905.69	3284.87	2980.53	2859.06	2721.29	2021.82	1620.02
0.00025704	230283	256265	181210	100554	74584.1	36214.3	19125.8	8530.16	4938.34	3268.78	2990.33	2843.96	2705.51	2014.37	1620.26
0.000263027	233924	244747	175507	97766.4	73507.3	34803	18397.4	8433.61	4918.8	3341.54	3016.73	2848.11	2755.27	2006.5	1630.07
0.000269153	235338	226475	172525	97465	72386.4	33094.1	17450.1	8346.18	4935.51	3305.5	3052.2	2869.11	2760.54	2031.67	1638.66
0.000275423	233116	216149	165369	97335.1	68290.7	31065.8	16608.3	8281.97	4957.61	3304.91	3002.38	2873.8	2748.57	2027.16	1652.02
0.000281838	252676	210849	157428	91445.6	64324.1	29701.6	16132.8	8165.55	4993.35	3344.91	3033.6	2884.2	2765.03	2033.82	1667
0.000288403	245017	204662	161860	87306.6	61872.5	28448.5	15345.9	8141.91	4989.71	3337.46	3022.38	2899.56	2798.34	2050.16	1656.71
0.000295121	241934	204113	157431	85188.7	60058.7	27466.1	14849.9	8130.39	5036.73	3370.06	3039.38	2920.26	2816.08	2076.55	1676.96
0.000301995	239424	201002	154281	84595.8	57683	26129.2	14260.5	8149.85	5039.15	3365.46	3059.28	2924.77	2798.13	2045.32	1682.31
0.00030903	231602	200195	148484	79521.1	56324.7	25096.5	13942.6	8207.9	5043.54	3396.47	3053.47	2944.52	2808.97	2058.09	1672
0.000316228	223099	202035	148497	76395.5	53970.8	24032.7	13744.6	8105.24	5014.96	3404.12	3080.91	2955.45	2828.23	2090.98	1700.63
0.000323594	217870	199497	147403	74187	53055.4	23067.2	13331.4	8123.75	5087.59	3396.58	3077.83	2940.38	2858.35	2093.09	1701.44
0.000331131	217963	192935	143767	72693.1	51142.8	22391.3	13090	8108.39	5068.18	3462.1	3084.16	2948.46	2848.91	2095.77	1700.05
0.000338844	214984	194382	140416	70348.7	48369.7	22100.3	12931.4	8074.32	5124.69	3429.47	3084.69	2953.7	2857.72	2118.71	1723.6
0.000346737	213477	198890	135213	69112.7	46156.1	21325	12663.4	8111.83	5099.8	3429.39	3123.44	2977.79	2869.36	2118.13	1698.48
0.000354813	210773	200781	132599	68343.8	44519.5	20450.5	12535.7	8094.56	5218.16	3435.02	3145.46	3007.3	2859.82	2121	1717.84
0.000363078	213004	192669	129967	65752.5	43331.4	19900.5	12382	8089.78	5184.89	3473.06	3148.8	3009.48	2859.11	2137.52	1708.64
0.000371535	216788	194680	127554	64350.5	41670.5	19030	12381.3	8122.93	5134.57	3491.69	3159.68	3002.76	2890.65	2130.4	1717.81
0.000380189	215409	194880	124418	61567.8	40695.6	18659.7	12275.1	8127.75	5182.2	3480.88	3162.65	3064.85	2895.91	2143.66	1732.64
0.000389045	210347	196324	120928	59377.8	39204.8	18067.7	12289	8202.08	5207.88	3508.13	3187.43	3055.32	2914.76	2145.73	1753.97
0.000398107	209336	185162	117318	57453.8	38303.2	17948.9	12024.3	8102.03	5228.49	3521.34	3192.7	3068.36	2908.93	2181	1750.93
0.00040738	208571	180927	114216	56093.5	36916.8	17632.8	12034.6	8182.54	5241.06	3504.36	3230.43	3064.48	2952.55	2187.72	1757.29
0.000416869	211689	177965	112496	53775.9	35141.9	17427.5	11973.5	8135.23	5231.63	3539.39	3210.27	3079.37	2929.97	2176.7	1767.07
0.00042658	210456	174248	111142	52426	34668.1	17025	11959	8163.13	5288.88	3543.43	3235.65	3055.56	2988.27	2190.09	1758.4
0.000436516	207646	174845	106167	50844.9	33771	17011.2	11913	8218.98	5280.22	3527.4	3240.47	3103.74	2971.08	2204.97	1783.3
0.000446684	213290	174317	104629	49515.3	32095.8	16938.2	11995.1	8315.32	5301.79	3568.09	3258.99	3104.67	2983.78	2205.65	1763.2
0.000457088	214019	170675	101829	47572.5	31382.7	16851.5	11999.1	8236.09	5320.12	3565.37	3253.78	3136.7	2987.77	2213.26	1784.53
0.000467735	216154	165625	98396	46822.9	30372.6	16454.5	12057.1	8289.99	5317.81	3574.17	3246.96	3110.64	2975.74	2202.04	1781.62
0.00047863	202329	166771	95923.4	45413.3	28952.4	16422.4	11748.1	8296.49	5294.77	3614.34	3283.73	3147.73	3029.67	2226.72	1786.91
0.000489779	197832	169462	92084.8	43125.8	28140.7	16459.5	11992.8	8330.59	5316.28	3614.81	3294.67	3123.62	3013.33	2218.15	1804.24
0.000501187	203087	167210	91707.4	41833.1	27672.5	16096.4	11908.9	8329.63	5379.95	3614.37	3301.82	3172.7	3003.91	2229.27	1793.2
0.000512861	209227	165053	88136.2	41332.2	27181.9	16033.9	12007	8300.46	5373.76	3630.52	3281.34	3153.8	3035.85	2224.25	1809.21
0.000524807	197170	164536	85542.6	40219.9	26588.8	15971.7	12057.4	8365.53	5354.18	3671.04	3298.1	3156.7	3045.01	2233.26	1809.07
0.000537032	198478	157910	83770.8	38794.9	26243.2	15995.4	12042.5	8434.41	5392.05	3636.29	3299.69	3150.57	3043.1	2246.06	1814.28
0.000549541	201954	159489	82089.8	37935	25695	15903.1	12078.9	8408.21	5385	3642.32	3322.7	3194.39	3041.46	2236.58	1820.47
0.000562341	213425	157906	79994.5	36849.2	25362.7	15964.4	12046.9	8380.77	5406.74	3647.06	3317.45	3193.29	3052.66	2250.91	1832.6
0.00057544	201344	153813	77731.7	36871.1	25049.9	15864.4	11996	8493.12	5407.43	3634.2	3309.46	3179.71	3034.33	2259.97	1819.89
0.000588844	196521	157074	75650.1	34927.5	24849.8	15798.2	12086.9	8524.07	5405.04	3685.11	3346.16	3189.22	3041.46	2261.13	1828.57
0.00060256	191676	152277	73980.5	34249.9	24525.1	15881.8	12018.1	8429.36	5428.31	3660.34	3331.9	3186.2	3036.28	2261.92	1828.21
0.000616595	190189	147378	71928.4	33504	24236	15871.3	12106.6	8394.84	5403.3	3676.81	3332.74	3214.8	3056.4	2265.97	1836.5
0.000630957	185111	140854	68684.3	32881.4	23897.3	15860.1	12120.8	8428.07	5437.41	3698.84	3335.35	3205.82	3079.31	2274.6	1850.49
0.000645654	187713	141642	66531.1	32360.5	23923.6	15733.3	12080.9	8440.49	5446.67	3686.3	3345.84	3212.13	3057.09	2267.89	1826.82
0.000660693	186018	141044	64908.1	31627.5	23792	15753.6	12153	8492.27	5498.52	3700.49	3346.07	3190.38	3066.9	2268.17	1837.53
0.000676083	181529	135743	64343.8	31087.4	23770.3	15862.9	12123.1	8465.36	5429.81	3724.89	3353	3212.14	3088.56	2264.15	1829.78
0.000691831	179962	133411	62482.7	30481.1	23732.2	15723.2	12177.4	8495.65	5450.35	3680.01	3377.28	3221.73	3078.02	2269.47	1842.76
0.000707946	180066	132220	60099.5	30373.7	23528.5	15815.4	12145.4	8500.83	5420.89	3697.98	3368.85	3214.03	3072.17	2277.83	1841.76
0.000724436	181400	128980	59188.9	30190.7	23465.1	15735.6	12070.4	8534.76	5467.46	3681.54	3335.59	3201.75	3071.34	2286.01	1845.08
0.00074131	180464	127564	58668.4	29913.7	23387.2	15743.2	12087	8496.6	5440.73	3681.93	3357.41	3207.48	3072.76	2281.33	1845.16
0.000758578	178457	122556	57532.9	29292.9	23337.3	15727.7	12107.5	8523.61	5484.19	3693.18	3358.61	3210.54	3085.08	2272.01	1835.9
0.000776247	172850	120627	56392.7	29094.7	23227.3	15687.5	12173.8	8472.85	5488.78	3688.01	3353.84	3227.23	3103.6	2269.2	1851.53
0.000794328	176210	120001	55269	29041.5	23277	15682.4	12074	8466.23	5469.01	3676.24	3352.22	3236.64	3069.25	2282.5	1832.05
0.000812831	173877	117122	53682.6	28873.5	23101.2	15614	12140.2	8438.79	5447.44	3672.98	3350.12	3213.77	3074.49	2268.1	1849.39
0.000831764	173083	115000	52262.3	28645	23052.9	15733.9	12082.1	8476.92	5455.65	3673.57	3341.45	3192.14	3057.56	2277.55	1828.63
0.000851138	171390	109628	51284.5	28637.5	22717.7	15604.9	11988.2	8461.05	5448.98	3671.6	3342.59	3196.54	3084.29	2266.8	1841.95
0.000870964	165062	107833	50329.6	28438.9	22814.3	15600.7	12109.2	8390.65	5450.88	3663.78	3316.94	3203.89	3060.18	2268.18	1822.6
0.000891251	164469	107065	49311.4	28266.7	22575.1	15590.2	12033.6	8433.74	5425.67	3681.52	3338.44	3215.34	3043.16	2272.6	1831.89
0.000912011	159096	103679	48846.8	28052.4	22630.3	15596.4	11977	8428.96	5426.38	3658.11	3327.02	3183.37	3056.41	2263.42	1817.37
0.000933254	158434	101596	47830	27765	22499.5	15555.3	12024.1	8384.22	5412.58	3648.55	3335.57	3193.28	3051.63	2238.21	1825.88
0.000954993	157917	99057.2	47133.3	27680.6	22408.1	15441.3	12034	8383.06	5424.71	3639.84	3303.53	3158.61	3056.45	2255.62	1821.8
0.000977237	152697	97437	46304.6	27749.7	22342.5	15450.5	11928.4	8384.69	5388.58	3621.61	3296.98	3159.57	3045.26	2237.06	1823.52
0.001	153541	95093.2	45491	27587.5	22367.8	15376.4	11903.4	8289.8	5354.05	3609.43	3292.13	3166.97	3027.93	2235.25	1817.42
0.00102329	149218	93673	44675.7	27499.4	22369.6	15316.8	11887.7	8308.04	5359.34	3611.81	3280.19	3158.69	3010.51	2226.94	1797.97
0.00104713	145536	92536.5	44324.5	27279.8	22083.9	15224	11792.1	8319.39	5328.76	3597.78	3276.37	3138.01	3015.52	2221.54	1799.82
0.00107152	144698	90759.7	43540.8	27230.5	22105.8	15208.4	11814.5	8287.07	5304.23	3600.47	3267.4	3123.33	2990.18	2209.97	1786.53
0.00109648	143147	88027.6	43256.6	26962.1	22011.1	15287.6	11725.7	8229.32	5293.44	3567.43	3241.22	3107.94	2980.85	2202.93	1777.4
0.00112202	140706	86150.1	42859.5	26722.6	21954.3	15062.7	11666.5	8178.33	5253.59	3558.47	3228.6	3102.38	2979.65	2188.67	1767.67
0.00114815	139184	84366.1	42496.2	26796.7	21781.6	15011.4	11661.2	8144.07	5246.67	3545.9	3213.93	3073.9	2952.02	2185.11	1765.29
0.0011749	137195	82934.5	41782.3	26590.3	21731.7	14969.2	11612.6	8096.07	5210.4	3536.56	3202.45	3063.61	2928.35	2161.83	1762.5
0.00120226	135943	81473	41303	26482.5	21716.9	14899.8	11458.9	8063.03	5201.75	3502.64	3181.16	3057.71	2928.93	2155.5	1755.23
0.00123027	134608	79605.7	40964.3	26360.3	21522.1	14836	11381.7	8065.06	5142.79	3482.7	3165.66	3037	2919.89	2141.14	1734.74
0.00125893	131955	78565.9	40555.6	26171.8	21303.9	14692.6	11409.8	7984.82	5134.7	3467.63	3138.43	3009.85	2895.92	2137.46	1729.53
0.00128825	131751	76829.9	40245.1	26017.7	21192.4	14713.3	11320	7894.7	5078.01	3442.43	3119.13	2985.98	2881.17	2121.45	1718.39
0.00131826	130480	74941.5	39947.3	25865.8	20993.2	14522.3	11302.3	7828.8	5076.74	3420.4	3105.12	2963.71	2854.28	2108.96	1706.59
0.00134896	127063	72981.4	39673.7	25641.6	20956.3	14446.2	11180	7804.84	5014.05	3395.57	3081.5	2947.2	2827.56	2092.87	1687.41
0.00138038	125787	71263.8	39417	25399.7	20736.9	14375.5	11083.4	7727.54	4996.09	3384.54	3063.44	2931.63	2811.18	2076.49	1668.77
0.00141254	123384	69916.6	39030	25253.4	20623.9	14267.9	10987.8	7690.2	4970.88	3328.28	3027.45	2900.66	2794.9	2060.07	1669.01
0.00144544	119702	68789.2	38743.8	25135.3	20436.3	14151.5	10893	7607.6	4909.95	3331.14	3000.21	2882.92	2768.03	2036.58	1653.22
0.00147911	118230	67425	38304.8	24911.6	20307.2	13961.7	10858.7	7556.36	4847.2	3290.26	2973.59	2843.26	2737.03	2013.18	1640.85
0.00151356	113152	66158	38040	24633.2	20113.1	13803.2	10714.1	7514.27	4821.97	3249.29	2953.93	2832.53	2718.12	2008.48	1620.2
0.00154882	111709	64905.6	37519.2	24392.2	19904.9	13747.5	10601.7	7417.87	4778.56	3220.91	2935.1	2801.16	2695.72	1983.29	1607.74
0.00158489	110114	63452.8	37201.2	24215.7	19676	13556.1	10524	7360.81	4728.15	3189.76	2891.59	2776.02	2652.23	1967.79	1588.21
0.00162181	107627	62643.6	36796.6	23824.5	19523	13405.1	10418.8	7255.12	4695.09	3155.89	2865.47	2734.76	2643.42	1941.5	1569.93
0.00165959	105453	61863.9	36172.7	23609.5	19287.8	13359.1	10270.5	7184.97	4627.69	3117.32	2834.46	2717.69	2606.31	1917.45	1557.55
0.00169824	104853	60803	35872.6	23381.6	19068.6	13109.1	10181	7125.54	4570.63	3086.2	2807.28	2688.27	2570.12	1898.41	1536.08
0.0017378	102784	59824.4	35569.1	23123.7	18877.7	13028.4	10084.9	7055.21	4522.84	3057.88	2775.73	2651.09	2532.77	1875.23	1523.23
0.00177828	101260	58934.8	35112.1	22902.7	18641.6	12923.3	9908.19	6929.24	4468.38	3015.32	2731.57	2613.44	2514.33	1858.23	1505.99
0.0018197	100157	57882.4	34620.5	22566.5	18363.7	12694.9	9810.5	6855.11	4426.23	2978.83	2707.27	2587.35	2478.72	1832.43	1488.9
0.00186209	98559.1	56602.1	34062.8	22228.5	18134.3	12547.4	9624.37	6792.65	4366.68	2938.87	2663.33	2551.16	2439.34	1806.77	1466.75
0.00190546	96147.1	55178.8	33622.4	21997.5	17903.2	12321.1	9575.29	6677.93	4290.98	2897.96	2635.61	2513.02	2418.72	1781.02	1443.38
0.00194984	94994.5	53886.3	33236.6	21673.8	17662.7	12164.8	9437.81	6612.81	4260.67	2866.06	2577.38	2476.46	2373.39	1755.66	1424.33
0.00199526	92602.5	52951	32852.2	21496.9	17412.5	12026.5	9313.37	6503.49	4172.66	2823.97	2561.27	2448.21	2344.96	1731.99	1405.02
0.00204174	89537.6	52105.4	32409.5	21023.3	17181.2	11847.1	9166.28	6421.52	4100.41	2766.61	2522.95	2402.94	2311.16	1703.26	1384.47
0.0020893	86988	51322.1	31728.8	20778.7	16920.5	11632.2	9019.91	6292.11	4055.5	2732.2	2465.05	2390.11	2275.26	1674.53	1361.9
0.00213796	85919.3	50542	31197.8	20357.2	16625.2	11482.3	8844.74	6168.95	3992.2	2680.4	2428.19	2323.89	2243.38	1648.46	1333.53
0.00218776	84325.4	49354.4	30721	20084.7	16368.1	11262.5	8727.71	6102.84	3927.97	2633.42	2390.98	2288.22	2197.1	1619.93	1315.29
0.00223872	81120.9	48301.8	30288.1	19694.3	16089.3	11077.2	8513.09	5988.46	3833.15	2590.3	2351.32	2250.6	2158	1594.27	1288.64
0.00229087	78016.3	47438.2	29780.5	19361.2	15856.8	10879.4	8396.17	5877.81	3789.46	2550.87	2311.46	2210.6	2129.56	1568.28	1265.73
0.00234423	76478.5	46448.3	29126.6	18985.5	15559	10672.7	8244.91	5784.67	3719.57	2504.11	2269.45	2162.88	2082.05	1540.06	1242.86
0.00239883	74729	45646.7	28611.7	18716.2	15218.9	10455.1	8107.51	5659.52	3639.28	2450.69	2225.51	2131.16	2042.92	1508.07	1218.49
0.00245471	73283.1	44782.1	28037.9	18342.3	14942.4	10279.7	7925.11	5526.14	3571.44	2401.96	2179.68	2087.18	2005.64	1477.3	1199.82
0.00251189	71396.7	44012	27490.9	17937.2	14641.7	10086.3	7768.99	5429.71	3498.22	2361.82	2143.36	2042.65	1960.83	1453.13	1176.39
0.0025704	69738.9	43043.1	26945.2	17596.1	14308.3	9867.44	7620.3	5339.26	3412.98	2306.87	2097.62	1996.16	1924.08	1424.39	1150.67
0.00263027	67596.1	42096.9	26454	17280.7	14075.1	9653.65	7464.21	5195.27	3357.05	2259.62	2051.21	1956.88	1878.22	1386.28	1125.07
0.00269153	65480.5	41070.9	25916.9	16886.9	13803	9466.84	7311.36	5103.47	3282.65	2207.75	2004.94	1917.68	1833.47	1358.31	1096.51
0.00275423	63401.8	40376.5	25237.9	16461.8	13479.1	9231.8	7152.32	4987.99	3207.01	2154.02	1953.82	1877.2	1793.33	1330.44	1071.82
0.00281838	61627.1	39383.8	24758.8	16082.8	13170.4	9030.68	6957.85	4863.21	3136.96	2114.31	1918.23	1833.41	1744.9	1296.82	1048.58
0.00288403	59784.3	38607.2	24252.2	15751.1	12827.9	8819.77	6804.94	4776.42	3050.57	2055.4	1869.46	1785.19	1718.49	1263.77	1024.24
0.00295121	57970.4	37714.4	23686.7	15326.3	12588.2	8585.69	6651.21	4638.51	2985.71	2013.41	1821.98	1745.25	1671.39	1237.14	999.993
0.00301995	56802.6	36893.2	23007.2	14963.1	12231.3	8413.19	6468.84	4535.52	2908.04	1958.15	1776.49	1707.52	1630.96	1202.79	978.006
0.0030903	55326.1	35947.6	22434.1	14593.3	12007.5	8211.09	6340.56	4430.19	2838.68	1901.66	1732.4	1657.74	1593.32	1175.87	947.926
0.00316228	54060.4	34874.9	21888.2	14232.9	11605.3	7988.78	6157.98	4308.41	2758.29	1860.27	1684.48	1610.63	1549.06	1145	924.994
0.00323594	52289.7	33913.5	21391.6	13878.1	11320.3	7778.31	5983.45	4189.83	2701.92	1808.95	1642.57	1580.35	1498.96	1111.23	899.709
0.00331131	50903.9	33028.4	20754.3	13519.1	11025.4	7575.37	5838.19	4070.45	2623.68	1755.99	1602.27	1529.75	1464.81	1082.74	878.035
0.00338844	49202.6	32192.9	20196.3	13108.1	10727.7	7356.55	5663	3965.33	2548.45	1711.3	1557.46	1492.42	1425.87	1052.97	854.507
0.00346737	47947.4	31252.3	19692.1	12736.3	10399.8	7135.52	5495.19	3848.43	2466.53	1662.59	1512.22	1444.75	1383.64	1024.1	827.367
0.00354813	46633.1	30439.8	19125.3	12438.7	10130.5	6965.84	5372.53	3745.51	2401.08	1609.58	1465.8	1404.31	1344.58	992.133	805.755
0.00363078	44955.9	29582	18597.8	11984	9843.9	6766.58	5197.11	3634.59	2341.1	1562.42	1420.24	1366.99	1306.23	967.797	777.214
0.00371535	43620.9	28620.5	18045.8	11670.7	9581.73	6549.2	5034.21	3521.15	2265.29	1521.2	1385.44	1317.24	1265.38	937.753	757.613
0.00380189	42545.9	27775.5	17505.4	11307.6	9275.73	6360.48	4912.92	3424	2198.11	1474.15	1342.77	1282.09	1227.93	907.732	732.355
0.00389045	41044.2	27018.3	16991.7	10978.2	9008.14	6147.59	4739.42	3319.95	2125.92	1423.56	1296.62	1243.63	1188.25	876.454	710.701
0.00398107	39687.5	26112.8	16426.1	10694.7	8697.92	5951.48	4616.05	3231.34	2064.78	1383.25	1250.46	1205.74	1153.97	849.168	691.303
0.0040738	38494.5	25427	16011.2	10332.4	8464.33	5774.11	4445.16	3101.36	1995.5	1339.94	1213.96	1165.31	1122.7	823.644	668.103
0.00416869	37157.8	24479.9	15427.7	10036.6	8193.45	5605.51	4316.91	3017.83	1929.81	1301.6	1177.1	1125.39	1084.87	801.523	646.56
0.0042658	36005.9	23778	14983.6	9650.18	7908.86	5425.06	4181.6	2915.42	1874.86	1256.42	1143.01	1093.73	1044.25	774.111	624.343
0.00436516	34880.6	23040.6	14459.9	9408.32	7658.04	5267.28	4049.61	2821.06	1805.24	1218.49	1100	1053.71	1014.68	748.829	604.086
0.00446684	33822.5	22238.5	13997.9	9091.82	7417.82	5079.18	3901.55	2734.81	1746.12	1170.68	1063.04	1021.39	976.469	722.123	584.106
0.00457088	32552.3	21521.3	13529.6	8762.04	7188.12	4910.45	3780.57	2625.82	1690.79	1136.34	1031.19	984.788	948.309	701.626	566.343
0.00467735	31379.1	20852.5	13082.3	8469.9	6910.24	4751.71	3639.99	2548.53	1636.34	1099.09	997.209	950.985	914.098	676.235	545.286
0.0047863	30468.4	20090.5	12622.5	8193.2	6691.28	4588.18	3548.78	2463.62	1576.79	1054.42	962.826	921.917	881.07	653.242	529.391
0.00489779	29343.8	19454.5	12199.7	7935.87	6495.52	4430.96	3413.45	2378.57	1517.57	1026.65	928.89	891.763	850.608	629.238	507.903
0.00501187	28361.7	18782.5	11806.8	7636.96	6237.82	4277.41	3293	2300.57	1467.29	988.239	896.81	858.099	822.528	610.584	492.296
0.00512861	27345.3	18174.4	11382.6	7386.47	6030.79	4137.94	3182.27	2217.42	1421.7	954.927	867.66	827.17	796.586	589.044	473.939
0.00524807	26533.8	17506.2	10961.7	7121.31	5844.25	3973.46	3075.52	2138.49	1372.72	921.069	839.156	800.857	770.658	569.595	458.842
0.00537032	25550.9	16931.7	10624	6916.69	5631.01	3858.19	2960.23	2067.65	1326.15	890.154	810.637	773.955	740.135	548.871	443.957
0.00549541	24618.4	16407.9	10250.6	6647.32	5427.21	3712.92	2864.94	1998.48	1282.45	857.424	775.849	747.086	717.82	529.662	427.923
0.00562341	23792.1	15813.4	9881.56	6442.54	5267.59	3592.41	2767.08	1933.89	1234.49	832.264	751.172	720.193	692.813	511.627	413.49
0.0057544	22931.7	15237.7	9524.15	6187.95	5045.12	3455.96	2658.83	1863.35	1194.36	799.469	725.452	691.51	670.571	493.455	401.907
0.00588844	22210.3	14704.6	9229.56	5990.11	4899.71	3342.08	2588.38	1802.75	1155.21	772.829	700.76	673.783	645.983	472.46	386.959
0.0060256	21301.1	14196.5	8906.53	5799.86	4732.31	3233.7	2480.03	1740.64	1114.79	747.535	679.537	646.739	622.087	458.577	373.379
0.00616595	20541.9	13639.5	8642.45	5560.89	4552.65	3122.04	2395.24	1670.71	1076.93	723.125	653.618	624.46	603	445.465	360.789
0.00630957	19751	13231.8	8284.1	5394.72	4373.28	3002.33	2318.5	1616.45	1036.81	696.353	632.84	604.732	579.88	428.696	346.681
0.00645654	19086.4	12682.8	8020.89	5190.57	4234.47	2909.42	2233.18	1561.43	999.569	671.316	615.549	583.712	561.632	413.785	336.655
0.00660693	18427.9	12284.5	7753.67	5023.93	4111.84	2809.96	2168.51	1511.02	971.863	654.03	588.702	562.664	542.777	399.984	325.335
0.00676083	17798.4	11851.8	7487.86	4873.31	3988.43	2715.79	2091.53	1461.7	939.524	630.57	569.885	543.686	523.431	387.645	314.197
0.00691831	17131.1	11433.3	7205.22	4713.01	3835.38	2630.03	2029.45	1412.11	907.811	611.126	552.013	528.226	506.15	374.709	304.611
0.00707946	16562	11025.5	6974.51	4543.48	3702	2533.5	1954.37	1374.31	873.505	588.067	535.279	509.488	490.373	361.818	295.115
0.00724436	15952.1	10648.6	6750.01	4403.03	3589.65	2459.86	1893.27	1324.6	843.98	570.334	516.15	495.757	475.046	349.154	284.607
0.0074131	15411.3	10373	6531.66	4249.17	3468.99	2374.53	1841.34	1274.69	820.184	553.845	498.92	476.869	459.033	340.189	275.04
0.00758578	14785.1	9955.03	6335.73	4135.35	3345.76	2299.79	1766.66	1238.36	791.431	535.834	482.993	465.294	443.499	328.159	267.39
0.00776247	14400.5	9668.44	6153.92	3972.76	3259.89	2214.43	1721.22	1201.07	770.269	520.264	470.774	450.309	431.794	319.202	257.319
0.00794328	13870	9377.35	5934.43	3869.3	3143.41	2159.64	1654.17	1162.39	744.837	501.802	454.231	434.905	415.914	309.862	249.779
0.00812831	13369.6	9068.39	5742.65	3733.08	3061.11	2092.94	1611.64	1128.73	722.424	485.073	441.819	421.981	403.153	299.006	242.089
0.00831764	12922.4	8756.75	5570.17	3631.39	2946.56	2028.49	1561.15	1089.34	696.935	471.157	426.671	409.044	391.953	291.084	233.852
0.00851138	12518.3	8509.6	5409.18	3510.81	2869.74	1962.51	1508.82	1062.32	676.669	456.996	414.545	397.656	379.406	281.656	228.055
0.00870964	12064	8271.21	5257.99	3406.04	2785	1903.64	1470.54	1030.84	655.229	444.043	401.513	386.168	371.307	273.44	220.852
0.00891251	11739.2	7972.5	5063.44	3291.67	2696.73	1849.28	1425.85	1000.32	636.691	432.939	388.53	375.492	358.407	264.924	214.582
0.00912011	11338	7721.93	4914.87	3197.4	2621.81	1787.43	1370.8	966.662	617.633	420.604	377.764	364.129	349.236	257.088	207.577
0.00933254	10961.1	7505.14	4742.09	3109.86	2535.47	1737.42	1335.69	931.445	601.713	406.055	368.248	352.09	336.725	248.193	201.779
0.00954993	10620.1	7270.91	4623.01	3030.03	2473.46	1679.45	1304.39	908.978	583.366	393.031	357.45	342.146	326.629	243.432	196.495
0.00977237	10321.4	7037.02	4503.11	2929.35	2382.44	1645.76	1261.65	882.093	572.949	385.687	348.331	333.107	317.392	235.416	190.135
0.01	9974.99	6846.05	4379.54	2848.84	2332.31	1605.05	1225.36	859.461	550.491	373.759	336.594	322.362	308.692	227.955	185.884
0.0102329	9692.95	6657.99	4257.62	2778.09	2256.78	1554.24	1191.28	834.859	534.262	361.527	327.377	313.031	301.314	221.068	180.369
0.0104713	9409.99	6456.56	4127.77	2677.1	2194.23	1505.22	1159.2	810.825	518.864	352.253	317.321	305.077	290.117	215.64	175.081
0.0107152	9191.56	6277.95	4014.46	2606.42	2129.01	1459.73	1126.01	793.213	504.211	341.803	308.339	294.934	284.533	209.9	171.335
0.0109648	8907.67	6112.73	3918.36	2523.98	2057.41	1417.64	1089.73	767.163	489.955	327.992	299.305	286.786	275.13	203.809	165.324
0.0112202	8609.45	5926.11	3801.37	2460.79	2003.11	1380.25	1059.39	742.317	472.825	319.232	291.738	277.325	266.937	196.545	160.841
0.0114815	8354.52	5757.03	3680.05	2397.31	1954.7	1337.91	1033.67	720.735	460.05	311.608	281.915	270.063	259.355	191.793	155.602
0.011749	8108.11	5613.02	3576.81	2326.11	1901.21	1299.62	1003.1	704.976	447.383	300.83	272.785	261.067	251.099	186.305	151.327
0.0120226	7874.49	5471.51	3469.5	2263.27	1843.29	1257.88	975.051	684.311	431.931	294.718	264.835	253.507	244.411	181.067	146.279
0.0123027	7659.91	5290.31	3365.89	2181.1	1801.5	1219.66	943.477	666.003	421.514	285.121	258.729	246.322	236.597	175.073	141.643
0.0125893	7395.89	5152.11	3294.3	2119.48	1738.48	1175.84	911.035	642.851	406.992	277.229	249.952	239.144	230.532	170.146	137.928
0.0128825	7190.84	5005.87	3184.61	2076.24	1696.29	1146.49	884.455	622.291	395.946	268.669	241.117	232.571	221.494	165.23	134.671
0.0131826	6980.55	4888.25	3097.2	2003.13	1645.68	1114.88	861.702	603.988	382.321	259.717	233.858	224.66	214.72	159.906	129.426
0.0134896	6770.34	4715.43	2994.9	1933.91	1596.38	1087.99	836.948	584.541	371.235	253.714	227.05	217.476	208.518	155.354	125.648
0.0138038	6604.96	4603.83	2921.28	1885	1546.14	1044.12	808.438	569.815	360.089	243.571	220.631	209.459	202.32	149.988	121.722
0.0141254	6404.66	4485.33	2818.59	1830.42	1501.75	1021.74	781.398	547.785	349.166	235.609	212.054	204.487	195.754	145.079	117.99
0.0144544	6187.96	4349.32	2736.58	1762.22	1450.02	985.848	760.644	530.423	336.24	226.838	205.998	197.957	190.262	140.334	113.956
0.0147911	6037.21	4209.1	2665.62	1722.48	1405.9	958.584	731.866	514.792	324.96	219.891	197.937	190.265	184.085	135.079	110.005
0.0151356	5876.23	4109.75	2559.46	1664.5	1368.31	926.945	714.372	494.654	314.639	213.09	191.937	183.605	177.397	130.972	106.915
0.0154882	5703.68	3960.13	2505.9	1606.17	1320.78	900.648	683.579	481.9	304.058	204.897	185.72	177.259	171.432	126.45	103.55
0.0158489	5510.67	3852.68	2421.01	1562.04	1285.46	865.859	659.513	464.353	292.421	196.921	179.191	171.023	166.113	121.011	99.0984
0.0162181	5360.23	3746.5	2345.52	1517.61	1243.55	840.712	643.074	448.453	283.084	190.053	172.158	165.736	160.516	117.62	95.8242
0.0165959	5177.95	3668.91	2281.09	1472.77	1199.77	812.864	617.953	433.508	275.235	184.046	166.129	159.126	154.089	113.186	92.7481
0.0169824	5033.13	3529.72	2205.14	1431.67	1171.34	785.333	600.936	419.028	264.669	177.334	160.998	153.543	149.001	109.104	89.4236
0.017378	4879.06	3425.79	2145.97	1377.43	1126.16	759.74	581.619	402.158	256.119	172.338	154.761	148.917	143.678	105.164	86.1999
0.0177828	4737.98	3341.82	2084.1	1342.12	1085.7	732.309	564.113	391.006	246.709	165.736	149.378	143.769	138.503	101.386	83.5243
0.018197	4586.12	3234.16	2014.4	1294.97	1041.64	709.954	545.95	378.977	237.448	158.892	144.788	139.482	134.032	97.7163	79.4819
0.0186209	4440.95	3141.01	1952.02	1244	1009.54	683.88	525.539	364.24	229.428	153.817	138.975	133.335	127.009	93.4491	76.7581
0.0190546	4318.2	3055.42	1900.7	1205.76	977.608	667.255	504.99	347.507	221.855	147.521	132.394	128.764	123.018	90.1281	73.8392
0.0194984	4190.48	2954.93	1850.9	1165.09	950.586	638.97	491.04	333.796	213.157	140.973	128.503	123.963	118.777	86.8001	70.9468
0.0199526	4063.82	2852.07	1788.48	1124.11	917.1	614.572	472.1	324.134	205.139	137.051	124.073	119.975	114.57	83.7184	68.2492
0.0204174	3910.24	2783.67	1733.48	1092.19	892.425	594.305	458.505	316.615	198.71	133.274	120.181	115.68	109.775	80.9148	65.203
0.020893	3803.93	2716.28	1684.15	1056.83	860.499	578.714	440.868	303.924	191.112	127.376	115.315	110.783	105.539	77.9362	63.1329
0.0213796	3682.92	2649.57	1631.49	1029.28	830.119	558.597	424.057	293.419	185.288	122.788	111.454	107.564	101.93	74.7412	61.1293
0.0218776	3587.01	2576.13	1571.47	1001.83	807.57	538.865	408.261	282.604	178.911	118.312	106.582	103.481	97.9864	71.8728	58.7581
0.0223872	3477.5	2484.22	1525.99	967.786	782.562	523.337	394.476	271.891	172.149	114.371	102.693	99.0245	95.2334	69.8859	56.232
0.0229087	3342.83	2413.79	1487.95	938.521	755.719	507.866	381.541	263.535	166.683	110.391	100.046	95.8156	92.0993	67.1586	54.2392
0.0234423	3221.25	2338.62	1440.82	908.561	733.429	491.972	370.732	253.417	162.983	105.91	96.0878	92.8117	87.7863	65.0499	52.3263
0.0239883	3097.42	2272.24	1395.56	884.179	705.293	480.207	359.206	245.525	156.821	102.451	92.7593	88.7124	85.1496	62.1053	50.6419
0.0245471	3001.14	2225.72	1354.83	852.252	685.508	458.606	346.306	237.632	150.124	98.8544	89.3371	85.1832	82.5916	60.3645	48.7833
0.0251189	2934.99	2166.13	1325.84	826.335	665.213	447.548	336.557	230.185	146.238	95.8375	86.864	82.9091	79.7752	58.0126	47.1881
0.025704	2835.02	2097.7	1288	810.567	647.567	433.791	325.161	223.067	142.279	92.5257	83.4181	79.9664	77.3664	56.1832	45.3859
0.0263027	2750.97	2032.14	1247.34	788.931	626.985	418.563	314.949	216.882	135.537	89.746	80.1763	77.305	74.8935	54.5486	44.1054
0.0269153	2660.52	1974.33	1216.68	758.267	609.679	403.756	304.975	210.645	130.822	85.8578	77.9663	75.5078	72.6475	52.8364	42.2768
0.0275423	2590.27	1913.09	1176.55	744.772	589.518	392.011	299.399	203.814	127.122	83.9027	75.6057	73.4193	69.9163	51.4044	41.1525
0.0281838	2493.88	1866.63	1143	717.843	567.465	379.571	290.432	198.496	123.435	80.9161	73.2155	70.7838	68.1115	49.2138	39.916
0.0288403	2422.84	1814.66	1118.64	704.549	554.031	367.711	280.049	192.728	119.534	80.2186	70.7354	68.1547	65.9544	47.514	38.6233
0.0295121	2353.87	1763.11	1089.53	687.625	540.194	360.781	274.269	187.394	115.234	77.087	68.9235	66.6237	63.9863	46.4392	37.6143
0.0301995	2273.81	1709.59	1062.3	666.166	523.529	349.777	266.467	182.583	112.657	75.1528	67.1183	64.4632	62.4136	44.922	36.3346
0.030903	2213.15	1676.23	1039.85	648.892	507.52	338.878	259.353	178.129	110.025	72.8127	65.1165	62.3207	60.0442	43.7873	35.4807
0.0316228	2139.7	1632.54	1013.77	629.376	492.561	333.482	253.421	173.616	107.256	71.656	63.827	60.9106	58.8893	42.9764	34.2019
0.0323594	2064.57	1598.58	990.251	618.054	485.071	326.429	247.217	167.193	104.307	68.16	61.9668	59.9152	57.2029	41.7352	33.4588
0.0331131	1995.83	1561.01	965.529	603.493	475.956	315.755	239.346	164.201	101.67	66.9726	60.0713	57.6784	55.6653	40.4141	32.5715
0.0338844	1928.31	1525.25	944.558	584.576	466.926	306.077	233.938	157.97	99.2044	65.5542	58.2207	56.535	53.6124	39.7399	31.5264
0.0346737	1867.06	1487.47	930.279	569.352	452.931	299.415	227.546	152.005	97.2092	63.51	56.2365	54.8467	52.122	38.4065	30.8837
0.0354813	1791.45	1449.88	899.454	553.692	438.461	293.118	220.975	150.462	94.5113	61.8474	55.1114	53.5552	51.3233	37.3791	29.9747
0.0363078	1735.13	1408.54	877.091	545.262	426.708	285.987	215.469	146.595	90.4819	60.6764	53.7178	52.0049	50.3613	36.322	29.2844
0.0371535	1675.08	1372.62	847.943	531.31	416.433	278.087	210.027	142.953	87.8098	58.8407	52.4005	51.1308	48.9296	35.1393	28.4341
0.0380189	1608.82	1324.55	829.242	511.388	409.456	272.285	204.92	139.319	86.4306	57.2347	51.324	50.2172	47.1965	34.521	27.7919
0.0389045	1548.13	1290.26	807.234	496.687	396.642	264.857	201.877	135.496	84.3488	54.9736	50.1028	48.5036	46.4864	33.9247	26.9453
0.0398107	1507.01	1261.56	783.746	485.891	387.946	258.342	196.87	133.237	82.3838	54.3282	49.2453	46.7385	45.1588	32.7589	26.1878
0.040738	1441.28	1232.8	773.447	472.762	380.365	252.382	190.618	130.836	80.8854	52.5679	48.732	45.9335	43.967	31.8196	25.2991
0.0416869	1399.55	1194.85	755.259	463.996	371.803	245.486	185.99	126.655	77.8264	51.1795	47.0264	44.8743	43.3268	30.9707	24.8536
0.042658	1342.81	1164.11	736.997	453.963	364.947	241.134	182.164	123.89	76.5664	49.621	45.5589	43.3196	42.0654	30.385	24.1205
0.0436516	1299.47	1142.67	719.119	444.121	358.713	233.279	178.322	120.821	74.5518	48.8223	44.3905	42.2289	41.3813	29.4148	23.6589
0.0446684	1250.21	1107.37	705.413	437.638	352.227	229.083	172.92	117.804	72.8179	48.1508	43.2087	41.508	40.1134	28.8732	22.7896
0.0457088	1214.07	1076.75	688.056	424.266	340.31	225.37	167.196	114.763	71.3469	46.8732	41.876	40.3247	38.6968	27.8964	22.2875
0.0467735	1167.81	1047.32	670.322	415.6	330.191	219.206	163.91	112.286	69.3302	45.6627	40.9278	39.4659	37.6374	27.1632	22.0989
0.047863	1119.04	1017.16	656.152	407.109	321.252	214.205	162.322	109.541	67.4508	44.6698	39.8517	38.3131	36.9348	26.3096	21.5705
0.0489779	1079.36	985.32	637.444	397.432	316.842	208.691	156.62	105.452	64.8032	43.2422	39.2831	37.8852	35.7711	25.9505	21.1708
0.0501187	1032.77	961.576	623.246	384.946	309.209	202.863	152.855	104.278	64.5289	42.7619	38.1064	36.6135	35.0814	25.4023	20.7187
0.0512861	998.213	936.051	610.321	379.338	303.046	201.059	148.934	102.474	62.6995	41.4168	37.5683	35.4021	34.1595	24.745	19.9383
0.0524807	964.643	911.34	601.005	371.808	295.311	195.011	144.741	99.0852	60.638	40.3973	36.6175	34.5808	33.3069	24.4338	19.2802
0.0537032	919.669	891.746	589.151	362.977	286.372	191.559	142.734	96.9559	59.2351	38.8324	35.3663	33.7633	32.663	23.6296	18.6653
0.0549541	872.896	879.717	570.134	355.411	283.227	188.141	139.518	95.2456	57.8843	37.9017	34.2133	33.0621	31.4871	23.1048	18.4962
0.0562341	828.409	854.039	554.214	342.741	274.737	183.297	136.233	93.153	56.0749	37.0285	33.6815	32.0077	31.1084	22.7536	18.0877
0.057544	794.574	826.004	539.329	337.15	266.877	182.22	133.613	90.3438	54.6522	35.812	32.7704	31.4689	30.246	22.2183	17.7841
0.0588844	766.631	797.551	524.819	331.361	262.666	177.048	130.18	89.0802	53.9182	35.3381	32.0783	30.8908	29.7083	21.5486	17.3968
0.060256	727.465	772.606	513.712	322.734	254.064	172.31	126.329	86.546	52.8833	34.2649	31.196	29.9597	28.664	20.9563	16.9219
0.0616595	703.061	748.758	504.678	312.826	251.031	167.578	123.158	84.2656	51.6453	33.3641	30.5533	29.5169	27.7632	20.4906	16.7081
0.0630957	669.174	730.731	491.201	308.274	242.51	163.906	120.891	82.1639	51.063	32.8518	29.4838	28.4798	27.0578	20.0137	15.9143
0.0645654	643.693	708.869	480.63	299.195	238.467	158.903	118.299	79.1648	49.5152	32.2705	29.2378	28.1907	26.1283	19.3846	15.6217
0.0660693	606.521	695.436	469.437	295.996	233.602	153.601	115.287	77.0738	48.0741	31.5538	28.5821	27.7531	25.8341	18.6547	15.1142
0.0676083	582.818	670.443	459.239	288.759	227.774	149.047	112.862	75.3778	47.3568	31.2821	27.696	26.8852	25.4453	18.573	14.8644
0.0691831	553.928	652.499	445.526	280.98	222.061	147.686	110.984	73.4845	46.0827	30.558	26.9356	25.951	24.9989	18.2001	14.6779
0.0707946	529.786	632.727	433.485	274.775	216.198	145.204	108.853	72.6512	45.3526	29.7875	26.5415	25.3254	24.4112	17.6597	14.1913
0.0724436	505.225	608.069	423.359	267.201	212.147	141.796	105.45	70.5421	44.1864	28.4233	26.1999	24.6338	24.0253	17.0704	13.9864
0.074131	474.339	593.219	413.07	259.504	205.055	139.611	103.695	68.9954	43.0873	27.9071	25.3334	23.942	23.1989	16.8478	13.4872
0.0758578	447.677	576.516	401.693	255.039	197.3	135.373	100.588	67.6688	41.9942	27.3727	24.4411	23.6126	22.7677	16.4767	13.0792
0.0776247	423.626	556.323	393.766	248.646	196.274	131.956	98.3965	65.8881	41.034	26.5641	23.9334	22.9221	22.1219	15.9901	12.8912
0.0794328	400.472	545.628	382.276	242.954	191.603	130.142	96.0146	64.9283	40.6676	26.3495	23.409	22.2368	21.8831	15.7374	12.6974
0.0812831	379.722	528.048	374.139	239.161	189.681	126.064	94.3944	63.8342	38.7533	25.9744	22.9776	21.7856	20.9319	15.3494	12.409
0.0831764	358.185	509.074	364.632	233.45	184.687	122.109	92.5193	62.0717	37.8577	24.912	22.6357	21.3729	20.3388	15.015	12.231
0.0851138	339.214	492.726	357.648	226.957	180.275	118.686	89.6604	59.9569	37.0518	24.4717	21.8492	20.8426	20.1608	14.5903	11.8001
0.0870964	324.334	482.149	346.72	223.862	174.274	117.231	86.9089	58.7332	36.5278	23.9415	21.1053	20.4785	19.6771	14.3262	11.5931
0.0891251	307.283	464.752	337.883	217.564	172.009	114.519	85.7957	57.4134	35.7019	23.2478	20.6686	20.0495	19.2338	13.7474	11.2793
0.0912011	281.984	444.197	332.862	215.695	167.825	111.964	84.1057	56.3644	34.6349	22.7617	19.9576	19.1541	18.8094	13.2602	10.8986
0.0933254	266.888	432.111	325.794	209.614	163.577	110.279	82.6358	54.7092	33.4271	21.9842	19.6686	18.776	18.1879	12.9695	10.6242
0.0954993	252.103	418.535	317.767	203.46	159.9	106.598	79.4762	53.8331	33.0767	21.4899	19.3623	18.2901	17.8608	12.8194	10.4324
0.0977237	233.997	400.492	313.745	199.377	158.369	103.494	77.0857	52.8377	32.2663	21.2512	19.0034	17.8338	17.5212	12.4747	10.0811
0.1	217.252	390.256	305.288	192.654	153.882	101.013	75.7789	51.1901	31.4564	20.4398	18.5971	17.4242	17.0065	12.2341	9.80821
0.102329	194.684	379.523	297.482	188.006	149.027	99.3425	74.9451	50.203	30.6787	19.9429	17.9831	16.8532	16.4275	11.9778	9.69064
0.104713	187.925	366.963	289.986	183.721	147.129	97.5863	72.4365	48.6356	29.9086	19.2048	17.5759	16.6759	16.1604	11.6319	9.39675
0.107152	172.554	352.758	280.39	181.644	144.175	95.6264	70.2284	47.2509	28.9445	19.0981	17.0615	16.3724	15.7259	11.2364	9.13767
0.109648	156.616	344.27	272.927	176.761	140.119	93.1891	69.0212	44.5249	28.2285	18.6902	16.7785	16.0871	15.2446	10.9915	8.82661
0.112202	146.902	334.067	267.731	170.195	136.044	90.7043	68.3717	44.855	27.1629	18.3045	16.4703	15.5054	15.036	10.7742	8.80894
0.114815	134.646	324.945	260.967	165.277	133.739	89.1835	66.4818	44.5985	27.0397	17.8544	15.9949	15.2434	14.7537	10.6923	8.45181
0.11749	118.746	315.758	249.914	161.183	129.989	86.874	64.8206	43.2334	27.072	16.8991	15.6108	14.9848	14.3754	10.321	8.25969
0.120226	108.347	297.713	244.66	158.452	127.749	85.0812	63.9991	42.8525	26.4494	16.7106	14.9832	14.4859	14.1756	10.1149	8.10854
0.123027	99.9578	287.793	240.603	155.204	124.738	81.9961	62.1739	41.4354	25.5065	16.3258	14.7257	14.0978	13.8283	9.82216	7.85571
0.125893	93.8379	278.029	236.444	152.262	121.395	80.351	59.9226	40.3879	24.7844	15.8624	14.6247	13.8561	13.394	9.58217	7.81238
0.128825	83.7899	271.488	229.202	149.498	119.181	77.7963	58.1646	39.2035	24.1128	15.4195	14.2599	13.5404	12.9347	9.32861	7.50781
0.131826	76.8609	261.137	225.808	145.461	115.813	77.9159	56.8801	38.1135	23.6681	15.2212	13.9952	12.9918	12.615	9.11688	7.35935
0.134896	69.4812	250.894	218.045	142.958	112.959	76.57	56.2255	37.2858	23.0469	14.7717	13.8199	12.7673	12.3577	8.86989	7.19337
0.138038	61.8612	241.291	211.575	139.52	109.525	74.3166	54.6251	36.4515	22.2901	14.4629	13.0782	12.4202	12.3435	8.73817	7.00802
0.141254	56.7742	230.007	205.115	135.997	106.133	72.3367	53.957	35.0515	21.6311	14.2374	12.8029	12.1257	11.8027	8.428	6.78758
0.144544	50.4154	225.849	199.73	131.827	104.267	70.4857	52.5646	34.4988	20.9308	14.0361	12.4929	12.0601	11.3734	8.34943	6.71046
0.147911	44.6371	215.63	191.944	127.647	102.67	70.0752	51.0345	34.1697	20.7475	13.5791	12.1219	11.8231	11.1206	8.0902	6.54903
0.151356	37.6416	206.804	187.564	124.824	101.322	66.7252	50.5541	32.8279	20.2928	13.4616	11.6486	11.4641	10.8234	7.77874	6.44301
0.154882	33.7017	199.301	183.158	123.224	97.407	65.0034	48.9942	32.5993	20.2045	13.1738	11.6118	11.2288	10.7735	7.59854	6.28458
0.158489	30.9014	188.49	181.845	122.452	95.6618	63.8403	47.5655	31.3412	19.3753	12.6771	11.1519	11.1306	10.479	7.39537	6.03006
0.162181	26.289	179.3	174.787	118.074	93.3695	62.1477	46.575	31.2521	18.8454	12.1697	10.8873	10.8151	10.1997	7.24555	5.96741
0.165959	22.2227	171.555	169.678	114.404	90.9067	58.9147	45.0552	30.2819	17.8937	11.8102	10.5137	10.5794	9.88778	7.19199	5.73795
0.169824	19.7495	164.093	166.817	111.294	90.251	57.7661	44.3557	29.4241	17.839	12.0756	10.2931	10.1436	9.58384	7.04635	5.68239
0.17378	17.1185	155.843	160.956	110.57	87.7012	57.0084	42.7484	28.6944	17.4719	11.6105	10.1913	9.75372	9.30193	6.7311	5.56284
0.177828	15.2285	146.193	156.919	107.029	84.3693	55.6395	42.0834	28.3326	17.0996	11.4047	9.58899	9.89311	9.33317	6.55411	5.35175
0.18197	12.6626	139.471	154.292	101.869	81.7907	54.2768	41.1009	27.3333	16.7528	10.9825	9.28622	9.25075	8.88857	6.44239	5.27848
0.186209	11.5331	137.36	150.737	102.031	79.2295	53.3496	39.4905	26.8721	16.0141	10.7296	9.08495	9.11608	8.60673	6.31842	5.29953
0.190546	9.45797	129.899	145.302	100.013	78.5798	53.0502	39.1939	26.4015	15.4842	10.5765	8.86684	9.05773	8.60661	6.19895	5.06896
0.194984	8.7512	124.39	141.842	96.3994	77.1281	51.2196	37.954	25.5247	15.1772	10.2666	8.63744	8.79094	8.34062	6.22264	4.93854
0.199526	7.07539	120.012	134.493	93.0995	75.4081	51.7161	37.9776	25.1492	15.0456	9.87428	8.76924	8.64475	7.90162	6.06517	4.77568
0.204174	5.30176	112.601	127.256	91.114	73.4396	48.9248	37.1165	24.6404	15.0507	9.53933	8.54369	8.2857	8.01414	5.81729	4.71174
0.20893	4.54112	106.356	126.638	88.7102	72.4656	47.4355	35.4703	23.8739	14.6243	9.44347	8.28185	8.14492	7.66279	5.65707	4.5858
0.213796	3.17354	100.606	123.688	86.4504	69.693	47.2148	35.5123	23.1533	14.1132	9.13582	8.21023	8.08171	7.45861	5.44683	4.41878
0.218776	3.00802	90.5501	119.918	84.2791	68.4675	46.5712	34.7947	22.5958	13.8107	8.81011	8.24162	7.90776	7.48891	5.35872	4.30381
0.223872	2.48286	85.1362	116.244	83.05	67.7292	45.5663	33.3887	21.7724	13.6483	8.80293	7.91049	7.70029	7.25559	5.15752	4.21225
0.229087	2.03865	83.3483	111.968	80.3997	66.034	44.3434	32.7032	20.9594	13.151	8.55127	7.64579	7.51237	7.00058	5.03819	3.99682
0.234423	1.63779	76.5843	109.939	79.4961	64.3401	42.7655	32.0794	20.7564	12.8843	8.50552	7.61192	7.31445	6.66644	4.98851	3.93871
0.239883	1.25317	70.4772	108.941	78.1213	63.0699	41.3249	30.9836	20.4484	12.0751	8.17655	7.60984	7.16986	6.68937	4.83325	3.84435
0.245471	1.0355	67.4745	103.64	75.359	61.557	40.8792	30.589	20.2917	12.1082	8.04958	7.38681	7.04428	6.56019	4.73614	3.71672
0.251189	0.743392	64.5034	99.9258	73.6561	60.1587	39.6188	29.5393	19.5295	12.1012	7.65751	7.15394	6.75094	6.571	4.61734	3.70123
0.25704	0.515861	60.0921	96.4976	70.3072	59.7584	38.4126	28.8785	18.8445	11.8755	7.46691	6.80191	6.59965	6.39148	4.55955	3.5703
0.263027	0.268862	54.709	95.3808	69.7702	57.3612	37.3465	28.1526	18.3951	11.6132	7.42055	6.63365	6.36185	6.11394	4.34892	3.52317
0.269153	0.171547	52.9433	92.3584	67.5392	56.1409	36.4582	27.2097	18.5257	11.3202	7.3759	6.45021	6.31708	5.84993	4.30096	3.46666
0.275423	0.166118	47.8949	90.2143	67.4162	54.3934	36.0271	27.1591	18.3684	11.0593	7.32862	6.22514	6.05882	5.65122	4.16865	3.39817
0.281838	0.184774	44.8405	83.8726	66.0966	53.7715	36.2347	26.224	18.2027	10.7051	7.04516	6.2246	5.96364	5.67223	3.96541	3.25355
0.288403	0.11256	41.302	80.8678	64.7917	52.8912	34.812	26.0536	17.1963	10.4739	6.80312	6.18324	5.90527	5.55386	3.87081	3.14055
0.295121	0.0138983	37.8977	81.7528	62.3335	51.8836	34.1809	25.3133	16.6993	10.5118	6.55672	5.97848	5.87793	5.35932	3.8086	3.09876
0.301995	0	37.106	78.8739	60.7577	50.698	32.9025	24.5511	16.6439	10.1712	6.2775	5.77135	5.7179	5.261	3.71321	3.03993
0.30903	0	33.98	75.8642	59.448	48.5323	32.805	23.5032	16.1362	9.83975	6.05372	5.75455	5.41302	5.01969	3.59359	2.97819
0.316228	0	30.0065	73.0763	57.3548	46.6923	31.693	24.0321	15.6388	9.65524	5.96092	5.576	5.27872	4.92366	3.55721	2.89366
0.323594	0	28.8013	70.7487	57.3266	45.6364	31.2565	23.3474	15.5844	9.34039	5.97982	5.3184	5.11724	4.77635	3.54698	2.79008
0.331131	0	26.0462	71.2004	55.1027	45.1026	30.1526	22.7349	15.3753	9.2102	5.85778	5.25218	4.95112	4.68661	3.39365	2.74836
0.338844	0	23.6957	67.2694	53.1931	43.5821	29.9355	22.1899	14.8213	8.9482	5.68705	5.26097	4.88063	4.67765	3.30859	2.6279
0.346737	0	20.7851	64.2556	50.6939	43.4348	29.4813	21.5217	14.3911	8.77299	5.52686	5.03935	4.90926	4.53382	3.34071	2.61217
0.354813	0	19.7036	61.8694	50.641	41.1658	28.3336	21.459	13.7461	8.31001	5.44557	5.0942	4.73936	4.38731	3.23595	2.53009
0.363078	0	18.0026	60.0409	48.496	40.9798	27.5891	21.3199	13.4421	8.21828	5.30858	4.84089	4.7032	4.27494	3.11809	2.52766
0.371535	0	15.2225	58.1317	47.766	40.1256	27.4566	20.5538	12.9954	8.38308	5.14827	4.68564	4.47881	4.16016	3.06917	2.48678
0.380189	0	12.72	55.6218	47.0916	38.9838	26.1043	20.1766	12.7767	8.1183	5.08455	4.66836	4.36935	4.08991	2.96576	2.38573
0.389045	0	11.2594	54.0348	45.3185	38.9218	25.6086	19.7497	12.453	7.71914	4.84035	4.60487	4.22514	4.11134	2.84895	2.37843
0.398107	0	10.7847	51.3945	44.0606	37.9541	25.3566	18.9397	12.3214	7.76793	4.96811	4.50961	4.11333	3.92666	2.83496	2.28718
0.40738	0	9.61827	48.8105	42.9517	37.4772	24.519	19.1362	12.0555	7.55271	4.63974	4.3434	3.939	3.81623	2.71748	2.24768
0.416869	0	8.74147	47.1581	42.2813	35.8327	23.9867	18.4169	11.5825	7.38965	4.5753	4.15121	3.93606	3.69006	2.71205	2.20331
0.42658	0.0393881	6.79782	45.7972	41.8624	35.1888	23.6782	17.8599	11.9388	7.22368	4.49671	4.05862	3.82233	3.73627	2.65548	2.16332
0.436516	0.0103474	5.39426	43.1577	41.2406	34.8687	22.6078	17.2224	11.6342	6.88873	4.4796	4.08171	3.84347	3.58006	2.57247	2.07099
0.446684	0	5.25098	40.9382	39.7805	33.3419	22.182	17.0201	11.1179	6.88106	4.27683	3.94493	3.68639	3.42279	2.56637	2.04419
0.457088	0.0132352	4.36359	39.181	38.7345	32.2827	22.0944	16.1296	10.743	6.85944	4.23494	3.82756	3.61438	3.36594	2.51559	1.92287
0.467735	0.0326417	4.147	37.6956	37.1588	31.5548	21.649	16.3547	10.7006	6.73111	4.13489	3.78961	3.65529	3.30282	2.44554	1.88188
0.47863	0	3.94097	35.4815	35.657	30.8411	21.8643	15.5236	10.3774	6.22126	4.02756	3.77755	3.51519	3.27022	2.34738	1.8835
0.489779	0	2.33923	34.8551	34.2306	29.971	20.8016	14.8474	10.199	6.08899	3.95186	3.6045	3.46718	3.23173	2.25783	1.87476
0.501187	0	2.21118	33.349	33.5375	28.1277	19.6028	14.9213	9.83091	6.03366	3.87545	3.47335	3.37467	3.11686	2.25105	1.79646
0.512861	0	1.96839	31.3704	32.7103	27.9472	19.4815	14.6589	9.42366	5.98822	3.88963	3.45236	3.19328	2.989	2.21035	1.759
0.524807	0	1.66338	29.882	32.5558	26.5881	19.544	13.684	9.39125	5.91408	3.78957	3.42863	3.17267	2.84266	2.09543	1.68215
0.537032	0	1.34831	29.3869	31.391	25.9182	17.8376	13.6463	9.28446	5.72739	3.69253	3.29731	3.10627	2.85419	2.01837	1.6497
0.549541	0	1.05517	29.1204	30.3421	25.384	18.092	13.5887	9.00183	5.66484	3.48947	3.24134	3.03455	2.90152	1.91143	1.60672
0.562341	0	0.794047	27.3742	29.2317	24.9708	17.9481	13.1261	8.66935	5.33938	3.40874	3.10594	2.85583	2.79025	1.94613	1.59406
0.57544	0	0.662559	26.1384	28.0749	25.4409	16.5678	13.0386	8.45611	5.25425	3.31124	2.96869	2.82148	2.74811	1.94939	1.59263
0.588844	0	0.389225	24.4646	26.8231	23.5964	16.7524	12.6689	8.48047	5.04873	3.27321	2.87911	2.75635	2.69209	1.86243	1.50119
0.60256	0	0.291165	22.5675	26.186	23.2593	16.6948	12.7635	8.11727	5.02536	3.07094	2.85441	2.79757	2.62678	1.81837	1.49326
0.616595	0.0145446	0.17592	22.6018	25.6761	22.0141	16.2378	12.3368	8.09777	4.97715	3.13221	2.77691	2.80174	2.6164	1.8019	1.51697
0.630957	0.0195748	0.217277	20.8961	24.8284	21.9259	15.7539	11.8633	8.04149	4.69915	3.00668	2.70935	2.73748	2.51439	1.72455	1.49282
0.645654	0	0.312814	19.3611	23.7619	21.049	15.595	12.0147	8.05075	4.61026	2.92193	2.55927	2.65126	2.50021	1.68876	1.40212
0.660693	0	0.115381	20.0057	23.7176	20.6151	15.2434	11.6472	7.64523	4.52837	2.87539	2.50219	2.5293	2.46999	1.627	1.34116
0.676083	0	0.0824348	18.3911	23.3682	20.1324	14.7236	11.393	7.23387	4.3602	2.84557	2.41055	2.47761	2.33267	1.60007	1.32837
0.691831	0	0.0827305	15.6247	22.3242	20.1926	14.217	10.9737	7.28896	4.17565	2.68944	2.47221	2.48863	2.35419	1.5633	1.28454
0.707946	0	0.0501298	15.3344	21.4914	19.4073	14.5101	10.9558	7.18438	4.20316	2.69934	2.43314	2.4742	2.23012	1.56691	1.26547
0.724436	0	0.0266605	14.5158	20.7171	19.4176	13.9988	10.1084	7.06427	4.06108	2.55672	2.38641	2.29072	2.13276	1.54887	1.21025
0.74131	0	0.0495076	13.5838	20.4444	18.282	13.7193	10.181	6.68287	3.96727	2.61924	2.19999	2.24094	2.1778	1.48109	1.2314
0.758578	0	0.018555	13.1692	19.4454	17.8399	13.3376	10.0258	6.6172	3.9033	2.56303	2.28141	2.14381	2.07793	1.42106	1.21439
0.776247	0	0.0316455	11.557	18.9647	17.0951	12.919	9.76023	6.46468	3.89704	2.45609	2.1664	2.10128	2.0526	1.36228	1.20413
0.794328	0.00189164	0.0635631	10.5214	18.3911	16.2543	12.8711	9.38285	6.22242	3.67866	2.44323	2.05742	2.02629	2.04487	1.3426	1.1527
0.812831	0.0243794	0.0887904	9.70457	17.8582	16.6516	12.3905	9.19788	6.06571	3.65097	2.44877	2.03686	1.94982	2.05211	1.36328	1.12963
0.831764	0	0.0225162	8.66606	16.9048	15.5472	11.9852	9.41499	5.80916	3.58758	2.35506	2.07244	2.00936	2.02426	1.32576	1.03433
0.851138	0	0.0438667	8.28856	16.2315	15.2416	11.8236	9.03381	5.67943	3.42227	2.25127	1.99284	1.98432	1.97419	1.31809	1.02482
0.870964	0.0244774	0.0349466	8.23527	16.1598	14.8433	11.8797	8.6348	5.65065	3.46611	2.1971	1.85316	1.96797	1.88978	1.21538	0.991491
0.891251	0	0.0183923	7.20084	15.1334	14.5656	11.5894	8.51349	5.60786	3.40227	2.09642	1.81506	1.88758	1.81724	1.25133	0.954108
0.912011	0.0233758	0	6.90582	14.8771	14.0136	10.9254	8.54077	5.5703	3.25023	2.03433	1.89945	1.82213	1.79599	1.16891	0.937292
0.933254	0	0	6.37321	14.9633	13.8908	10.5457	8.49352	5.42888	3.17476	1.99767	1.88597	1.79278	1.77454	1.10658	0.924842
0.954993	0	0.016351	5.82984	13.4385	13.1342	10.5223	8.37981	5.29726	3.28504	2.02323	1.76577	1.73203	1.67531	1.1082	0.87926
0.977237	0.0114651	0.000793919	5.44578	12.958	13.2412	10.0682	7.84752	5.2082	3.24963	1.92239	1.78142	1.6222	1.69407	1.10465	0.894196
1	0.010123	0.000842683	5.02919	12.5791	12.3546	9.94766	7.57587	5.04623	3.16557	1.91812	1.70565	1.62379	1.5571	1.06958	0.863892
1.02329	0.0208241	0.0151955	4.15065	12.0116	12.0176	9.34725	7.46278	5.15497	3.06549	1.90559	1.71764	1.58761	1.55744	1.02566	0.837225
1.04713	0.0123236	0.0215862	3.53394	11.4573	11.497	9.29614	7.13758	4.91313	2.81541	1.87781	1.6459	1.6314	1.54426	1.03797	0.815534
1.07152	0.00785287	0.00950129	3.21373	11.4698	11.4481	9.25433	6.88486	4.87877	2.75165	1.79975	1.61017	1.5878	1.44329	0.996974	0.834088
1.09648	0.0113688	0.0277617	2.89845	10.5952	10.5846	9.2011	6.91064	4.77721	2.63438	1.8013	1.58571	1.51023	1.49457	0.939163	0.799154
1.12202	0.0078905	0.00208926	2.75939	10.0943	10.489	8.83442	6.79926	4.7347	2.58535	1.79135	1.58105	1.42286	1.4172	0.962216	0.77729
1.14815	0	0.01851	2.35231	9.60644	9.8943	8.79661	6.50125	4.46537	2.6152	1.7521	1.48924	1.46161	1.41322	0.946248	0.746439
1.1749	0	0.0173285	1.76465	9.92161	9.77252	8.3362	6.3817	4.54817	2.61299	1.69841	1.51738	1.39625	1.41623	0.914073	0.725631
1.20226	0.0133819	0.0199257	1.9626	9.78302	9.36319	7.88506	6.41523	4.24128	2.60787	1.66344	1.44291	1.44875	1.33879	0.846223	0.710305
1.23027	0.0215788	0.0187903	1.74424	8.8012	9.21706	7.61348	6.15035	4.07231	2.542	1.58858	1.39847	1.42981	1.34166	0.838123	0.705017
1.25893	0.00832514	0.0206987	1.59123	8.17288	8.77193	7.37909	6.14303	4.02187	2.46034	1.55959	1.33436	1.38262	1.2613	0.808579	0.712244
1.28825	0.00841313	0	1.44591	7.53407	8.28899	7.45313	6.00539	4.13951	2.31597	1.5422	1.30736	1.33315	1.25458	0.767679	0.689819
1.31826	0.048515	0.0248695	1.23768	7.82714	8.18058	6.99707	5.83943	3.96015	2.3654	1.48513	1.30285	1.24409	1.19377	0.775598	0.648212
1.34896	0	0	0.923196	7.27605	8.1348	6.99539	5.81503	3.78904	2.25819	1.49894	1.26591	1.23024	1.18886	0.723578	0.686709
1.38038	0	0.00407649	0.895835	7.06888	7.62432	6.5368	5.69097	3.86158	2.24629	1.41695	1.25757	1.22699	1.16958	0.703807	0.670334
1.41254	0	0.0295457	0.744789	6.6084	7.61654	6.3111	5.27121	3.87422	2.084	1.40803	1.24491	1.24503	1.1536	0.708023	0.623995
1.44544	0	0.0125945	0.560826	6.05003	7.64721	6.2436	5.10578	3.62687	2.10468	1.32511	1.19214	1.22012	1.15807	0.694776	0.614054
1.47911	0	0.0110825	0.428659	6.07956	7.22864	6.10681	4.92713	3.57451	2.09805	1.28823	1.16785	1.18729	1.07955	0.675403	0.587894
1.51356	0	0.0216596	0.369173	5.79582	6.4892	5.99317	4.81198	3.38253	2.12728	1.257	1.12492	1.14271	1.06388	0.617154	0.545875
1.54882	0	0.0150587	0.387831	5.43227	6.27374	6.01232	4.71457	3.36622	2.02029	1.221	1.12258	1.12111	1.0241	0.631853	0.539047
1.58489	0.0134503	0.0163107	0.224621	5.19033	6.14093	5.81766	4.64546	3.15915	1.93243	1.26087	1.09535	1.07949	0.981003	0.610014	0.550526
1.62181	0	0.0202147	0.17962	5.14796	5.81902	5.56503	4.53905	3.14189	1.84237	1.26594	1.02198	1.06702	0.995396	0.622401	0.520316
1.65959	0.0256909	0.000586514	0.151319	4.50521	5.63187	5.49911	4.36484	2.96125	1.80962	1.14764	1.01563	1.04271	0.948135	0.620254	0.522139
1.69824	0	0.0171324	0.151257	4.27681	5.53426	5.24967	4.28775	2.95157	1.8447	1.18024	0.979818	1.04251	0.939582	0.563034	0.508085
1.7378	0	0.00156284	0.21446	3.93882	5.44353	5.07563	4.35785	2.88883	1.78666	1.15741	0.993431	0.995348	0.870075	0.557675	0.46927
1.77828	0	0.0184346	0.0927283	3.93762	4.85438	4.92071	4.17261	2.79793	1.74233	1.13055	0.975123	0.956853	0.909511	0.530947	0.461901
1.8197	0.035146	0.00900816	0.105648	3.65538	4.79127	4.4509	3.89021	2.74751	1.73901	1.09472	0.952903	0.939825	0.839354	0.544877	0.464753
1.86209	0	0.00880311	0.0742996	3.48935	4.47978	4.67157	3.6998	2.67768	1.67004	1.08513	0.976718	0.947634	0.855683	0.536176	0.448495
1.90546	0	0.00860273	0.0353469	3.12386	4.49893	4.7067	3.73017	2.72746	1.61702	1.03543	0.923737	0.888784	0.847397	0.510368	0.455148
1.94984	0	0	0.0540939	3.1343	4.19827	4.62087	3.78859	2.59184	1.62298	0.991219	0.870471	0.866247	0.781943	0.495915	0.434201
1.99526	0	0.00690713	0.0234089	2.78626	3.81169	4.38307	3.41362	2.59058	1.57502	0.976205	0.806087	0.895609	0.813458	0.462547	0.411516
2.04174	0.0295813	0.00930655	0.0304941	2.65346	3.62791	4.29097	3.40883	2.55595	1.52598	0.991091	0.825232	0.843807	0.751447	0.463896	0.403575
2.0893	0.0119068	0.015691	0.0155415	2.40599	3.72284	4.03235	3.31542	2.52974	1.46288	0.925675	0.825237	0.783181	0.750695	0.42842	0.392923
2.13796	0	0.0106014	0.020165	2.11845	3.53368	3.89383	3.28207	2.39082	1.38649	0.929939	0.815074	0.797339	0.709885	0.405843	0.393002
2.18776	0	0.0347262	0.0370138	1.96485	3.12691	3.72958	3.31205	2.26291	1.38573	0.886371	0.814205	0.790953	0.711675	0.400454	0.380147
2.23872	0	0.0291601	0.0228535	1.70743	2.7427	3.60003	3.15438	2.28988	1.35058	0.862446	0.760101	0.743055	0.711519	0.383092	0.367585
2.29087	0	0	0.0244373	1.53044	2.82859	3.62936	3.07997	2.18738	1.30091	0.874186	0.77871	0.749707	0.706953	0.397042	0.362258
2.34423	0	0.0139846	0.0105549	1.51952	2.66986	3.50422	2.93599	2.06661	1.31518	0.847272	0.762269	0.698909	0.677573	0.385584	0.357873
2.39883	0.0176014	0.00117122	0.00457891	1.18655	2.5839	3.2381	2.93403	2.0409	1.29713	0.793791	0.753531	0.735822	0.663851	0.342288	0.338262
2.45471	0.0175382	0.018889	0.0187059	1.09711	2.42304	3.16804	2.70134	1.93523	1.26883	0.767592	0.731932	0.701571	0.637638	0.338334	0.347252
2.51189	0	0.00652534	0	1.06009	2.24172	2.95843	2.76916	1.90213	1.24755	0.769238	0.712386	0.662403	0.611465	0.331339	0.327121
2.5704	0.0165874	0.0189946	0.0127514	1.05794	2.07779	3.00556	2.56035	1.94333	1.22534	0.788232	0.693294	0.666533	0.621645	0.336732	0.321955
2.63027	0	0.0125979	0.00508355	0.94069	1.98721	2.84542	2.40472	1.92282	1.17761	0.780779	0.672025	0.672856	0.618244	0.333945	0.285547
2.69153	0.00792074	0.0182699	0.00428642	0.886964	1.97881	2.89126	2.40971	1.85396	1.17772	0.724099	0.635916	0.666221	0.593549	0.338867	0.282767
2.75423	0.00773985	0.0119028	0.00187755	0.763758	1.78791	2.67314	2.4174	1.688	1.14329	0.729235	0.623876	0.635215	0.582002	0.312088	0.280805
2.81838	0.0151279	0.00581616	0.00555293	0.590163	1.81027	2.55462	2.28814	1.79111	1.08931	0.694586	0.6057	0.607783	0.585752	0.271079	0.271592
2.88403	0	0	0.00257381	0.628276	1.56615	2.53488	2.19064	1.67786	1.05866	0.682057	0.591754	0.587518	0.564252	0.284215	0.256414
2.95121	0.0144476	0	0	0.549721	1.5623	2.3509	2.07162	1.61126	1.04462	0.675864	0.593474	0.581974	0.50618	0.264479	0.249258
3.01995	0.00705936	0	0.00764056	0.41503	1.49474	2.31829	2.13073	1.58677	0.982347	0.653655	0.582694	0.596999	0.5171	0.272806	0.252204
3.0903	0	0.0132077	0.014933	0.542228	1.48281	2.24569	2.00297	1.52251	1.00165	0.606514	0.55089	0.547568	0.520447	0.26158	0.24125
3.16228	0.00674164	0.0078272	0.010945	0.412367	1.28623	2.09677	1.98473	1.4377	0.970237	0.623167	0.540355	0.57957	0.521452	0.232156	0.2171
3.23594	0	0.00958056	0.0107554	0.363341	1.04548	2.12548	1.97807	1.45892	0.947531	0.584296	0.549408	0.551202	0.485172	0.225529	0.217957
3.31131	0.0316358	0.0133388	0.00342597	0.285061	1.06564	1.92978	1.79733	1.33401	0.897003	0.540355	0.494108	0.538645	0.469505	0.212128	0.229869
3.38844	0	0.00533941	0.00340483	0.234493	0.887273	1.87626	1.7544	1.2717	0.86241	0.548738	0.497394	0.493322	0.448245	0.211783	0.21258
3.46737	0.00614798	0.0370712	0.00823979	0.162292	0.919829	1.82566	1.68579	1.27278	0.879471	0.527776	0.491514	0.472674	0.46367	0.21105	0.202626
3.54813	0.018025	0.0187317	0.00495361	0.124921	0.788003	1.75185	1.60843	1.26507	0.839305	0.548211	0.442269	0.482407	0.436392	0.186088	0.196216
3.63078	0.00587172	0.00451443	0.0063549	0.0844492	0.703095	1.59901	1.61059	1.29477	0.78623	0.51357	0.457184	0.459826	0.429733	0.17024	0.195551
3.71535	0	0.0132357	0.0137451	0.0742493	0.731024	1.54732	1.57408	1.1668	0.769754	0.528474	0.447997	0.429636	0.411934	0.163181	0.1862
3.80189	0.00560702	0	0.00775836	0.0855834	0.634613	1.53663	1.49791	1.16954	0.776312	0.517266	0.45684	0.430903	0.406117	0.168611	0.193584
3.89045	0.0109592	0.00842655	0.00301514	0.0561203	0.549475	1.44011	1.37219	1.12882	0.780824	0.475493	0.44826	0.425254	0.399548	0.147885	0.173817
3.98107	0.0107097	0.00823442	0.00869371	0.0455393	0.512534	1.3546	1.31875	1.05672	0.757026	0.481287	0.422959	0.414424	0.421125	0.157203	0.167824
4.0738	0	0.0040238	0.0055875	0.0388692	0.4064	1.23679	1.30639	1.02132	0.702134	0.473146	0.421462	0.406328	0.374976	0.154643	0.164406
4.16869	0.015057	0.00786411	7.45691e-05	0.0187605	0.361627	1.19998	1.27251	0.966482	0.6901	0.464471	0.398538	0.414339	0.373463	0.133013	0.165792
4.2658	0.0102739	0.0038424	0	0.0312491	0.362881	1.09894	1.18371	1.01986	0.668809	0.442838	0.386467	0.396087	0.356141	0.135001	0.16998
4.36516	0	0.00375523	0.00731824	0.0139844	0.315926	1.11157	1.11457	1.0009	0.651622	0.457514	0.381503	0.390827	0.3379	0.122308	0.149009
4.46684	0	0.0146787	0.0083451	0.0341219	0.290241	1.08222	1.07514	0.960158	0.669016	0.442643	0.369834	0.363922	0.351038	0.112359	0.142817
4.57088	0.00466408	0.00358622	0.000569306	0.0124079	0.239123	1.09367	1.16588	0.961903	0.625789	0.422431	0.349925	0.360906	0.332582	0.101131	0.136023
4.67735	0.00911582	0.00350458	0.0093094	0.00690253	0.173078	1.00779	1.10516	0.969723	0.632629	0.411874	0.362426	0.320378	0.318444	0.093432	0.134544
4.7863	0.00890832	0.00684962	0.0072313	0.00760734	0.151744	0.952308	1.0497	0.896981	0.615076	0.373274	0.339987	0.340281	0.311971	0.101697	0.124476
4.89779	0.00870554	0.0167337	0.00818447	0.00651363	0.142801	0.845018	1.00919	0.849431	0.605654	0.386363	0.344134	0.336603	0.30676	0.0854397	0.121592
5.01187	0	0	0.0127186	0.00488869	0.106838	0.861753	0.933661	0.804196	0.578662	0.390016	0.317368	0.316058	0.309147	0.0892216	0.111925
5.12861	0.00415654	0.00319622	0	0.00628473	0.121983	0.803402	0.952079	0.789887	0.56058	0.363336	0.332643	0.302824	0.293869	0.0873816	0.111004
5.24807	0	0.00312346	0.00838321	0.000350749	0.0421084	0.788747	0.924667	0.735754	0.497543	0.331108	0.338452	0.302352	0.29245	0.0782395	0.107744
5.37032	0.00396977	0.00610449	0.00531794	0.00265823	0.0616475	0.604049	0.766303	0.762079	0.491069	0.331954	0.326765	0.299292	0.279249	0.0681532	0.10656
5.49541	0	0.00298288	0.00779071	0.00439902	0.0565259	0.615582	0.767477	0.744445	0.518802	0.333879	0.304721	0.297426	0.275742	0.0623631	0.100977
5.62341	0.00736875	0.00559422	0.00205145	0.00710562	0.0522653	0.548396	0.772245	0.669119	0.510402	0.304488	0.317495	0.300952	0.268411	0.0529555	0.10522
5.7544	0.00020831	0.00867338	0.00366738	0.00145808	0.0525535	0.582896	0.792712	0.660422	0.484672	0.319497	0.285315	0.273359	0.239578	0.0519365	0.101424
5.88844	0.00724067	0.00566771	0.00229392	0.00410541	0.0745958	0.519354	0.769407	0.65328	0.488298	0.306079	0.305454	0.260502	0.254115	0.0466832	0.0908849
6.0256	0.00353779	0.00544064	0.00191467	0.00612903	0.034784	0.524721	0.735084	0.576724	0.498016	0.292575	0.268853	0.248753	0.241704	0.0434281	0.0883763
6.16595	0.00691505	0.00265829	0.00374218	0.00522731	0.00392343	0.426789	0.710867	0.60452	0.456717	0.284008	0.2748	0.251693	0.235612	0.0333118	0.079762
6.30957	0	0.00519557	0.010971	0.00255416	0.008369	0.426628	0.662613	0.566429	0.403742	0.278554	0.264599	0.24831	0.241312	0.034807	0.0718336
6.45654	0.00317359	0.00507769	0	0.00124806	0.00179516	0.357604	0.655644	0.529576	0.408392	0.285079	0.255103	0.238114	0.24689	0.0242776	0.0720571
6.60693	0.00335191	0	0	0.0024392	0.00361225	0.358503	0.622441	0.515375	0.385447	0.279423	0.242395	0.228523	0.233776	0.0247032	0.0672623
6.76083	0	0.00484916	0.00170646	0.00238368	0.0074864	0.340716	0.495288	0.437616	0.376717	0.270711	0.237898	0.217123	0.221939	0.0218397	0.0683876
6.91831	0	0	0.00333522	0.00232951	0.0139639	0.306901	0.529562	0.464434	0.392169	0.259472	0.222985	0.220991	0.220252	0.0201952	0.0599154
7.07946	0.00602276	0.00463073	0.00162965	0.00232889	0.00755625	0.252801	0.537075	0.474324	0.376091	0.25254	0.209427	0.213333	0.215951	0.0158943	0.0575895
7.24436	0.00294261	0.0113132	0	0.00328545	0.00478477	0.251276	0.506829	0.502338	0.360158	0.222631	0.223783	0.215032	0.199757	0.0148411	0.0507908
7.4131	0	0.00442232	0.00311249	0.00217403	0.00167294	0.253084	0.449421	0.441346	0.326317	0.237736	0.205322	0.205277	0.200234	0.009334	0.0465768
7.58578	0.00281038	0.00432165	0.00152088	0	0.00354532	0.204296	0.389648	0.414101	0.303455	0.225942	0.216494	0.206129	0.192408	0.00836929	0.0470417
7.76247	0	0.00211172	0	0.00103809	0.00346469	0.185996	0.388055	0.396119	0.280376	0.220007	0.219196	0.191783	0.192324	0.00514804	0.0402264
7.94328	0.00805107	0	0.00145243	0.00202884	0.00253941	0.205559	0.37983	0.443955	0.30325	0.215578	0.201979	0.195987	0.179028	0.00566141	0.0424704
8.12831	0	0.00605003	0.00141926	0.00247062	0.00330869	0.171466	0.363065	0.373773	0.293149	0.206893	0.191385	0.186723	0.17046	0.00426297	0.0353954
8.31764	0	0	0.00277412	0.0029064	0.00161675	0.142648	0.344323	0.360331	0.292067	0.197243	0.192881	0.181896	0.154902	0.00319472	0.0370076
8.51138	0.00500951	0	0.00135549	0.000700298	0.00236986	0.126152	0.294162	0.320168	0.284836	0.20462	0.181551	0.171492	0.158845	0.0032671	0.0375641
8.70964	0	0.00188207	0.00397369	0.00116604	0.00154398	0.112603	0.29016	0.298964	0.255249	0.177387	0.169894	0.165074	0.150452	0.00131774	0.0352259
8.91251	0	0.00367846	0.00386374	0.00180821	0.00451583	0.132348	0.246822	0.278805	0.245518	0.160172	0.157303	0.165831	0.149576	0.00152841	0.0313154
9.12011	0.00467497	0.00179723	0.0047471	0.00353423	0	0.0962834	0.231977	0.269983	0.245012	0.156212	0.153796	0.150949	0.141885	0.00171019	0.0313536
9.33254	0.00228419	0.0035129	0.00279679	0.00259034	0.00144087	0.0933159	0.213733	0.272683	0.217855	0.172348	0.156743	0.152153	0.138075	0.000565214	0.0273651
9.54993	0.00446439	0.00171647	0.00120799	0	0.00281615	0.0604638	0.239619	0.242845	0.210003	0.155844	0.140279	0.156079	0.134746	0.000430388	0.0215622
9.77237	0	0	0	0.00228744	0.00137602	0.0517877	0.189803	0.2527	0.206636	0.141069	0.144151	0.142953	0.141323	0.000579545	0.017692
10	0	0.00655687	0.00346112	0.000987765	0	0.0336643	0.177567	0.242148	0.191006	0.133667	0.150358	0.135657	0.139484	0.000335895	0.0192565
10.2329	0.00208337	0	0.00668858	0	0.00197111	0.0219756	0.154713	0.221566	0.166384	0.13497	0.139559	0.126377	0.125435	4.76578e-05	0.0151229
10.4713	0.00407173	0	0.00330534	0.00230864	0.00321047	0.0238923	0.149148	0.199365	0.175029	0.131009	0.133675	0.119685	0.124341	0.000313871	0.0153282
10.7152	0	0.00305938	0	0.001504	0.00188245	0.0197869	0.159611	0.192012	0.184511	0.131746	0.12768	0.108539	0.112245	0.000122688	0.0132893
10.9648	0	0.00298985	0.00105211	0.00367444	0.00183955	0.0162446	0.139735	0.19022	0.155116	0.121489	0.121159	0.10701	0.110374	0.00017985	0.0112416
11.2202	0.00190005	0	0.00514097	0.00143637	0.000599256	0.0130512	0.112728	0.163792	0.150774	0.110469	0.114302	0.115318	0.117216	0.000117166	0.00925264
11.4815	0.00185666	0	0.00200967	0.00280734	0.00058557	0.0160072	0.114833	0.152503	0.13003	0.107377	0.110198	0.101868	0.109714	0.000339995	0.00775272
11.749	0	0	0	0.00205747	0.00107812	0.030992	0.0850904	0.14514	0.128934	0.107685	0.110869	0.103553	0.0943295	0.000171267	0.0067489
12.0226	0	0	0.00383837	0.000670247	0.000624154	0.0112773	0.0886207	0.15561	0.127959	0.0983293	0.101339	0.093942	0.0884958	0.000164805	0.00555403
12.3027	0.00173287	0.0013323	0.00187539	0.00130998	0.00109306	0.00644879	0.0857746	0.137256	0.124392	0.118135	0.0931577	0.0909379	0.0858895	0.000212955	0.00439528
12.5893	0	0.00130198	0.000916421	0.00256023	0.00213627	0.00487509	0.0764092	0.119199	0.123407	0.114368	0.085529	0.0878457	0.0836071	0	0.00560158
12.8825	0	0.00202776	0.000895561	0	0.00052189	0.00163778	0.0677942	0.121564	0.137228	0.1035	0.0860307	0.0802281	0.0814427	5.26057e-05	0.00461421
13.1826	0	0.00174854	0.000875108	0.000611226	0.00204012	0.00130864	0.0645573	0.13948	0.124325	0.0906077	0.0757905	0.0788578	0.0804883	0.000197912	0.00317653
13.4896	0	0.00121517	0.00171051	0.00361705	0.00149524	0.00181255	0.0595377	0.102795	0.112253	0.0825717	0.0785852	0.0807243	0.0784546	0.000194913	0.00383214
13.8038	0.00308872	0.00237501	0.00250729	0.00175119	0.00144917	0.000816595	0.0415033	0.100974	0.101996	0.0869294	0.0679014	0.0785805	0.0667769	0.000190472	0.00258126
14.1254	0	0	0.00163352	0.00171142	0.000487805	0.00193368	0.0414012	0.0854076	0.0866068	0.0843587	0.0707943	0.0720101	0.0691499	9.30718e-05	0.00308542
14.4544	0	0	0.00239439	0	0.00139551	0.00232479	0.0351774	0.0834402	0.0930216	0.0754815	0.0677945	0.0676222	0.0710556	2.06132e-05	0.00206906
14.7911	0.00288256	0.00110825	0.000872662	0.00108959	0.000454547	0	0.0291173	0.0787046	0.0789758	0.0717091	0.0668145	0.0636719	0.0721908	0.000113173	0.00182027
15.1356	0.00140842	0.00108302	0.000762246	0	0.000444235	0.000318564	0.0221471	0.0688178	0.0734882	0.0686376	0.0589868	0.0625333	0.0621821	4.34298e-05	0.000841716
15.4882	0	0.00105837	0.000744895	0.00104055	0	0.00093401	0.0249887	0.0593366	0.0749045	0.0678823	0.0583107	0.0612978	0.0573399	4.24412e-05	0.00154987
15.8489	0.00134513	0.00206855	0.000727939	0	0	0	0.0176227	0.0593161	0.0752702	0.0757614	0.0501555	0.0591206	0.0568874	0	0.000815548
16.2181	0.00262893	0	0	0	0.000971914	0	0.0176131	0.0633243	0.068733	0.071646	0.0556541	0.0524219	0.0486976	4.05311e-05	0.000812512
16.5959	0	0.00173991	0	0	0.000265618	0.000290534	0.0115361	0.0550095	0.0542746	0.055602	0.0511244	0.0529743	0.0449233	0.000158434	0.000811576
16.9824	0	0.00119535	0.000679352	0	0	0.000338029	0.0125478	0.0425469	0.0600726	0.0510023	0.0480534	0.047147	0.0426053	7.74137e-05	0.000923537
17.378	0.00245355	0	0.00265545	0.000463698	0.00116068	0.000779539	0.00590763	0.0411192	0.0572128	0.0502182	0.0469255	0.0489443	0.0483918	0	0.00101874
17.7828	0	0	0.00129755	0.000453143	0	0.000813468	0.00973678	0.0502423	0.0521112	0.0485415	0.0435545	0.042969	0.047222	0.000110889	0.000807416
18.197	0	0	0.00126802	0	0.00036947	0.000448488	0.00324233	0.0390341	0.0507483	0.0527927	0.0423031	0.0452424	0.0398919	7.22467e-05	0.00105943
18.6209	0	0	0.00123911	0.000432715	0.00036106	0	0.00352787	0.0395213	0.0507323	0.0538101	0.0420139	0.0377483	0.039392	7.05995e-05	0.00127857
19.0546	0.00114929	0	0.00121095	0	0.000352868	0.000253064	0.00662661	0.0325094	0.0409108	0.051436	0.036574	0.0392218	0.0363249	0	0.00114489
19.4984	0	0	0	0.00165305	0.000689672	0.000741911	0.00894948	0.0332051	0.0470643	0.0441591	0.0369861	0.041527	0.0334729	6.74246e-05	0.00104717
19.9526	0	0	0	0.000403864	0.000336986	0.000241674	0.00252359	0.0258612	0.0460894	0.039983	0.0344355	0.0366716	0.0398522	3.29449e-05	0.0011828
20.4174	0	0.000802854	0.00121511	0.000789311	0.000658631	0	0.00127924	0.0294109	0.0397022	0.0371758	0.0337683	0.0325363	0.0325524	1.47703e-09	0.000989277
20.893	0	0.000784578	0.000469061	0.000771374	0.000321819	0.000230779	0.000541496	0.0298796	0.0299835	0.0354888	0.0325169	0.0292068	0.0286198	3.14607e-05	0.00107654
21.3796	0	0	0.000539629	0.000376879	0	0.000451087	0.000338408	0.0215028	0.0312199	0.036092	0.0326014	0.0308648	0.0255074	3.0746e-05	0.00131255
21.8776	0.000974464	0	0	0	0.000921982	0	0.000172535	0.0284434	0.0250048	0.0315182	0.0281162	0.0286327	0.0243344	3.00461e-05	0.00141377
22.3872	0.000952282	0	0	0.000359916	0.000600656	0	0.00016862	0.0190182	0.0318378	0.0243642	0.0250577	0.0276832	0.0216552	2.93622e-05	0.00114876
22.9087	0	0	0	0.000351724	0.000587006	0	0.00107339	0.0125506	0.0322484	0.0198869	0.0245183	0.0224274	0.0224177	0	0.00143154
23.4423	0	0	0	0.000343744	0	0.000205698	0.000494874	0.0106702	0.0229728	0.0214973	0.0266203	0.026854	0.0204921	2.80406e-05	0.00123178
23.9883	0	0	0	0.000335894	0.000560543	0	0	0.0207297	0.0209363	0.0199654	0.0268648	0.0236722	0.0181645	2.74003e-05	0.000972301
24.5471	0	0	0.000469997	2.92404e-05	0.000547826	0.00019644	0	0.0162883	0.020026	0.0234939	0.024241	0.0224231	0.0189854	2.67786e-05	0.00127197
25.1189	0	0	0.000459298	0.000933753	0	0.000191969	0	0.00986563	0.0182054	0.0214718	0.0205377	0.022783	0.0184347	2.61691e-05	0.00128544
25.704	0	0.000637729	0	0	0	0	0.000146862	0.0134631	0.0193146	0.0161932	0.0200663	0.0220659	0.0149396	2.55734e-05	0.00130027
26.3027	0	0	0	0	0.00025563	0	0	0.00887685	0.020651	0.0154277	0.0175251	0.0167442	0.0160929	0	0.00155989
26.9153	0	0.00060898	0.00042861	0	0	0.000179142	0	0.00861152	0.0140129	0.01211	0.0178799	0.0171733	0.0162068	2.44224e-05	0.00173134
27.5423	0	0	0.000418885	0	0.000488231	0	0.00101415	0.00543509	0.0124891	0.0132789	0.0142673	0.0172815	0.017066	0	0.00171152
28.1838	0	0	0	0.000285914	0	0.000171092	0	0.00641007	0.0134072	0.013778	0.0142341	0.0128277	0.0149962	0	0.00193902
28.8403	0.000739206	0	0	0.000279405	0	0	0	0.00587573	0.013859	0.0111745	0.0150101	0.0158657	0.0147472	0	0.00183809
29.5121	0	0	0	0	0	0.000163392	0.000127912	0.00577736	0.0113897	0.0114994	0.0129297	0.0146445	0.0134467	2.22735e-05	0.00117063
30.1995	0	0	0	0	0	0	0	0.0042134	0.0102255	0.0120965	0.0118977	0.014158	0.012219	2.17648e-05	0
30.903	0.000689815	0	0.000373332	0	0	0	0	0.00213155	0.011209	0.00774334	0.00892825	0.0128522	0.0127862	0	0
31.6228	0	0	0	0	0	0	0.000119365	0.00137289	0.0111067	0.00841479	0.0090824	0.0123255	0.0121136	2.07868e-05	0
32.3594	0	0	0	0	0	0	0	0.001659	0.00672733	0.00952848	0.0104218	0.00819286	0.0117737	2.03121e-05	0
33.1131	0	0	0	0	0	0	0	0.00350622	0.00723981	0.00671693	0.00831107	0.00759579	0.0126938	1.98513e-05	0
33.8844	0	0	0	0	0	0	0	0.00226287	0.00410575	0.0062583	0.00767715	0.00743718	0.0101783	0	1.61029e-05
34.6737	0	0	0.000332732	0	0	0	0	0.00349272	0.00425713	0.00550602	0.00772891	0.00763685	0.00660592	0	1.57364e-05
35.4813	0	0	0	0	0	0	0	0.00390565	0.00636347	0.00670907	0.00655294	0.00578334	0.00653498	0	0
36.3078	0	0	0	0	0	0.00013281	0	0.00180964	0.00416174	0.00617524	0.00762954	0.00467051	0.00625916	0	0
37.1535	0	0	0	0	0	0.000129777	0	0.00166021	0.003172	0.00613402	0.00570732	0.00541393	0.00530427	0	1.46871e-05
38.0189	0	0	0	0	0	0	0	0.00184733	0.00370965	0.00687754	0.00518127	0.00545112	0.00636139	0	0
38.9045	0	0	0	0	0	0	0	0.000797655	0.00546096	0.00603923	0.00688284	0.00522726	0.00505282	0	0
39.8107	0	0	0	0	0	0	0	0.000783322	0.0054829	0.0058529	0.00395417	0.00620705	0.00514752	0	1.37068e-05
40.738	0	0	0	0	0	0	0	0.000760472	0.00277444	0.00416479	0.0033561	0.00524096	0.00426863	0	0
41.6869	0	0	0	0	0	0	0	0.00212203	0.00203377	0.00328226	0.00331802	0.00527506	0.00405794	0	0
42.658	0.000499765	0	0	0	0	0	0	0.000345904	0.00364234	0.00361202	0.00218306	0.00429903	0.00436763	0	0
43.6516	0	0	0	0	0	0	0	0.000331625	0.00127519	0.00272093	0.00209919	0.00427184	0.0040053	1.50587e-05	0
44.6684	0	0	0	0	0	0	0	0.000298743	0.00121743	0.00257933	0.00267962	0.00387562	0.00326297	0	0
45.7088	0	0	0	0	0	0	0	6.24104e-05	0.00154133	0.00185206	0.00268345	0.00236509	0.00462629	0	0
46.7735	0	0	0	0	0	0	0	0.000131611	0.00149838	0.00274565	0.00332839	0.00307402	0.00285991	0	0
47.863	0	0	0	0	0	0	0	0.000244611	0.00126115	0.00253008	0.00210233	0.00240822	0.00274471	0	0
48.9779	0	0	0	0	0	0	0	0	0.00182106	0.00247288	0.00310797	0.00299017	0.00153884	0	0
50.1187	0	0	0	0	0	0	0	0	0.000982626	0.00182158	0.00230822	0.001808	0.00270099	0	0
51.2861	0	0	0	0	0	0	7.36054e-05	0	0.00100116	0.00136145	0.00387473	0.00200826	0.00149288	0	0
52.4807	0	0	0	0	0	0	0	0	0.000697331	0.00123413	0.00169245	0.00195816	0.00132232	0	0
53.7032	0	0	0	0	0	0	0	0	0.000866563	0.000652139	0.0012459	0.00174078	0.00171009	0	0
54.9541	0	0	0	0.000146634	0	0	0	0	0.000260815	0.0011642	0.00182666	0.00191095	0.00102049	0	0
56.2341	0	0	0	0	0	0	0	0	0.00107688	0.000914131	0.0013437	0.00156914	0.000548457	0	0
57.544	0	0	0	0	0	0	0	0	0.000929782	0.00103796	0.000985271	0.00105097	0.00138944	0	9.48209e-06
58.8844	0	0	0	0	0	0	0	0	0.000719688	0.0009945	0.000737808	0.00105602	0.000902942	0	0
60.256	0	0	0	0	0	0	0	0	0.00104789	0.000892492	0.000424744	0.000734519	0.000893051	0	0
61.6595	0	0	0	0	0	0	0	0	0.00040253	0.000694493	0.000528327	0.00106244	0.000833952	0	0
63.0957	0	0	0	0	0	0	0	0	0.000213658	0.000212737	0.000460527	0.00118502	0.000910857	0	0
64.5654	0	0	0	0	0	0	0	0	0	0.000449973	0.000427302	0.000573492	0.000287623	0	0
66.0693	0	0	0	0	0	0	0	0	0	0.000591154	0.000359233	0.00119771	0.000838814	0	0
67.6083	0	0	0	0	0	0	0	0	0.000162923	0.000317601	0.000349951	0.000874778	0.000330349	0	0
69.1831	0	0	0	0	0	0	0	0	0.000119287	0.000705758	0.000281603	0.000893365	0.000518551	0	0
70.7946	0	0	0	0	0	0	0	0	0.000323201	0.000376951	0.000665195	0.000419489	0.000611851	0	0
72.4436	0	0	0	0	0	0	0	0	0.00031113	0.000695842	0.000680893	0.000653606	0.000377955	0	0
74.131	0	0	0	0	0	0	0	0	6.43588e-05	0.00017742	0.000300125	0.000546412	0.000639432	0	0
75.8578	0	0	0	0	0	0	0	0	3.09654e-05	0.00021631	1.44815e-05	0.000577394	0.000206465	0	0
77.6247	0	0	0	0	0	0	0	0	8.67926e-05	0.000185069	1.31761e-05	0.000142392	0.000352411	0	0
79.4328	0	0	0	0	0	0	0	0	6.85688e-05	4.25587e-05	0.000162773	6.69081e-05	0.000377142	0	0
81.2831	0	0	0	0	0	0	0	0	0	0.00013598	0.000118793	4.3397e-05	0.00029901	0	0
83.1764	0	0	0	0	0	0	0	0	0	1.28583e-05	3.35318e-05	0.000248289	0.00048198	0	0
85.1138	0	0	0	0	0	0	0	0	0	1.3927e-05	3.02191e-05	0.000410274	0.000281292	0	0
87.0964	0	0	0	0	0	0	0	0	0.000101212	0.000174287	0.000424128	0	0.000150371	0	0
89.1251	0	0	0	0	0	0	0	0	0.00029237	1.67104e-05	9.74224e-06	2.73314e-07	0.000263667	0	0
91.2011	0	0	0	0	0	0	0	0	0	5.58022e-05	9.47505e-06	0.00010515	0.000189558	0	0
93.3254	0	0	0	0	0	0	0	0	0	0.000129362	0	3.68327e-05	8.66816e-05	0	0
95.4993	0	0	0	0	0	0	0	0	0	0.000131637	0	6.35331e-06	0.00014002	0	0
97.7237	0	0	0	0	0	0	0	0	0	0.000264425	0	9.88942e-05	6.61785e-05	0	0
100	0	0	0	0	0	0	0	0	0	9.43362e-05	0	5.51935e-05	2.66957e-05	0	0

## Sheet: Radial Energy - Cumulative
r	24MeV	36MeV	60MeV	96MeV	120MeV	180MeV	240MeV	360MeV	600MeV	960MeV	1080MeV	1140MeV	1200MeV	1800MeV	2400MeV
LETs	730.36	569.397	401.057	279.454	233.645	167.708	131.884	93.3529	60.3136	40.6189	36.8087	35.4365	33.8916	23.0274	19.0829
0.0001	0.0625318	0.0819597	0.113975	0.14252	0.158223	0.1849	0.205289	0.23002	0.253389	0.261633	0.263367	0.262482	0.263649	0.28788	0.282634
0.000102329	0.0635567	0.0833193	0.115622	0.144482	0.160289	0.186997	0.20723	0.231624	0.254077	0.261872	0.263568	0.262674	0.263834	0.288057	0.282806
0.000104713	0.064594	0.0846871	0.117267	0.146519	0.162412	0.189115	0.209144	0.233177	0.25473	0.262107	0.263771	0.262867	0.264017	0.288243	0.282979
0.000107152	0.0655468	0.0860536	0.11907	0.148619	0.164541	0.191204	0.211067	0.234685	0.255344	0.262339	0.263973	0.26306	0.264202	0.28843	0.283158
0.000109648	0.0665677	0.0874703	0.120824	0.150736	0.166695	0.193321	0.212984	0.236157	0.255927	0.262572	0.264177	0.263255	0.264389	0.28862	0.283341
0.000112202	0.0676493	0.0888577	0.122605	0.152983	0.16889	0.195385	0.214906	0.237573	0.256474	0.262799	0.264381	0.263451	0.264581	0.288818	0.28353
0.000114815	0.0687071	0.0902601	0.124375	0.155124	0.171113	0.197423	0.216767	0.238965	0.257003	0.263023	0.264586	0.263648	0.264777	0.289021	0.283723
0.00011749	0.0697516	0.0916603	0.126242	0.157322	0.173352	0.199415	0.21861	0.240327	0.257516	0.263247	0.264794	0.263849	0.264978	0.289229	0.283922
0.000120226	0.0708736	0.0931424	0.128136	0.159528	0.175551	0.201404	0.220413	0.24165	0.257997	0.263473	0.265009	0.264051	0.265177	0.289444	0.284128
0.000123027	0.0719813	0.0946366	0.13	0.161659	0.177765	0.203355	0.22223	0.242923	0.258451	0.263698	0.265221	0.264258	0.265383	0.289662	0.28434
0.000125893	0.0730904	0.0961799	0.131838	0.163813	0.179951	0.205344	0.224004	0.244152	0.258885	0.263928	0.265441	0.26447	0.265592	0.289886	0.284555
0.000128825	0.0741744	0.0977577	0.133676	0.166011	0.182136	0.207418	0.225726	0.245354	0.259306	0.264161	0.265662	0.264688	0.265807	0.290116	0.28478
0.000131826	0.0752817	0.0994586	0.135577	0.168242	0.184352	0.209509	0.227444	0.246512	0.259715	0.264399	0.265887	0.264913	0.266023	0.29035	0.285008
0.000134896	0.0764453	0.101147	0.137461	0.170497	0.186573	0.211552	0.229163	0.247642	0.260116	0.264632	0.26612	0.265142	0.266246	0.290589	0.285242
0.000138038	0.0776693	0.102916	0.139391	0.172682	0.188786	0.213564	0.230883	0.248723	0.260499	0.264874	0.266356	0.265375	0.266477	0.290835	0.285481
0.000141254	0.0788975	0.104597	0.14138	0.174893	0.191014	0.215584	0.232569	0.249772	0.260867	0.265121	0.2666	0.265615	0.266714	0.29109	0.285731
0.000144544	0.0801113	0.106306	0.143543	0.177113	0.193287	0.217591	0.234193	0.250801	0.261222	0.265373	0.266849	0.265859	0.26696	0.291348	0.285985
0.000147911	0.0813433	0.107981	0.145754	0.17938	0.195597	0.219609	0.23577	0.251775	0.261567	0.265637	0.267105	0.266109	0.26721	0.291615	0.286248
0.000151356	0.0825966	0.109751	0.14805	0.181649	0.197834	0.221579	0.2373	0.252711	0.261912	0.265899	0.267361	0.266364	0.267468	0.291891	0.286511
0.000154882	0.0838525	0.111537	0.150185	0.183942	0.200046	0.223574	0.238795	0.253619	0.262252	0.266169	0.267624	0.266626	0.267728	0.292175	0.286786
0.000158489	0.0850936	0.113322	0.152284	0.186273	0.202272	0.22553	0.240255	0.254485	0.262596	0.26644	0.267898	0.266893	0.267997	0.292465	0.287065
0.000162181	0.0863907	0.115125	0.154385	0.188599	0.204574	0.227413	0.241694	0.25531	0.262936	0.266723	0.268177	0.267172	0.268279	0.292762	0.287354
0.000165959	0.0877915	0.116966	0.156541	0.190947	0.206815	0.229288	0.243093	0.256097	0.263275	0.267011	0.268466	0.267459	0.268562	0.293071	0.287648
0.000169824	0.0892035	0.11883	0.158782	0.19325	0.209017	0.231097	0.244438	0.256855	0.263616	0.267305	0.268759	0.267747	0.268854	0.293385	0.287957
0.00017378	0.0905989	0.120607	0.160973	0.195695	0.211248	0.232904	0.245756	0.257586	0.263957	0.267607	0.269064	0.268042	0.269152	0.29371	0.288276
0.000177828	0.0920373	0.122472	0.163265	0.198207	0.213524	0.234695	0.247048	0.258281	0.264298	0.26792	0.269372	0.268347	0.269457	0.294043	0.288597
0.00018197	0.0935496	0.124398	0.165572	0.200612	0.215795	0.236484	0.248292	0.258949	0.264646	0.26824	0.26969	0.26866	0.269769	0.294385	0.288933
0.000186209	0.0949705	0.126291	0.167922	0.203056	0.217992	0.238208	0.249508	0.259594	0.265004	0.268568	0.270017	0.268985	0.270091	0.294733	0.289278
0.000190546	0.0964502	0.128366	0.170264	0.205439	0.220158	0.239893	0.250699	0.260204	0.265355	0.268906	0.270351	0.269311	0.270429	0.295096	0.289634
0.000194984	0.0979958	0.130375	0.172622	0.207861	0.222335	0.241559	0.251868	0.260808	0.265719	0.26925	0.270696	0.269653	0.270771	0.295464	0.289994
0.000199526	0.0995996	0.132346	0.175003	0.210286	0.224487	0.243167	0.253014	0.261393	0.266092	0.2696	0.271046	0.270003	0.271122	0.295841	0.290365
0.000204174	0.101182	0.134265	0.177363	0.212613	0.226649	0.244746	0.254145	0.261959	0.266472	0.269961	0.271411	0.270366	0.271482	0.296234	0.290746
0.00020893	0.102809	0.136311	0.179758	0.214971	0.228756	0.246326	0.255241	0.262515	0.266858	0.270334	0.271785	0.270739	0.271853	0.29663	0.291143
0.000213796	0.10436	0.138319	0.182203	0.217312	0.230856	0.247881	0.256308	0.263066	0.267253	0.270716	0.272167	0.27112	0.272233	0.297039	0.291544
0.000218776	0.105967	0.140374	0.184638	0.219637	0.232959	0.249425	0.257338	0.263612	0.267654	0.27111	0.272562	0.271512	0.272622	0.297462	0.291958
0.000223872	0.107662	0.142511	0.187056	0.221874	0.235043	0.250901	0.258342	0.264155	0.268068	0.271512	0.27297	0.271918	0.273022	0.2979	0.292384
0.000229087	0.109359	0.144755	0.189478	0.224135	0.237067	0.252344	0.259317	0.26469	0.26849	0.271923	0.273384	0.27233	0.273436	0.298345	0.292826
0.000234423	0.111047	0.147	0.191982	0.22635	0.239068	0.253739	0.260253	0.265224	0.26892	0.272344	0.273808	0.27275	0.273856	0.298801	0.293273
0.000239883	0.112765	0.149267	0.194532	0.228504	0.241069	0.255099	0.261181	0.265755	0.269365	0.272786	0.274243	0.273185	0.274292	0.299268	0.293736
0.000245471	0.114544	0.151487	0.197229	0.2307	0.243007	0.256413	0.262077	0.266292	0.269816	0.273232	0.274693	0.27363	0.274734	0.299748	0.294214
0.000251189	0.116333	0.153834	0.199932	0.23288	0.244922	0.257708	0.262947	0.266824	0.270281	0.273694	0.275156	0.274091	0.275193	0.30025	0.2947
0.00025704	0.118178	0.156467	0.202576	0.234986	0.24679	0.258971	0.263795	0.267359	0.27076	0.274165	0.275632	0.274561	0.27566	0.300762	0.295196
0.000263027	0.120095	0.15904	0.205196	0.23708	0.248673	0.260213	0.26463	0.2679	0.271248	0.274658	0.276122	0.275042	0.276147	0.301284	0.295708
0.000269153	0.122069	0.161477	0.207832	0.239217	0.250572	0.261422	0.265441	0.268447	0.271749	0.275156	0.27663	0.275538	0.276646	0.301824	0.296234
0.000275423	0.124071	0.163857	0.210417	0.241401	0.252404	0.262584	0.266231	0.269003	0.272265	0.275666	0.277142	0.276047	0.277154	0.302376	0.296777
0.000281838	0.12629	0.166233	0.212935	0.2435	0.25417	0.26372	0.267015	0.269565	0.272796	0.276195	0.277671	0.276569	0.277677	0.302943	0.297337
0.000288403	0.128492	0.168592	0.215585	0.245551	0.255909	0.264834	0.267779	0.270137	0.273339	0.276734	0.27821	0.277106	0.278219	0.303527	0.297907
0.000295121	0.130718	0.171001	0.218222	0.247599	0.257636	0.265934	0.268536	0.270722	0.2739	0.277291	0.278764	0.277659	0.278778	0.304133	0.298497
0.000301995	0.132971	0.173427	0.220866	0.24968	0.259333	0.267005	0.269279	0.271322	0.274474	0.277861	0.279336	0.278227	0.279345	0.304744	0.299103
0.00030903	0.135202	0.1759	0.22347	0.251682	0.261028	0.268057	0.270023	0.271941	0.275062	0.278449	0.279919	0.278811	0.279928	0.305372	0.29972
0.000316228	0.137401	0.178455	0.226136	0.253649	0.262691	0.269089	0.270773	0.272566	0.275661	0.279052	0.280522	0.279412	0.280529	0.306026	0.300361
0.000323594	0.139598	0.181035	0.228843	0.255605	0.264364	0.270102	0.271517	0.273207	0.276282	0.279668	0.281138	0.280023	0.28115	0.306696	0.301018
0.000331131	0.141847	0.183589	0.231545	0.257565	0.266014	0.271108	0.272266	0.273862	0.276916	0.280311	0.281769	0.28065	0.281784	0.307382	0.301689
0.000338844	0.144118	0.186222	0.234245	0.259507	0.26761	0.272125	0.273022	0.274529	0.277571	0.280962	0.282416	0.281293	0.282434	0.308091	0.302386
0.000346737	0.146425	0.188979	0.236906	0.261459	0.26917	0.273128	0.27378	0.275214	0.278238	0.281628	0.283085	0.281956	0.283102	0.308817	0.303089
0.000354813	0.148755	0.191827	0.239576	0.263434	0.270709	0.274113	0.274547	0.275915	0.278937	0.282311	0.283775	0.282642	0.283784	0.309561	0.303816
0.000363078	0.151166	0.194624	0.242255	0.265379	0.272241	0.275094	0.275323	0.276631	0.279648	0.283018	0.284482	0.283343	0.284481	0.310328	0.304556
0.000371535	0.153676	0.197515	0.244944	0.267326	0.27375	0.276054	0.276117	0.277367	0.280368	0.283745	0.285208	0.28406	0.285202	0.311111	0.305317
0.000380189	0.156228	0.200477	0.247629	0.269233	0.275257	0.277017	0.276923	0.27812	0.281111	0.284487	0.285952	0.284809	0.285942	0.311916	0.306103
0.000389045	0.158779	0.203531	0.250299	0.271115	0.276743	0.277971	0.277748	0.278898	0.281876	0.285251	0.286719	0.285572	0.286703	0.312742	0.306917
0.000398107	0.161376	0.206478	0.25295	0.272978	0.278229	0.27894	0.278574	0.279685	0.282661	0.286037	0.287505	0.286357	0.287481	0.3136	0.307748
0.00040738	0.164024	0.209424	0.255591	0.274839	0.279694	0.279915	0.27942	0.280498	0.283467	0.286837	0.288319	0.287159	0.288289	0.314481	0.308602
0.000416869	0.166775	0.21239	0.258253	0.276665	0.281121	0.280901	0.280282	0.281325	0.28429	0.287664	0.289146	0.287983	0.289109	0.315378	0.309481
0.00042658	0.169573	0.215361	0.260944	0.278487	0.282562	0.281887	0.281162	0.282174	0.285142	0.288511	0.29	0.288821	0.289966	0.316301	0.310375
0.000436516	0.172398	0.218413	0.263574	0.280295	0.283998	0.282895	0.28206	0.283049	0.286012	0.289374	0.290875	0.289691	0.290837	0.317253	0.311304
0.000446684	0.175367	0.221525	0.266227	0.282096	0.285395	0.283922	0.282985	0.283954	0.286905	0.290267	0.291775	0.290582	0.291732	0.318227	0.312244
0.000457088	0.178416	0.224644	0.268868	0.283867	0.286792	0.284967	0.283931	0.284872	0.287823	0.29118	0.292695	0.291503	0.292649	0.319227	0.313216
0.000467735	0.181567	0.227741	0.27148	0.285651	0.288176	0.286012	0.284905	0.285818	0.288762	0.292117	0.293634	0.292437	0.293584	0.320245	0.314211
0.00047863	0.184585	0.230932	0.274086	0.287422	0.289526	0.287079	0.285875	0.286786	0.289718	0.293087	0.294606	0.293405	0.294558	0.321298	0.315231
0.000489779	0.187605	0.23425	0.276646	0.289142	0.290869	0.288173	0.286889	0.287781	0.290701	0.294079	0.295604	0.294388	0.295549	0.322372	0.316285
0.000501187	0.190777	0.2376	0.279255	0.29085	0.29222	0.289268	0.287919	0.288799	0.291719	0.295094	0.296627	0.295409	0.29656	0.323477	0.317357
0.000512861	0.194122	0.240984	0.28182	0.292577	0.293578	0.290384	0.288982	0.289837	0.292759	0.296137	0.297668	0.296448	0.297606	0.324604	0.318464
0.000524807	0.197347	0.244436	0.284368	0.294296	0.294938	0.291522	0.290074	0.290907	0.293819	0.297217	0.298738	0.297512	0.298679	0.325763	0.319596
0.000537032	0.200669	0.247826	0.286922	0.295993	0.296311	0.292688	0.29119	0.292012	0.294912	0.298311	0.299834	0.298599	0.299777	0.326955	0.320758
0.000549541	0.204128	0.25133	0.289482	0.297691	0.297687	0.293874	0.292336	0.293138	0.296029	0.299433	0.300963	0.299727	0.300899	0.32817	0.321952
0.000562341	0.207868	0.25488	0.292035	0.299379	0.299076	0.295093	0.293505	0.294288	0.297176	0.300582	0.302117	0.30088	0.302052	0.329421	0.323181
0.00057544	0.211479	0.258419	0.294574	0.301107	0.300481	0.296332	0.294697	0.295479	0.298351	0.301754	0.303294	0.302056	0.303225	0.330707	0.32443
0.000588844	0.215086	0.262116	0.297102	0.302782	0.301906	0.297594	0.295925	0.296703	0.299552	0.30297	0.304513	0.303262	0.304428	0.332023	0.325714
0.00060256	0.218685	0.265784	0.299632	0.304464	0.303346	0.298893	0.297175	0.297942	0.300786	0.304206	0.305755	0.304495	0.305657	0.33337	0.327029
0.000616595	0.22234	0.269417	0.30215	0.306146	0.304802	0.300221	0.298463	0.299204	0.302044	0.305477	0.307025	0.305768	0.306922	0.334752	0.328379
0.000630957	0.22598	0.27297	0.304609	0.307836	0.306271	0.30158	0.299783	0.3005	0.303339	0.306785	0.308327	0.307068	0.308227	0.33617	0.329772
0.000645654	0.229758	0.276626	0.307047	0.309538	0.307776	0.302958	0.30113	0.301829	0.304666	0.308119	0.309663	0.3084	0.309553	0.337618	0.331179
0.000660693	0.233588	0.280351	0.309481	0.31124	0.309307	0.304371	0.302515	0.303197	0.306037	0.309489	0.31103	0.309754	0.310914	0.339099	0.332627
0.000676083	0.237413	0.28402	0.31195	0.312952	0.310873	0.305827	0.30393	0.304593	0.307422	0.3109	0.312432	0.311149	0.312316	0.340612	0.334103
0.000691831	0.241293	0.28771	0.314404	0.31467	0.312472	0.307303	0.305384	0.306026	0.308845	0.312327	0.313877	0.312581	0.313747	0.342164	0.335623
0.000707946	0.245266	0.291452	0.316819	0.316421	0.314095	0.308823	0.306868	0.307494	0.310294	0.313794	0.315351	0.314042	0.315207	0.343758	0.337179
0.000724436	0.249362	0.295187	0.319252	0.318203	0.315751	0.31037	0.308377	0.309001	0.311789	0.315288	0.316846	0.315532	0.316702	0.345395	0.338773
0.00074131	0.253532	0.298968	0.321721	0.320009	0.31744	0.311954	0.309924	0.310537	0.313311	0.316818	0.318385	0.317059	0.318232	0.347067	0.340405
0.000758578	0.257751	0.302684	0.324198	0.321819	0.319165	0.313573	0.311509	0.312114	0.314881	0.318388	0.31996	0.318624	0.319804	0.348771	0.342066
0.000776247	0.261932	0.306427	0.326682	0.323659	0.320922	0.315226	0.31314	0.313717	0.316489	0.319992	0.32157	0.320233	0.321422	0.350512	0.34378
0.000794328	0.266295	0.310238	0.329174	0.325538	0.322723	0.316917	0.314796	0.315357	0.318128	0.321629	0.323217	0.321885	0.323059	0.352304	0.345516
0.000812831	0.2707	0.314044	0.331651	0.327449	0.324552	0.31864	0.316499	0.31703	0.3198	0.323302	0.324901	0.323562	0.324737	0.354127	0.347309
0.000831764	0.275186	0.317868	0.334118	0.32939	0.32642	0.320416	0.318233	0.318749	0.321512	0.325014	0.32662	0.325268	0.326446	0.355999	0.349124
0.000851138	0.279733	0.321598	0.336595	0.331376	0.328304	0.322219	0.319994	0.320505	0.323262	0.326765	0.328379	0.327016	0.328209	0.357906	0.350994
0.000870964	0.284214	0.325353	0.339083	0.333393	0.33024	0.324063	0.321815	0.322287	0.325054	0.328554	0.330166	0.328808	0.329999	0.359859	0.352887
0.000891251	0.288782	0.329167	0.341578	0.335445	0.3322	0.325949	0.323666	0.32412	0.326879	0.330392	0.332006	0.330649	0.33182	0.361861	0.354835
0.000912011	0.293304	0.332947	0.344106	0.337529	0.334211	0.327879	0.325551	0.325994	0.328747	0.332262	0.333882	0.332514	0.333693	0.363902	0.356812
0.000933254	0.297912	0.336738	0.34664	0.33964	0.336257	0.32985	0.327488	0.327902	0.330653	0.33417	0.335807	0.334428	0.335605	0.365967	0.358844
0.000954993	0.302613	0.340519	0.349194	0.341793	0.338341	0.331851	0.329471	0.329854	0.332609	0.336118	0.337758	0.336366	0.337566	0.368096	0.36092
0.000977237	0.307263	0.344326	0.351763	0.344002	0.340469	0.333901	0.331483	0.331852	0.334596	0.338101	0.339751	0.338349	0.339565	0.370257	0.363045
0.001	0.312049	0.348128	0.354345	0.346249	0.342648	0.335988	0.333538	0.333873	0.336617	0.340124	0.341787	0.340383	0.341598	0.372467	0.365213
0.00102329	0.316808	0.35196	0.356939	0.348541	0.344878	0.338115	0.335637	0.335946	0.338686	0.342195	0.343862	0.34246	0.343667	0.374719	0.367408
0.00104713	0.321557	0.355833	0.359574	0.350868	0.347131	0.340279	0.337769	0.338071	0.340792	0.344307	0.345984	0.34457	0.345788	0.377019	0.369656
0.00107152	0.32639	0.359721	0.362222	0.353245	0.349438	0.342491	0.339954	0.340236	0.342937	0.346469	0.348149	0.34672	0.34794	0.37936	0.371939
0.00109648	0.331281	0.36358	0.364913	0.355653	0.35179	0.344766	0.342173	0.342436	0.345128	0.348661	0.350347	0.348909	0.350135	0.381747	0.374264
0.00112202	0.336202	0.367444	0.367643	0.358095	0.35419	0.34706	0.344432	0.344673	0.347352	0.350898	0.352587	0.351145	0.352381	0.384175	0.37663
0.00114815	0.341182	0.371316	0.370412	0.360601	0.356626	0.349399	0.346743	0.346953	0.349626	0.35318	0.354869	0.353412	0.354657	0.386655	0.379048
0.0011749	0.346206	0.375212	0.373198	0.363146	0.359114	0.351786	0.349098	0.349273	0.351936	0.355508	0.357196	0.355724	0.356968	0.389166	0.381518
0.00120226	0.3513	0.379127	0.376017	0.365739	0.361657	0.354217	0.351476	0.351637	0.354297	0.357868	0.359561	0.358086	0.359333	0.391727	0.384035
0.00123027	0.356461	0.383043	0.378877	0.368381	0.364237	0.356695	0.353892	0.354056	0.356684	0.360269	0.361969	0.360486	0.361746	0.394331	0.386581
0.00125893	0.361639	0.386997	0.381775	0.371064	0.36685	0.359205	0.356372	0.356507	0.359124	0.362716	0.364413	0.36292	0.364194	0.396991	0.389178
0.00128825	0.366928	0.390953	0.384718	0.373795	0.36951	0.361778	0.358888	0.358987	0.361593	0.365201	0.366898	0.365391	0.366687	0.399693	0.391818
0.00131826	0.372289	0.394903	0.387706	0.376572	0.372206	0.364376	0.36146	0.361503	0.364119	0.367728	0.369429	0.3679	0.369214	0.402441	0.394502
0.00134896	0.377631	0.398839	0.390744	0.379389	0.37496	0.367021	0.364063	0.364071	0.366671	0.370295	0.372	0.370454	0.371776	0.405232	0.397217
0.00138038	0.383043	0.402771	0.393832	0.382245	0.377749	0.369715	0.366704	0.366672	0.369274	0.372913	0.374615	0.373054	0.374382	0.408065	0.399965
0.00141254	0.388475	0.406719	0.396961	0.385151	0.380587	0.37245	0.369383	0.36932	0.371924	0.375547	0.377259	0.375686	0.377034	0.410942	0.402777
0.00144544	0.393867	0.410694	0.40014	0.38811	0.383465	0.375227	0.3721	0.372002	0.374603	0.378246	0.379941	0.378362	0.379721	0.413851	0.405627
0.00147911	0.399318	0.414681	0.403355	0.391112	0.386391	0.37803	0.374872	0.374727	0.377309	0.380973	0.382661	0.381064	0.38244	0.416795	0.408522
0.00151356	0.404655	0.418684	0.406623	0.394149	0.389357	0.380865	0.377671	0.3775	0.380063	0.383729	0.385426	0.383818	0.385203	0.4198	0.411448
0.00154882	0.410048	0.422703	0.409921	0.397226	0.39236	0.383755	0.380505	0.380302	0.382856	0.386525	0.388237	0.386604	0.388007	0.422836	0.414418
0.00158489	0.415487	0.426723	0.413268	0.400352	0.395399	0.386671	0.383384	0.383146	0.385684	0.389358	0.391071	0.389431	0.390831	0.425919	0.41742
0.00162181	0.420927	0.430785	0.416655	0.403499	0.398483	0.389622	0.3863	0.386015	0.388558	0.392226	0.393945	0.39228	0.39371	0.429032	0.420458
0.00165959	0.426381	0.434889	0.420062	0.406691	0.401602	0.392631	0.389242	0.388923	0.391457	0.395125	0.396854	0.395177	0.396615	0.432177	0.423541
0.00169824	0.431931	0.439017	0.42352	0.409925	0.404757	0.395653	0.392226	0.391873	0.394386	0.398062	0.399802	0.398109	0.399547	0.435364	0.426653
0.0017378	0.437498	0.443173	0.427028	0.413198	0.407953	0.398726	0.395251	0.394863	0.397352	0.40104	0.402785	0.401069	0.402503	0.438586	0.42981
0.00177828	0.44311	0.447363	0.430572	0.416516	0.411182	0.401845	0.398292	0.397868	0.400351	0.404045	0.405789	0.404054	0.405506	0.441852	0.433005
0.0018197	0.44879	0.451574	0.434147	0.419861	0.414438	0.404981	0.401374	0.400909	0.403391	0.407083	0.408836	0.407078	0.408535	0.445148	0.436236
0.00186209	0.45451	0.455787	0.437747	0.423232	0.417728	0.408152	0.404467	0.403993	0.40646	0.410149	0.411903	0.41013	0.411586	0.448474	0.439494
0.00190546	0.46022	0.45999	0.441384	0.426646	0.421051	0.411338	0.407616	0.407096	0.409546	0.413244	0.415008	0.413206	0.414681	0.451829	0.442775
0.00194984	0.465993	0.464191	0.445062	0.430089	0.424407	0.414558	0.410792	0.41024	0.412681	0.416376	0.418116	0.416307	0.417789	0.455213	0.446088
0.00199526	0.471751	0.468414	0.448782	0.433583	0.427791	0.417815	0.413999	0.413404	0.415823	0.419533	0.421276	0.419445	0.420932	0.458629	0.449432
0.00204174	0.477449	0.472667	0.452538	0.437079	0.431209	0.421098	0.41723	0.416601	0.418983	0.422699	0.424462	0.422597	0.424101	0.462066	0.452803
0.0020893	0.483113	0.476954	0.4563	0.440615	0.434653	0.424397	0.420482	0.419807	0.422181	0.425898	0.427647	0.425804	0.427294	0.465525	0.456198
0.00213796	0.488838	0.481274	0.460086	0.44416	0.438116	0.427728	0.423746	0.423022	0.425402	0.429109	0.430857	0.428996	0.430515	0.469009	0.459598
0.00218776	0.494588	0.48559	0.463901	0.447739	0.441605	0.431073	0.427042	0.426278	0.428645	0.432338	0.434092	0.432212	0.433744	0.472512	0.463031
0.00223872	0.500248	0.489913	0.467749	0.451331	0.445114	0.434439	0.430331	0.429547	0.431884	0.435588	0.437347	0.435448	0.436988	0.47604	0.466472
0.00229087	0.505818	0.494258	0.471621	0.454943	0.448653	0.437822	0.433651	0.43283	0.43516	0.438862	0.440622	0.438701	0.440265	0.479591	0.469931
0.00234423	0.511406	0.49861	0.475497	0.458569	0.452206	0.441217	0.436987	0.436137	0.438451	0.442152	0.443912	0.441958	0.443543	0.48316	0.473406
0.00239883	0.516993	0.502988	0.479392	0.462226	0.455763	0.444621	0.440344	0.439447	0.441746	0.445446	0.447213	0.445242	0.446835	0.486736	0.476893
0.00245471	0.522599	0.507382	0.483298	0.465893	0.459337	0.448046	0.443701	0.442755	0.445054	0.448751	0.450522	0.448533	0.450141	0.490321	0.480406
0.00251189	0.528189	0.511802	0.487218	0.469563	0.46292	0.451485	0.447069	0.446081	0.448371	0.452075	0.453852	0.451829	0.453449	0.493929	0.483931
0.0025704	0.533776	0.516225	0.491149	0.473247	0.466503	0.454928	0.45045	0.449427	0.451681	0.455398	0.457186	0.455125	0.456771	0.497548	0.487459
0.00263027	0.539317	0.520651	0.495098	0.47695	0.47011	0.458374	0.453839	0.452759	0.455014	0.458729	0.460522	0.458431	0.460089	0.501153	0.490989
0.00269153	0.54481	0.525071	0.499057	0.480652	0.473729	0.461832	0.457235	0.456108	0.458348	0.462059	0.463859	0.461746	0.463403	0.504766	0.494509
0.00275423	0.550252	0.529516	0.503002	0.484345	0.477346	0.465284	0.460635	0.459458	0.461682	0.465384	0.467187	0.465068	0.466721	0.508389	0.49803
0.00281838	0.555666	0.533954	0.506963	0.488037	0.480962	0.468738	0.46402	0.4628	0.465019	0.468723	0.470531	0.468387	0.470024	0.512002	0.501556
0.00288403	0.561039	0.538405	0.510933	0.491737	0.484566	0.472191	0.467407	0.466159	0.468339	0.472045	0.473865	0.471694	0.473352	0.515604	0.505079
0.00295121	0.566371	0.542854	0.5149	0.495422	0.488186	0.47563	0.470795	0.469497	0.471665	0.475375	0.47719	0.475002	0.476665	0.519214	0.508599
0.00301995	0.571718	0.547309	0.518844	0.499102	0.491784	0.479078	0.474167	0.472837	0.474979	0.478689	0.480508	0.478315	0.479973	0.522804	0.512122
0.0030903	0.577046	0.55175	0.522778	0.502776	0.4954	0.482522	0.477549	0.476175	0.47829	0.481982	0.483818	0.481605	0.48328	0.526396	0.515617
0.00316228	0.582374	0.556158	0.526707	0.506442	0.498975	0.485951	0.48091	0.479497	0.481582	0.485279	0.487113	0.484877	0.48657	0.529975	0.519106
0.00323594	0.587648	0.560545	0.530636	0.5101	0.502544	0.489367	0.484252	0.482803	0.484882	0.488559	0.4904	0.488162	0.489828	0.53353	0.522579
0.00331131	0.592901	0.564918	0.534536	0.513746	0.506101	0.492772	0.487588	0.48609	0.48816	0.491818	0.493681	0.491416	0.493086	0.537074	0.526047
0.00338844	0.598097	0.569279	0.53842	0.517364	0.509642	0.496155	0.4909	0.489366	0.491419	0.495067	0.496944	0.494664	0.496331	0.540601	0.529501
0.00346737	0.603279	0.573611	0.542296	0.520961	0.513155	0.499514	0.494189	0.49262	0.494647	0.498298	0.500187	0.497882	0.499553	0.544111	0.532923
0.00354813	0.608436	0.577928	0.546147	0.524556	0.516657	0.502868	0.497479	0.49586	0.497862	0.501498	0.503403	0.501083	0.502757	0.547591	0.536333
0.00363078	0.613523	0.582222	0.54998	0.5281	0.520139	0.506203	0.500736	0.499078	0.50107	0.504677	0.506592	0.504271	0.505943	0.551064	0.539699
0.00371535	0.618574	0.586473	0.553785	0.531632	0.523607	0.509505	0.503964	0.502268	0.504247	0.507844	0.509775	0.507415	0.5091	0.554508	0.543056
0.00380189	0.623615	0.590694	0.557563	0.535134	0.527043	0.512788	0.507188	0.505442	0.507401	0.510985	0.512932	0.510546	0.512236	0.55792	0.546378
0.00389045	0.628592	0.594897	0.561314	0.538613	0.530457	0.516034	0.51037	0.508592	0.510522	0.514089	0.516052	0.513654	0.515341	0.56129	0.549676
0.00398107	0.633516	0.599052	0.565026	0.542081	0.533831	0.51925	0.513542	0.511728	0.513624	0.517175	0.51913	0.516737	0.518426	0.564632	0.552959
0.0040738	0.638404	0.603193	0.568728	0.54551	0.53719	0.522442	0.516667	0.514809	0.516692	0.520234	0.522188	0.519786	0.521498	0.567949	0.556205
0.00416869	0.643231	0.607273	0.572378	0.548918	0.540518	0.525614	0.519774	0.517877	0.519729	0.523275	0.525223	0.5228	0.524536	0.571252	0.55942
0.0042658	0.648018	0.611328	0.576006	0.552271	0.543805	0.528755	0.522852	0.520909	0.522747	0.526278	0.528238	0.525797	0.527527	0.574516	0.562597
0.00436516	0.652764	0.615349	0.579588	0.555616	0.547062	0.531876	0.525903	0.523912	0.525721	0.529259	0.531208	0.528752	0.530502	0.577747	0.565743
0.00446684	0.657472	0.61932	0.583137	0.558924	0.55029	0.534955	0.528911	0.52689	0.528665	0.532189	0.534144	0.531682	0.533432	0.580936	0.568855
0.00457088	0.66211	0.623252	0.586647	0.562186	0.553491	0.538002	0.531894	0.529817	0.531581	0.5351	0.537059	0.534574	0.536343	0.584106	0.571943
0.00467735	0.666684	0.627152	0.59012	0.565413	0.55664	0.541018	0.534832	0.532724	0.53447	0.537981	0.539943	0.537431	0.539215	0.587233	0.574985
0.0047863	0.671229	0.630996	0.593549	0.568608	0.55976	0.543999	0.537764	0.535599	0.537318	0.540809	0.542793	0.540265	0.542047	0.590323	0.578007
0.00489779	0.675708	0.634805	0.596941	0.571774	0.562859	0.546945	0.54065	0.538439	0.540123	0.543627	0.545607	0.543071	0.544845	0.59337	0.580975
0.00501187	0.680139	0.638568	0.600299	0.574891	0.565905	0.549854	0.543498	0.541251	0.542899	0.546403	0.548386	0.545833	0.547614	0.596395	0.583918
0.00512861	0.684509	0.642294	0.603612	0.577977	0.568918	0.552735	0.546315	0.544024	0.545651	0.549147	0.551138	0.548558	0.550358	0.599381	0.586817
0.00524807	0.688849	0.645967	0.606877	0.581021	0.571906	0.555565	0.549101	0.54676	0.54837	0.551856	0.553861	0.551258	0.553074	0.602336	0.58969
0.00537032	0.693126	0.649602	0.610116	0.584047	0.574853	0.558377	0.551845	0.549468	0.551057	0.554535	0.556554	0.553928	0.555744	0.60525	0.592534
0.00549541	0.697342	0.653207	0.613313	0.587022	0.577758	0.561147	0.554562	0.552146	0.553717	0.557176	0.55919	0.556565	0.558393	0.608127	0.595339
0.00562341	0.701512	0.656762	0.616467	0.589973	0.580644	0.563889	0.557248	0.554798	0.556337	0.559798	0.561802	0.559167	0.56101	0.610971	0.598112
0.0057544	0.705625	0.660267	0.619577	0.592874	0.583473	0.566588	0.559888	0.557412	0.558931	0.562376	0.564384	0.561723	0.563601	0.613778	0.600871
0.00588844	0.709701	0.663729	0.622662	0.595747	0.586283	0.569259	0.562519	0.560001	0.561498	0.564927	0.566936	0.564271	0.566156	0.616528	0.603589
0.0060256	0.713701	0.667148	0.625708	0.598593	0.589061	0.571904	0.565098	0.562558	0.564033	0.567451	0.569468	0.566775	0.568674	0.619259	0.606273
0.00616595	0.717649	0.670511	0.628733	0.601386	0.591796	0.574517	0.567647	0.56507	0.56654	0.56995	0.57196	0.569248	0.571171	0.621975	0.608926
0.00630957	0.721533	0.673848	0.631699	0.604159	0.594485	0.577088	0.570172	0.567557	0.569008	0.572412	0.574429	0.571699	0.573628	0.624648	0.611535
0.00645654	0.725374	0.677122	0.634638	0.606889	0.597148	0.579637	0.572661	0.570015	0.571444	0.574841	0.576887	0.57412	0.576064	0.627289	0.614128
0.00660693	0.729168	0.680366	0.637546	0.609592	0.599795	0.582157	0.575134	0.572449	0.573868	0.577262	0.579293	0.576508	0.578472	0.629902	0.616692
0.00676083	0.732919	0.68357	0.640419	0.612276	0.602422	0.584649	0.577574	0.574859	0.576265	0.579651	0.581675	0.578869	0.580849	0.632492	0.619226
0.00691831	0.736612	0.686732	0.643248	0.614932	0.605007	0.587119	0.579998	0.577241	0.578635	0.582021	0.584037	0.581216	0.583201	0.635055	0.62174
0.00707946	0.740267	0.689852	0.646051	0.617552	0.60756	0.589553	0.582386	0.579613	0.580969	0.584354	0.58638	0.583533	0.585533	0.637587	0.624232
0.00724436	0.743868	0.692936	0.648826	0.62015	0.610094	0.591972	0.584753	0.581953	0.583276	0.586669	0.588693	0.58584	0.587844	0.640087	0.626691
0.0074131	0.747429	0.69601	0.651574	0.622716	0.612599	0.594361	0.587109	0.584257	0.585571	0.58897	0.59098	0.588111	0.590129	0.64258	0.629123
0.00758578	0.750925	0.699029	0.654302	0.625271	0.615072	0.596729	0.589422	0.586548	0.587837	0.591248	0.593246	0.590378	0.592389	0.645041	0.631543
0.00776247	0.754408	0.702029	0.657013	0.627783	0.617537	0.599062	0.591728	0.588821	0.590094	0.593511	0.595506	0.592624	0.59464	0.64749	0.633925
0.00794328	0.757842	0.705007	0.659689	0.630287	0.61997	0.601391	0.593996	0.591073	0.592326	0.595745	0.597737	0.594843	0.596859	0.649923	0.636292
0.00812831	0.761229	0.707954	0.662338	0.632758	0.622394	0.6037	0.596257	0.59331	0.594543	0.597954	0.599958	0.597046	0.59906	0.652326	0.638639
0.00831764	0.764579	0.710866	0.664968	0.635219	0.624782	0.60599	0.598498	0.595519	0.59673	0.600151	0.602152	0.599231	0.60125	0.654719	0.64096
0.00851138	0.7679	0.713761	0.667581	0.637653	0.627161	0.608257	0.600715	0.597724	0.598904	0.60233	0.604334	0.601406	0.603418	0.657089	0.643275
0.00870964	0.771174	0.716641	0.67018	0.640069	0.629524	0.610507	0.602925	0.599913	0.601058	0.604498	0.606497	0.603566	0.605591	0.659443	0.645569
0.00891251	0.774435	0.719481	0.672741	0.642459	0.631866	0.612744	0.605118	0.602087	0.603199	0.60666	0.608638	0.605716	0.607736	0.661777	0.647851
0.00912011	0.777658	0.722297	0.675286	0.644834	0.634195	0.614957	0.607276	0.604237	0.605325	0.60881	0.610769	0.607849	0.609875	0.664095	0.650109
0.00933254	0.780846	0.725097	0.677797	0.647198	0.636501	0.617158	0.609428	0.606356	0.607445	0.610933	0.612894	0.60996	0.611986	0.666384	0.652355
0.00954993	0.784007	0.727873	0.680303	0.649555	0.638802	0.619335	0.611578	0.608473	0.609547	0.613037	0.615005	0.612058	0.614081	0.668682	0.654593
0.00977237	0.787151	0.730622	0.682801	0.651887	0.64107	0.621517	0.613706	0.610575	0.61166	0.615149	0.61711	0.614149	0.616164	0.670956	0.65681
0.01	0.79026	0.733359	0.685286	0.654207	0.643343	0.623696	0.615821	0.61267	0.613738	0.617243	0.619192	0.61622	0.618237	0.67321	0.659027
0.0102329	0.793351	0.736082	0.687759	0.656523	0.645592	0.625855	0.617925	0.614754	0.615801	0.619317	0.621263	0.618278	0.620308	0.675446	0.661229
0.0104713	0.796422	0.738785	0.690212	0.658806	0.647831	0.627994	0.62002	0.616824	0.617852	0.621384	0.623318	0.62033	0.622348	0.677678	0.663416
0.0107152	0.799491	0.741474	0.692654	0.661081	0.650053	0.630117	0.622102	0.618896	0.619891	0.623436	0.625361	0.62236	0.624396	0.679901	0.665605
0.0109648	0.802536	0.744154	0.695092	0.663335	0.652251	0.632227	0.624164	0.620947	0.621918	0.625451	0.627391	0.62438	0.626422	0.68211	0.667768
0.0112202	0.805546	0.746812	0.697513	0.665584	0.654441	0.634329	0.626216	0.622978	0.62392	0.627459	0.629415	0.626379	0.628434	0.68429	0.66992
0.0114815	0.808536	0.749455	0.699911	0.667826	0.656627	0.636414	0.628264	0.624996	0.625914	0.629464	0.631417	0.62837	0.630434	0.686467	0.672051
0.011749	0.811505	0.752091	0.702296	0.670052	0.658804	0.638486	0.630299	0.627016	0.627898	0.631444	0.633399	0.630341	0.632415	0.688631	0.674172
0.0120226	0.814455	0.754721	0.704664	0.672269	0.660963	0.640539	0.632322	0.629022	0.629858	0.63343	0.635368	0.632298	0.634389	0.690783	0.67627
0.0123027	0.817392	0.757323	0.707014	0.674454	0.663122	0.642575	0.634325	0.63102	0.631815	0.635396	0.637336	0.634245	0.636344	0.692912	0.678349
0.0125893	0.820294	0.759915	0.709368	0.676628	0.665254	0.644585	0.636305	0.632993	0.633748	0.637352	0.639282	0.636179	0.638293	0.695029	0.68042
0.0128825	0.823181	0.762494	0.711697	0.678807	0.667383	0.646589	0.638271	0.634948	0.635674	0.639291	0.641203	0.638103	0.64021	0.697133	0.682489
0.0131826	0.826049	0.76507	0.714014	0.680957	0.669497	0.648584	0.640232	0.636889	0.637576	0.64121	0.64311	0.640006	0.642111	0.699217	0.684525
0.0134896	0.828896	0.767613	0.716307	0.683082	0.671595	0.650576	0.642181	0.638812	0.639466	0.643128	0.645004	0.64189	0.644	0.701289	0.686546
0.0138038	0.831737	0.770153	0.718596	0.685202	0.673674	0.652532	0.644107	0.64073	0.641342	0.645012	0.646887	0.643748	0.645876	0.703335	0.688551
0.0141254	0.834557	0.772686	0.720855	0.687308	0.675741	0.654491	0.646012	0.642617	0.643203	0.646877	0.648739	0.645603	0.647733	0.705361	0.690539
0.0144544	0.837345	0.775199	0.7231	0.689383	0.677783	0.656425	0.647909	0.644486	0.645037	0.648715	0.650581	0.647441	0.64958	0.707366	0.692503
0.0147911	0.840128	0.777688	0.725338	0.691458	0.679808	0.65835	0.649778	0.646343	0.646851	0.650537	0.652391	0.649249	0.651409	0.709341	0.694444
0.0151356	0.8429	0.780175	0.727537	0.69351	0.681826	0.660254	0.651644	0.648168	0.648649	0.652345	0.654188	0.651034	0.653212	0.711301	0.696375
0.0154882	0.845653	0.782627	0.72974	0.695536	0.683819	0.662147	0.653471	0.649988	0.650426	0.654123	0.655967	0.652797	0.654995	0.713237	0.698288
0.0158489	0.848375	0.785068	0.731917	0.697553	0.685804	0.66401	0.655275	0.651783	0.652175	0.655872	0.657723	0.654538	0.656763	0.715132	0.700161
0.0162181	0.851084	0.787497	0.734076	0.699558	0.687769	0.665861	0.657075	0.653556	0.653908	0.657599	0.659449	0.656265	0.658512	0.717018	0.702015
0.0165959	0.853763	0.789931	0.736225	0.701549	0.689709	0.667692	0.658846	0.65531	0.655632	0.659311	0.661154	0.657961	0.660229	0.718875	0.703851
0.0169824	0.856427	0.792327	0.738351	0.703529	0.691647	0.669502	0.660607	0.657046	0.657328	0.660999	0.662845	0.659636	0.661929	0.720707	0.705662
0.017378	0.859069	0.794707	0.740467	0.705479	0.693553	0.671294	0.662351	0.65875	0.659008	0.662677	0.664508	0.661299	0.663606	0.722513	0.707449
0.0177828	0.861695	0.797083	0.742571	0.707423	0.695434	0.673061	0.664083	0.660445	0.660663	0.664329	0.666151	0.662941	0.66526	0.724295	0.709221
0.018197	0.864296	0.799436	0.744651	0.709342	0.697281	0.674815	0.665798	0.662127	0.662294	0.665949	0.66778	0.664571	0.666898	0.726053	0.710946
0.0186209	0.866873	0.801774	0.746714	0.711229	0.699112	0.676543	0.667487	0.66378	0.663906	0.667554	0.669381	0.666166	0.668487	0.727773	0.712651
0.0190546	0.869438	0.804101	0.74877	0.713101	0.700927	0.678269	0.669147	0.665395	0.665502	0.669129	0.670941	0.667742	0.670061	0.729471	0.714329
0.0194984	0.871984	0.806405	0.750818	0.714951	0.702733	0.67996	0.6708	0.666982	0.667071	0.67067	0.67249	0.669295	0.671616	0.731144	0.71598
0.0199526	0.874511	0.80868	0.752843	0.716778	0.704516	0.681624	0.672426	0.668559	0.668615	0.672202	0.674021	0.670832	0.673152	0.732795	0.717604
0.0204174	0.877	0.810952	0.754852	0.718594	0.706291	0.683271	0.674041	0.670135	0.670146	0.673727	0.675539	0.67235	0.674657	0.734428	0.719192
0.020893	0.879477	0.81322	0.756849	0.720393	0.708042	0.684912	0.675631	0.671684	0.671653	0.675218	0.677029	0.673836	0.676138	0.736038	0.720765
0.0213796	0.881931	0.815485	0.758829	0.722185	0.709771	0.686533	0.677196	0.673213	0.673148	0.67669	0.678502	0.675314	0.677602	0.737617	0.722324
0.0218776	0.884376	0.817738	0.76078	0.723971	0.711493	0.688133	0.678738	0.674721	0.674626	0.67814	0.679944	0.676768	0.679042	0.739172	0.723858
0.0223872	0.886803	0.819961	0.762719	0.725735	0.7132	0.689724	0.680262	0.676205	0.67608	0.679575	0.681366	0.678192	0.680473	0.740718	0.725359
0.0229087	0.889189	0.822172	0.764654	0.727487	0.714886	0.691303	0.681771	0.677677	0.677521	0.680992	0.682783	0.679602	0.681891	0.742239	0.726841
0.0234423	0.891543	0.824364	0.766571	0.729222	0.716561	0.692868	0.683271	0.679126	0.678963	0.682384	0.684176	0.680999	0.683273	0.743746	0.728305
0.0239883	0.893859	0.826543	0.768471	0.730949	0.71821	0.694432	0.684758	0.680562	0.680383	0.683761	0.685552	0.682366	0.684645	0.745219	0.729754
0.0245471	0.896155	0.828727	0.770359	0.732653	0.719849	0.69596	0.686225	0.681984	0.681774	0.685121	0.686908	0.68371	0.686006	0.746684	0.731182
0.0251189	0.898452	0.830902	0.772249	0.734344	0.721477	0.697485	0.687684	0.683394	0.68316	0.68647	0.688258	0.685047	0.687352	0.748124	0.732596
0.025704	0.900724	0.833057	0.774128	0.736041	0.723098	0.698999	0.689127	0.684792	0.68454	0.687802	0.689584	0.686368	0.688688	0.749552	0.733987
0.0263027	0.902979	0.835194	0.77599	0.737731	0.724705	0.700493	0.690556	0.686183	0.685886	0.689125	0.690888	0.687674	0.690011	0.75097	0.735371
0.0269153	0.905211	0.837319	0.777849	0.739394	0.726304	0.701968	0.691973	0.687566	0.687215	0.69042	0.692186	0.688979	0.691324	0.752376	0.736729
0.0275423	0.907434	0.839425	0.779688	0.741065	0.727886	0.703434	0.693396	0.688934	0.688536	0.691715	0.693473	0.690278	0.692617	0.753775	0.738081
0.0281838	0.909625	0.841528	0.781516	0.742713	0.729444	0.704886	0.694809	0.690298	0.689849	0.692993	0.694749	0.69156	0.693907	0.755146	0.739422
0.0288403	0.911802	0.84362	0.783347	0.744368	0.731001	0.706325	0.696203	0.691654	0.69115	0.69429	0.696011	0.692822	0.695184	0.756501	0.740751
0.0295121	0.913967	0.845701	0.785172	0.746021	0.732554	0.70777	0.6976	0.693002	0.692434	0.695565	0.697269	0.694085	0.696453	0.757856	0.742075
0.0301995	0.916108	0.847764	0.786993	0.747659	0.734094	0.709204	0.698989	0.694347	0.693718	0.696837	0.698522	0.695336	0.697718	0.759197	0.743384
0.030903	0.918239	0.849835	0.788817	0.749293	0.735622	0.710625	0.700373	0.695689	0.695001	0.698098	0.699767	0.696573	0.698965	0.760534	0.744692
0.0316228	0.920348	0.851899	0.790637	0.750914	0.737139	0.712057	0.701756	0.697028	0.696281	0.699367	0.701015	0.69781	0.700215	0.761878	0.745982
0.0323594	0.92243	0.853967	0.792455	0.752543	0.738669	0.71349	0.703136	0.698347	0.697555	0.700603	0.702255	0.699055	0.701459	0.763213	0.747274
0.0331131	0.92449	0.856034	0.79427	0.754171	0.740204	0.714909	0.704504	0.699673	0.698825	0.701846	0.703485	0.700282	0.702697	0.764536	0.74856
0.0338844	0.926526	0.8581	0.796086	0.755784	0.741746	0.716317	0.705873	0.700978	0.700094	0.703091	0.704705	0.701513	0.703917	0.765867	0.749835
0.0346737	0.928544	0.860161	0.797917	0.757392	0.743276	0.717726	0.707234	0.702263	0.701366	0.704325	0.705911	0.702734	0.705131	0.767183	0.751112
0.0354813	0.930525	0.862218	0.799728	0.758992	0.744791	0.719138	0.708588	0.703565	0.702632	0.705555	0.70712	0.703955	0.706354	0.768494	0.75238
0.0363078	0.932488	0.864263	0.801536	0.760605	0.746301	0.720547	0.709938	0.704863	0.703872	0.706789	0.708326	0.705168	0.707582	0.769798	0.753649
0.0371535	0.934428	0.866301	0.803324	0.762213	0.747808	0.721949	0.711285	0.706158	0.705103	0.708015	0.70953	0.706388	0.708803	0.771088	0.754909
0.0380189	0.936334	0.868314	0.805113	0.763797	0.749325	0.723355	0.712629	0.707449	0.706343	0.709234	0.710737	0.707615	0.710008	0.772386	0.756169
0.0389045	0.938212	0.870321	0.806896	0.765371	0.750828	0.724753	0.713985	0.708735	0.707581	0.710433	0.711942	0.708827	0.711223	0.77369	0.75742
0.0398107	0.940081	0.872329	0.808667	0.766946	0.752333	0.726149	0.715338	0.710028	0.708819	0.711645	0.713155	0.710022	0.71243	0.77498	0.758663
0.040738	0.941911	0.874337	0.810455	0.768515	0.753842	0.727545	0.716678	0.711328	0.710063	0.712845	0.714382	0.711224	0.713633	0.776261	0.759893
0.0416869	0.94373	0.876328	0.812242	0.770091	0.755352	0.728934	0.718016	0.712615	0.711287	0.71404	0.715595	0.712426	0.714846	0.777537	0.761129
0.042658	0.945515	0.878313	0.814026	0.771668	0.756869	0.73033	0.719357	0.713904	0.71252	0.715227	0.716797	0.713613	0.716051	0.778818	0.762356
0.0436516	0.947283	0.880307	0.815808	0.773247	0.758395	0.731712	0.720701	0.71519	0.713748	0.716421	0.717995	0.714797	0.717264	0.780088	0.763588
0.0446684	0.949023	0.882285	0.817596	0.774839	0.759927	0.733101	0.722034	0.716473	0.714976	0.717626	0.719188	0.715988	0.718468	0.781363	0.764802
0.0457088	0.950753	0.884252	0.819381	0.776419	0.761443	0.734499	0.723353	0.717752	0.716207	0.718827	0.720372	0.717172	0.719656	0.782623	0.766017
0.0467735	0.952455	0.88621	0.821161	0.778002	0.762947	0.735891	0.724676	0.719032	0.71743	0.720024	0.721556	0.718357	0.720838	0.783879	0.76725
0.047863	0.954125	0.888157	0.822943	0.77959	0.764445	0.737282	0.726017	0.720311	0.718649	0.721222	0.722736	0.719535	0.722026	0.785124	0.768482
0.0489779	0.955772	0.890086	0.824715	0.781175	0.765957	0.738669	0.727341	0.72157	0.719847	0.722409	0.723925	0.720727	0.723202	0.78638	0.769719
0.0501187	0.957385	0.892013	0.826488	0.782747	0.767467	0.740049	0.728663	0.722845	0.721067	0.72361	0.725106	0.721906	0.724383	0.787639	0.770957
0.0512861	0.958981	0.893932	0.828265	0.784331	0.768981	0.741449	0.729982	0.724126	0.722281	0.7248	0.726298	0.723072	0.72556	0.788893	0.772177
0.0524807	0.960559	0.895844	0.830055	0.785921	0.770491	0.742838	0.731293	0.725394	0.723482	0.725988	0.727486	0.724238	0.726734	0.790161	0.773384
0.0537032	0.962098	0.897758	0.831851	0.787508	0.771989	0.744234	0.732616	0.726664	0.724682	0.727157	0.728661	0.725403	0.727912	0.791415	0.77458
0.0549541	0.963593	0.899691	0.833629	0.789099	0.773506	0.745638	0.733939	0.72794	0.725883	0.728324	0.729824	0.72657	0.729074	0.79267	0.775792
0.0562341	0.965045	0.901611	0.835398	0.790669	0.775011	0.747037	0.735261	0.729217	0.727073	0.729491	0.730995	0.727726	0.730249	0.793935	0.777005
0.057544	0.96647	0.903511	0.837159	0.79225	0.776507	0.74846	0.736588	0.730485	0.72826	0.730646	0.732161	0.728889	0.731418	0.795199	0.778226
0.0588844	0.967877	0.905388	0.838913	0.793839	0.778014	0.749875	0.737911	0.731764	0.729458	0.731812	0.733329	0.730058	0.732593	0.796453	0.779448
0.060256	0.969243	0.907249	0.84067	0.795423	0.779505	0.751284	0.739225	0.733035	0.730661	0.732969	0.734492	0.731217	0.733753	0.797701	0.780664
0.0616595	0.970594	0.909095	0.842436	0.796994	0.781013	0.752687	0.740536	0.734302	0.731863	0.734122	0.735657	0.732386	0.734903	0.79895	0.781893
0.0630957	0.97191	0.910938	0.844195	0.798578	0.782504	0.75409	0.741852	0.735566	0.733079	0.735283	0.736807	0.733541	0.736049	0.800199	0.783091
0.0645654	0.973205	0.912768	0.845957	0.800152	0.784004	0.755483	0.743171	0.736813	0.734285	0.736451	0.737974	0.73471	0.737182	0.801436	0.784294
0.0660693	0.974454	0.914605	0.847717	0.801745	0.785508	0.75686	0.744485	0.738054	0.735484	0.737619	0.739142	0.735888	0.738329	0.802654	0.785485
0.0676083	0.975682	0.916417	0.849479	0.803335	0.787008	0.758228	0.745802	0.739297	0.736692	0.738805	0.7403	0.737055	0.739484	0.803895	0.786684
0.0691831	0.976877	0.918221	0.851229	0.804918	0.788505	0.759615	0.747128	0.740537	0.737895	0.739989	0.741453	0.738208	0.740646	0.80514	0.787895
0.0707946	0.978046	0.920012	0.85297	0.806503	0.789996	0.76101	0.748458	0.741791	0.739107	0.741171	0.742615	0.73936	0.741806	0.806376	0.789094
0.0724436	0.979186	0.921773	0.854711	0.80808	0.791493	0.762404	0.749776	0.743037	0.740315	0.742325	0.743788	0.740506	0.742975	0.807598	0.790302
0.074131	0.980282	0.923531	0.856449	0.809647	0.792974	0.763809	0.751103	0.744284	0.741521	0.743484	0.74495	0.741647	0.74413	0.808833	0.791495
0.0758578	0.981341	0.92528	0.858179	0.811223	0.794432	0.765203	0.75242	0.745536	0.742723	0.744648	0.746096	0.742797	0.74529	0.810068	0.792678
0.0776247	0.982366	0.927006	0.859913	0.812795	0.795917	0.766593	0.753738	0.746783	0.743925	0.745804	0.747245	0.74394	0.746444	0.811295	0.793872
0.0794328	0.983357	0.928739	0.861637	0.814367	0.797399	0.767996	0.755055	0.74804	0.745144	0.746976	0.748395	0.745075	0.747611	0.812531	0.795075
0.0812831	0.984319	0.930454	0.863363	0.81595	0.798902	0.769387	0.756379	0.749306	0.746333	0.74816	0.74955	0.746212	0.748754	0.813764	0.796278
0.0831764	0.985248	0.932147	0.865084	0.817532	0.800398	0.770765	0.757707	0.750564	0.747522	0.749321	0.750714	0.747354	0.74989	0.814999	0.797492
0.0851138	0.986147	0.933824	0.866812	0.819105	0.801893	0.772137	0.759024	0.751809	0.748712	0.750488	0.751864	0.748494	0.751043	0.816226	0.79869
0.0870964	0.987028	0.935503	0.868526	0.820693	0.803372	0.773522	0.760331	0.753056	0.749912	0.751657	0.753001	0.749639	0.752194	0.81746	0.799894
0.0891251	0.987881	0.937158	0.870235	0.822273	0.804865	0.774908	0.76165	0.754304	0.751113	0.752818	0.75414	0.750787	0.753345	0.818671	0.801093
0.0912011	0.988683	0.938778	0.871958	0.823875	0.806357	0.776294	0.762974	0.755557	0.752305	0.753981	0.755266	0.751909	0.754497	0.819867	0.802279
0.0933254	0.989459	0.94039	0.873684	0.825469	0.807844	0.777691	0.764305	0.756802	0.753483	0.755131	0.756401	0.753035	0.755637	0.821063	0.803462
0.0954993	0.990209	0.941988	0.875406	0.827051	0.809331	0.779072	0.765615	0.758056	0.754675	0.756281	0.757544	0.754157	0.756783	0.822273	0.80465
0.0977237	0.990922	0.943553	0.877146	0.828638	0.810839	0.780445	0.766916	0.759315	0.755865	0.757445	0.758693	0.755276	0.757933	0.823478	0.805825
0.1	0.991599	0.945113	0.878879	0.830208	0.812338	0.781816	0.768223	0.760563	0.757052	0.75859	0.759843	0.756396	0.759075	0.824688	0.806995
0.102329	0.99222	0.946665	0.880607	0.831775	0.813824	0.783196	0.769547	0.761816	0.758237	0.759734	0.760981	0.757503	0.760204	0.825899	0.808178
0.104713	0.992833	0.948201	0.88233	0.833342	0.815325	0.784583	0.770856	0.763057	0.759419	0.760861	0.762119	0.758625	0.761341	0.827103	0.809352
0.107152	0.99341	0.949712	0.884036	0.834927	0.81683	0.785974	0.772155	0.764292	0.760589	0.762008	0.76325	0.759752	0.762472	0.828293	0.81052
0.109648	0.993945	0.951221	0.885734	0.836506	0.818327	0.78736	0.773461	0.765482	0.761758	0.763156	0.764387	0.760885	0.763595	0.829485	0.811674
0.112202	0.994459	0.95272	0.887439	0.838061	0.819814	0.788742	0.774785	0.76671	0.762908	0.764307	0.76553	0.762003	0.764728	0.83068	0.812853
0.114815	0.99494	0.954211	0.88914	0.839607	0.82131	0.790132	0.776103	0.767958	0.76408	0.765456	0.766666	0.763127	0.765866	0.831893	0.814011
0.11749	0.995375	0.955695	0.890806	0.841149	0.822798	0.791517	0.777417	0.769197	0.76528	0.766568	0.7678	0.764258	0.767	0.833092	0.815168
0.120226	0.995781	0.957125	0.892476	0.842701	0.824294	0.792905	0.778745	0.770453	0.76648	0.767694	0.768914	0.765376	0.768145	0.834294	0.816331
0.123027	0.996164	0.958541	0.894156	0.844256	0.825789	0.794275	0.780066	0.771696	0.767664	0.76882	0.770034	0.766491	0.769287	0.835488	0.817484
0.125893	0.996533	0.95994	0.895845	0.845818	0.827278	0.795647	0.781368	0.772936	0.768842	0.769939	0.771173	0.767611	0.77042	0.836681	0.818657
0.128825	0.996869	0.961338	0.897521	0.847387	0.828774	0.797008	0.782661	0.774167	0.770014	0.771052	0.772309	0.768732	0.771539	0.837869	0.819811
0.131826	0.997185	0.962714	0.89921	0.848949	0.830262	0.798402	0.783955	0.775392	0.771192	0.772177	0.77345	0.769832	0.772656	0.839057	0.820968
0.134896	0.997477	0.964067	0.90088	0.850519	0.831746	0.799804	0.785264	0.776619	0.772365	0.773293	0.774603	0.770938	0.773776	0.84024	0.822125
0.138038	0.997743	0.965399	0.902538	0.852088	0.833219	0.801196	0.786566	0.777846	0.773526	0.774412	0.775719	0.772039	0.77492	0.841432	0.823279
0.141254	0.997993	0.966698	0.904182	0.853653	0.83468	0.802583	0.787881	0.779053	0.77468	0.775539	0.776838	0.773139	0.77604	0.842609	0.824423
0.144544	0.99822	0.968003	0.905821	0.855205	0.836148	0.803966	0.789192	0.780269	0.775821	0.776676	0.777954	0.774259	0.777144	0.843802	0.82558
0.147911	0.998426	0.969278	0.907432	0.856743	0.837627	0.805373	0.790495	0.781501	0.77698	0.777802	0.779063	0.775383	0.778249	0.844985	0.826735
0.151356	0.998604	0.970529	0.909043	0.858282	0.839121	0.806743	0.791816	0.782713	0.778139	0.778943	0.780153	0.776497	0.779349	0.846149	0.827899
0.154882	0.998766	0.971763	0.910653	0.859836	0.840591	0.80811	0.793126	0.783944	0.77932	0.780087	0.781266	0.777614	0.78047	0.847312	0.82906
0.158489	0.998919	0.972958	0.912289	0.861417	0.842068	0.809483	0.794427	0.785155	0.780479	0.781213	0.782359	0.778747	0.781585	0.84847	0.8302
0.162181	0.999052	0.97412	0.913898	0.862977	0.843544	0.810851	0.795731	0.786391	0.781632	0.782319	0.78345	0.779874	0.782696	0.849632	0.831354
0.165959	0.999167	0.975258	0.915496	0.864523	0.845013	0.812178	0.797021	0.787616	0.782753	0.783417	0.784529	0.781002	0.783798	0.850812	0.83249
0.169824	0.999271	0.976372	0.917104	0.866063	0.846507	0.81351	0.798321	0.788835	0.783896	0.784566	0.78561	0.782108	0.784891	0.851995	0.833641
0.17378	0.999364	0.977455	0.918692	0.867628	0.847991	0.814855	0.799603	0.790051	0.785042	0.785697	0.786706	0.783197	0.785977	0.853151	0.834794
0.177828	0.999448	0.978494	0.920275	0.869178	0.849453	0.816198	0.800895	0.791279	0.78619	0.786834	0.78776	0.784327	0.787092	0.854303	0.835929
0.18197	0.99952	0.979509	0.921869	0.870688	0.850903	0.817538	0.802186	0.792492	0.78734	0.787954	0.788805	0.785409	0.788178	0.855462	0.837075
0.186209	0.999587	0.980531	0.923462	0.872236	0.85234	0.818886	0.803455	0.793712	0.788466	0.789073	0.789851	0.786499	0.789255	0.856625	0.838252
0.190546	0.999643	0.981521	0.925033	0.873788	0.853799	0.820258	0.804744	0.794939	0.789579	0.790203	0.790896	0.787608	0.790356	0.857793	0.839404
0.194984	0.999696	0.98249	0.926603	0.875319	0.855264	0.821614	0.806021	0.796152	0.790696	0.791324	0.791938	0.788709	0.791448	0.858992	0.840553
0.199526	0.99974	0.983448	0.928126	0.876832	0.85673	0.823015	0.807329	0.797376	0.791829	0.792429	0.79302	0.789817	0.792507	0.860188	0.84169
0.204174	0.999774	0.984367	0.929601	0.878348	0.858191	0.82437	0.808637	0.798603	0.792989	0.79352	0.794098	0.790903	0.793606	0.861362	0.842837
0.20893	0.999804	0.985255	0.931103	0.879857	0.859666	0.825715	0.809916	0.799819	0.794142	0.794626	0.795168	0.791997	0.794681	0.862531	0.84398
0.213796	0.999825	0.986115	0.932603	0.881363	0.861118	0.827086	0.811227	0.801026	0.795281	0.79572	0.796254	0.793106	0.795752	0.863682	0.845107
0.218776	0.999845	0.986907	0.934092	0.882865	0.862577	0.828468	0.812541	0.802231	0.796421	0.7968	0.797369	0.794218	0.796853	0.864841	0.84623
0.223872	0.999863	0.987669	0.935569	0.884379	0.864054	0.829853	0.813831	0.80342	0.797574	0.797905	0.798464	0.795325	0.797944	0.865982	0.847355
0.229087	0.999877	0.988432	0.937025	0.885879	0.865528	0.831232	0.815124	0.804591	0.798711	0.799003	0.799547	0.796431	0.799021	0.867123	0.848447
0.234423	0.999889	0.98915	0.938488	0.887397	0.866997	0.832593	0.816422	0.805777	0.799851	0.80012	0.800651	0.797532	0.800071	0.868279	0.849549
0.239883	0.999899	0.989826	0.939971	0.888924	0.868471	0.833938	0.817705	0.806973	0.800944	0.801219	0.80178	0.798637	0.801148	0.869425	0.850649
0.245471	0.999907	0.990488	0.941415	0.890431	0.869944	0.8353	0.819001	0.808188	0.802066	0.802326	0.802901	0.799747	0.80223	0.870574	0.851737
0.251189	0.999912	0.991136	0.94284	0.891938	0.871416	0.836651	0.820281	0.809384	0.803213	0.803404	0.804012	0.800837	0.803338	0.871721	0.852846
0.25704	0.999916	0.991753	0.944248	0.89341	0.872912	0.837991	0.821562	0.810565	0.804365	0.80448	0.805094	0.801926	0.804442	0.872879	0.85394
0.263027	0.999919	0.992328	0.945672	0.894904	0.874382	0.839324	0.82284	0.811745	0.805518	0.805574	0.806173	0.803001	0.805522	0.87401	0.855046
0.269153	0.99992	0.992898	0.947082	0.896385	0.875854	0.840656	0.824104	0.812961	0.806668	0.806686	0.807246	0.804093	0.806579	0.875154	0.856159
0.275423	0.999922	0.993425	0.948493	0.897898	0.877314	0.842003	0.825395	0.814194	0.807818	0.807817	0.808306	0.805165	0.807625	0.876289	0.857275
0.281838	0.999923	0.993931	0.949834	0.899415	0.87879	0.843389	0.826671	0.815445	0.808956	0.80893	0.809391	0.806245	0.808698	0.877394	0.858369
0.288403	0.999924	0.994407	0.951158	0.900937	0.880276	0.844752	0.827968	0.816654	0.810096	0.81003	0.810494	0.807339	0.809774	0.878498	0.859449
0.295121	0.999924	0.994854	0.952527	0.902435	0.881768	0.846121	0.829257	0.817856	0.811267	0.811114	0.811585	0.808453	0.810837	0.879609	0.86054
0.301995	0.999924	0.995302	0.953879	0.90393	0.88326	0.84747	0.830537	0.819082	0.812426	0.812176	0.812663	0.809563	0.811904	0.880717	0.861635
0.30903	0.999924	0.995722	0.95521	0.905426	0.884721	0.848845	0.831791	0.820298	0.813574	0.813225	0.813763	0.810637	0.812946	0.881815	0.862733
0.316228	0.999924	0.996101	0.956522	0.906904	0.886159	0.850206	0.833102	0.821503	0.814726	0.814281	0.814853	0.811709	0.813991	0.882927	0.863825
0.323594	0.999924	0.996474	0.957821	0.908415	0.887598	0.851579	0.834406	0.822733	0.815867	0.815366	0.815918	0.812773	0.815029	0.884062	0.864902
0.331131	0.999924	0.996818	0.959159	0.909901	0.889053	0.852934	0.835706	0.823974	0.817018	0.816453	0.816993	0.813826	0.816072	0.885172	0.865987
0.338844	0.999924	0.997139	0.960453	0.911369	0.890492	0.854311	0.837003	0.825199	0.818162	0.817532	0.818095	0.814888	0.817136	0.886281	0.867049
0.346737	0.999924	0.997427	0.961717	0.912801	0.891959	0.855698	0.838291	0.826416	0.81931	0.818606	0.819176	0.815982	0.818192	0.887426	0.86813
0.354813	0.999924	0.997707	0.962963	0.914265	0.893382	0.857062	0.839606	0.827605	0.820423	0.819689	0.820294	0.817062	0.819238	0.888561	0.869201
0.363078	0.999924	0.997968	0.964201	0.915699	0.894832	0.858422	0.840942	0.828795	0.821549	0.820769	0.821381	0.818159	0.82028	0.88968	0.870295
0.371535	0.999924	0.998194	0.965426	0.917144	0.896284	0.859807	0.84226	0.829972	0.822725	0.821841	0.822457	0.819228	0.821318	0.890807	0.871397
0.380189	0.999924	0.998388	0.966627	0.918603	0.897728	0.861154	0.843584	0.831157	0.82389	0.822925	0.823555	0.820295	0.822362	0.891921	0.872479
0.389045	0.999924	0.998563	0.96782	0.920039	0.899203	0.862506	0.84491	0.832338	0.825023	0.82398	0.824663	0.821351	0.823437	0.893017	0.873583
0.398107	0.999924	0.998734	0.968981	0.921468	0.900675	0.863876	0.846211	0.833534	0.82619	0.825088	0.825773	0.822403	0.824487	0.894133	0.874669
0.40738	0.999924	0.998891	0.97011	0.922893	0.902163	0.865232	0.847557	0.834732	0.827351	0.826147	0.826867	0.823433	0.825531	0.895227	0.875761
0.416869	0.999924	0.999037	0.971225	0.924328	0.903618	0.866589	0.848882	0.835909	0.828514	0.827216	0.827937	0.824487	0.826564	0.896345	0.876857
0.42658	0.999925	0.999153	0.972334	0.925783	0.905081	0.86796	0.850197	0.837151	0.829677	0.828291	0.829008	0.825535	0.827634	0.897464	0.877958
0.436516	0.999925	0.999247	0.973403	0.927249	0.906563	0.869299	0.851494	0.838389	0.830812	0.829387	0.83011	0.826612	0.828684	0.898574	0.879036
0.446684	0.999925	0.999341	0.974441	0.928697	0.908014	0.870644	0.852806	0.8396	0.831972	0.830458	0.8312	0.82767	0.829711	0.899708	0.880125
0.457088	0.999925	0.99942	0.975458	0.930139	0.909452	0.872015	0.854079	0.840798	0.833155	0.831542	0.832281	0.828731	0.830744	0.900844	0.881174
0.467735	0.999926	0.999498	0.976458	0.931555	0.91089	0.873389	0.855399	0.842018	0.834343	0.832626	0.833378	0.82983	0.831782	0.901975	0.882224
0.47863	0.999926	0.999573	0.977422	0.932945	0.912328	0.87481	0.856682	0.843229	0.835467	0.833707	0.834496	0.83091	0.832833	0.903086	0.883299
0.489779	0.999926	0.999619	0.978391	0.93431	0.913758	0.876193	0.857937	0.844447	0.836593	0.834791	0.835587	0.832001	0.833896	0.904179	0.884394
0.501187	0.999926	0.999663	0.97934	0.93568	0.915132	0.877526	0.859228	0.845648	0.837734	0.83588	0.836664	0.833088	0.834945	0.905294	0.885468
0.512861	0.999926	0.999704	0.980253	0.937046	0.916528	0.878882	0.860525	0.846827	0.838893	0.836998	0.837759	0.83414	0.835975	0.906414	0.886544
0.524807	0.999926	0.999739	0.981143	0.938438	0.917887	0.880274	0.861765	0.848029	0.840064	0.838112	0.838872	0.835209	0.836977	0.907502	0.887597
0.537032	0.999926	0.999768	0.982039	0.939811	0.919243	0.881575	0.86303	0.849244	0.841225	0.839223	0.839967	0.836281	0.838006	0.908573	0.888654
0.549541	0.999926	0.999791	0.982947	0.941169	0.920602	0.882924	0.864318	0.850451	0.8424	0.840298	0.841068	0.837352	0.839077	0.909611	0.889708
0.562341	0.999926	0.999809	0.983821	0.942508	0.921971	0.884294	0.865592	0.851639	0.843533	0.841372	0.842148	0.838384	0.840131	0.910693	0.890777
0.57544	0.999926	0.999824	0.984674	0.943824	0.923397	0.885588	0.866887	0.852826	0.844674	0.84244	0.843205	0.839426	0.841193	0.911802	0.89187
0.588844	0.999926	0.999833	0.985492	0.945111	0.92475	0.886927	0.868175	0.854044	0.845796	0.84352	0.844253	0.840469	0.842258	0.912886	0.892924
0.60256	0.999926	0.99984	0.986264	0.946396	0.926116	0.888292	0.869502	0.855236	0.846939	0.844557	0.845317	0.841552	0.843321	0.913969	0.893998
0.616595	0.999926	0.999844	0.987055	0.947685	0.927438	0.889651	0.870815	0.856454	0.848097	0.845639	0.846376	0.842662	0.844404	0.915067	0.895113
0.630957	0.999926	0.99985	0.987803	0.948961	0.928786	0.891	0.872107	0.857691	0.849216	0.846703	0.847433	0.843771	0.84547	0.916143	0.896237
0.645654	0.999926	0.999858	0.988513	0.950211	0.93011	0.892367	0.873446	0.858958	0.85034	0.84776	0.848455	0.844871	0.846554	0.917221	0.897317
0.660693	0.999926	0.999861	0.989263	0.951487	0.931437	0.893734	0.874774	0.86019	0.851469	0.848824	0.849477	0.845944	0.84765	0.918283	0.898374
0.676083	0.999926	0.999863	0.989969	0.952774	0.932763	0.895085	0.876104	0.861383	0.852582	0.849902	0.850485	0.84702	0.848709	0.919353	0.899445
0.691831	0.999926	0.999865	0.990582	0.954032	0.934124	0.89642	0.877414	0.862612	0.853672	0.850945	0.851543	0.848126	0.849803	0.920422	0.900505
0.707946	0.999926	0.999867	0.991198	0.955272	0.935463	0.897814	0.878753	0.863852	0.854795	0.852016	0.852608	0.849251	0.850864	0.921518	0.901574
0.724436	0.999926	0.999868	0.991795	0.956494	0.936833	0.899191	0.880017	0.8651	0.855905	0.853054	0.853677	0.850317	0.851901	0.922628	0.90262
0.74131	0.999926	0.999869	0.992367	0.957729	0.938153	0.900571	0.881319	0.866308	0.857015	0.854142	0.854685	0.851384	0.852986	0.923713	0.903708
0.758578	0.999926	0.99987	0.992934	0.95893	0.939472	0.901944	0.882632	0.867532	0.858133	0.855232	0.855756	0.852429	0.854044	0.924779	0.904807
0.776247	0.999926	0.999871	0.993443	0.960129	0.940765	0.903306	0.88394	0.868756	0.859274	0.8563	0.856796	0.853477	0.855115	0.925824	0.905922
0.794328	0.999926	0.999873	0.993917	0.961319	0.942023	0.904693	0.885226	0.869961	0.860377	0.857388	0.857806	0.85451	0.856206	0.926878	0.907014
0.812831	0.999927	0.999876	0.994365	0.962502	0.943341	0.90606	0.886516	0.871163	0.861497	0.858503	0.85883	0.855529	0.857326	0.927973	0.90811
0.831764	0.999927	0.999876	0.994774	0.963647	0.944601	0.907413	0.887868	0.872341	0.862623	0.859601	0.859896	0.856602	0.858457	0.929064	0.909136
0.851138	0.999927	0.999878	0.995174	0.964772	0.945865	0.908779	0.889195	0.87352	0.863723	0.860675	0.860945	0.857687	0.859585	0.930173	0.910176
0.870964	0.999928	0.999879	0.995581	0.965919	0.947125	0.910183	0.890493	0.87472	0.864862	0.861747	0.861943	0.858788	0.860691	0.931219	0.911206
0.891251	0.999928	0.99988	0.995946	0.967017	0.948389	0.911585	0.891803	0.875939	0.866006	0.862794	0.862944	0.859869	0.861778	0.932321	0.912221
0.912011	0.999928	0.99988	0.996303	0.968122	0.949634	0.912938	0.893147	0.877177	0.867125	0.863834	0.864015	0.860936	0.862879	0.933375	0.91324
0.933254	0.999928	0.99988	0.996641	0.96926	0.950897	0.914274	0.894515	0.878413	0.868243	0.864879	0.865103	0.862011	0.863991	0.934396	0.91427
0.954993	0.999928	0.99988	0.996957	0.970305	0.952119	0.915638	0.895896	0.879646	0.869427	0.865961	0.866146	0.863073	0.865065	0.935442	0.915272
0.977237	0.999929	0.99988	0.997259	0.971337	0.95338	0.916973	0.89722	0.880887	0.870626	0.867014	0.867223	0.864092	0.866177	0.936509	0.916314
1	0.999929	0.99988	0.997544	0.972361	0.954584	0.918323	0.898528	0.882118	0.87182	0.868089	0.868277	0.865135	0.867223	0.937567	0.917344
1.02329	0.99993	0.999881	0.997785	0.973363	0.955782	0.919621	0.899846	0.883404	0.873004	0.869182	0.869364	0.866178	0.868294	0.938604	0.918366
1.04713	0.99993	0.999882	0.997995	0.97434	0.956955	0.920943	0.901136	0.884659	0.874117	0.870284	0.87043	0.867276	0.86938	0.939678	0.919385
1.07152	0.99993	0.999882	0.998191	0.975341	0.95815	0.922289	0.902409	0.885933	0.87523	0.871365	0.871497	0.868368	0.870418	0.940734	0.920451
1.09648	0.999931	0.999884	0.998371	0.976287	0.95928	0.923658	0.903717	0.887211	0.87632	0.872471	0.872572	0.869432	0.871519	0.941752	0.921496
1.12202	0.999931	0.999884	0.998547	0.97721	0.960427	0.925003	0.905034	0.888506	0.877415	0.873598	0.873669	0.870458	0.872587	0.94282	0.922537
1.14815	0.999931	0.999884	0.9987	0.978108	0.961534	0.926374	0.906322	0.889756	0.878548	0.874725	0.874727	0.871536	0.873677	0.943894	0.923559
1.1749	0.999931	0.999885	0.998818	0.979058	0.962652	0.927703	0.907616	0.891059	0.879707	0.875843	0.875829	0.872589	0.874794	0.944955	0.924576
1.20226	0.999931	0.999886	0.998952	0.980016	0.963749	0.92899	0.908947	0.892302	0.88089	0.876964	0.876902	0.873708	0.875875	0.945961	0.925594
1.23027	0.999932	0.999887	0.999074	0.980898	0.964854	0.930262	0.910253	0.893524	0.88207	0.878059	0.877966	0.874838	0.876984	0.94698	0.926629
1.25893	0.999933	0.999888	0.999187	0.981736	0.96593	0.931522	0.911588	0.894759	0.883239	0.87916	0.879005	0.875956	0.87805	0.947986	0.927699
1.28825	0.999933	0.999888	0.999293	0.982526	0.96697	0.932826	0.912923	0.896059	0.884365	0.880273	0.880046	0.877059	0.879136	0.948964	0.928759
1.31826	0.999935	0.99989	0.999386	0.983367	0.968021	0.934078	0.914252	0.897332	0.885542	0.88137	0.881109	0.878113	0.880193	0.949975	0.929778
1.34896	0.999935	0.99989	0.999456	0.984166	0.96909	0.935358	0.915606	0.898578	0.886692	0.882503	0.882165	0.879179	0.88127	0.950939	0.930883
1.38038	0.999935	0.99989	0.999526	0.984961	0.970115	0.936583	0.916962	0.899878	0.887862	0.883599	0.883238	0.880267	0.882354	0.9519	0.931987
1.41254	0.999935	0.999891	0.999586	0.985721	0.971163	0.937793	0.918247	0.901212	0.888973	0.884714	0.884326	0.881397	0.883449	0.952888	0.933038
1.44544	0.999935	0.999892	0.999632	0.986434	0.97224	0.939018	0.919521	0.902491	0.890121	0.885787	0.885391	0.882529	0.884573	0.953881	0.934097
1.47911	0.999935	0.999893	0.999668	0.987166	0.973282	0.940244	0.920778	0.90378	0.891292	0.886855	0.886459	0.883657	0.885645	0.954869	0.935134
1.51356	0.999935	0.999894	0.9997	0.987881	0.974239	0.941475	0.922035	0.905028	0.892507	0.887921	0.887512	0.884768	0.886727	0.955792	0.93612
1.54882	0.999935	0.999895	0.999734	0.988566	0.975185	0.942739	0.923296	0.906299	0.893688	0.888981	0.888587	0.885884	0.887792	0.956759	0.937115
1.58489	0.999936	0.999896	0.999754	0.989236	0.976134	0.943991	0.924566	0.90752	0.894844	0.890101	0.889661	0.886983	0.888836	0.957715	0.938156
1.62181	0.999936	0.999897	0.999771	0.989916	0.977053	0.945216	0.925837	0.908763	0.895972	0.891251	0.890686	0.888094	0.889921	0.958713	0.939163
1.65959	0.999937	0.999897	0.999785	0.990525	0.977964	0.946454	0.927087	0.909961	0.897105	0.892319	0.891728	0.889206	0.890978	0.95973	0.940196
1.69824	0.999937	0.999899	0.9998	0.991117	0.978879	0.947664	0.928344	0.911183	0.898288	0.893442	0.892757	0.890343	0.892049	0.960676	0.941226
1.7378	0.999937	0.999899	0.999821	0.991674	0.979801	0.948861	0.929651	0.912407	0.899459	0.894569	0.893825	0.891454	0.893065	0.961634	0.942198
1.77828	0.999937	0.9999	0.99983	0.992245	0.980642	0.950049	0.930932	0.913621	0.900629	0.895696	0.894897	0.892547	0.894151	0.962567	0.943178
1.8197	0.999939	0.999901	0.999841	0.992787	0.981491	0.951148	0.932154	0.91484	0.901823	0.896812	0.89597	0.893646	0.895177	0.963547	0.944187
1.86209	0.999939	0.999901	0.999849	0.993316	0.982304	0.952329	0.933343	0.916055	0.902997	0.897945	0.897094	0.894779	0.896247	0.964534	0.945183
1.90546	0.999939	0.999902	0.999853	0.993801	0.983139	0.953546	0.93457	0.917323	0.904159	0.89905	0.898183	0.895867	0.897332	0.965495	0.946218
1.94984	0.999939	0.999902	0.999859	0.994298	0.983937	0.954769	0.935845	0.918555	0.905354	0.900133	0.899232	0.896952	0.898356	0.966451	0.947228
1.99526	0.999939	0.999903	0.999861	0.994751	0.984678	0.955956	0.93702	0.919815	0.90654	0.901225	0.900227	0.8981	0.899446	0.967363	0.948207
2.04174	0.999941	0.999903	0.999865	0.995193	0.985399	0.957145	0.938221	0.921088	0.907716	0.902359	0.901269	0.899207	0.900476	0.9683	0.94919
2.0893	0.999942	0.999905	0.999867	0.995602	0.986157	0.958289	0.939417	0.922377	0.908869	0.903443	0.902335	0.900258	0.90153	0.969185	0.950169
2.13796	0.999942	0.999906	0.999869	0.995971	0.986893	0.959419	0.940628	0.923623	0.909988	0.904557	0.903413	0.901353	0.902549	0.970042	0.951171
2.18776	0.999942	0.999909	0.999874	0.996321	0.987559	0.960526	0.941879	0.92483	0.911132	0.905644	0.904514	0.902464	0.903595	0.970908	0.952163
2.23872	0.999942	0.999911	0.999877	0.996632	0.988158	0.96162	0.943098	0.92608	0.912273	0.906726	0.905567	0.903533	0.904664	0.971756	0.953145
2.29087	0.999942	0.999911	0.99988	0.996918	0.988789	0.962749	0.944315	0.927302	0.913398	0.907848	0.90667	0.904636	0.905752	0.972655	0.954135
2.34423	0.999942	0.999912	0.999881	0.997208	0.989399	0.963864	0.945503	0.928483	0.914562	0.908961	0.907775	0.905689	0.906819	0.973549	0.955136
2.39883	0.999943	0.999913	0.999882	0.99744	0.990003	0.964918	0.946718	0.929677	0.915736	0.910028	0.908893	0.906822	0.907889	0.97436	0.956104
2.45471	0.999944	0.999914	0.999884	0.997659	0.990582	0.965974	0.947863	0.930835	0.916911	0.911084	0.910004	0.907929	0.90894	0.975181	0.95712
2.51189	0.999944	0.999915	0.999884	0.997876	0.991131	0.966982	0.949063	0.932	0.918094	0.912167	0.911111	0.908997	0.909971	0.976004	0.958101
2.5704	0.999946	0.999917	0.999886	0.998098	0.991651	0.968031	0.950199	0.933218	0.919283	0.913302	0.912213	0.910098	0.911045	0.97686	0.959088
2.63027	0.999946	0.999918	0.999887	0.998299	0.99216	0.969047	0.951291	0.934452	0.920452	0.914453	0.913306	0.911235	0.912137	0.977728	0.959984
2.69153	0.999946	0.99992	0.999888	0.998494	0.992679	0.970103	0.95241	0.935668	0.921648	0.915545	0.914364	0.912387	0.91321	0.978629	0.960891
2.75423	0.999947	0.999922	0.999888	0.998665	0.993159	0.971102	0.953559	0.936802	0.922836	0.916671	0.915427	0.91351	0.914286	0.979479	0.961814
2.81838	0.999948	0.999922	0.999889	0.998801	0.993656	0.972079	0.954672	0.938033	0.923995	0.917768	0.916482	0.914611	0.915395	0.980234	0.962727
2.88403	0.999948	0.999922	0.999889	0.998948	0.994096	0.973072	0.955763	0.939213	0.925147	0.91887	0.917538	0.915699	0.916488	0.981045	0.963609
2.95121	0.99995	0.999922	0.999889	0.99908	0.994545	0.974013	0.956818	0.940372	0.926311	0.919988	0.918621	0.916802	0.917491	0.981816	0.964487
3.01995	0.99995	0.999922	0.999891	0.999182	0.994985	0.974964	0.957929	0.941541	0.927431	0.921094	0.919709	0.917961	0.91854	0.982631	0.965395
3.0903	0.99995	0.999924	0.999893	0.999319	0.995431	0.975905	0.958997	0.942688	0.928599	0.922144	0.920762	0.919048	0.91962	0.98343	0.966284
3.16228	0.999951	0.999925	0.999895	0.999425	0.995828	0.976805	0.96008	0.943797	0.929757	0.923249	0.921819	0.920225	0.920728	0.984155	0.967103
3.23594	0.999951	0.999926	0.999897	0.999521	0.996157	0.977739	0.961185	0.944948	0.930914	0.924308	0.922918	0.921371	0.921782	0.984877	0.967945
3.31131	0.999954	0.999928	0.999898	0.999598	0.996501	0.978606	0.962212	0.946025	0.932035	0.925311	0.92393	0.922516	0.922827	0.985571	0.968853
3.38844	0.999954	0.999929	0.999898	0.999663	0.996794	0.979469	0.963238	0.947075	0.933138	0.926353	0.924972	0.92359	0.923847	0.98628	0.969712
3.46737	0.999955	0.999934	0.9999	0.999708	0.997105	0.980328	0.964247	0.948152	0.934289	0.927379	0.926026	0.924643	0.924926	0.987004	0.97055
3.54813	0.999957	0.999936	0.999901	0.999744	0.997377	0.981172	0.965232	0.949246	0.935413	0.928469	0.926996	0.925742	0.925966	0.987657	0.97138
3.63078	0.999957	0.999937	0.999902	0.999769	0.997626	0.98196	0.966241	0.950392	0.93649	0.929514	0.928023	0.926815	0.927014	0.988268	0.972227
3.71535	0.999957	0.999939	0.999905	0.999792	0.99789	0.98274	0.967251	0.951449	0.937569	0.930614	0.929052	0.92784	0.928042	0.988867	0.973052
3.80189	0.999958	0.999939	0.999907	0.999818	0.998125	0.983533	0.968234	0.952534	0.938683	0.931716	0.930126	0.928892	0.929079	0.989501	0.97393
3.89045	0.999959	0.99994	0.999908	0.999836	0.998334	0.984294	0.969155	0.953604	0.93983	0.932753	0.931205	0.929955	0.930123	0.990069	0.974737
3.98107	0.999961	0.999942	0.99991	0.999851	0.998532	0.985026	0.970061	0.95463	0.940967	0.933826	0.932246	0.931015	0.931249	0.990688	0.975534
4.0738	0.999961	0.999942	0.999911	0.999864	0.998694	0.985709	0.97098	0.955645	0.942047	0.934907	0.933308	0.932078	0.932275	0.991311	0.976333
4.16869	0.999963	0.999944	0.999911	0.99987	0.998841	0.986388	0.971895	0.956627	0.943132	0.935992	0.934335	0.933188	0.933321	0.991859	0.977157
4.2658	0.999964	0.999944	0.999911	0.999881	0.998991	0.987025	0.972767	0.957688	0.944209	0.93705	0.935355	0.934273	0.934341	0.992428	0.978022
4.36516	0.999964	0.999945	0.999913	0.999886	0.999126	0.987683	0.973607	0.958753	0.945283	0.938169	0.936385	0.935369	0.935332	0.992956	0.978798
4.46684	0.999964	0.999948	0.999915	0.999898	0.999252	0.988339	0.974435	0.959799	0.94641	0.939277	0.937406	0.936413	0.936385	0.993452	0.979559
4.57088	0.999965	0.999948	0.999915	0.999903	0.999359	0.989018	0.975355	0.960871	0.94749	0.94036	0.938395	0.937473	0.937406	0.993909	0.980301
4.67735	0.999966	0.999949	0.999917	0.999906	0.999437	0.989658	0.976247	0.961977	0.948607	0.941439	0.939444	0.938435	0.938406	0.994341	0.981051
4.7863	0.999967	0.99995	0.999919	0.999909	0.999508	0.990276	0.977115	0.963024	0.949718	0.94244	0.94045	0.939482	0.939409	0.994822	0.981762
4.89779	0.999969	0.999953	0.999922	0.999911	0.999576	0.990838	0.977968	0.964038	0.950837	0.943501	0.941492	0.940541	0.940418	0.995236	0.982472
5.01187	0.999969	0.999953	0.999925	0.999913	0.999629	0.991424	0.978775	0.965021	0.951932	0.944596	0.942476	0.941558	0.941459	0.995678	0.983141
5.12861	0.999969	0.999954	0.999925	0.999916	0.999689	0.991984	0.979618	0.966009	0.953017	0.94564	0.943531	0.942556	0.942471	0.996121	0.98382
5.24807	0.999969	0.999955	0.999928	0.999916	0.999711	0.992545	0.980456	0.96695	0.954002	0.946614	0.944629	0.943575	0.943502	0.996527	0.984495
5.37032	0.99997	0.999956	0.999929	0.999917	0.999743	0.992986	0.981166	0.967948	0.954998	0.947613	0.945715	0.944607	0.944509	0.996888	0.985178
5.49541	0.99997	0.999957	0.999932	0.999919	0.999774	0.993445	0.981894	0.968946	0.956074	0.948642	0.94675	0.945657	0.945527	0.997227	0.98584
5.62341	0.999971	0.999958	0.999933	0.999922	0.999802	0.993863	0.982643	0.969863	0.957157	0.949601	0.947854	0.946744	0.946541	0.997522	0.986545
5.7544	0.999971	0.99996	0.999934	0.999923	0.999832	0.994319	0.983431	0.97079	0.958209	0.950631	0.94887	0.947755	0.947467	0.997817	0.987241
5.88844	0.999973	0.999961	0.999934	0.999925	0.999874	0.994734	0.984213	0.971728	0.959295	0.951641	0.949982	0.94874	0.948472	0.998089	0.98788
6.0256	0.999973	0.999963	0.999935	0.999928	0.999895	0.995163	0.984977	0.972575	0.960427	0.952629	0.950984	0.949703	0.94945	0.998347	0.988515
6.16595	0.999975	0.999963	0.999936	0.999931	0.999897	0.99552	0.985734	0.973484	0.96149	0.953611	0.952032	0.9507	0.950426	0.99855	0.989102
6.30957	0.999975	0.999965	0.99994	0.999932	0.999902	0.995885	0.986455	0.974356	0.962451	0.954596	0.953064	0.951706	0.951448	0.998767	0.989642
6.45654	0.999975	0.999966	0.99994	0.999933	0.999903	0.996199	0.987186	0.97519	0.963447	0.955627	0.954083	0.952694	0.952519	0.998922	0.990197
6.60693	0.999976	0.999966	0.99994	0.999934	0.999906	0.99652	0.987896	0.97602	0.964408	0.956662	0.955073	0.953664	0.953556	0.999084	0.990727
6.76083	0.999976	0.999967	0.999941	0.999935	0.999911	0.996833	0.988474	0.976741	0.965369	0.957687	0.956068	0.954607	0.954564	0.99923	0.991279
6.91831	0.999976	0.999967	0.999942	0.999937	0.99992	0.997121	0.989106	0.977525	0.966393	0.958693	0.957022	0.955589	0.955588	0.999368	0.991773
7.07946	0.999977	0.999969	0.999943	0.999938	0.999925	0.997364	0.989762	0.978343	0.967398	0.959695	0.957938	0.956559	0.956614	0.999479	0.99226
7.24436	0.999978	0.999972	0.999943	0.99994	0.999929	0.997611	0.990396	0.979231	0.968382	0.960599	0.958941	0.957559	0.957586	0.999585	0.992699
7.4131	0.999978	0.999973	0.999944	0.999941	0.99993	0.997866	0.990971	0.980029	0.969295	0.961587	0.959882	0.958537	0.958583	0.999654	0.99311
7.58578	0.999979	0.999974	0.999945	0.999941	0.999933	0.998076	0.991481	0.980795	0.970164	0.962547	0.960898	0.959541	0.959563	0.999716	0.993536
7.76247	0.999979	0.999975	0.999945	0.999942	0.999935	0.998272	0.992001	0.981544	0.970986	0.963504	0.96195	0.960498	0.960566	0.999756	0.993909
7.94328	0.999981	0.999975	0.999946	0.999943	0.999937	0.998494	0.992522	0.982404	0.971895	0.964464	0.962942	0.961498	0.961521	0.9998	0.994311
8.12831	0.999981	0.999977	0.999946	0.999945	0.99994	0.998683	0.993031	0.983145	0.972794	0.965406	0.963904	0.962473	0.962452	0.999835	0.994654
8.31764	0.999981	0.999977	0.999948	0.999947	0.999941	0.998844	0.993526	0.983876	0.973711	0.966326	0.964896	0.963444	0.963317	0.999861	0.995021
8.51138	0.999982	0.999977	0.999948	0.999947	0.999943	0.99899	0.993958	0.98454	0.974626	0.967302	0.965852	0.964382	0.964225	0.999888	0.995403
8.70964	0.999982	0.999978	0.99995	0.999948	0.999944	0.999123	0.994394	0.985175	0.975465	0.968167	0.966767	0.965306	0.965105	0.9999	0.995769
8.91251	0.999982	0.999979	0.999952	0.999949	0.999948	0.999283	0.994774	0.985781	0.976291	0.968967	0.967634	0.966255	0.966001	0.999913	0.996102
9.12011	0.999983	0.99998	0.999955	0.999952	0.999948	0.999402	0.995139	0.986381	0.977134	0.969766	0.968501	0.967139	0.96687	0.999929	0.996443
9.33254	0.999984	0.999981	0.999956	0.999954	0.99995	0.99952	0.995483	0.987002	0.977901	0.970667	0.969406	0.968051	0.967735	0.999934	0.996747
9.54993	0.999985	0.999982	0.999957	0.999954	0.999952	0.999599	0.995878	0.987567	0.978658	0.971501	0.970235	0.969009	0.9686	0.999938	0.996993
9.77237	0.999985	0.999982	0.999957	0.999956	0.999953	0.999667	0.996198	0.98817	0.97942	0.972274	0.971106	0.969906	0.969527	0.999944	0.997199
10	0.999985	0.999984	0.999959	0.999957	0.999953	0.999713	0.996505	0.98876	0.980141	0.973023	0.972035	0.970778	0.970464	0.999947	0.997429
10.2329	0.999986	0.999984	0.999963	0.999957	0.999955	0.999744	0.996778	0.989313	0.980784	0.973797	0.972919	0.971608	0.971326	0.999947	0.997613
10.4713	0.999987	0.999984	0.999965	0.999959	0.999959	0.999778	0.997047	0.989822	0.981475	0.974566	0.973784	0.972413	0.9722	0.999951	0.997805
10.7152	0.999987	0.999986	0.999965	0.99996	0.999961	0.999806	0.997343	0.990324	0.982221	0.975357	0.97463	0.97316	0.973008	0.999952	0.997975
10.9648	0.999987	0.999987	0.999965	0.999963	0.999963	0.999831	0.997607	0.990832	0.982863	0.976103	0.975452	0.973914	0.973821	0.999954	0.998122
11.2202	0.999988	0.999987	0.999968	0.999965	0.999963	0.99985	0.997825	0.99128	0.983502	0.976798	0.976245	0.974745	0.974704	0.999955	0.998246
11.4815	0.999989	0.999987	0.99997	0.999967	0.999964	0.999875	0.998053	0.991707	0.984065	0.977489	0.977027	0.975497	0.97555	0.999959	0.998352
11.749	0.999989	0.999987	0.99997	0.999969	0.999965	0.999925	0.998225	0.992123	0.984637	0.978198	0.977833	0.976278	0.976295	0.999961	0.998446
12.0226	0.999989	0.999987	0.999972	0.99997	0.999966	0.999943	0.998409	0.992579	0.985218	0.97886	0.978586	0.977004	0.977009	0.999963	0.998526
12.3027	0.999989	0.999988	0.999974	0.999971	0.999967	0.999954	0.998591	0.992991	0.985795	0.979675	0.979295	0.977722	0.977719	0.999966	0.998591
12.5893	0.999989	0.999988	0.999974	0.999974	0.99997	0.999962	0.998757	0.993357	0.986382	0.980482	0.979961	0.978433	0.978426	0.999966	0.998675
12.8825	0.999989	0.999989	0.999975	0.999974	0.999971	0.999965	0.998908	0.993739	0.987049	0.981229	0.980646	0.979096	0.979131	0.999966	0.998746
13.1826	0.999989	0.99999	0.999976	0.999974	0.999973	0.999967	0.999055	0.994187	0.987667	0.981898	0.981264	0.979764	0.979843	0.999969	0.998796
13.4896	0.999989	0.999991	0.999977	0.999978	0.999975	0.999971	0.999194	0.994525	0.988239	0.982522	0.98192	0.980464	0.980554	0.999971	0.998857
13.8038	0.999991	0.999992	0.999979	0.99998	0.999977	0.999972	0.999293	0.994865	0.98877	0.983195	0.982499	0.98116	0.981173	0.999974	0.9989
14.1254	0.999991	0.999992	0.99998	0.999982	0.999978	0.999976	0.999394	0.995159	0.989232	0.983863	0.983118	0.981814	0.981829	0.999975	0.998952
14.4544	0.999991	0.999992	0.999982	0.999982	0.99998	0.999981	0.999481	0.995453	0.989739	0.984474	0.983724	0.982442	0.982519	0.999976	0.998987
14.7911	0.999992	0.999993	0.999983	0.999984	0.99998	0.999981	0.999556	0.995737	0.99018	0.985068	0.984335	0.983047	0.983236	0.999977	0.999019
15.1356	0.999993	0.999993	0.999984	0.999984	0.999981	0.999981	0.999613	0.995991	0.9906	0.985651	0.984887	0.983655	0.983868	0.999978	0.999035
15.4882	0.999993	0.999994	0.999984	0.999985	0.999981	0.999983	0.99968	0.996215	0.991038	0.98624	0.985446	0.984264	0.984465	0.999979	0.999063
15.8489	0.999993	0.999995	0.999985	0.999985	0.999981	0.999983	0.999728	0.996444	0.991488	0.986913	0.985937	0.984866	0.98507	0.999979	0.999079
16.2181	0.999995	0.999995	0.999985	0.999985	0.999983	0.999983	0.999778	0.996695	0.991909	0.987564	0.986495	0.985412	0.985601	0.999979	0.999094
16.5959	0.999995	0.999997	0.999985	0.999985	0.999983	0.999984	0.999811	0.996918	0.992249	0.988081	0.98702	0.985977	0.986102	0.999982	0.999111
16.9824	0.999995	0.999997	0.999986	0.999985	0.999983	0.999985	0.999848	0.997094	0.992634	0.988566	0.987525	0.986492	0.986588	0.999983	0.999129
17.378	0.999996	0.999997	0.999988	0.999986	0.999985	0.999986	0.999865	0.997268	0.993009	0.989055	0.988029	0.987038	0.987152	0.999983	0.99915
17.7828	0.999996	0.999997	0.99999	0.999986	0.999985	0.999988	0.999895	0.997486	0.993359	0.989539	0.988508	0.987529	0.987716	0.999985	0.999167
18.197	0.999996	0.999997	0.999991	0.999986	0.999986	0.99999	0.999905	0.997659	0.993707	0.990077	0.988984	0.988058	0.988204	0.999986	0.99919
18.6209	0.999996	0.999997	0.999992	0.999987	0.999986	0.99999	0.999917	0.997838	0.994064	0.990639	0.989468	0.988509	0.988697	0.999988	0.999219
19.0546	0.999997	0.999997	0.999993	0.999987	0.999987	0.99999	0.999939	0.997989	0.994358	0.991188	0.989899	0.988989	0.989161	0.999988	0.999245
19.4984	0.999997	0.999997	0.999993	0.999989	0.999988	0.999992	0.999969	0.998147	0.994704	0.991671	0.990345	0.989509	0.9896	0.999989	0.999269
19.9526	0.999997	0.999997	0.999993	0.99999	0.999989	0.999993	0.999977	0.998273	0.995051	0.992118	0.99077	0.989979	0.990134	0.99999	0.999297
20.4174	0.999997	0.999998	0.999995	0.999991	0.99999	0.999993	0.999982	0.99842	0.995357	0.992543	0.991196	0.990406	0.99058	0.99999	0.999321
20.893	0.999997	0.999999	0.999995	0.999993	0.999991	0.999993	0.999984	0.998572	0.995594	0.992959	0.991616	0.990798	0.990982	0.99999	0.999348
21.3796	0.999997	0.999999	0.999996	0.999993	0.999991	0.999995	0.999985	0.998684	0.995846	0.993391	0.992047	0.991222	0.991348	0.999991	0.999382
21.8776	0.999997	0.999999	0.999996	0.999993	0.999993	0.999995	0.999986	0.998836	0.996052	0.993778	0.992428	0.991624	0.991706	0.999992	0.999419
22.3872	0.999998	0.999999	0.999996	0.999994	0.999994	0.999995	0.999986	0.998939	0.996321	0.994083	0.992774	0.992022	0.992031	0.999992	0.999449
22.9087	0.999998	0.999999	0.999996	0.999995	0.999995	0.999995	0.999991	0.99901	0.9966	0.994338	0.993122	0.992352	0.992376	0.999992	0.999488
23.4423	0.999998	0.999999	0.999996	0.999995	0.999995	0.999995	0.999993	0.999071	0.996803	0.994621	0.993508	0.992757	0.992699	0.999993	0.999523
23.9883	0.999998	0.999999	0.999996	0.999996	0.999997	0.999995	0.999993	0.999192	0.996993	0.994889	0.993906	0.993121	0.992991	0.999994	0.999551
24.5471	0.999998	0.999999	0.999997	0.999996	0.999998	0.999996	0.999993	0.999289	0.997178	0.995212	0.994274	0.993475	0.993305	0.999994	0.999588
25.1189	0.999998	0.999999	0.999997	0.999998	0.999998	0.999997	0.999993	0.99935	0.997351	0.995515	0.994593	0.993843	0.993616	0.999995	0.999626
25.704	0.999998	0.999999	0.999997	0.999998	0.999998	0.999997	0.999993	0.999434	0.997538	0.995748	0.994912	0.994207	0.993873	0.999995	0.999666
26.3027	0.999998	0.999999	0.999997	0.999998	0.999999	0.999997	0.999993	0.999491	0.997743	0.995975	0.995197	0.99449	0.994158	0.999995	0.999715
26.9153	0.999998	1	0.999998	0.999998	0.999999	0.999997	0.999993	0.999548	0.997885	0.996158	0.995495	0.994787	0.994451	0.999996	0.999771
27.5423	0.999998	1	0.999999	0.999998	1	0.999997	0.999998	0.999584	0.998015	0.996363	0.995738	0.995093	0.994766	0.999996	0.999827
28.1838	0.999998	1	0.999999	0.999999	1	0.999998	0.999998	0.999628	0.998158	0.996581	0.995986	0.995325	0.99505	0.999996	0.999892
28.8403	0.999999	1	0.999999	0.999999	1	0.999998	0.999998	0.999669	0.998309	0.996761	0.996254	0.995619	0.995336	0.999996	0.999956
29.5121	0.999999	1	0.999999	0.999999	1	0.999999	0.999999	0.999711	0.998436	0.996951	0.99649	0.995896	0.995602	0.999997	0.999997
30.1995	0.999999	1	0.999999	0.999999	1	0.999999	0.999999	0.999742	0.998552	0.997156	0.996712	0.996171	0.99585	0.999997	0.999997
30.903	0.999999	1	0.999999	0.999999	1	0.999999	0.999999	0.999758	0.998683	0.99729	0.996882	0.996426	0.996116	0.999997	0.999997
31.6228	0.999999	1	0.999999	0.999999	1	0.999999	0.999999	0.999769	0.998815	0.997439	0.99706	0.996676	0.996373	0.999998	0.999997
32.3594	0.999999	1	0.999999	0.999999	1	0.999999	0.999999	0.999782	0.998898	0.997612	0.997269	0.996847	0.996629	0.999999	0.999997
33.1131	0.999999	1	0.999999	0.999999	1	0.999999	0.999999	0.99981	0.998988	0.997737	0.997439	0.997008	0.996911	0.999999	0.999997
33.8844	0.999999	1	0.999999	0.999999	1	0.999999	0.999999	0.999829	0.999041	0.997856	0.9976	0.99717	0.997143	0.999999	0.999997
34.6737	0.999999	1	1	0.999999	1	0.999999	0.999999	0.999858	0.999096	0.997963	0.997765	0.99734	0.997297	0.999999	0.999998
35.4813	0.999999	1	1	0.999999	1	0.999999	0.999999	0.999892	0.999181	0.998096	0.997909	0.997472	0.997452	0.999999	0.999998
36.3078	0.999999	1	1	0.999999	1	0.999999	0.999999	0.999908	0.999238	0.998222	0.998081	0.997581	0.997605	0.999999	0.999998
37.1535	0.999999	1	1	0.999999	1	1	0.999999	0.999923	0.999283	0.998349	0.998212	0.99771	0.997737	0.999999	0.999999
38.0189	0.999999	1	1	0.999999	1	1	0.999999	0.99994	0.999336	0.998496	0.998333	0.997843	0.9979	0.999999	0.999999
38.9045	0.999999	1	1	0.999999	1	1	0.999999	0.999948	0.999416	0.998628	0.998499	0.997974	0.998032	0.999999	0.999999
39.8107	0.999999	1	1	0.999999	1	1	0.999999	0.999955	0.999499	0.998758	0.998596	0.998133	0.998169	0.999999	0.999999
40.738	0.999999	1	1	0.999999	1	1	0.999999	0.999963	0.999541	0.998853	0.998681	0.99827	0.998286	0.999999	0.999999
41.6869	0.999999	1	1	0.999999	1	1	0.999999	0.999985	0.999573	0.99893	0.998766	0.998411	0.9984	0.999999	0.999999
42.658	1	1	1	0.999999	1	1	0.999999	0.999988	0.999632	0.999016	0.998824	0.998529	0.998525	0.999999	0.999999
43.6516	1	1	1	0.999999	1	1	0.999999	0.999992	0.999653	0.999083	0.998881	0.998649	0.998642	1	0.999999
44.6684	1	1	1	0.999999	1	1	0.999999	0.999995	0.999674	0.999147	0.998955	0.99876	0.99874	1	0.999999
45.7088	1	1	1	0.999999	1	1	0.999999	0.999996	0.9997	0.999195	0.999031	0.998829	0.998882	1	0.999999
46.7735	1	1	1	0.999999	1	1	0.999999	0.999997	0.999727	0.999267	0.999127	0.998922	0.998972	1	0.999999
47.863	1	1	1	0.999999	1	1	0.999999	1	0.999749	0.999335	0.999189	0.998996	0.99906	1	0.999999
48.9779	1	1	1	0.999999	1	1	0.999999	1	0.999783	0.999403	0.999283	0.99909	0.999111	1	0.999999
50.1187	1	1	1	0.999999	1	1	0.999999	1	0.999802	0.999454	0.999355	0.999148	0.999202	1	0.999999
51.2861	1	1	1	0.999999	1	1	1	1	0.999821	0.999493	0.999478	0.999214	0.999253	1	0.999999
52.4807	1	1	1	0.999999	1	1	1	1	0.999835	0.999529	0.999533	0.99928	0.9993	1	0.999999
53.7032	1	1	1	0.999999	1	1	1	1	0.999852	0.999549	0.999574	0.99934	0.999362	1	0.999999
54.9541	1	1	1	1	1	1	1	1	0.999858	0.999585	0.999636	0.999408	0.999399	1	0.999999
56.2341	1	1	1	1	1	1	1	1	0.999881	0.999613	0.999683	0.999464	0.99942	1	0.999999
57.544	1	1	1	1	1	1	1	1	0.999901	0.999647	0.999718	0.999503	0.999474	1	1
58.8844	1	1	1	1	1	1	1	1	0.999917	0.99968	0.999745	0.999543	0.999509	1	1
60.256	1	1	1	1	1	1	1	1	0.999941	0.99971	0.999761	0.999572	0.999546	1	1
61.6595	1	1	1	1	1	1	1	1	0.99995	0.999734	0.999781	0.999614	0.99958	1	1
63.0957	1	1	1	1	1	1	1	1	0.999955	0.999741	0.999799	0.999662	0.999619	1	1
64.5654	1	1	1	1	1	1	1	1	0.999955	0.999758	0.999816	0.999686	0.999631	1	1
66.0693	1	1	1	1	1	1	1	1	0.999955	0.999779	0.99983	0.999736	0.999668	1	1
67.6083	1	1	1	1	1	1	1	1	0.999959	0.999792	0.999845	0.999774	0.999683	1	1
69.1831	1	1	1	1	1	1	1	1	0.999962	0.999819	0.999857	0.999814	0.999708	1	1
70.7946	1	1	1	1	1	1	1	1	0.999971	0.999834	0.999886	0.999833	0.999737	1	1
72.4436	1	1	1	1	1	1	1	1	0.99998	0.999862	0.999917	0.999864	0.999755	1	1
74.131	1	1	1	1	1	1	1	1	0.999981	0.999869	0.99993	0.99989	0.999787	1	1
75.8578	1	1	1	1	1	1	1	1	0.999982	0.999879	0.999931	0.999918	0.999797	1	1
77.6247	1	1	1	1	1	1	1	1	0.999985	0.999887	0.999932	0.999925	0.999816	1	1
79.4328	1	1	1	1	1	1	1	1	0.999987	0.999889	0.99994	0.999928	0.999836	1	1
81.2831	1	1	1	1	1	1	1	1	0.999987	0.999895	0.999946	0.99993	0.999852	1	1
83.1764	1	1	1	1	1	1	1	1	0.999987	0.999895	0.999947	0.999944	0.999879	1	1
85.1138	1	1	1	1	1	1	1	1	0.999987	0.999896	0.999949	0.999966	0.999895	1	1
87.0964	1	1	1	1	1	1	1	1	0.99999	0.999905	0.999972	0.999966	0.999904	1	1
89.1251	1	1	1	1	1	1	1	1	1	0.999905	0.999972	0.999966	0.99992	1	1
91.2011	1	1	1	1	1	1	1	1	1	0.999908	0.999973	0.999972	0.999931	1	1
93.3254	1	1	1	1	1	1	1	1	1	0.999915	0.999973	0.999975	0.999937	1	1
95.4993	1	1	1	1	1	1	1	1	1	0.999922	0.999973	0.999975	0.999946	1	1
97.7237	1	1	1	1	1	1	1	1	1	0.999937	0.999973	0.999981	0.99995	1	1
100	1	1	1	1	1	1	1	1	1	0.999942	0.999973	0.999985	0.999952	1	1
