# Supplementary material for: A Mechanistic DNA Repair and Survival Model (Medras): Applications to Intrinsic Radiosensitivity, Relative Biological Effectiveness and Dose-Rate
Source: Front Oncol. 2021 Jun 29;11:689112. doi: 10.3389/fonc.2021.689112 (PMC8276175; doi:10.3389/fonc.2021.689112)
Supplement: Supplementary Data Sheet 2 — Medras model code used to generate data in this work. [file DataSheet_2.zip › Medras-MC/damagegenerator/Radial Energy Proton.xlsx]

## Sheet: Radial Energy - by bin
r	r	r	1MeV	2MeV	3MeV	4MeV	5MeV	6MeV	8MeV	10MeV	15MeV	20MeV	25MeV	30MeV	40MeV	50MeV	60MeV	70MeV	80MeV	90MeV	99MeV
0.0001	0.0001	-4	0.513881	0.433626	0.399028	0.375814	0.355559	0.341138	0.317438	0.304357	0.273892	0.254115	0.238903	0.226754	0.207145	0.19116	0.178137	0.166774	0.152613	0.142659	0.134229
2.3293e-06	0.000102329	-3.99	0.00806552	0.00692508	0.00621536	0.00583382	0.00548127	0.00508554	0.00480865	0.00450625	0.0038854	0.00355108	0.00321505	0.00293956	0.0024845	0.00204391	0.00171354	0.00141808	0.00118255	0.000944525	0.000774673
2.38356e-06	0.000104713	-3.98	0.00816913	0.00698029	0.00629295	0.0058622	0.00562534	0.00525583	0.00490234	0.00460754	0.00398488	0.00364172	0.00325887	0.0029628	0.0024663	0.00211412	0.00174297	0.00144752	0.00114427	0.000940304	0.000760704
2.43908e-06	0.000107152	-3.97	0.00851147	0.00702832	0.00633592	0.00593006	0.00570165	0.00546346	0.00492528	0.00466461	0.00412329	0.00368122	0.00326744	0.00298282	0.0025039	0.00207896	0.00172341	0.00142138	0.00112025	0.000893113	0.000748445
2.49589e-06	0.000109648	-3.96	0.00853505	0.00729363	0.00643922	0.00601708	0.00578262	0.00547713	0.00501645	0.00477545	0.00408812	0.00367111	0.00335844	0.00302971	0.00253225	0.00208569	0.00173641	0.00139419	0.00112422	0.000895624	0.000742994
2.55403e-06	0.000112202	-3.95	0.00905713	0.00722161	0.00669408	0.00619126	0.00589373	0.00564119	0.00515849	0.00482658	0.00417466	0.00376802	0.00338616	0.00304217	0.00250564	0.00208056	0.00169317	0.00139669	0.00110884	0.000871735	0.00073004
2.61352e-06	0.000114815	-3.94	0.00882833	0.00726018	0.00681524	0.00625001	0.00598452	0.00568638	0.00524204	0.0049437	0.00416631	0.0037724	0.00339879	0.0030942	0.00250928	0.00208188	0.0016983	0.00136825	0.00110481	0.000867706	0.000688798
2.67439e-06	0.00011749	-3.93	0.00896786	0.00742709	0.0068479	0.00653375	0.00615027	0.00568269	0.00526236	0.005058	0.00423974	0.00384126	0.00350497	0.00309373	0.00569396	0.0020807	0.00165105	0.00136142	0.00106194	0.000825425	0.000694199
2.73669e-06	0.000120226	-3.92	0.00911233	0.00782575	0.0070837	0.00657779	0.00624609	0.00587454	0.00545332	0.00516957	0.00435649	0.00389497	0.00350926	0.00312205	0.00254512	0.00206697	0.0016572	0.00134179	0.00105069	0.00083164	0.000681772
2.80043e-06	0.000123027	-3.91	0.00955288	0.00766603	0.00713346	0.00671277	0.00640026	0.00592528	0.00546996	0.00517155	0.00446285	0.00388673	0.00353787	0.00319664	0.00258648	0.00208792	0.00166891	0.00132651	0.00103633	0.000805852	0.000635556
2.86566e-06	0.000125893	-3.9	0.00971882	0.00803643	0.0073114	0.00687819	0.00635664	0.00609432	0.00557609	0.00521661	0.00459466	0.00402315	0.00359813	0.00319725	0.00257421	0.00209504	0.00167069	0.00131039	0.000994915	0.000781805	0.000637344
2.93241e-06	0.000128825	-3.89	0.0101156	0.00818314	0.00749019	0.00704107	0.00646864	0.00616387	0.00563869	0.0053496	0.00453473	0.00405289	0.00361001	0.00320773	0.00259011	0.00209242	0.0016465	0.00127183	0.000977321	0.000777596	0.000594725
3.00072e-06	0.000131826	-3.88	0.0101826	0.00826411	0.0075101	0.00707574	0.00666493	0.00633561	0.0058	0.00538836	0.00466577	0.00409918	0.00360992	0.00328321	0.00258059	0.00209178	0.00164277	0.00125078	0.000966119	0.000768204	0.000593404
3.07061e-06	0.000134896	-3.87	0.010246	0.00865257	0.00749168	0.00748904	0.00667254	0.00635651	0.00595974	0.00546708	0.00468959	0.00414839	0.0036557	0.00326852	0.00259732	0.00207983	0.00163192	0.00124843	0.000943157	0.000727504	0.000581978
3.14214e-06	0.000138038	-3.86	0.0103	0.0086207	0.00762962	0.00754038	0.00678968	0.00650027	0.005981	0.00559933	0.00472256	0.00423329	0.00370017	0.00328052	0.00257467	0.00203459	0.00159943	0.00124022	0.000935478	0.000710031	0.000564742
3.21533e-06	0.000141254	-3.85	0.0107432	0.00870813	0.0076829	0.00761342	0.00698907	0.00660886	0.00605333	0.00567498	0.00476712	0.00425242	0.00371224	0.00330215	0.00256821	0.0020635	0.00154985	0.00122081	0.000896607	0.000680616	0.000560951
3.29022e-06	0.000144544	-3.84	0.0110842	0.00896582	0.00801409	0.00772239	0.0070123	0.0065734	0.00609058	0.00566993	0.00483961	0.00427554	0.00378656	0.00339342	0.00259602	0.00200891	0.00155351	0.00122294	0.000886956	0.000681012	0.000550159
3.36686e-06	0.000147911	-3.83	0.0112581	0.00927207	0.00813797	0.00771261	0.0072869	0.00696554	0.00624515	0.00588519	0.00493791	0.00434575	0.00381765	0.00335575	0.00258618	0.00201593	0.00153219	0.00115242	0.000888779	0.00067915	0.000535429
3.44529e-06	0.000151356	-3.82	0.0114154	0.00939401	0.0082623	0.00794874	0.00762781	0.0069192	0.00633768	0.00601902	0.00498624	0.00442738	0.00383368	0.00340408	0.00262261	0.00203842	0.00148835	0.00114921	0.000842998	0.000662334	0.000526048
3.52554e-06	0.000154882	-3.81	0.0116396	0.00980173	0.00845061	0.00824402	0.00755188	0.00718815	0.00652409	0.00602579	0.00514953	0.0044932	0.00380491	0.00341815	0.00260888	0.0019998	0.00149165	0.00112511	0.000822007	0.000629063	0.000510488
3.60766e-06	0.000158489	-3.8	0.0118175	0.00971432	0.00854703	0.00816665	0.00777549	0.00726146	0.00658865	0.00617226	0.00517095	0.00450422	0.0039376	0.00340728	0.00262191	0.00198369	0.00148946	0.00110466	0.000801846	0.000606111	0.000483452
3.69169e-06	0.000162181	-3.79	0.0118204	0.00988702	0.00871667	0.00843618	0.00776223	0.00738653	0.00662099	0.00628943	0.00526947	0.00459884	0.00398113	0.00344701	0.00259646	0.00194051	0.00141798	0.00107346	0.000791015	0.000609779	0.000491013
3.77768e-06	0.000165959	-3.78	0.0118531	0.0101935	0.00908511	0.0085299	0.0079978	0.00753539	0.00686142	0.00639897	0.0053484	0.00460822	0.00402607	0.00344575	0.00260341	0.00190923	0.00145301	0.00104408	0.000780772	0.000598914	0.000470893
3.86567e-06	0.000169824	-3.77	0.0124519	0.0103267	0.00907221	0.00865251	0.00802047	0.00763397	0.00690321	0.00643827	0.00547797	0.00477561	0.00399385	0.0034787	0.00258511	0.00190088	0.00138388	0.00106509	0.000790303	0.000582116	0.000462617
3.95572e-06	0.00017378	-3.76	0.0132054	0.0103636	0.00941502	0.00876356	0.00822197	0.00777405	0.00698008	0.00664641	0.00551799	0.00475456	0.00399761	0.00350923	0.00257667	0.00191242	0.00140863	0.00101064	0.000755361	0.000551949	0.000459833
4.04786e-06	0.000177828	-3.75	0.0132278	0.0106512	0.00955143	0.00903887	0.00841963	0.00775956	0.00713692	0.00664899	0.00560976	0.00482218	0.00408235	0.00353421	0.00258778	0.00189953	0.0013464	0.00102069	0.000736408	0.000545954	0.000435548
4.14214e-06	0.00018197	-3.74	0.0136104	0.0107243	0.00972794	0.00925818	0.00862415	0.00796104	0.00720285	0.00669168	0.00563378	0.00480994	0.00406313	0.00351484	0.00255411	0.00186591	0.00133175	0.00099382	0.000718345	0.000549563	0.000433041
4.23863e-06	0.000186209	-3.73	0.0137887	0.011186	0.00956266	0.00952105	0.00865831	0.00822869	0.00735412	0.00684826	0.00574772	0.0048805	0.0041247	0.00354954	0.00254314	0.00183831	0.00132015	0.000972196	0.000699775	0.000541149	0.000435801
4.33736e-06	0.000190546	-3.72	0.0141465	0.0113669	0.00994506	0.0097597	0.00879205	0.00833556	0.00756416	0.00705245	0.00574366	0.00476029	0.00413785	0.00356633	0.0025503	0.0018002	0.00127469	0.000932404	0.000689543	0.0005198	0.000427038
4.43839e-06	0.000194984	-3.71	0.0147467	0.0116873	0.0101168	0.00987395	0.00886642	0.00853409	0.00764078	0.00719965	0.00583498	0.0049599	0.00421348	0.00357786	0.00255412	0.00178784	0.00126243	0.000950592	0.000682492	0.000521746	0.000425555
4.54177e-06	0.000199526	-3.7	0.0146173	0.0117117	0.0104138	0.00983845	0.00898011	0.00860788	0.00775298	0.00722943	0.00599348	0.00502806	0.00421422	0.00358992	0.00251612	0.00177307	0.00126311	0.000908481	0.000655177	0.000498617	0.000422642
4.64756e-06	0.000204174	-3.69	0.0148128	0.0119388	0.0106975	0.00999041	0.00920432	0.00880273	0.00794853	0.00734713	0.00613093	0.00509804	0.00426002	0.00360353	0.00249673	0.00176997	0.0012008	0.000885004	0.00065688	0.000511151	0.00042089
4.75582e-06	0.00020893	-3.68	0.0150325	0.0125008	0.0110406	0.0103343	0.00930449	0.00901345	0.00794655	0.00739006	0.00617721	0.00507428	0.00429319	0.00355605	0.00246392	0.00173327	0.00125043	0.000880319	0.000634223	0.000495454	0.000418644
4.8666e-06	0.000213796	-3.67	0.0153533	0.0124877	0.0110884	0.0104148	0.00969342	0.00914519	0.00809089	0.00752496	0.00616565	0.00516552	0.00429038	0.00360033	0.00246148	0.00169505	0.001201	0.000872675	0.000643491	0.000503435	0.000407023
4.97995e-06	0.000218776	-3.66	0.0157492	0.0129108	0.0112933	0.0107571	0.00985683	0.00925856	0.00826187	0.00769435	0.00621029	0.00518837	0.00426951	0.00360482	0.00246709	0.00168873	0.00117517	0.000847943	0.000633725	0.00048639	0.000420424
5.09595e-06	0.000223872	-3.65	0.0161546	0.012998	0.0117108	0.0108733	0.00993987	0.00948039	0.00843219	0.007761	0.00635415	0.00534654	0.00434113	0.00358018	0.00242047	0.00165714	0.00116597	0.000845537	0.000617278	0.000491431	0.000413353
5.21465e-06	0.000229087	-3.64	0.0166126	0.0134477	0.0119046	0.0111337	0.0101184	0.00956172	0.00854054	0.00793562	0.00641215	0.00534384	0.0043002	0.00357553	0.00240105	0.00161676	0.00111904	0.000828631	0.000606896	0.000499128	0.000419709
5.33612e-06	0.000234423	-3.63	0.016829	0.0137421	0.0120746	0.0113354	0.0103939	0.00980958	0.0088222	0.00796928	0.00645045	0.00536323	0.00439404	0.00357636	0.00242326	0.0016093	0.00111161	0.000803878	0.000612148	0.000487506	0.000410173
5.46041e-06	0.000239883	-3.62	0.0173627	0.0139124	0.0122112	0.0114736	0.0105147	0.0100269	0.00883527	0.00812422	0.00653464	0.00541385	0.00439103	0.00353222	0.00237058	0.00159717	0.00107739	0.000811467	0.000615268	0.000478597	0.000417226
5.5876e-06	0.000245471	-3.61	0.017748	0.0142889	0.0121442	0.0117461	0.010761	0.0101721	0.00917514	0.00832334	0.00667218	0.00542628	0.00446202	0.00355103	0.00234081	0.00153877	0.00108466	0.000790036	0.000617041	0.000494148	0.000428313
5.71775e-06	0.000251189	-3.6	0.0180347	0.0143318	0.0126095	0.0120341	0.0110942	0.0103746	0.00934933	0.00838157	0.00678485	0.00550117	0.00448643	0.00357045	0.00230934	0.00152519	0.00106384	0.000789556	0.000603437	0.000502377	0.000439337
5.85094e-06	0.00025704	-3.59	0.0185702	0.0146043	0.0128609	0.012242	0.0112617	0.0106285	0.00957458	0.00844529	0.00685166	0.00552988	0.0045201	0.00357356	0.00227552	0.00149627	0.00107559	0.000775428	0.000591068	0.000501519	0.000428203
5.98722e-06	0.000263027	-3.58	0.0185153	0.0151714	0.0134201	0.0123163	0.0113458	0.0107725	0.00956398	0.00864752	0.00689685	0.00554479	0.00446325	0.00356522	0.002259	0.00148431	0.00104167	0.00077452	0.000618575	0.000506248	0.000438918
6.12668e-06	0.000269153	-3.57	0.0188219	0.0152993	0.0134032	0.0126711	0.0114641	0.010692	0.0098499	0.0086913	0.00708922	0.00565228	0.00439894	0.00349303	0.00226029	0.00149243	0.0010349	0.000770433	0.000625194	0.000503415	0.00043971
6.26939e-06	0.000275423	-3.56	0.0195053	0.0157716	0.0138675	0.0130339	0.0119239	0.0110404	0.00998723	0.00887046	0.00703658	0.00562885	0.00446985	0.00347147	0.00222507	0.00148149	0.00103048	0.000781802	0.000614654	0.000522328	0.000451681
6.41542e-06	0.000281838	-3.55	0.0199281	0.0159424	0.0139581	0.0132302	0.0121824	0.0112358	0.0101596	0.00913266	0.00711952	0.00564976	0.00442892	0.00353357	0.00220611	0.00147143	0.00102179	0.000772883	0.000617523	0.000527339	0.000462537
6.56486e-06	0.000288403	-3.54	0.0207217	0.0161508	0.0143022	0.0134702	0.0123038	0.0113659	0.010206	0.0090728	0.00713501	0.00571893	0.00438231	0.00347829	0.00217413	0.00144821	0.00100968	0.000795834	0.0006117	0.000537325	0.00047756
6.71777e-06	0.000295121	-3.53	0.021365	0.0166939	0.0146828	0.0136218	0.0124866	0.0116007	0.0103915	0.00934226	0.00721667	0.00569844	0.00443215	0.00347289	0.00215847	0.00142892	0.00100878	0.000782037	0.000641225	0.000539263	0.000466913
6.87425e-06	0.000301995	-3.52	0.0216645	0.0172574	0.0150016	0.0139728	0.0127459	0.0119351	0.0105893	0.00936533	0.00736658	0.00579295	0.0044721	0.00347801	0.00214986	0.0014201	0.00100592	0.000780714	0.00061319	0.000551788	0.000475756
7.03437e-06	0.00030903	-3.51	0.0218321	0.0176189	0.0151704	0.0141522	0.0129729	0.0121912	0.0107916	0.00963288	0.00737357	0.00573717	0.00445945	0.0034921	0.00211081	0.00139393	0.00101921	0.000771917	0.000630941	0.000549489	0.00049889
7.19822e-06	0.000316228	-3.5	0.0228252	0.0179241	0.0155674	0.0144048	0.013104	0.0122437	0.0110346	0.00976396	0.00747327	0.00575086	0.00443715	0.00343962	0.00210191	0.00140237	0.00101657	0.000791023	0.000649129	0.000554007	0.000498364
7.36589e-06	0.000323594	-3.49	0.0229308	0.0183546	0.0156805	0.0147082	0.013531	0.0124916	0.011153	0.00989697	0.00750433	0.00577173	0.00443762	0.00335238	0.00208635	0.00137812	0.000991126	0.000808941	0.000651556	0.000570244	0.000501117
7.53746e-06	0.000331131	-3.48	0.0230982	0.0181803	0.0162921	0.0150274	0.01377	0.0128586	0.0114435	0.0101203	0.00758768	0.00582971	0.00443119	0.00335815	0.00202166	0.00138428	0.0010276	0.000821569	0.000693328	0.000580261	0.000528065
7.71303e-06	0.000338844	-3.47	0.0233197	0.0187776	0.0165229	0.0154277	0.0140447	0.0129707	0.0115932	0.0101678	0.00760695	0.00584427	0.00440539	0.00335195	0.00203527	0.00133421	0.001018	0.000819527	0.000679775	0.000595799	0.000522068
7.89269e-06	0.000346737	-3.46	0.0239909	0.0191569	0.016621	0.015528	0.0141812	0.0132614	0.0117046	0.0103444	0.00771013	0.00586521	0.00444015	0.00338542	0.00204577	0.00135631	0.00100828	0.000830925	0.000696405	0.000597786	0.000534744
8.07654e-06	0.000354813	-3.45	0.0243451	0.0198906	0.0171229	0.0158515	0.0146235	0.0136238	0.0119488	0.010653	0.0078571	0.00590618	0.00447732	0.00333214	0.00201706	0.00135646	0.00102311	0.000843768	0.000715765	0.00062585	0.000553842
8.26467e-06	0.000363078	-3.44	0.0247118	0.0199148	0.0178765	0.0162002	0.0148259	0.0139281	0.0120805	0.0106108	0.00786923	0.00591997	0.00438397	0.00333925	0.00199954	0.00135469	0.00101092	0.000851339	0.00070661	0.000633865	0.000569908
8.45717e-06	0.000371535	-3.43	0.0259444	0.0202781	0.017955	0.016456	0.0148808	0.0140601	0.0121936	0.0107833	0.00792137	0.00597295	0.00436215	0.00332335	0.00202323	0.00138993	0.0010441	0.000847562	0.000711218	0.000640807	0.000573666
8.65417e-06	0.000380189	-3.42	0.0263746	0.0208638	0.0183084	0.0167448	0.015298	0.01453	0.0124385	0.011016	0.00793621	0.00593775	0.00435903	0.00326685	0.00200228	0.00136235	0.00106833	0.000885743	0.000753301	0.000651892	0.000599413
8.85575e-06	0.000389045	-3.41	0.0264665	0.0209082	0.0187388	0.0170917	0.0158075	0.0145208	0.0126408	0.011138	0.00802201	0.00593077	0.00439055	0.00322671	0.00198429	0.00138817	0.00106466	0.000878331	0.000764828	0.00066565	0.000598135
9.06203e-06	0.000398107	-3.4	0.0271138	0.0219279	0.0189309	0.0175769	0.0159436	0.0149989	0.0129268	0.0113764	0.00823253	0.00589623	0.00436254	0.00324563	0.00196817	0.00137304	0.0010925	0.00088952	0.000776546	0.000715513	0.000625801
9.27311e-06	0.00040738	-3.39	0.0285172	0.0217507	0.0195193	0.0179375	0.0164657	0.0153169	0.0130429	0.0116073	0.00820785	0.00589371	0.00434763	0.00321983	0.00199154	0.00137299	0.00110487	0.000915429	0.000794969	0.000703365	0.000639923
9.48911e-06	0.000416869	-3.38	0.0286368	0.0230816	0.0199857	0.0185565	0.0166283	0.0154114	0.0131855	0.0115746	0.00829835	0.00599242	0.00440533	0.00317281	0.00195721	0.00141536	0.00111516	0.000931503	0.000794769	0.000715122	0.000642815
9.71014e-06	0.00042658	-3.37	0.0294397	0.0234723	0.0206016	0.0187333	0.0169876	0.0159554	0.0133426	0.0116549	0.00829999	0.0059933	0.00430805	0.00318217	0.00192981	0.00142275	0.00111972	0.000955013	0.000821567	0.000710149	0.00067141
9.93631e-06	0.000436516	-3.36	0.02998	0.0239219	0.0207778	0.0191551	0.0173162	0.0161721	0.0137587	0.0117104	0.0083215	0.00597457	0.00431699	0.00317845	0.00199788	0.00142911	0.0011369	0.000986863	0.000856429	0.000726957	0.000682901
1.01678e-05	0.000446684	-3.35	0.0310068	0.0248032	0.0211679	0.0192336	0.0176681	0.0163873	0.0141368	0.0119313	0.00844242	0.00595448	0.00429472	0.00314041	0.00199761	0.0014389	0.00117031	0.000987304	0.000857779	0.000753041	0.000681701
1.04046e-05	0.000457088	-3.34	0.0315034	0.025358	0.0219119	0.0196868	0.0178216	0.0166011	0.0141362	0.0121538	0.0085	0.00602709	0.00429243	0.00315484	0.00197077	0.0014627	0.00118773	0.00101449	0.000897687	0.000793293	0.00070614
1.0647e-05	0.000467735	-3.33	0.032525	0.025959	0.0221757	0.0201134	0.0181915	0.016873	0.0143708	0.0122529	0.00852922	0.00600637	0.00425435	0.00317588	0.0020132	0.00148487	0.00123577	0.00103972	0.000893243	0.0007929	0.000741646
1.0895e-05	0.00047863	-3.32	0.0330027	0.0263132	0.0226655	0.0203016	0.0186749	0.0172911	0.0145658	0.0124321	0.0085676	0.00586387	0.00421215	0.00316462	0.0019901	0.0015039	0.00124455	0.00105946	0.000914975	0.000822225	0.000744982
1.11487e-05	0.000489779	-3.31	0.0343231	0.0268963	0.0228509	0.0207908	0.0192085	0.0175045	0.0147313	0.0125544	0.00858695	0.00594591	0.00420138	0.00312145	0.00205425	0.00153654	0.0012517	0.00110357	0.000931516	0.000832159	0.000759094
1.14084e-05	0.000501187	-3.3	0.0346372	0.0277873	0.0236057	0.0214228	0.0192921	0.0177508	0.0148883	0.0127224	0.00865312	0.00599722	0.00422163	0.00316898	0.00205206	0.00153235	0.00127922	0.00110158	0.000946436	0.000867609	0.000773779
1.16742e-05	0.000512861	-3.29	0.0356615	0.0279504	0.0245411	0.0219806	0.0199054	0.018363	0.0151812	0.0129646	0.00861926	0.00589013	0.00422614	0.00316897	0.00203008	0.00155943	0.00127266	0.0011477	0.000972054	0.00086245	0.000789209
1.19461e-05	0.000524807	-3.28	0.0366623	0.0282862	0.0247826	0.0223846	0.0203814	0.0183872	0.0155194	0.0130518	0.00878692	0.00593857	0.00420277	0.00315213	0.00207268	0.00159188	0.00131442	0.0011386	0.00100011	0.000902079	0.000818556
1.22243e-05	0.000537032	-3.27	0.0371304	0.0293221	0.025089	0.0229763	0.0207414	0.0188859	0.0158189	0.0132545	0.00879348	0.00599165	0.00420974	0.00314779	0.00212012	0.00165482	0.00135477	0.00119175	0.00103419	0.000922563	0.000841635
1.25091e-05	0.000549541	-3.26	0.0382638	0.03032	0.0256459	0.0233966	0.0209981	0.0190776	0.0160429	0.0132651	0.00886565	0.00598384	0.00421525	0.00319058	0.00217363	0.00165149	0.00138464	0.00118852	0.00105056	0.000919327	0.00084955
1.28005e-05	0.000562341	-3.25	0.0392298	0.0308347	0.0265266	0.0240405	0.0212875	0.0194717	0.0160608	0.0133149	0.00887229	0.0059274	0.0042038	0.00315317	0.00216179	0.00167238	0.00140558	0.0012677	0.00106279	0.000963329	0.000883019
1.30986e-05	0.00057544	-3.24	0.0400327	0.0315476	0.0270359	0.0244974	0.0218523	0.0197682	0.0163757	0.0135636	0.00894413	0.00593727	0.00418359	0.00320433	0.00216998	0.00174371	0.00142841	0.00126026	0.00109468	0.000977976	0.000894772
1.34037e-05	0.000588844	-3.23	0.0418032	0.0321355	0.0277001	0.0249004	0.0222646	0.0200359	0.0164632	0.0136805	0.00895634	0.00590047	0.00415128	0.00321648	0.00222636	0.00174401	0.001493	0.00129532	0.00110207	0.00101331	0.000906095
1.37159e-05	0.00060256	-3.22	0.0421909	0.0334687	0.0281772	0.0255018	0.022683	0.0205952	0.0166764	0.0140024	0.00898515	0.00594217	0.00421318	0.0032208	0.00226599	0.00176868	0.0015203	0.00131717	0.00112996	0.00100002	0.000930921
1.40354e-05	0.000616595	-3.21	0.0438655	0.0341826	0.0288863	0.0260802	0.0226939	0.0208878	0.0170334	0.0140098	0.00893817	0.00594367	0.00422115	0.00323674	0.00229945	0.00183953	0.00154977	0.00134252	0.00116647	0.00102531	0.000951176
1.43623e-05	0.000630957	-3.2	0.0452958	0.0344153	0.0294641	0.0263167	0.0234589	0.0211207	0.0171517	0.014094	0.00903348	0.00597225	0.00424538	0.00327792	0.0023316	0.00184513	0.00159749	0.00136655	0.00120191	0.00107132	0.00098245
1.46969e-05	0.000645654	-3.19	0.0458111	0.0350571	0.0301347	0.027132	0.023861	0.0214264	0.0173028	0.0142528	0.00900377	0.00601346	0.00426719	0.00334104	0.00237549	0.0018733	0.00158628	0.00140894	0.00121753	0.00108659	0.000999626
1.50392e-05	0.000660693	-3.18	0.0465871	0.0366066	0.0302906	0.0274705	0.0242956	0.0218405	0.0175996	0.0143879	0.00894578	0.00597648	0.00428864	0.00337497	0.00238003	0.0019263	0.00166005	0.00143141	0.00124028	0.00112086	0.00103151
1.53895e-05	0.000676083	-3.17	0.0481244	0.0369413	0.0309753	0.0281956	0.0246025	0.022184	0.0177949	0.01463	0.00905429	0.00598369	0.00436236	0.00338796	0.00244908	0.00194877	0.00166021	0.00146817	0.00129227	0.00112832	0.00104087
1.5748e-05	0.000691831	-3.16	0.0495125	0.0382181	0.0318328	0.0285994	0.0250176	0.0223895	0.0180035	0.0147274	0.00909618	0.00599097	0.00438813	0.00343287	0.00247995	0.00202021	0.00171841	0.00149117	0.00129248	0.00117521	0.00106396
1.61148e-05	0.000707946	-3.15	0.050339	0.0523726	0.0325278	0.0294102	0.0254271	0.0229661	0.0181861	0.0148075	0.00915122	0.0060739	0.00433001	0.00349979	0.00254747	0.00203104	0.00174462	0.00150412	0.00134195	0.00119113	0.00106852
1.64902e-05	0.000724436	-3.14	0.0516641	0.0399105	0.0336413	0.0295055	0.025952	0.0235402	0.0184416	0.0149166	0.0092237	0.00604181	0.00443683	0.00350784	0.00256863	0.0020697	0.00178602	0.00157461	0.00133767	0.0012183	0.00112755
1.68743e-05	0.00074131	-3.13	0.0531231	0.0409055	0.0337476	0.0302241	0.0265931	0.0236529	0.0188121	0.0150151	0.00908616	0.00605601	0.00447449	0.00355178	0.00265111	0.00213113	0.00181196	0.00161168	0.00141857	0.00123474	0.00115533
1.72673e-05	0.000758578	-3.12	0.0544348	0.0415279	0.0347211	0.030899	0.0270199	0.0239335	0.0189726	0.0150218	0.00929315	0.00605647	0.00446756	0.00363713	0.00269302	0.00218996	0.00186375	0.00163074	0.00141936	0.00126513	0.00116759
1.76695e-05	0.000776247	-3.11	0.0561581	0.0427029	0.0355312	0.0315004	0.0273588	0.0241009	0.0189752	0.0151547	0.00926603	0.00610769	0.00452836	0.00361649	0.00272267	0.00223373	0.00188858	0.00164352	0.00145485	0.00130411	0.00116591
1.80811e-05	0.000794328	-3.1	0.0579834	0.0440174	0.036353	0.0322534	0.0278109	0.0245374	0.0194004	0.0155352	0.00930579	0.00609595	0.00462652	0.00376041	0.00281774	0.00229071	0.0019351	0.00166452	0.00148034	0.0013367	0.00119065
1.85023e-05	0.000812831	-3.09	0.0586988	0.0451592	0.0374061	0.0324243	0.0284043	0.0251355	0.0195936	0.0155303	0.00935041	0.00618769	0.00463426	0.0037593	0.00280665	0.002322	0.00195713	0.00170159	0.00151806	0.00136437	0.00122222
1.89333e-05	0.000831764	-3.08	0.0597608	0.0460528	0.0378652	0.0329028	0.029165	0.025305	0.0197708	0.0157912	0.00930911	0.00621856	0.00468229	0.00377776	0.0028492	0.00235898	0.00200781	0.00172691	0.00155777	0.00138489	0.00128319
1.93743e-05	0.000851138	-3.07	0.0615906	0.0464218	0.0387065	0.0337197	0.0294	0.0256895	0.020119	0.0159448	0.00928111	0.0062809	0.00471947	0.00389551	0.00292202	0.00238999	0.00206162	0.00175534	0.00158316	0.00141419	0.00128287
1.98256e-05	0.000870964	-3.06	0.0638668	0.0473453	0.0397207	0.0345735	0.0300693	0.026229	0.0201298	0.0159212	0.00930229	0.00629005	0.00477313	0.00396681	0.00301621	0.00241059	0.00207253	0.00181175	0.00162086	0.00141775	0.00133094
2.02873e-05	0.000891251	-3.05	0.0649078	0.0485346	0.0405236	0.0352021	0.0302997	0.0265322	0.02044	0.0161133	0.00935353	0.00633376	0.0048978	0.0039897	0.00301962	0.00248951	0.00213491	0.00187272	0.00161774	0.00146705	0.00133089
2.07599e-05	0.000912011	-3.04	0.0666302	0.0496978	0.040866	0.0357155	0.0309017	0.0266017	0.0206038	0.0160219	0.00946915	0.00641978	0.0049627	0.00406517	0.00312134	0.00253249	0.00217507	0.00189076	0.00167937	0.00149598	0.00136423
2.12435e-05	0.000933254	-3.03	0.0674947	0.0509485	0.0420208	0.0362997	0.0311271	0.0270738	0.0206125	0.016289	0.00954979	0.00649265	0.00502074	0.0041425	0.00313342	0.00261088	0.00222685	0.0019461	0.00167861	0.00153054	0.00139182
2.17383e-05	0.000954993	-3.02	0.068966	0.051592	0.0428116	0.0371049	0.0318853	0.0274641	0.020953	0.0162543	0.00956943	0.00652172	0.00505824	0.00419569	0.00320047	0.0026271	0.00225002	0.00195946	0.00174555	0.00153899	0.00143009
2.22446e-05	0.000977237	-3.01	0.0703534	0.0526982	0.0439246	0.0375221	0.0324591	0.0279284	0.0208987	0.0162748	0.00957341	0.0066286	0.00517589	0.00434506	0.00324348	0.00268727	0.00226613	0.00201342	0.00175662	0.00157656	0.0014582
2.27628e-05	0.001	-3	0.0724027	0.0544313	0.044215	0.0380536	0.0324238	0.0282366	0.0212841	0.0164383	0.00960291	0.00675236	0.00521488	0.00431681	0.00332235	0.00271634	0.00235512	0.00207389	0.00180882	0.00159915	0.00146701
2.3293e-05	0.00102329	-2.99	0.0744495	0.0554482	0.045635	0.0387235	0.0332016	0.0285442	0.0215411	0.0165256	0.00962232	0.00670521	0.00529031	0.00442799	0.00337905	0.00276179	0.00237788	0.0021033	0.00181476	0.00165294	0.00149369
2.38356e-05	0.00104713	-2.98	0.0763037	0.0569758	0.0465494	0.0391062	0.0338015	0.0289271	0.0216736	0.0166589	0.00981887	0.00676601	0.0053289	0.00446989	0.00342838	0.00282484	0.00243713	0.00214246	0.00187779	0.00166706	0.00152258
2.43908e-05	0.00107152	-2.97	0.0776726	0.058082	0.0468598	0.0394862	0.0340916	0.0295197	0.0217751	0.0167234	0.00979719	0.00691995	0.00546615	0.00456199	0.00351008	0.00289082	0.00248019	0.00219289	0.00186772	0.00169373	0.00155411
2.49589e-05	0.00109648	-2.96	0.079192	0.0586631	0.048016	0.0404792	0.0345328	0.029737	0.0220578	0.0168279	0.0099263	0.00691892	0.00549326	0.00460078	0.00351662	0.00294315	0.00250018	0.00218188	0.00193572	0.00171796	0.00158039
2.55403e-05	0.00112202	-2.95	0.0806528	0.0600923	0.0487719	0.0409483	0.0347356	0.029832	0.0219981	0.0169094	0.00986065	0.00703115	0.00558109	0.004689	0.0036322	0.00298766	0.00256816	0.00225207	0.00196964	0.00176029	0.00158371
2.61352e-05	0.00114815	-2.94	0.0830569	0.0610614	0.0498297	0.041846	0.035302	0.0302026	0.0221911	0.0169969	0.00991984	0.00713591	0.00561857	0.00472129	0.00370669	0.00303512	0.00258257	0.00227398	0.00199887	0.00177978	0.00162059
2.67439e-05	0.0011749	-2.93	0.0845694	0.062443	0.0508131	0.0426649	0.0356948	0.030592	0.0224021	0.0169311	0.010089	0.00717696	0.0056907	0.00482839	0.00375018	0.00308827	0.00264248	0.00232892	0.00204161	0.00182103	0.00168499
2.73669e-05	0.00120226	-2.92	0.0863829	0.0642959	0.0522227	0.0431169	0.0360791	0.030879	0.0225418	0.0170439	0.0101534	0.0073172	0.00579239	0.00493161	0.00380293	0.00314893	0.00267033	0.0023469	0.00205225	0.00183957	0.00170887
2.80043e-05	0.00123027	-2.91	0.0885496	0.0655065	0.0525154	0.0439721	0.0367927	0.0310879	0.0227739	0.0170218	0.0102742	0.00739861	0.00591618	0.00496379	0.00386476	0.00317802	0.00270258	0.002392	0.00209777	0.00188809	0.00173134
2.86566e-05	0.00125893	-2.9	0.090195	0.0667189	0.053871	0.044253	0.0372265	0.0314616	0.0227273	0.0171841	0.0102354	0.00746309	0.00596127	0.00507454	0.00389045	0.00324483	0.00280732	0.00240466	0.00212899	0.00190328	0.00177063
2.93241e-05	0.00128825	-2.89	0.0927215	0.0677195	0.0545328	0.0450978	0.0376982	0.0318723	0.0229735	0.0173473	0.0103187	0.00760713	0.00611736	0.00512271	0.00396828	0.00325679	0.00281486	0.00243166	0.00217893	0.00196083	0.00177522
3.00072e-05	0.00131826	-2.88	0.0949535	0.0697138	0.055844	0.0458261	0.0378757	0.0319895	0.0229753	0.0173311	0.0104143	0.00768419	0.00617992	0.00514027	0.00403011	0.00330227	0.00286754	0.00251674	0.0022086	0.00194677	0.0018103
3.07061e-05	0.00134896	-2.87	0.0967615	0.0707116	0.0566206	0.0463913	0.0384809	0.0320246	0.022957	0.0173393	0.0105277	0.00777629	0.0062507	0.0052928	0.00407943	0.00340444	0.00290692	0.00256932	0.00221286	0.00202417	0.00182371
3.14214e-05	0.00138038	-2.86	0.099624	0.0721578	0.0572631	0.0468407	0.0388692	0.0324196	0.0230709	0.0174265	0.0106971	0.00776964	0.00620427	0.00537569	0.00418542	0.00339879	0.00292505	0.00257182	0.00227597	0.00203504	0.00183556
3.21533e-05	0.00141254	-2.85	0.1021	0.0741804	0.0580975	0.04788	0.0391733	0.0324792	0.0231405	0.0175554	0.0106229	0.00791748	0.00646119	0.0054599	0.00421414	0.00346784	0.00300756	0.00263368	0.00228984	0.00205561	0.0019222
3.29022e-05	0.00144544	-2.84	0.103528	0.0756026	0.0597652	0.0483767	0.0396926	0.0327379	0.0234046	0.017656	0.010799	0.00795136	0.00647393	0.00550111	0.00423019	0.0035461	0.00301449	0.00264565	0.00232296	0.00207419	0.00189973
3.36686e-05	0.00147911	-2.83	0.106588	0.0765779	0.0600683	0.0489722	0.0400103	0.0330315	0.0233961	0.0175487	0.010822	0.00812437	0.00659226	0.00559433	0.00428381	0.00359788	0.00304382	0.00266129	0.00237551	0.00208535	0.00192406
3.44529e-05	0.00151356	-2.82	0.108343	0.07805	0.0609756	0.0493113	0.040422	0.0331833	0.0234219	0.017757	0.0110093	0.00818976	0.00661062	0.00567307	0.0043858	0.00360569	0.00309604	0.00271797	0.00240961	0.00214378	0.00197009
3.52554e-05	0.00154882	-2.81	0.110945	0.0792058	0.0618322	0.0498356	0.0407934	0.0333992	0.0235281	0.0178508	0.0110234	0.0083197	0.00669942	0.00569383	0.00442518	0.00370015	0.00312	0.00274083	0.0024201	0.00216801	0.00198502
3.60766e-05	0.00158489	-2.8	0.115316	0.0804136	0.0623964	0.0506788	0.0407938	0.0335824	0.0236749	0.0177732	0.0111181	0.00836981	0.00675763	0.00578633	0.004466	0.00371888	0.00312441	0.00278166	0.0024397	0.00217396	0.00200693
3.69169e-05	0.00162181	-2.79	0.11636	0.0820345	0.0639527	0.0508513	0.0409917	0.0338342	0.0237066	0.0179625	0.0113602	0.00848621	0.00690533	0.00582671	0.00457908	0.00372053	0.00320257	0.00279045	0.00250885	0.00219297	0.00201851
3.77768e-05	0.00165959	-2.78	0.119457	0.0840651	0.064261	0.0515025	0.0415657	0.0337429	0.0238739	0.01787	0.0113392	0.00851746	0.00697897	0.00587541	0.00458247	0.00381626	0.00325082	0.0028578	0.00253052	0.00221682	0.00203488
3.86567e-05	0.00169824	-2.77	0.12313	0.0856749	0.065286	0.0520376	0.0415396	0.0338552	0.0236921	0.0179449	0.0114349	0.00868171	0.00704388	0.00592132	0.00454529	0.00382198	0.00328627	0.00285809	0.00254418	0.00226668	0.00205609
3.95572e-05	0.0017378	-2.76	0.124814	0.086241	0.0664877	0.052362	0.0420052	0.0338464	0.0239392	0.0180759	0.0114991	0.00865872	0.0071588	0.00597503	0.00466469	0.00382525	0.00327344	0.00292385	0.00257289	0.00226485	0.00210356
4.04786e-05	0.00177828	-2.75	0.12672	0.0882514	0.0672657	0.0528204	0.0419512	0.0340762	0.0240262	0.0181025	0.0116337	0.00882872	0.00706133	0.00607986	0.00473355	0.0039372	0.00331736	0.00297152	0.00254169	0.00231346	0.00211643
4.14214e-05	0.0018197	-2.74	0.129901	0.0896812	0.0677745	0.053111	0.0423604	0.0342022	0.0238942	0.0180394	0.0116593	0.00879795	0.00722095	0.00606723	0.00476437	0.00394175	0.00334856	0.00295231	0.0026029	0.00229466	0.00211743
4.23863e-05	0.00186209	-2.73	0.132618	0.0915111	0.0687818	0.0537107	0.0424685	0.0341637	0.023898	0.0181285	0.0118085	0.00891116	0.00723514	0.00615597	0.00480439	0.0039705	0.00340371	0.00298611	0.00265197	0.00235244	0.0021583
4.33736e-05	0.00190546	-2.72	0.137661	0.092564	0.0697921	0.0540905	0.0424928	0.0342348	0.0239368	0.0182854	0.0118572	0.00902052	0.00734504	0.00622361	0.00478568	0.00399774	0.00343348	0.00303204	0.00263919	0.0023887	0.00217246
4.43839e-05	0.00194984	-2.71	0.139311	0.0943708	0.0707056	0.0545435	0.0430261	0.0340063	0.024054	0.0184372	0.0117989	0.00905925	0.00744844	0.00628026	0.00487339	0.00403481	0.00348954	0.00300164	0.00267583	0.00237844	0.00219994
4.54177e-05	0.00199526	-2.7	0.141325	0.096102	0.0715356	0.0545717	0.0427499	0.0343097	0.0241534	0.0184387	0.0119007	0.0091526	0.00750672	0.00627725	0.00494344	0.00407828	0.00348152	0.00307334	0.00268821	0.00239733	0.0021899
4.64756e-05	0.00204174	-2.69	0.144934	0.0977991	0.0722032	0.055074	0.042861	0.0343893	0.0240789	0.0185212	0.0120598	0.00912307	0.0075364	0.00641849	0.00496082	0.00412681	0.00351634	0.00307865	0.00270285	0.00241718	0.00220786
4.75582e-05	0.0020893	-2.68	0.148059	0.0991171	0.0726915	0.0552057	0.0431614	0.0345681	0.0241589	0.0185806	0.0121549	0.0092789	0.00755781	0.00642342	0.0050063	0.00416492	0.00351115	0.00312163	0.00271359	0.00244917	0.00221844
4.8666e-05	0.00213796	-2.67	0.14899	0.1007	0.0730397	0.0556192	0.0431868	0.0344161	0.0240278	0.0187217	0.0122246	0.00932783	0.00765902	0.00642816	0.00502889	0.00416938	0.003563	0.00309774	0.00274217	0.00246155	0.0022612
4.97995e-05	0.00218776	-2.66	0.15363	0.102334	0.0739677	0.0556456	0.0431677	0.0344758	0.0241062	0.0186694	0.0122691	0.0094482	0.00767339	0.00649863	0.00505388	0.00418761	0.00356567	0.00312832	0.00277483	0.00249694	0.00228943
5.09595e-05	0.00223872	-2.65	0.155597	0.102779	0.0747349	0.0558854	0.0432287	0.0343738	0.0240472	0.0186011	0.0122941	0.00940332	0.00773081	0.00656264	0.00508148	0.00422492	0.00357707	0.00317784	0.00276894	0.00251705	0.00224639
5.21465e-05	0.00229087	-2.64	0.159089	0.104647	0.0752399	0.0560552	0.0430957	0.0343853	0.0241733	0.0186509	0.0123268	0.0094563	0.00772948	0.00656926	0.00506315	0.00420326	0.00363827	0.00317387	0.00279547	0.00248893	0.00227156
5.33612e-05	0.00234423	-2.63	0.162152	0.105908	0.0754779	0.056418	0.0430777	0.0344837	0.0239704	0.018841	0.0123282	0.00950929	0.00769228	0.00662279	0.00511649	0.00427507	0.00360757	0.00321017	0.00280655	0.00252064	0.00226621
5.46041e-05	0.00239883	-2.62	0.164521	0.106584	0.0761178	0.0564544	0.0431522	0.0343568	0.0241178	0.0187429	0.012318	0.00967137	0.0077896	0.00662814	0.00513734	0.00426447	0.00364786	0.00318522	0.00279977	0.00250543	0.00231315
5.5876e-05	0.00245471	-2.61	0.166423	0.10788	0.0762875	0.0565977	0.0430838	0.034115	0.0239668	0.0187164	0.0124841	0.00955507	0.00783114	0.00666748	0.00517971	0.00429504	0.00363729	0.00320116	0.00277119	0.0025053	0.00231276
5.71775e-05	0.00251189	-2.6	0.169515	0.110146	0.076479	0.0565157	0.0431421	0.0339769	0.0240386	0.0186702	0.0124587	0.00958738	0.00781288	0.00666794	0.00518739	0.00428785	0.00363348	0.0032036	0.00281327	0.00253846	0.00231601
5.85094e-05	0.0025704	-2.59	0.173745	0.111052	0.0772018	0.0566219	0.0426894	0.0339857	0.0239857	0.0186806	0.0124153	0.00962117	0.00781688	0.00674241	0.00517136	0.00432524	0.00367733	0.00324711	0.00285301	0.002542	0.00232214
5.98722e-05	0.00263027	-2.58	0.176194	0.112121	0.0769941	0.0562055	0.04236	0.0335822	0.02379	0.018715	0.0124506	0.00960996	0.0078603	0.00669306	0.00516579	0.00430887	0.00366161	0.00323869	0.00283677	0.00254855	0.00234107
6.12668e-05	0.00269153	-2.57	0.179931	0.113356	0.0772514	0.0564659	0.0423724	0.0337819	0.0237919	0.0187328	0.0125477	0.00957959	0.0079003	0.00670346	0.00523276	0.00432333	0.00368928	0.00325294	0.00283527	0.00254786	0.00234412
6.26939e-05	0.00275423	-2.56	0.181231	0.113461	0.0781512	0.0561687	0.0422932	0.0336177	0.0237835	0.0186825	0.0125291	0.00968024	0.00782355	0.00670349	0.00518901	0.00435509	0.0036573	0.00324482	0.00281145	0.00253855	0.0023611
6.41542e-05	0.00281838	-2.55	0.184942	0.114687	0.0782731	0.0559376	0.0423112	0.0334669	0.0237028	0.0187444	0.012573	0.00963525	0.00788646	0.00674645	0.0052231	0.0043255	0.00368041	0.0032509	0.00284428	0.00254112	0.00235247
6.56486e-05	0.00288403	-2.54	0.186828	0.115332	0.0783527	0.0559005	0.0418139	0.0332798	0.0238464	0.018773	0.0124568	0.0096824	0.00789663	0.0067168	0.00513749	0.00433012	0.0036736	0.00325637	0.00284539	0.00252416	0.0023274
6.71777e-05	0.00295121	-2.53	0.19213	0.117081	0.0790897	0.0558748	0.0417731	0.0331467	0.0235635	0.0185936	0.0125791	0.00965864	0.00788993	0.00668513	0.00517636	0.00431747	0.00371823	0.0032753	0.0028438	0.00256013	0.00236157
6.87425e-05	0.00301995	-2.52	0.195596	0.117499	0.0786348	0.055579	0.0414209	0.0330016	0.0234731	0.0185528	0.0125511	0.00956772	0.00782923	0.00671485	0.00521973	0.00433231	0.00367904	0.00326049	0.00285692	0.00256066	0.0023111
7.03437e-05	0.0030903	-2.51	0.198683	0.119812	0.0786976	0.0549122	0.0411213	0.0328059	0.0233486	0.0184451	0.0124953	0.00963244	0.00791231	0.00669488	0.00515649	0.00431689	0.0036832	0.00320868	0.00286842	0.00255813	0.00236676
7.19822e-05	0.00316228	-2.5	0.201299	0.119476	0.0783918	0.0547549	0.0409134	0.0325203	0.023304	0.0184725	0.0125449	0.00963012	0.00784418	0.00664356	0.00515048	0.00430685	0.00368311	0.00323285	0.0028223	0.0025402	0.00236588
7.36589e-05	0.00323594	-2.49	0.204107	0.120301	0.0781983	0.0543373	0.0403745	0.0324466	0.023314	0.0184312	0.012494	0.00958266	0.00789148	0.00666733	0.005209	0.00427466	0.00364185	0.00322851	0.00283534	0.00253199	0.00231617
7.53746e-05	0.00331131	-2.48	0.206884	0.120769	0.0783348	0.0541238	0.0403692	0.0320926	0.023068	0.0183185	0.0124446	0.00957196	0.00778766	0.00664979	0.00512172	0.00426641	0.00365573	0.00322202	0.0028442	0.00249079	0.00231397
7.71303e-05	0.00338844	-2.47	0.210719	0.120931	0.0781167	0.0538645	0.0401312	0.0318659	0.0230738	0.0183133	0.0123325	0.00951498	0.00776031	0.00662882	0.00517211	0.00425751	0.00363037	0.00320527	0.00275559	0.00250642	0.0023326
7.89269e-05	0.00346737	-2.46	0.213755	0.121599	0.0774485	0.0532152	0.0395754	0.031587	0.0228553	0.0182786	0.0123057	0.00946051	0.00777385	0.00660544	0.00511505	0.00423449	0.00363926	0.00315999	0.00275607	0.00249921	0.00229438
8.07654e-05	0.00354813	-2.45	0.217186	0.12191	0.0766787	0.0527205	0.0392239	0.0313467	0.0227396	0.0181057	0.0122249	0.00938078	0.00768725	0.00658349	0.00504166	0.00424028	0.00355346	0.00316777	0.00276743	0.00245423	0.002267
8.26467e-05	0.00363078	-2.44	0.219245	0.123109	0.0765648	0.0520207	0.0389508	0.0310733	0.0226181	0.0179711	0.0121548	0.00938428	0.0076595	0.00655964	0.0050208	0.0041874	0.00359347	0.00316253	0.00274047	0.00247455	0.00229332
8.45717e-05	0.00371535	-2.43	0.222849	0.122023	0.0764015	0.051846	0.0387126	0.0308135	0.0224314	0.0178012	0.0120429	0.00931589	0.00761166	0.00655126	0.00504123	0.00414757	0.00355234	0.00310783	0.0027524	0.00247692	0.00228746
8.65417e-05	0.00380189	-2.42	0.225744	0.122871	0.0764615	0.0513461	0.0382914	0.0304927	0.0222495	0.0177387	0.0120825	0.00925595	0.00760634	0.0064486	0.00497323	0.00419465	0.00359527	0.00313263	0.00272157	0.00244183	0.00225274
8.85575e-05	0.00389045	-2.41	0.229199	0.123833	0.0754334	0.0506775	0.0379806	0.0303641	0.0221347	0.017638	0.0120799	0.00923227	0.00760582	0.00643869	0.00494591	0.00408698	0.00352987	0.00309207	0.00272642	0.00242529	0.0022394
9.06203e-05	0.00398107	-2.4	0.232848	0.12272	0.0752873	0.0501503	0.0374809	0.0300762	0.0219316	0.0174872	0.0118397	0.00916433	0.00749307	0.00638788	0.00492262	0.00408913	0.00351117	0.00309032	0.00269697	0.00242965	0.00220294
9.27311e-05	0.0040738	-2.39	0.234652	0.123255	0.0749349	0.0496093	0.0370827	0.0298099	0.0217461	0.0174062	0.0117561	0.00913658	0.00747121	0.0063669	0.00488692	0.00405807	0.00346471	0.00306912	0.00269775	0.00240707	0.00221989
9.48911e-05	0.00416869	-2.38	0.237733	0.122861	0.0739404	0.0490896	0.0366367	0.0295106	0.0214634	0.0172464	0.0116288	0.00904167	0.00737442	0.00634554	0.00488641	0.00400843	0.00345467	0.00303122	0.00266058	0.00237825	0.00220919
9.71014e-05	0.0042658	-2.37	0.239904	0.123512	0.0731436	0.0484828	0.0362847	0.0291685	0.0214376	0.0171008	0.0116731	0.008971	0.00727453	0.00629177	0.00479158	0.00402838	0.00340876	0.00298696	0.00266196	0.00234705	0.00218825
9.93631e-05	0.00436516	-2.36	0.242058	0.122979	0.0726459	0.0475361	0.0357631	0.0290409	0.021175	0.0170017	0.0115356	0.00891634	0.00726532	0.00616543	0.00480733	0.00397718	0.00335886	0.00302035	0.0026234	0.00232114	0.00216393
0.000101678	0.00446684	-2.35	0.246677	0.121958	0.0714998	0.0474322	0.035559	0.0283989	0.0209923	0.0168588	0.0113919	0.00877212	0.00719954	0.00617987	0.00470116	0.00393723	0.00335184	0.00295687	0.00261687	0.00235228	0.00214489
0.000104046	0.00457088	-2.34	0.24759	0.121478	0.0706798	0.0464039	0.0350637	0.0282286	0.0207017	0.0167214	0.0111735	0.00873724	0.00713734	0.00610489	0.00473973	0.00388296	0.00333655	0.00291567	0.00257944	0.00228005	0.00210055
0.00010647	0.00467735	-2.33	0.251161	0.121231	0.0697689	0.0457739	0.034528	0.0280096	0.0204233	0.0163329	0.011212	0.00863507	0.0070192	0.00606125	0.00467413	0.00388295	0.00331672	0.00289911	0.00253581	0.00227233	0.00211016
0.00010895	0.0047863	-2.32	0.253746	0.121118	0.0689729	0.045118	0.03407	0.027431	0.0203236	0.0162836	0.0109937	0.00855585	0.00698498	0.00595562	0.00460469	0.00380417	0.00328374	0.00289865	0.00251665	0.00224261	0.00207643
0.000111487	0.00489779	-2.31	0.256773	0.119867	0.0678883	0.0447448	0.0336489	0.0271424	0.0201844	0.0160671	0.010915	0.00847711	0.00696052	0.00593287	0.00454747	0.00375651	0.00325056	0.00286875	0.00249657	0.00224341	0.00203864
0.000114084	0.00501187	-2.3	0.258283	0.118992	0.0672662	0.0436597	0.0332328	0.0268529	0.0199091	0.0160069	0.0108853	0.00842512	0.00681776	0.00588054	0.00451954	0.00378235	0.0031814	0.00282988	0.00246431	0.00220227	0.00204375
0.000116742	0.00512861	-2.29	0.262284	0.118733	0.0654674	0.0429967	0.0329687	0.0265713	0.0196116	0.0157786	0.0107105	0.00826393	0.00680471	0.00575046	0.00450177	0.00372945	0.00315789	0.00280812	0.00241778	0.00221274	0.0019985
0.000119461	0.00524807	-2.28	0.264869	0.117089	0.0643836	0.042447	0.0321364	0.0259819	0.0194249	0.0155602	0.0104833	0.00823144	0.00667938	0.00572712	0.00438473	0.00368051	0.0031637	0.00277341	0.00238357	0.00217017	0.00200594
0.000122243	0.00537032	-2.27	0.265502	0.116761	0.0640298	0.0417761	0.0318695	0.0258552	0.0192526	0.0153835	0.010553	0.00811982	0.00661313	0.00565375	0.00436164	0.00363812	0.00309579	0.00271457	0.00239637	0.00216815	0.00200198
0.000125091	0.00549541	-2.26	0.266807	0.116127	0.0628485	0.0413085	0.0314878	0.0255529	0.0189492	0.0152318	0.0103117	0.00803465	0.00651534	0.00559738	0.00430661	0.00363237	0.00303098	0.00271157	0.00235737	0.00212302	0.00194287
0.000128005	0.00562341	-2.25	0.268644	0.114597	0.0619227	0.0406226	0.0308582	0.0251595	0.0187571	0.0151389	0.0102729	0.00799422	0.00649509	0.00557423	0.00423146	0.00353862	0.00300231	0.00266913	0.00233086	0.00208639	0.00193865
0.000130986	0.0057544	-2.24	0.270732	0.113346	0.0605183	0.0399513	0.0304338	0.0247238	0.0184331	0.0148597	0.010115	0.0077151	0.00640773	0.00543804	0.00420005	0.00353189	0.00299394	0.0026432	0.00230865	0.0020419	0.00189557
0.000134037	0.00588844	-2.23	0.273403	0.111754	0.0596931	0.0392602	0.0298035	0.0245815	0.0182849	0.0146299	0.0099504	0.0077552	0.00632203	0.0054343	0.00417902	0.00347058	0.00294777	0.00257938	0.00228068	0.00200876	0.00190592
0.000137159	0.0060256	-2.22	0.274591	0.11091	0.058554	0.0386923	0.0294275	0.0241152	0.0179158	0.0143455	0.0097888	0.00766077	0.00629867	0.00533808	0.00407985	0.00340333	0.00295799	0.00257296	0.00226817	0.0020031	0.00188623
0.000140354	0.00616595	-2.21	0.276394	0.109121	0.0572241	0.0379535	0.0290016	0.023656	0.0177006	0.0143529	0.00973533	0.00750601	0.00622062	0.00529282	0.00408101	0.00338208	0.00289879	0.00253023	0.00221811	0.0019822	0.00181166
0.000143623	0.00630957	-2.2	0.278021	0.107105	0.0564784	0.0373361	0.0285614	0.023458	0.017587	0.0141513	0.0096481	0.00745724	0.00615004	0.0051663	0.00399032	0.00332224	0.00288923	0.00251822	0.00219904	0.00193536	0.00182213
0.000146969	0.00645654	-2.19	0.279482	0.10569	0.0554033	0.0367592	0.0281406	0.0230195	0.0172232	0.0139466	0.00941296	0.00733576	0.00606065	0.00510507	0.00394817	0.0033024	0.00283522	0.00245615	0.0021718	0.00193188	0.00176971
0.000150392	0.00660693	-2.18	0.27985	0.104585	0.0541413	0.035908	0.0276756	0.0227162	0.0170938	0.0138011	0.00934066	0.00729435	0.00597542	0.00504791	0.0039157	0.0032542	0.0027954	0.00244826	0.00214061	0.00193229	0.00176142
0.000153895	0.00676083	-2.17	0.280471	0.102981	0.0531064	0.035516	0.0273924	0.022364	0.0168229	0.0135986	0.00920142	0.00711885	0.00586746	0.00502255	0.00386383	0.00321386	0.00276234	0.00240602	0.0021398	0.00191999	0.00175101
0.00015748	0.00691831	-2.16	0.282442	0.101411	0.0523193	0.0349988	0.027002	0.0222083	0.0166481	0.0132912	0.00908541	0.00705007	0.00573641	0.00496144	0.00378825	0.00317688	0.00269629	0.00237501	0.00210141	0.00184947	0.00170819
0.000161148	0.00707946	-2.15	0.282365	0.0993446	0.0512224	0.0344306	0.0266288	0.0218149	0.0163332	0.0132415	0.00894697	0.00699038	0.00571918	0.00493663	0.00377406	0.00312816	0.00267058	0.00235543	0.00207697	0.00183869	0.00170446
0.000164902	0.00724436	-2.14	0.28356	0.0972565	0.0502107	0.0338953	0.0260218	0.0213483	0.016187	0.0131165	0.00888371	0.00689863	0.00559371	0.00479349	0.00369241	0.00310671	0.00265975	0.00231995	0.00205549	0.00181243	0.0016945
0.000168743	0.0074131	-2.13	0.285384	0.0958151	0.0493378	0.0332709	0.0257421	0.0211509	0.0158855	0.0128588	0.00879576	0.00685546	0.0055889	0.0047783	0.00367749	0.00305342	0.0026193	0.00229072	0.00205162	0.00180734	0.00167069
0.000172673	0.00758578	-2.12	0.287463	0.0935509	0.0485445	0.032507	0.0253196	0.0208851	0.015722	0.0127749	0.00866037	0.00671646	0.00553702	0.00469436	0.00368057	0.00301532	0.00259283	0.00224799	0.002024	0.00178251	0.00163673
0.000176695	0.00776247	-2.11	0.288033	0.0918722	0.0472404	0.0319786	0.024957	0.0205887	0.015422	0.0125506	0.00864856	0.00666329	0.00542026	0.00463682	0.003588	0.00297992	0.00255969	0.00225332	0.0019919	0.00175753	0.00161167
0.000180811	0.00794328	-2.1	0.287183	0.0897658	0.0461753	0.0314426	0.0244523	0.0202313	0.0152722	0.0123626	0.00858206	0.00658699	0.00534894	0.00454265	0.00360841	0.00293817	0.0025347	0.00220015	0.00194113	0.00171879	0.00158075
0.000185023	0.00812831	-2.09	0.28756	0.0880924	0.0455734	0.0310856	0.0241452	0.0200991	0.0151334	0.0121995	0.0083858	0.00648321	0.00535558	0.00448763	0.0034704	0.00293327	0.00249034	0.00220018	0.00193406	0.00173637	0.00154207
0.000189333	0.00831764	-2.08	0.288166	0.0869257	0.0444878	0.030941	0.023863	0.019761	0.0148697	0.0120481	0.00826756	0.00644664	0.00520082	0.00451955	0.00345256	0.00287422	0.00246227	0.00218547	0.00188892	0.00169788	0.00157401
0.000193743	0.00851138	-2.07	0.288495	0.0848069	0.0438924	0.0302969	0.023626	0.0194649	0.0146841	0.0119164	0.008159	0.00629747	0.005113	0.00443201	0.00343399	0.00283139	0.00243806	0.00214225	0.00188041	0.0016914	0.00152331
0.000198256	0.00870964	-2.06	0.287637	0.0837671	0.042994	0.0296946	0.0231711	0.0193724	0.0145439	0.0117531	0.00800781	0.0061539	0.00508326	0.00436709	0.00338204	0.00279457	0.00241722	0.00210703	0.00186182	0.00167801	0.00150532
0.000202873	0.00891251	-2.05	0.287641	0.0810324	0.0423326	0.0291653	0.0230466	0.0190145	0.0142169	0.0116404	0.00798446	0.0061082	0.00503069	0.00432453	0.0033668	0.00278116	0.0024098	0.00207128	0.0018392	0.0016355	0.00149342
0.000207599	0.00912011	-2.04	0.286467	0.0796111	0.0411481	0.0288665	0.0225461	0.0185881	0.0141926	0.0115038	0.0078727	0.00611993	0.00498722	0.00423975	0.00332912	0.0027172	0.00239344	0.00207745	0.00181607	0.00157408	0.0014787
0.000212435	0.00933254	-2.03	0.288124	0.077715	0.0407358	0.02834	0.0222042	0.0184765	0.013953	0.011313	0.00781375	0.00601657	0.00490105	0.00419531	0.00326437	0.00267045	0.00230465	0.00202305	0.00179143	0.0015548	0.00146819
0.000217383	0.00954993	-2.02	0.287104	0.0763609	0.0402379	0.0280163	0.0221211	0.0182795	0.0137611	0.0111826	0.007722	0.00592321	0.00485421	0.00412237	0.00328835	0.00267056	0.00227836	0.0020026	0.00181158	0.00155466	0.00143156
0.000222446	0.00977237	-2.01	0.286542	0.0741279	0.0392779	0.0275233	0.0215648	0.0180889	0.0135414	0.0110267	0.00766516	0.00590389	0.00482184	0.00408825	0.00324645	0.00261642	0.00224381	0.00198788	0.00173195	0.00156519	0.00142818
0.000227628	0.01	-2	0.284793	0.0726985	0.0386215	0.0269941	0.021198	0.0178634	0.0133901	0.010872	0.00754097	0.00585636	0.00478742	0.00403893	0.00313964	0.00262059	0.00224533	0.00195253	0.00173614	0.00154089	0.00143101
0.00023293	0.0102329	-1.99	0.285567	0.0711197	0.0382597	0.0267629	0.0211674	0.0176258	0.0133765	0.0109037	0.00747168	0.00578443	0.00466531	0.00400972	0.00315495	0.00261618	0.00220513	0.00191633	0.00172049	0.00152301	0.00141677
0.000238356	0.0104713	-1.98	0.282543	0.069832	0.0372671	0.0264348	0.0208481	0.0175436	0.0131412	0.0107165	0.00740794	0.00575024	0.00464373	0.00402755	0.00313578	0.00255715	0.00218618	0.0019195	0.00171151	0.00152435	0.00140609
0.000243908	0.0107152	-1.97	0.280843	0.0675755	0.0368565	0.0259865	0.0205322	0.0173058	0.0130236	0.0107149	0.00732974	0.00565402	0.00459135	0.00393623	0.00307023	0.00254507	0.00215836	0.00189069	0.00170332	0.00147227	0.00138831
0.000249589	0.0109648	-1.96	0.278693	0.0665955	0.0361149	0.0257867	0.0204316	0.0170424	0.0127748	0.0105455	0.00721253	0.0056366	0.00452364	0.00389662	0.0030323	0.00249119	0.00214854	0.00187085	0.00165298	0.00147168	0.00135305
0.000255403	0.0112202	-1.95	0.277133	0.0652746	0.0355945	0.0253531	0.0201084	0.0166744	0.0127291	0.0103552	0.00717046	0.00558326	0.0045229	0.00383272	0.00301833	0.00245802	0.00210737	0.00183294	0.00165348	0.00145285	0.00134098
0.000261352	0.0114815	-1.94	0.274402	0.0635474	0.0350635	0.0249917	0.0197088	0.0165438	0.0125622	0.0103394	0.00700811	0.00545282	0.00443679	0.00381658	0.00297491	0.00246405	0.00211677	0.00183591	0.00158489	0.00142559	0.00132715
0.000267439	0.011749	-1.93	0.271694	0.0614991	0.0349204	0.0246246	0.0195396	0.0164138	0.0123405	0.0101381	0.0070052	0.00545671	0.00438844	0.00379268	0.00291639	0.00243115	0.0020451	0.00182182	0.0016012	0.00142346	0.00131004
0.000273669	0.0120226	-1.92	0.268547	0.0611218	0.0342604	0.0245086	0.019189	0.0162335	0.0122622	0.0100139	0.00691782	0.00537998	0.00435569	0.00371733	0.00288169	0.00235469	0.00202251	0.00179789	0.00159181	0.00140172	0.00130725
0.000280043	0.0123027	-1.91	0.267736	0.059525	0.0340874	0.0241399	0.0192621	0.0159838	0.0120983	0.00993386	0.00676476	0.00528971	0.0043023	0.00368248	0.00286244	0.00235018	0.00202478	0.0017926	0.00158088	0.00139655	0.00127594
0.000286566	0.0125893	-1.9	0.264226	0.0592339	0.0339236	0.0237264	0.0189637	0.0157885	0.011953	0.0100217	0.00682389	0.00527277	0.00423312	0.00363844	0.00282267	0.00232378	0.00199622	0.00176779	0.00149974	0.00138295	0.00125442
0.000293241	0.0128825	-1.89	0.261632	0.0572219	0.033034	0.0237892	0.0187357	0.0158435	0.0118547	0.00974491	0.00668226	0.00513045	0.00423434	0.00361344	0.00279823	0.00229578	0.00200232	0.00173413	0.00150712	0.00135218	0.00125603
0.000300072	0.0131826	-1.88	0.258257	0.0568803	0.0325908	0.0234607	0.0185812	0.0156046	0.0117466	0.00966724	0.00669082	0.0050957	0.0041287	0.00362435	0.00278185	0.00230607	0.00192534	0.00171442	0.00148646	0.00132935	0.00125318
0.000307061	0.0134896	-1.87	0.254723	0.0551567	0.0321608	0.0230763	0.0184806	0.0152595	0.0116832	0.00953401	0.00658299	0.00508322	0.00406532	0.00356362	0.00274021	0.00223985	0.00190943	0.00169838	0.00145023	0.00131689	0.00124402
0.000314214	0.0138038	-1.86	0.252058	0.0543946	0.0319221	0.0229777	0.0182974	0.0152664	0.0115036	0.00948274	0.00650709	0.00504621	0.0040398	0.00350019	0.00271951	0.00225311	0.0019153	0.001649	0.00142629	0.00130617	0.00123248
0.000321533	0.0141254	-1.85	0.24807	0.0532924	0.0318318	0.0229215	0.0180461	0.0150178	0.0115183	0.00933806	0.00638591	0.00498953	0.00404872	0.00348567	0.00267525	0.00220649	0.0018981	0.00166011	0.00141411	0.00129714	0.00122259
0.000329022	0.0144544	-1.84	0.243499	0.0526481	0.0313928	0.0224578	0.0178615	0.014695	0.0111498	0.00916761	0.00636841	0.00494484	0.0040553	0.00340023	0.00265441	0.00220474	0.00183984	0.00164231	0.00142723	0.00128285	0.00118186
0.000336686	0.0147911	-1.83	0.239673	0.0518288	0.0308297	0.0221719	0.017501	0.0146435	0.0112404	0.00907769	0.00636888	0.00482759	0.00396793	0.00338177	0.00263629	0.00219253	0.00182277	0.00161687	0.00141959	0.00124829	0.00118781
0.000344529	0.0151356	-1.82	0.236059	0.0511356	0.0307541	0.0219935	0.0174636	0.0147946	0.0111786	0.00893339	0.00624063	0.00481431	0.00391517	0.00337369	0.00256023	0.00215089	0.00181289	0.00162292	0.00140407	0.00124153	0.00118276
0.000352554	0.0154882	-1.81	0.230465	0.0502171	0.0301978	0.0218591	0.0173319	0.0146212	0.0109063	0.00884906	0.00616617	0.00472021	0.00386022	0.00325979	0.00253978	0.0021527	0.00183189	0.00158414	0.00137203	0.00124407	0.00113578
0.000360766	0.0158489	-1.8	0.227106	0.0493404	0.0295028	0.0213356	0.0171641	0.0142807	0.0108202	0.00887288	0.0061532	0.00465477	0.00383546	0.00324277	0.00251501	0.00210672	0.00172528	0.00156034	0.00135259	0.00120823	0.00112623
0.000369169	0.0162181	-1.79	0.224072	0.0485104	0.0294888	0.0210843	0.0168332	0.0142122	0.010852	0.00876797	0.0060678	0.00461834	0.00374954	0.00319964	0.00250076	0.0020715	0.0017534	0.00152623	0.0013454	0.00121068	0.00111782
0.000377768	0.0165959	-1.78	0.218511	0.0484806	0.0291601	0.0209165	0.0167426	0.0139201	0.0106696	0.00861659	0.00592137	0.00454348	0.00371117	0.00314253	0.00248682	0.00204493	0.0017297	0.0015161	0.00131423	0.00118963	0.00109381
0.000386567	0.0169824	-1.77	0.213092	0.0470346	0.0289447	0.020958	0.0165977	0.0139421	0.0105687	0.00855133	0.0058293	0.00455079	0.00373686	0.00307833	0.00241429	0.00202344	0.00172944	0.00146167	0.00130037	0.00117227	0.00107327
0.000395572	0.017378	-1.76	0.206163	0.0466721	0.0284547	0.0205964	0.0164348	0.0137685	0.010448	0.00848177	0.00580497	0.0044828	0.00366346	0.00306573	0.00236976	0.00200613	0.00167767	0.00146246	0.00126648	0.00117715	0.00107094
0.000404786	0.0177828	-1.75	0.201675	0.0459146	0.0285643	0.0203913	0.0164117	0.0135289	0.0102876	0.00844235	0.00569476	0.00441426	0.00358404	0.00306887	0.00237098	0.00197049	0.00165982	0.00142054	0.00124869	0.00114947	0.00104864
0.000414214	0.018197	-1.74	0.197013	0.0448478	0.0277712	0.0203708	0.0161919	0.013396	0.0103876	0.00840715	0.00568587	0.00440363	0.00351982	0.0029567	0.00234449	0.00193098	0.00159506	0.00142367	0.00126429	0.00113186	0.00105153
0.000423863	0.0186209	-1.73	0.191878	0.0439132	0.0276756	0.0202555	0.0160062	0.0132743	0.0101626	0.00829689	0.00572314	0.00427992	0.00350401	0.00299953	0.00232273	0.00191633	0.00159991	0.00142986	0.00123787	0.00110968	0.00101468
0.000433736	0.0190546	-1.72	0.187332	0.0441006	0.0275009	0.0201661	0.0158964	0.0132207	0.00996611	0.00820373	0.00561086	0.00424926	0.00343966	0.0029648	0.00228191	0.00189725	0.00156429	0.00134827	0.00121844	0.00112354	0.00100072
0.000443839	0.0194984	-1.71	0.183082	0.0439358	0.0271571	0.0195806	0.0157996	0.0130733	0.00980893	0.00813164	0.00546144	0.00427105	0.0033674	0.00292999	0.00222785	0.00183313	0.00157506	0.00136319	0.00121482	0.00107175	0.000981054
0.000454177	0.0199526	-1.7	0.176761	0.0428349	0.0270166	0.0195348	0.0156098	0.0129684	0.00987472	0.00806435	0.00537771	0.00420009	0.00337273	0.00288768	0.00222968	0.0018149	0.00156367	0.00134168	0.00120388	0.00105847	0.00097907
0.000464756	0.0204174	-1.69	0.170105	0.0425642	0.0266888	0.0194923	0.0153348	0.0128909	0.009738	0.00793285	0.00537067	0.00412221	0.00337193	0.00289967	0.00221021	0.00179495	0.00153979	0.00133872	0.00120493	0.00103099	0.000973849
0.000475582	0.020893	-1.68	0.163988	0.0419984	0.026608	0.0192318	0.0151482	0.0128249	0.00971017	0.00783386	0.00525343	0.00402892	0.0032937	0.00281932	0.00219893	0.00176389	0.0015179	0.00131256	0.0011854	0.00100807	0.000958191
0.00048666	0.0213796	-1.67	0.159195	0.0417416	0.0265362	0.0191778	0.0149107	0.0125797	0.00967085	0.00782768	0.00528977	0.00396197	0.00332487	0.00281367	0.0021719	0.00174722	0.00149695	0.00131248	0.00116591	0.00102064	0.000929551
0.000497995	0.0218776	-1.66	0.152108	0.0417424	0.0263206	0.0189167	0.0149625	0.0127042	0.00951065	0.00767413	0.00522541	0.00399904	0.00323525	0.00278665	0.00215079	0.00168692	0.00145035	0.00126581	0.00114759	0.0010295	0.000946257
0.000509595	0.0223872	-1.65	0.14733	0.0411766	0.0259919	0.0187625	0.0147605	0.0126582	0.00951937	0.00748809	0.00519521	0.00395536	0.00325669	0.00273903	0.00213406	0.00171439	0.00143413	0.00124788	0.00111756	0.000995662	0.00091497
0.000521465	0.0229087	-1.64	0.141083	0.0406457	0.0261658	0.0187286	0.0145711	0.0124415	0.009348	0.00738167	0.00511088	0.00387352	0.00319095	0.00271486	0.00209035	0.001691	0.00144454	0.00124577	0.00109348	0.000971432	0.000902432
0.000533612	0.0234423	-1.63	0.136242	0.0399449	0.025769	0.0184744	0.0147613	0.0123889	0.00923106	0.00739504	0.00507672	0.00384497	0.00317827	0.00265659	0.00204474	0.00167263	0.00139397	0.00121712	0.00108524	0.00096309	0.000876577
0.000546041	0.0239883	-1.62	0.130619	0.0397701	0.0253645	0.0184359	0.0147836	0.0121276	0.00914257	0.0074841	0.00512977	0.003813	0.00311593	0.00267507	0.0020727	0.00165427	0.00137764	0.00118916	0.00106261	0.000963155	0.000881311
0.00055876	0.0245471	-1.61	0.125293	0.0393855	0.025293	0.0184924	0.0144595	0.0121486	0.00907567	0.00731159	0.00504559	0.00376278	0.00310913	0.00264094	0.00201169	0.00163568	0.00140929	0.00120632	0.00104458	0.000935448	0.000888731
0.000571775	0.0251189	-1.6	0.119532	0.0388587	0.0248729	0.0185039	0.0145928	0.0121127	0.0090224	0.00733106	0.00504475	0.00377445	0.00303927	0.00260191	0.00198908	0.00165252	0.00136868	0.00120321	0.00104131	0.000924224	0.000896222
0.000585094	0.025704	-1.59	0.114453	0.0386441	0.0248377	0.0184451	0.0143274	0.011877	0.00896011	0.00724996	0.00497589	0.00370736	0.00304392	0.00259103	0.00201834	0.00157674	0.00135311	0.00118974	0.00103732	0.000903762	0.000875691
0.000598722	0.0263027	-1.58	0.110055	0.0381322	0.0243498	0.0182208	0.0144893	0.0117217	0.00886914	0.00714991	0.00494104	0.00371091	0.00299129	0.00254675	0.00197778	0.00159189	0.00134924	0.00116787	0.00101123	0.000919947	0.000855023
0.000612668	0.0269153	-1.57	0.105608	0.0380493	0.0242897	0.0180439	0.0141799	0.0117437	0.00886239	0.00725149	0.00486407	0.00369851	0.00297843	0.00249215	0.00195038	0.00154947	0.00134348	0.00113578	0.00101657	0.00091399	0.000839492
0.000626939	0.0275423	-1.56	0.101063	0.0371624	0.0241276	0.0183645	0.0141978	0.0116561	0.00875627	0.00714198	0.00488523	0.00364446	0.00293061	0.0024318	0.00193878	0.00156279	0.00135053	0.00113651	0.00101404	0.000899293	0.000823702
0.000641542	0.0281838	-1.55	0.0962153	0.0369834	0.0238552	0.0181402	0.0141127	0.0115642	0.0086833	0.00706331	0.0049532	0.00356165	0.00295195	0.00246371	0.0019036	0.00158587	0.00133683	0.00113044	0.00100164	0.000917561	0.000839108
0.000656486	0.0288403	-1.54	0.0925839	0.0366557	0.0238159	0.0180216	0.0140106	0.0115024	0.00875031	0.0069893	0.00485273	0.00361443	0.0028669	0.00243224	0.00189883	0.00156346	0.00136356	0.00114591	0.00099875	0.000916926	0.000835979
0.000671777	0.0295121	-1.53	0.0878999	0.0360653	0.0239089	0.017884	0.0140463	0.0115042	0.00862784	0.00708295	0.00476694	0.00357263	0.00299075	0.00243804	0.00185266	0.00159227	0.00129317	0.00115475	0.000999875	0.000906411	0.00080633
0.000687425	0.0301995	-1.52	0.0834155	0.0359858	0.0242049	0.0175382	0.013998	0.0115362	0.00869693	0.0070314	0.00470078	0.0035605	0.00295453	0.00241727	0.00185689	0.00154845	0.00128547	0.00113828	0.0009646	0.000907423	0.000819952
0.000703437	0.030903	-1.51	0.0804578	0.0362125	0.0241992	0.0177055	0.0139207	0.0114326	0.00866548	0.00697001	0.00468769	0.00357578	0.00289784	0.00244618	0.00184567	0.00156076	0.00127127	0.00113834	0.000964213	0.000911215	0.00083259
0.000719822	0.0316228	-1.5	0.0770135	0.0356492	0.0234886	0.0174416	0.0136156	0.0114688	0.0085658	0.00694925	0.00456932	0.00357667	0.00287781	0.00240489	0.00184536	0.00156722	0.00128229	0.00114645	0.000966385	0.000889217	0.000794947
0.000736589	0.0323594	-1.49	0.0723495	0.0353112	0.0232368	0.0173237	0.0138352	0.0114577	0.00849623	0.00697742	0.00455975	0.00358307	0.00284319	0.00243081	0.00185006	0.00155714	0.00123782	0.00115724	0.000965176	0.00089841	0.000786523
0.000753746	0.0331131	-1.48	0.0695333	0.0352558	0.023292	0.017873	0.0136777	0.0114013	0.00861133	0.00680947	0.00457918	0.00359483	0.00284486	0.00242864	0.00187625	0.00159908	0.0012266	0.0011421	0.000955504	0.000908465	0.000741994
0.000771303	0.0338844	-1.47	0.06809	0.0351286	0.0233813	0.017817	0.0138806	0.0114973	0.00850381	0.00689247	0.00454668	0.00361184	0.0027925	0.00246352	0.00187297	0.0015509	0.00126766	0.00115227	0.000979223	0.00089326	0.00076609
0.000789269	0.0346737	-1.46	0.0637032	0.0350085	0.0232387	0.0176039	0.0139309	0.0113196	0.00842152	0.00698585	0.0044899	0.00355471	0.00277678	0.00246744	0.00183019	0.00148783	0.00124229	0.00113503	0.000975369	0.000884113	0.000743776
0.000807654	0.0354813	-1.45	0.0600052	0.0350922	0.0233844	0.017638	0.0138643	0.0114014	0.00845094	0.00695982	0.00453059	0.00358426	0.00276687	0.00239888	0.00180991	0.0014633	0.00122963	0.0011286	0.000955748	0.000872089	0.000752418
0.000826467	0.0363078	-1.44	0.0576048	0.0344255	0.0234184	0.0174623	0.0137566	0.0113298	0.00849668	0.00698633	0.00453568	0.00351335	0.00279014	0.00243403	0.00178693	0.00146871	0.00123574	0.00114696	0.000937862	0.000866834	0.000749913
0.000845717	0.0371535	-1.43	0.0547064	0.0342843	0.0232211	0.0172941	0.0139702	0.0112872	0.00864355	0.00686059	0.00460679	0.00355339	0.00271092	0.00242512	0.00178034	0.00144973	0.00122889	0.00113509	0.000955621	0.000845283	0.00074272
0.000865417	0.0380189	-1.42	0.0518753	0.0340216	0.0232764	0.0172765	0.0137989	0.0111086	0.00843203	0.00690851	0.00459043	0.00348599	0.00279074	0.0024235	0.0017924	0.0015043	0.0012317	0.00112563	0.000913877	0.000860332	0.000756004
0.000885575	0.0389045	-1.41	0.0490797	0.0336739	0.023401	0.0173637	0.0137931	0.01122	0.00845891	0.00679058	0.00468934	0.00348534	0.00282792	0.00245736	0.00176131	0.0014479	0.00121404	0.00111363	0.000947046	0.00086829	0.000741981
0.000906203	0.0398107	-1.4	0.0462	0.0333477	0.0232092	0.0172442	0.0137596	0.0110768	0.00834564	0.00686583	0.00457896	0.00343148	0.00281296	0.00243391	0.00179656	0.00148063	0.00120925	0.00110665	0.000947746	0.000837515	0.000738864
0.000927311	0.040738	-1.39	0.0440736	0.0335755	0.0232705	0.0173981	0.0136766	0.0111416	0.0084032	0.00697284	0.004539	0.00347685	0.00278168	0.00239562	0.00182285	0.00149202	0.00118421	0.00111451	0.000952843	0.000850991	0.000738759
0.000948911	0.0416869	-1.38	0.0426966	0.033229	0.022884	0.0172493	0.0136499	0.0113228	0.00840918	0.00681806	0.00457647	0.00344732	0.0028537	0.00234677	0.00182687	0.00146107	0.00120258	0.00110169	0.00093909	0.000840776	0.000749869
0.000971014	0.042658	-1.37	0.0403132	0.0327951	0.0230628	0.0174216	0.0136401	0.0113675	0.00848047	0.00680122	0.00464745	0.00343188	0.00277737	0.00240333	0.00180128	0.00144011	0.0012084	0.00110701	0.000945269	0.000841867	0.000766868
0.000993631	0.0436516	-1.36	0.03864	0.0322979	0.0227415	0.017467	0.0135561	0.0112803	0.00848504	0.00671511	0.00456025	0.00342898	0.0027839	0.00234598	0.0017882	0.00142163	0.00120137	0.00113565	0.00093221	0.000849046	0.000769867
0.00101678	0.0446684	-1.35	0.0366458	0.032237	0.0229727	0.017534	0.0136124	0.0112804	0.00853466	0.00684979	0.00455957	0.00345472	0.00277015	0.00238785	0.00177268	0.00144176	0.00119207	0.00112633	0.000951568	0.000824306	0.000763858
0.00104046	0.0457088	-1.34	0.0349411	0.0317618	0.0229417	0.0174684	0.0139054	0.0112471	0.00846518	0.00681276	0.00457813	0.00347304	0.00277185	0.00237677	0.00179755	0.00144852	0.00117383	0.00105011	0.000972717	0.000824088	0.000735441
0.0010647	0.0467735	-1.33	0.0333367	0.0313404	0.0231163	0.0171376	0.013742	0.0112887	0.00859073	0.00678217	0.00455875	0.00348556	0.00279248	0.00241184	0.00179803	0.00146198	0.00117279	0.00107023	0.000920379	0.000846442	0.000716503
0.0010895	0.047863	-1.32	0.0317747	0.0314015	0.0226741	0.0172671	0.0136679	0.0110802	0.00851637	0.00671762	0.00449623	0.00355307	0.00271659	0.0024155	0.00181355	0.00144263	0.0011872	0.00109168	0.000944888	0.000815413	0.00070202
0.00111487	0.0489779	-1.31	0.0297553	0.0312321	0.0227476	0.0170008	0.0136137	0.0109809	0.00827911	0.00665724	0.00458244	0.00354586	0.00267306	0.00237496	0.00179597	0.00143861	0.00119449	0.00107706	0.000955786	0.000815015	0.000748852
0.00114084	0.0501187	-1.3	0.0282187	0.0307117	0.0223906	0.0174187	0.0134665	0.0110678	0.00824417	0.00663789	0.00466214	0.00362013	0.00278659	0.00234004	0.00179688	0.0013807	0.00117578	0.00109058	0.000932962	0.00079999	0.0007474
0.00116742	0.0512861	-1.29	0.0259604	0.0307638	0.0225787	0.0171522	0.0134585	0.0110748	0.00836338	0.00658546	0.00457367	0.00351522	0.00274322	0.00233727	0.00182364	0.0014254	0.00117164	0.00108863	0.000917653	0.000798695	0.00075792
0.00119461	0.0524807	-1.28	0.0238094	0.0308553	0.0226726	0.0172659	0.0136792	0.0111449	0.00848301	0.00669297	0.00456077	0.00340932	0.00272643	0.0023415	0.00180514	0.00142329	0.00117489	0.00106912	0.000935953	0.000779904	0.000760813
0.00122243	0.0537032	-1.27	0.0223427	0.030388	0.0230007	0.0172248	0.0138235	0.0112458	0.00850063	0.00652719	0.00457794	0.00332773	0.00277886	0.00231163	0.00179829	0.00139786	0.00114513	0.00106788	0.000937655	0.000788948	0.000763904
0.00125091	0.0549541	-1.26	0.0212402	0.0298371	0.0228493	0.0169025	0.0136736	0.0112095	0.00849175	0.00657097	0.00453669	0.00340424	0.00281639	0.00233934	0.0017385	0.00137981	0.0011511	0.001055	0.000931698	0.000799782	0.000744197
0.00128005	0.0562341	-1.25	0.0197212	0.0295763	0.0228241	0.0172937	0.0135454	0.0112764	0.00826368	0.00668541	0.00461276	0.00333094	0.00283333	0.00231435	0.00173298	0.00145609	0.00115179	0.00105574	0.000918467	0.000784872	0.000709381
0.00130986	0.057544	-1.24	0.0186507	0.029471	0.0229205	0.0171125	0.0136029	0.0112248	0.00843051	0.0066812	0.00461378	0.00334509	0.00285781	0.00233751	0.0017566	0.00142211	0.00116588	0.00106831	0.000928074	0.00079665	0.000725188
0.00134037	0.0588844	-1.23	0.0174906	0.0288793	0.0228664	0.0174465	0.0134613	0.011259	0.00840821	0.0066136	0.00455478	0.00338776	0.00272453	0.00233738	0.0017431	0.00136945	0.00119528	0.00104552	0.000930884	0.000801152	0.000724668
0.00137159	0.060256	-1.22	0.0161031	0.0288786	0.0223865	0.0173538	0.0133656	0.0112027	0.0083337	0.00673821	0.00455392	0.00332124	0.00277392	0.00232982	0.00172326	0.00139245	0.0011867	0.00108751	0.000928581	0.00080168	0.000744272
0.00140354	0.0616595	-1.21	0.0145239	0.0283608	0.0230602	0.0172364	0.0135264	0.0113088	0.00839624	0.00658248	0.00448773	0.00343415	0.00278864	0.00226118	0.00177176	0.00136725	0.00119645	0.00110745	0.000945419	0.000792869	0.000758926
0.00143623	0.0630957	-1.2	0.014077	0.0282377	0.0221036	0.0172677	0.0134324	0.011163	0.00836086	0.00666853	0.00439338	0.00344006	0.00272517	0.00221792	0.00174384	0.00138447	0.00118247	0.00107437	0.000986914	0.000837178	0.000765536
0.00146969	0.0645654	-1.19	0.0129636	0.0278174	0.0217502	0.0175306	0.0135746	0.011052	0.00823694	0.00665207	0.00447391	0.00339418	0.00275959	0.00229137	0.00170725	0.00139571	0.00119993	0.00107745	0.000978678	0.000810792	0.000755586
0.00150392	0.0660693	-1.18	0.0124745	0.0279602	0.021107	0.0172689	0.0137105	0.0109272	0.00818466	0.00678931	0.00445064	0.00345105	0.00269001	0.00227049	0.00171248	0.00133873	0.0012481	0.00110891	0.000979945	0.000774195	0.00073619
0.00153895	0.0676083	-1.17	0.0115816	0.0276421	0.021485	0.0175412	0.0137878	0.0109848	0.00828495	0.00693309	0.00455764	0.00342923	0.00274262	0.00225555	0.00172978	0.00137455	0.00122327	0.00103611	0.000963153	0.00078256	0.000760658
0.0015748	0.0691831	-1.16	0.0108804	0.027682	0.0216701	0.0170798	0.0138468	0.0110504	0.00834902	0.00677113	0.00453047	0.00342609	0.00277296	0.00229582	0.00175474	0.00138099	0.00121386	0.00103369	0.000970283	0.000782418	0.000773331
0.00161148	0.0707946	-1.15	0.00999927	0.0269196	0.0215033	0.0167748	0.0137437	0.0109209	0.00826948	0.00665759	0.00436431	0.00341061	0.00275184	0.00232154	0.00171363	0.00140624	0.00122842	0.00103857	0.000927536	0.000762909	0.00075864
0.00164902	0.0724436	-1.14	0.00926589	0.0267317	0.0216588	0.0167611	0.0136679	0.0109099	0.00832726	0.00669705	0.00438381	0.00339515	0.00272105	0.00235191	0.00165713	0.00136541	0.00122745	0.00108069	0.000943929	0.00079017	0.000779416
0.00168743	0.074131	-1.13	0.00845534	0.0264733	0.0215731	0.0166181	0.0135126	0.0109428	0.00832027	0.00675767	0.00441532	0.00343338	0.00269654	0.00233002	0.00169889	0.00135492	0.00123819	0.00105705	0.000907042	0.000773105	0.000808876
0.00172673	0.0758578	-1.12	0.00798391	0.0261518	0.0215102	0.0168155	0.0134751	0.0108955	0.00822379	0.0067708	0.00445661	0.00344821	0.00269071	0.00228727	0.00176999	0.00136751	0.0012305	0.00105231	0.000887256	0.000791587	0.000774712
0.00176695	0.0776247	-1.11	0.00735879	0.0251367	0.0214238	0.0168212	0.0135469	0.0108387	0.00818836	0.00671401	0.00441191	0.00333953	0.00271137	0.00229448	0.00176391	0.00139735	0.00124335	0.00105674	0.000922784	0.000757285	0.000759768
0.00180811	0.0794328	-1.1	0.00674932	0.0251993	0.0208687	0.0172529	0.0135016	0.0110163	0.00828675	0.00671485	0.00453547	0.00337321	0.00271192	0.00225468	0.00175891	0.0014159	0.00117049	0.00107794	0.000916436	0.000794441	0.000781924
0.00185023	0.0812831	-1.09	0.00634687	0.025317	0.0211134	0.016722	0.0135316	0.0110541	0.00832305	0.00664052	0.0043811	0.00342124	0.00270172	0.00230552	0.00174557	0.0013811	0.00120384	0.00106363	0.000921075	0.0008186	0.000780775
0.00189333	0.0831764	-1.08	0.00594932	0.0245847	0.020686	0.0164727	0.0136078	0.0109112	0.00821143	0.00660619	0.00451707	0.00343602	0.00270089	0.00226404	0.00174666	0.00140702	0.00116469	0.00104216	0.000936032	0.000804897	0.000751976
0.00193743	0.0851138	-1.07	0.00547642	0.0247751	0.0205914	0.0172055	0.0137481	0.0107391	0.00821437	0.00653314	0.00450604	0.00340436	0.00273893	0.0023676	0.0017286	0.00138043	0.00118661	0.00104294	0.000906752	0.00078562	0.000770001
0.00198256	0.0870964	-1.06	0.00495365	0.0247346	0.0205394	0.0173812	0.0136337	0.0107869	0.00811537	0.00650497	0.0043712	0.00343603	0.00273952	0.00236082	0.00177194	0.00134854	0.00120096	0.00104958	0.000961413	0.000768533	0.000795732
0.00202873	0.0891251	-1.05	0.00505387	0.024147	0.0201983	0.0170597	0.013593	0.0108227	0.00827636	0.0064442	0.0043249	0.00346806	0.00274244	0.00236841	0.00169811	0.00136051	0.00118672	0.00106863	0.000926309	0.00077511	0.000784383
0.00207599	0.0912011	-1.04	0.00440323	0.023701	0.0203789	0.0169538	0.013332	0.0107875	0.00833786	0.00650536	0.00445887	0.0034961	0.00270856	0.00229414	0.0017174	0.00134338	0.00117831	0.00104491	0.00089497	0.000769891	0.000783847
0.00212435	0.0933254	-1.03	0.00395	0.0231462	0.0201455	0.0166183	0.0134165	0.0107409	0.008341	0.0064604	0.00445805	0.00343704	0.00267413	0.00228436	0.00175817	0.0013368	0.00119353	0.00103803	0.000912664	0.000769525	0.000818792
0.00217383	0.0954993	-1.02	0.00368413	0.0225939	0.0203275	0.0165426	0.0133572	0.0110027	0.00833273	0.00671927	0.00430813	0.00337636	0.00260506	0.00225676	0.00173214	0.00133312	0.00117423	0.00103579	0.000942462	0.0007745	0.000812998
0.00222446	0.0977237	-1.01	0.00339471	0.023167	0.019833	0.0166641	0.0135513	0.0110831	0.00816291	0.00650111	0.00430196	0.00344541	0.00265497	0.00225454	0.00175522	0.00135535	0.00118174	0.00100659	0.000883449	0.000747091	0.000811795
0.00227628	0.1	-1	0.0030563	0.0226595	0.0197407	0.0169613	0.0136771	0.0107387	0.00815376	0.00649036	0.00433919	0.00345074	0.00265313	0.00227588	0.0017215	0.00138475	0.00118978	0.00102803	0.000852844	0.000735517	0.000762578
0.0023293	0.102329	-0.99	0.0028668	0.022565	0.0192857	0.0168173	0.0135986	0.0107342	0.00824532	0.00658642	0.00434564	0.00334929	0.0027121	0.00226637	0.00176485	0.00137987	0.00118679	0.000994448	0.000861548	0.000729117	0.000738494
0.00238356	0.104713	-0.98	0.00316415	0.0220351	0.0194844	0.0165254	0.013631	0.0106962	0.00828806	0.00654784	0.00437796	0.00336245	0.00272615	0.00220026	0.00177584	0.00136487	0.00118617	0.000944997	0.000880481	0.000730446	0.000728643
0.00243908	0.107152	-0.97	0.00288603	0.0210997	0.0188703	0.0160523	0.0132724	0.0105877	0.00841654	0.00647385	0.00419896	0.00330189	0.00267805	0.002242	0.00177822	0.00137164	0.00118455	0.000946695	0.000891848	0.000772962	0.000734874
0.00249589	0.109648	-0.96	0.00299074	0.0214663	0.0185991	0.0161494	0.0132575	0.0104335	0.00833558	0.00657096	0.00437422	0.00348597	0.00270379	0.00224864	0.00172626	0.00135592	0.0012142	0.000952104	0.0008717	0.000758447	0.000724805
0.00255403	0.112202	-0.95	0.0026793	0.0208183	0.0183617	0.0159226	0.0133703	0.0104831	0.00846045	0.00650707	0.00441355	0.0034096	0.00272118	0.00221126	0.001718	0.00137926	0.00114473	0.000922523	0.000877991	0.000739689	0.000767493
0.00261352	0.114815	-0.94	0.00254459	0.0204391	0.0180863	0.0160899	0.0134459	0.010615	0.00826197	0.00667481	0.00440733	0.00333775	0.00265873	0.00225725	0.0017371	0.00138308	0.00120745	0.000937492	0.000846395	0.000701744	0.000778913
0.00267439	0.11749	-0.93	0.00240441	0.0191028	0.019119	0.0161933	0.0133425	0.0106161	0.00834283	0.00666048	0.00431263	0.00336273	0.00258545	0.00231402	0.00172457	0.00133585	0.00117377	0.000979673	0.000869134	0.000669068	0.000728005
0.00273669	0.120226	-0.92	0.00205851	0.0189707	0.0194369	0.0161366	0.0131865	0.0109002	0.00839446	0.00671701	0.00430326	0.00322469	0.00261202	0.0022685	0.00176322	0.00129125	0.00117555	0.00105717	0.000887414	0.000713672	0.000756106
0.00280043	0.123027	-0.91	0.00195331	0.0186208	0.0191956	0.0162035	0.0132626	0.0108886	0.0083228	0.00677416	0.00436008	0.00333355	0.00266654	0.00227275	0.00175223	0.00131141	0.00117643	0.000970299	0.000896005	0.000710949	0.000740051
0.00286566	0.125893	-0.9	0.00174599	0.0182776	0.0186467	0.0158121	0.0134679	0.010883	0.00821384	0.00683354	0.00444709	0.0033871	0.00259253	0.00230454	0.00175372	0.00133875	0.00113611	0.000958829	0.0008648	0.000731211	0.000749695
0.00293241	0.128825	-0.89	0.0016307	0.0178336	0.0189164	0.0161536	0.013125	0.0107759	0.00799928	0.00670701	0.00452478	0.00335516	0.00265137	0.00225875	0.00182528	0.00128581	0.00109574	0.000997409	0.000886389	0.000697776	0.000746137
0.00300072	0.131826	-0.88	0.00169981	0.0176467	0.018625	0.0152186	0.0128926	0.0107083	0.00792734	0.00679364	0.00458899	0.00329155	0.00255618	0.00221493	0.00182719	0.0012718	0.00112342	0.00102001	0.00084968	0.000745818	0.000735527
0.00307061	0.134896	-0.87	0.00152724	0.0168576	0.0180945	0.0156325	0.0129757	0.0106518	0.00817323	0.0068474	0.00452045	0.00330835	0.00254166	0.00224198	0.00177169	0.00130446	0.00114633	0.00100743	0.000858661	0.000722536	0.000754003
0.00314214	0.138038	-0.86	0.00137847	0.0165437	0.0181507	0.0155403	0.013174	0.0109011	0.00805841	0.0067428	0.00451449	0.00331309	0.00253474	0.00221623	0.00185294	0.0013436	0.00115567	0.000989523	0.000865256	0.000702952	0.000765602
0.00321533	0.141254	-0.85	0.00131973	0.0165651	0.0177217	0.0156637	0.0127921	0.010589	0.0080053	0.00641476	0.00451697	0.00327963	0.00268051	0.0022457	0.00179478	0.0013255	0.00117496	0.0010099	0.000816393	0.000691231	0.000755508
0.00329022	0.144544	-0.84	0.00128229	0.0157962	0.0173196	0.0156114	0.0128203	0.0108259	0.00801794	0.00654367	0.00452113	0.00325666	0.00271578	0.00230175	0.0017828	0.00128897	0.00110122	0.00101682	0.000845886	0.000695834	0.000751476
0.00336686	0.147911	-0.83	0.0014006	0.0144013	0.0175346	0.0148743	0.0129431	0.0109472	0.0081421	0.00658651	0.0043649	0.0033119	0.0027517	0.00227248	0.00170017	0.00127315	0.00109787	0.00102621	0.00088542	0.000766861	0.000738872
0.00344529	0.151356	-0.82	0.00140531	0.0132736	0.0175906	0.0151706	0.0131389	0.0109102	0.00810862	0.00651617	0.00444572	0.00333788	0.00264102	0.00232518	0.00176694	0.00126097	0.00109726	0.0010591	0.00086311	0.00073401	0.000705337
0.00352554	0.154882	-0.81	0.00151474	0.0137216	0.0167398	0.0150053	0.0131554	0.0114121	0.00804073	0.00636881	0.00435553	0.00329338	0.0026763	0.00232915	0.00172988	0.00125121	0.00112556	0.000992457	0.000792156	0.000737277	0.000705757
0.00360766	0.158489	-0.8	0.00164074	0.0134336	0.0167904	0.0147316	0.0128116	0.011251	0.0080306	0.00638271	0.00436758	0.00334324	0.00257255	0.00239191	0.00170466	0.00127149	0.00115756	0.00102384	0.000826817	0.000742158	0.000689028
0.00369169	0.162181	-0.79	0.00149221	0.0136677	0.0167158	0.0147703	0.0129446	0.0109318	0.00801459	0.00646935	0.00442314	0.00331067	0.00265464	0.00229276	0.00165781	0.00130525	0.00120017	0.00103609	0.000874044	0.000761959	0.000666636
0.00377768	0.165959	-0.78	0.00132178	0.013126	0.0162563	0.0147048	0.0123964	0.0109624	0.00794704	0.00660674	0.0044846	0.00335159	0.00261795	0.0022056	0.00166274	0.00137354	0.00118267	0.00101207	0.000870856	0.000764533	0.000677344
0.00386567	0.169824	-0.77	0.00123993	0.0127626	0.0158666	0.0141057	0.0126012	0.0106673	0.00788311	0.00666958	0.00447663	0.0034042	0.00249657	0.00223537	0.00163191	0.00143009	0.00122471	0.00103231	0.000854516	0.000783229	0.000658226
0.00395572	0.17378	-0.76	0.00131438	0.0123897	0.0162875	0.0143929	0.0126582	0.0105851	0.00798334	0.00644295	0.00432247	0.00341571	0.0026639	0.00209842	0.00162911	0.00142593	0.00122084	0.000979035	0.000914621	0.000802884	0.000668871
0.00404786	0.177828	-0.75	0.00147056	0.0107541	0.0162076	0.0146276	0.0127211	0.0107796	0.00804956	0.00660131	0.00441793	0.00322797	0.0025251	0.00230464	0.00157723	0.00137288	0.00118241	0.000947873	0.000944396	0.000780434	0.000632656
0.00414214	0.18197	-0.74	0.00160243	0.0106051	0.0156088	0.0146191	0.0125017	0.0106662	0.00802161	0.00652977	0.00433797	0.00340237	0.00247766	0.00222541	0.00165063	0.00137894	0.00111861	0.00102892	0.000873141	0.000815778	0.000641243
0.00423863	0.186209	-0.73	0.0014508	0.00957004	0.015967	0.0141649	0.0121758	0.010801	0.00789711	0.00635343	0.00438994	0.00335324	0.00253274	0.00222875	0.00169396	0.00137757	0.00108955	0.000993662	0.000856591	0.00076173	0.000615186
0.00433736	0.190546	-0.72	0.0012967	0.00947703	0.0160347	0.0145964	0.0120148	0.0110291	0.00798596	0.00639074	0.00434057	0.00317684	0.0026176	0.00224466	0.00168055	0.00139555	0.00112897	0.000973939	0.000841507	0.000762004	0.000612905
0.00443839	0.194984	-0.71	0.00146072	0.00941042	0.0151368	0.014205	0.0121495	0.0108282	0.00776408	0.00660925	0.00417235	0.00316251	0.00260419	0.00225798	0.00167488	0.00128789	0.00112082	0.00101928	0.000851461	0.000782755	0.000655615
0.00454177	0.199526	-0.7	0.00152207	0.00811562	0.0151207	0.0143639	0.0124173	0.0109168	0.00798199	0.0067158	0.00408958	0.00312379	0.00265753	0.00231084	0.00172981	0.00143453	0.00112929	0.000986199	0.00087173	0.000752002	0.00068658
0.00464756	0.204174	-0.69	0.00136278	0.00793812	0.0142205	0.0143608	0.0118246	0.0108276	0.0082735	0.00669046	0.00410471	0.00313238	0.00277782	0.0022615	0.00170917	0.0013287	0.0011492	0.000950147	0.000844603	0.000797435	0.000642035
0.00475582	0.20893	-0.68	0.00130445	0.00791712	0.0142703	0.0141186	0.0118045	0.010749	0.00811781	0.00661002	0.00425691	0.00327385	0.00260892	0.00222805	0.00169502	0.00130883	0.00110677	0.000995024	0.000846934	0.000771634	0.000627743
0.0048666	0.213796	-0.67	0.00130188	0.00753121	0.0145882	0.0139042	0.0123418	0.0105358	0.00811695	0.0065689	0.00423108	0.00330532	0.00265527	0.00229991	0.00168858	0.00129699	0.00114949	0.00103308	0.00087134	0.000773109	0.000647729
0.00497995	0.218776	-0.66	0.00131782	0.00673514	0.0141232	0.0133622	0.0120601	0.0102308	0.00779247	0.0064606	0.00423793	0.00325159	0.00275416	0.00227194	0.00169387	0.0012622	0.00111759	0.00103274	0.000824754	0.000757425	0.00067499
0.00509595	0.223872	-0.65	0.00158706	0.00653432	0.0135494	0.0129053	0.0115278	0.0104477	0.00789563	0.00624434	0.00424153	0.00327134	0.00267042	0.00218812	0.001703	0.00131071	0.00120381	0.00100739	0.000844132	0.000704475	0.000678332
0.00521465	0.229087	-0.64	0.00158918	0.00636253	0.0142262	0.0135082	0.0118569	0.0106874	0.00801206	0.00673294	0.00417065	0.00324411	0.00272282	0.00206555	0.00172448	0.0013579	0.00118385	0.00103726	0.000868413	0.000735988	0.000715801
0.00533612	0.234423	-0.63	0.00142402	0.00554846	0.0139108	0.0133129	0.0115844	0.0102129	0.00798988	0.00684107	0.00415095	0.00315256	0.00270839	0.0021679	0.00171437	0.00133161	0.00114089	0.000996108	0.000777136	0.000738559	0.0007455
0.00546041	0.239883	-0.62	0.00132562	0.00507395	0.0137088	0.0136377	0.0119067	0.0100628	0.00803326	0.00662811	0.00407423	0.00318242	0.00260988	0.00218906	0.00162348	0.0012649	0.00114911	0.00104696	0.000807926	0.000776536	0.000740886
0.0055876	0.245471	-0.61	0.00122093	0.00498796	0.0134252	0.0130993	0.0116458	0.0101067	0.0081208	0.00684449	0.00413486	0.00300953	0.00248462	0.00220155	0.0016544	0.00126017	0.00119289	0.000966109	0.00080039	0.000748908	0.000712383
0.00571775	0.251189	-0.6	0.00130921	0.00440259	0.0120308	0.0131855	0.0118523	0.0101399	0.00784481	0.00662902	0.00418699	0.00313738	0.00254184	0.00210277	0.00162654	0.00132242	0.00122843	0.000873102	0.000777201	0.000703807	0.00071604
0.00585094	0.25704	-0.59	0.00117093	0.00415621	0.0126142	0.0127082	0.0118469	0.010647	0.00807984	0.00661955	0.00414418	0.00321064	0.00253626	0.00219883	0.00172001	0.00128319	0.00119833	0.000925897	0.000833823	0.000806157	0.000738149
0.00598722	0.263027	-0.58	0.00134961	0.00379039	0.0120125	0.0127505	0.0121076	0.010188	0.00816604	0.00644648	0.00443163	0.00320108	0.00257953	0.00221661	0.00170938	0.00128313	0.00116217	0.000956204	0.000803547	0.000764286	0.000682793
0.00612668	0.269153	-0.57	0.0012161	0.0034587	0.0116401	0.0126945	0.0117531	0.0103304	0.00814946	0.00628384	0.00462127	0.00347625	0.00255457	0.00220505	0.00159844	0.00126234	0.00114988	0.000957722	0.000755312	0.000778133	0.00069444
0.00626939	0.275423	-0.56	0.00125234	0.00359633	0.0118576	0.0126644	0.0118638	0.0105324	0.0078904	0.0064482	0.00433909	0.0032996	0.00258032	0.00220032	0.00161705	0.00123163	0.00112364	0.000945874	0.000804111	0.000740266	0.000647385
0.00641542	0.281838	-0.55	0.00142313	0.00333314	0.0109594	0.0120964	0.011031	0.010108	0.00781683	0.00643164	0.00431589	0.00332095	0.00262448	0.00211572	0.00169116	0.00123803	0.00113669	0.00105306	0.000836415	0.000699397	0.000667547
0.00656486	0.288403	-0.54	0.00159133	0.00308276	0.010797	0.0121152	0.0108604	0.00998193	0.00764679	0.00642816	0.00439441	0.00325889	0.00272989	0.00212705	0.00166286	0.00125602	0.00114563	0.00100749	0.000814642	0.000739691	0.00068261
0.00671777	0.295121	-0.53	0.00145959	0.00268933	0.0105208	0.0118608	0.0107966	0.0102612	0.00767936	0.00639926	0.00426042	0.00319546	0.00269834	0.00210054	0.00166517	0.0012679	0.00113938	0.000918476	0.000766237	0.000720592	0.000744584
0.00687425	0.301995	-0.52	0.00160972	0.00232255	0.0101007	0.0121298	0.011132	0.010378	0.0076539	0.00671742	0.00443127	0.00317345	0.00262908	0.00204874	0.0016752	0.0013014	0.00110361	0.000971773	0.000806548	0.000731396	0.000761829
0.00703437	0.30903	-0.51	0.0015481	0.00215082	0.00962532	0.0115311	0.0115437	0.0101274	0.00817332	0.00688566	0.0044675	0.00340066	0.00264282	0.00213685	0.00157687	0.0013198	0.00112393	0.00103602	0.000818836	0.000737424	0.000725284
0.00719822	0.316228	-0.5	0.00171765	0.00186834	0.00894512	0.0119575	0.0113637	0.0100308	0.00815526	0.00667386	0.00410515	0.0032986	0.00267041	0.00212943	0.00161741	0.0013451	0.00108402	0.000980975	0.000788958	0.00071135	0.000662553
0.00736589	0.323594	-0.49	0.00157379	0.00178373	0.00883379	0.0119347	0.0112958	0.0100278	0.00781289	0.00664763	0.00399927	0.0032391	0.0026479	0.00208951	0.00163183	0.0012886	0.00108211	0.00100822	0.000735409	0.000711418	0.000651426
0.00753746	0.331131	-0.48	0.00164572	0.00171456	0.00879554	0.0113165	0.0112249	0.0101137	0.00767909	0.00669517	0.00401396	0.00337838	0.00253416	0.00216207	0.00156956	0.00133626	0.00115322	0.000924047	0.000799049	0.000697599	0.000669798
0.00771303	0.338844	-0.47	0.00143458	0.0013931	0.00912298	0.0110881	0.0111133	0.00938288	0.00754531	0.00661984	0.00405946	0.00324672	0.00245969	0.00205474	0.00160769	0.00136672	0.00109084	0.000941733	0.000786721	0.000743628	0.000756481
0.00789269	0.346737	-0.46	0.00153748	0.00118828	0.0089457	0.0113655	0.0108479	0.00927576	0.00754669	0.00655561	0.00411906	0.00322162	0.00254051	0.00208706	0.00165003	0.00130512	0.00108599	0.000938922	0.000757167	0.000762712	0.000693195
0.00807654	0.354813	-0.45	0.00171578	0.00106733	0.00783268	0.0106948	0.0108706	0.00933833	0.00773945	0.00643324	0.00417133	0.00323502	0.00257152	0.00212788	0.00167577	0.00131918	0.00113483	0.000998118	0.000859071	0.000772759	0.000713839
0.00826467	0.363078	-0.44	0.00159542	0.000905303	0.00737241	0.0109088	0.0104342	0.00934925	0.00798652	0.0066074	0.0042238	0.00322058	0.00261553	0.00219605	0.00155342	0.0013057	0.00114671	0.00102205	0.000809211	0.000722672	0.000674283
0.00845717	0.371535	-0.43	0.00169852	0.000800412	0.00663925	0.0106666	0.0105381	0.00939055	0.00772071	0.0064658	0.00398619	0.00330264	0.00273672	0.00213258	0.00152435	0.00126727	0.00108063	0.000950455	0.00085458	0.000768006	0.000738013
0.00865417	0.380189	-0.42	0.0016638	0.000459734	0.00679174	0.0103257	0.0106304	0.00975973	0.00772867	0.00672922	0.00419508	0.00322396	0.00281172	0.00217438	0.00166795	0.00125161	0.00107261	0.000924777	0.000822618	0.000728018	0.000639014
0.00885575	0.389045	-0.41	0.00137823	0.000594968	0.00712498	0.0101347	0.0104181	0.0095632	0.00772396	0.00644427	0.00412125	0.00327048	0.00278909	0.00221835	0.001575	0.001269	0.00114405	0.000954417	0.000821441	0.000636323	0.000723756
0.00906203	0.398107	-0.4	0.00143026	0.000614397	0.00661049	0.00973674	0.01025	0.00954387	0.00744511	0.00663452	0.00421351	0.00327906	0.0026146	0.00209221	0.00152302	0.00123297	0.00109228	0.000904345	0.000922754	0.000713973	0.000741555
0.00927311	0.40738	-0.39	0.00161283	0.000524561	0.00633334	0.00987078	0.0102017	0.0090052	0.00783153	0.0063688	0.00421526	0.00325411	0.00259488	0.0020791	0.00157772	0.00118682	0.00105458	0.000895994	0.000852944	0.00071366	0.00071608
0.00948911	0.416869	-0.38	0.00131932	0.000251419	0.0059421	0.00929132	0.0102696	0.0091033	0.00777874	0.00650361	0.00418361	0.00321578	0.00255996	0.00208693	0.00167424	0.00128818	0.0011306	0.000901273	0.000849225	0.000753229	0.000657026
0.00971014	0.42658	-0.37	0.00138382	0.000358552	0.00603071	0.00952203	0.010296	0.00876467	0.00757634	0.00651115	0.00431556	0.00315897	0.0027215	0.00222609	0.0015306	0.00126619	0.00110725	0.000890369	0.000899144	0.000687394	0.000670801
0.00993631	0.436516	-0.36	0.00153942	0.00024686	0.00506852	0.00947971	0.0101948	0.00872597	0.00797787	0.00672256	0.00431347	0.00318803	0.00288244	0.00214017	0.00154634	0.00123325	0.00117214	0.000958762	0.000874957	0.000694604	0.000619726
0.0101678	0.446684	-0.35	0.00128683	0.000128294	0.00459674	0.00963311	0.00972913	0.0085382	0.00775736	0.00653557	0.00412697	0.00325313	0.00264235	0.00203721	0.00163538	0.0012854	0.00101321	0.000999527	0.000902878	0.000730202	0.000666584
0.0104046	0.457088	-0.34	0.00157651	0.000193269	0.0045384	0.00903693	0.00965523	0.00873076	0.00748189	0.00658186	0.0039529	0.00310041	0.00273612	0.00208942	0.00173368	0.00127704	0.00102257	0.000886073	0.00087055	0.000772683	0.000685773
0.010647	0.467735	-0.33	0.00143474	0.000192388	0.00455773	0.00870034	0.00983783	0.00855598	0.00770123	0.00652189	0.00405054	0.00307883	0.00269976	0.00211796	0.00166459	0.00129776	0.00106955	0.000971396	0.000805054	0.000681106	0.000689654
0.010895	0.47863	-0.32	0.0012035	0.000200548	0.00422968	0.00886886	0.00946536	0.00844727	0.00802946	0.00634002	0.00400719	0.00309675	0.00258197	0.00210165	0.00162778	0.00143982	0.00116071	0.000947941	0.000860476	0.000688739	0.000636196
0.0111487	0.489779	-0.31	0.00131886	0.000154879	0.0037465	0.00818697	0.00926449	0.00811992	0.00799142	0.00651576	0.00409777	0.00309627	0.00257962	0.00213449	0.00156897	0.00124984	0.00116898	0.000911029	0.000853902	0.000693197	0.000678335
0.0114084	0.501187	-0.3	0.0014259	0.000116888	0.003906	0.00817141	0.00914024	0.00834636	0.00762118	0.00646089	0.00429894	0.00318325	0.00264034	0.00207727	0.00154272	0.00112692	0.00119364	0.000916753	0.000847719	0.000636358	0.000632253
0.0116742	0.512861	-0.29	0.00164182	0.00011882	0.00346735	0.00784521	0.00914744	0.00884245	0.00773114	0.00616444	0.00422197	0.00327233	0.00278317	0.00192535	0.00148486	0.00109156	0.00115457	0.00095237	0.000758897	0.000710698	0.000613947
0.0119461	0.524807	-0.28	0.00124714	7.13484e-05	0.00304539	0.00815458	0.00890738	0.00871713	0.00773681	0.00637274	0.00415768	0.0031792	0.00269823	0.00201132	0.00146437	0.0011626	0.00120254	0.000979401	0.000817245	0.000739383	0.000735344
0.0122243	0.537032	-0.27	0.00132666	0.000100732	0.00263532	0.00760369	0.00869008	0.00882894	0.00761463	0.00622081	0.00410671	0.0031311	0.00284453	0.00201408	0.00152062	0.00116296	0.00111091	0.00100102	0.000813932	0.000691888	0.000749662
0.0125091	0.549541	-0.26	0.00117145	0.00020888	0.00298199	0.00723364	0.00841408	0.00856543	0.00763338	0.00590325	0.00411929	0.00322571	0.00268592	0.00209685	0.00155233	0.00123141	0.00105192	0.000944739	0.000832198	0.000731087	0.0006502
0.0128005	0.562341	-0.25	0.00139901	0.000121738	0.00275843	0.00680221	0.0083121	0.00826551	0.00724367	0.00599956	0.00403739	0.0032686	0.00267047	0.00197964	0.00169593	0.0013257	0.00106209	0.000962934	0.000762621	0.000680805	0.000733635
0.0130986	0.57544	-0.24	0.0012532	0.000142943	0.0024118	0.0067555	0.00814112	0.0083414	0.00743883	0.00598652	0.00413978	0.00312098	0.00265448	0.00189058	0.00175107	0.00126097	0.00109841	0.000962832	0.000842067	0.000706622	0.00071744
0.0134037	0.588844	-0.23	0.00129863	6.26203e-05	0.0022239	0.00681133	0.00825482	0.00778862	0.00775828	0.00595448	0.00398779	0.00332908	0.00287538	0.00194648	0.00167027	0.00127401	0.00106794	0.000967451	0.000831334	0.000759138	0.000740319
0.0137159	0.60256	-0.22	0.00157298	8.2995e-05	0.00206248	0.00674585	0.00801505	0.00792401	0.00752458	0.00598463	0.00421326	0.00322112	0.00276401	0.00201394	0.00164269	0.00117697	0.00110104	0.000959667	0.000837649	0.000793927	0.000787611
0.0140354	0.616595	-0.21	0.00139402	0.000100791	0.00166083	0.0063586	0.00702369	0.00828476	0.007036	0.00621566	0.00444559	0.00338393	0.00264273	0.00194964	0.00166446	0.00136489	0.00106921	0.000934619	0.000819201	0.000726103	0.00079989
0.0143623	0.630957	-0.2	0.00144486	0.000102481	0.00120403	0.00589396	0.00750916	0.00817255	0.00748891	0.00637627	0.00402463	0.00336499	0.00278868	0.00208121	0.00167096	0.00135543	0.00113648	0.000936185	0.000844971	0.000751902	0.000691954
0.0146969	0.645654	-0.19	0.00156409	0.000115185	0.0012555	0.00560636	0.00728413	0.0077021	0.00716577	0.00586234	0.00420671	0.00356856	0.002604	0.00204693	0.00161252	0.0014209	0.00105913	0.0008712	0.000886052	0.000776101	0.000712449
0.0150392	0.660693	-0.18	0.00143276	0.000175534	0.00117157	0.00560022	0.00718581	0.00765219	0.00737063	0.00593727	0.00404447	0.00341177	0.00281605	0.00203496	0.00166884	0.00133598	0.00103356	0.000909728	0.0008701	0.000852402	0.000701078
0.0153895	0.676083	-0.17	0.00125495	0.000206141	0.00108989	0.00524352	0.00761963	0.00768177	0.00773838	0.00630047	0.00421878	0.00334902	0.00277014	0.00210327	0.00161604	0.0013025	0.0010853	0.000920232	0.000798951	0.000765844	0.000661306
0.015748	0.691831	-0.16	0.00112985	7.59479e-05	0.0010905	0.00519233	0.00718725	0.00743813	0.00758653	0.00602282	0.00405481	0.00298258	0.00259829	0.00191968	0.00170582	0.00121165	0.0011456	0.000919797	0.000923165	0.000709267	0.000643455
0.0161148	0.707946	-0.15	0.00120344	4.92336e-05	0.000763518	0.0047666	0.00716271	0.00706967	0.00744774	0.00592514	0.00399984	0.00304471	0.00265991	0.00195234	0.00175228	0.00132153	0.000994992	0.000830363	0.000787122	0.000728902	0.000733102
0.0164902	0.724436	-0.14	0.0010568	2.80074e-05	0.000858007	0.00475563	0.00767472	0.00732692	0.0073366	0.00596847	0.00402114	0.00312503	0.00265012	0.0019401	0.00161818	0.00123479	0.00113933	0.000803096	0.000961597	0.000783818	0.000689457
0.0168743	0.74131	-0.13	0.00113581	1.68892e-05	0.000887653	0.00443213	0.00714301	0.00744121	0.00742149	0.00597124	0.00427408	0.00298285	0.0028156	0.00184283	0.00167106	0.00119614	0.00120791	0.000874332	0.000773296	0.000768687	0.00062799
0.0172673	0.758578	-0.12	0.00121137	5.43457e-06	0.000827525	0.0043974	0.00703669	0.00750175	0.00698184	0.00603253	0.00423638	0.00319097	0.00268963	0.00206382	0.00150134	0.00118349	0.00112685	0.000920907	0.000866025	0.000686476	0.000658163
0.0176695	0.776247	-0.11	0.00158692	2.34895e-05	0.000563445	0.00402418	0.00686516	0.00667306	0.0070174	0.00616044	0.00437633	0.00310276	0.00274613	0.00212916	0.0015234	0.00124897	0.0010211	0.000930857	0.000839166	0.000767907	0.000669965
0.0180811	0.794328	-0.1	0.00124448	1.16985e-05	0.000548196	0.00404038	0.00661977	0.00695419	0.00678742	0.00583567	0.00416477	0.00297869	0.0025048	0.00198815	0.00153087	0.00117993	0.00109477	0.000955534	0.000817553	0.000803665	0.000706153
0.0185023	0.812831	-0.09	0.0010333	2.87563e-05	0.000356084	0.00374218	0.00628904	0.00678225	0.00681805	0.00571097	0.00445885	0.00309775	0.00244322	0.00219893	0.00149872	0.00115113	0.00115874	0.000968816	0.000802801	0.000673483	0.000643141
0.0189333	0.831764	-0.08	0.00109761	4.18273e-05	0.000500376	0.00340926	0.00653187	0.00620506	0.00683118	0.00583617	0.00425346	0.00316771	0.00258621	0.00215047	0.00139339	0.00127294	0.00106474	0.000982094	0.000841657	0.000725483	0.000642808
0.0193743	0.851138	-0.07	0.00119371	0.000136219	0.000536943	0.00285573	0.00569135	0.00613627	0.00669866	0.00547503	0.00413698	0.00323993	0.00256104	0.00202377	0.00161141	0.00118871	0.00104758	0.0010041	0.00085689	0.000666754	0.000637721
0.0198256	0.870964	-0.06	0.0012505	3.39466e-05	0.000181083	0.00277179	0.00541792	0.00597463	0.00622008	0.00583801	0.0041053	0.00314314	0.00252893	0.00200161	0.00144707	0.00124757	0.00106849	0.000921448	0.000748855	0.000649516	0.000626479
0.0202873	0.891251	-0.05	0.00135998	1.02466e-05	0.000160935	0.00284251	0.00540164	0.00580085	0.00656065	0.00604729	0.00413335	0.00299912	0.00262908	0.0020841	0.00153823	0.00135602	0.00102201	0.00105158	0.000720842	0.000724638	0.000692451
0.0207599	0.912011	-0.04	0.00159261	6.35462e-05	0.000243054	0.00287016	0.00506873	0.00534682	0.00653917	0.00603726	0.00414678	0.00301748	0.0026178	0.00214825	0.00141405	0.00131334	0.00105447	0.000898142	0.000776878	0.000652717	0.000695554
0.0212435	0.933254	-0.03	0.00160537	3.25651e-05	0.000137823	0.0023729	0.0051488	0.0052909	0.00632314	0.00572602	0.0039067	0.00315301	0.00271496	0.00213088	0.00147346	0.00128637	0.00100199	0.00100476	0.000811884	0.00073465	0.000722899
0.0217383	0.954993	-0.02	0.00183377	6.47362e-05	8.93311e-05	0.00254787	0.00481497	0.00516342	0.00613835	0.00557809	0.00378562	0.00322209	0.00253838	0.00208652	0.00155505	0.00130325	0.0010413	0.000906769	0.0008264	0.000712452	0.000704794
0.0222446	0.977237	-0.01	0.00150309	0.000198833	0.000157939	0.00223142	0.00479431	0.00483526	0.0060685	0.00545118	0.00390485	0.00322214	0.0026722	0.00196497	0.00148616	0.00139057	0.00103581	0.000930692	0.000875528	0.000691523	0.000647083
0.0227628	1	0	0.00142236	2.45296e-05	9.58663e-05	0.00207069	0.00442805	0.00484052	0.0058681	0.00557138	0.00393361	0.00328715	0.00244497	0.00192944	0.00153377	0.00139111	0.00105123	0.000892212	0.00089135	0.000679725	0.000662688
0.023293	1.02329	0.01	0.00143279	1.55947e-05	0.000122465	0.00197618	0.00433321	0.00472836	0.0059941	0.0053896	0.00381623	0.00297803	0.00245398	0.0020749	0.00172677	0.00127898	0.00101821	0.00089368	0.000840604	0.000708271	0.000666845
0.0238356	1.04713	0.02	0.00181465	2.60104e-05	0.000143633	0.00181833	0.00409476	0.00476152	0.00609441	0.00573572	0.00406946	0.00323394	0.00240347	0.00205134	0.00169932	0.00132515	0.00101302	0.000920249	0.000762628	0.000668212	0.000622602
0.0243908	1.07152	0.03	0.00149769	2.94421e-05	0.000163013	0.00144713	0.00362296	0.00478354	0.00600783	0.00569341	0.00388224	0.00320335	0.00240383	0.0020569	0.00160256	0.00140135	0.00106178	0.000951518	0.000824875	0.000693871	0.000654745
0.0249589	1.09648	0.04	0.00163627	4.30186e-05	0.000151444	0.00104401	0.00362188	0.00493391	0.00610469	0.00588903	0.00360053	0.00293031	0.00237328	0.0021532	0.00166677	0.00141092	0.000925041	0.000930935	0.000772754	0.000688231	0.000652036
0.0255403	1.12202	0.05	0.00152705	2.63896e-05	0.000101387	0.000903594	0.00351888	0.00451693	0.00647931	0.0059289	0.00386136	0.00304522	0.00249954	0.00223012	0.00177726	0.00137761	0.00106972	0.000859547	0.00086497	0.000707532	0.000589955
0.0261352	1.14815	0.06	0.00157065	5.94211e-05	4.61131e-05	0.000730938	0.00321693	0.00458272	0.00626175	0.00570649	0.00387049	0.00296169	0.00257018	0.00225983	0.0016218	0.00137036	0.00109843	0.000915681	0.000832367	0.000746172	0.000562591
0.0267439	1.1749	0.07	0.00164229	3.28904e-05	4.37986e-05	0.00075525	0.00296347	0.00460106	0.00615336	0.00565273	0.0038632	0.00296425	0.00258193	0.00206107	0.00174256	0.00128733	0.00114581	0.000930739	0.000848846	0.000762044	0.000599198
0.0273669	1.20226	0.08	0.0017157	3.83766e-05	7.151e-05	0.000617656	0.00287083	0.00390435	0.00586063	0.00581873	0.00414903	0.00280355	0.00267616	0.00217312	0.00146235	0.00123659	0.00110869	0.000849572	0.00092507	0.000685536	0.000605351
0.0280043	1.23027	0.09	0.00200113	5.8251e-05	7.63768e-05	0.00070936	0.00277684	0.00393117	0.00544515	0.00574427	0.00396402	0.00309394	0.00269702	0.00214158	0.00173285	0.00141542	0.00116871	0.000925593	0.000743646	0.000701228	0.000641986
0.0286566	1.25893	0.1	0.0015592	6.37432e-05	0.000147317	0.000557435	0.00265051	0.00376294	0.00527224	0.0055084	0.00392404	0.00307477	0.00251454	0.00203198	0.00169418	0.00129163	0.00108616	0.000967351	0.000824653	0.000690247	0.000680983
0.0293241	1.28825	0.11	0.0016449	1.97651e-05	9.15866e-05	0.000734105	0.00235322	0.00395552	0.00533845	0.00570039	0.00403358	0.00326364	0.00251398	0.00205552	0.00160401	0.00141084	0.00106853	0.000905134	0.000803157	0.00071252	0.000602266
0.0300072	1.31826	0.12	0.00189044	2.69658e-05	0.000103812	0.00059492	0.00213804	0.00357249	0.00514024	0.00570933	0.00441161	0.0030518	0.00244344	0.00207635	0.00156445	0.00136937	0.00117419	0.000959466	0.000773556	0.000733829	0.000560404
0.0307061	1.34896	0.13	0.00181737	4.26498e-05	6.79064e-05	0.000377484	0.00193747	0.00380339	0.00534179	0.00562825	0.00398631	0.00309635	0.00250979	0.00193904	0.00160882	0.00153172	0.001063	0.000847502	0.000771869	0.000688746	0.0006069
0.0314214	1.38038	0.14	0.00180542	4.54309e-05	5.82928e-05	0.000304234	0.00224638	0.00312611	0.00538949	0.00525238	0.00366547	0.0031096	0.00266478	0.00204888	0.00160319	0.00138105	0.00107977	0.000839771	0.000836626	0.000588814	0.000700392
0.0321533	1.41254	0.15	0.00150895	3.41488e-05	0.000132683	0.000268442	0.00198196	0.00351555	0.00513739	0.00509224	0.00386115	0.00307984	0.0024816	0.00211613	0.00167123	0.00137855	0.00115159	0.000927468	0.000799418	0.000609357	0.000686065
0.0329022	1.44544	0.16	0.0016272	5.11545e-05	5.61111e-05	0.000229423	0.0019533	0.00312796	0.00529024	0.00533264	0.0036594	0.00306268	0.00263364	0.00246317	0.00152978	0.00134731	0.000971304	0.000857272	0.000845095	0.00069177	0.000703311
0.0336686	1.47911	0.17	0.00126451	5.87388e-05	2.63542e-05	0.00021225	0.00162548	0.00302512	0.0048212	0.00537873	0.00373265	0.00306709	0.00265074	0.00232762	0.00150151	0.00128726	0.00109462	0.000895809	0.000784478	0.000731523	0.0006757
0.0344529	1.51356	0.18	0.00127102	8.14283e-05	3.14509e-05	0.000211935	0.00149322	0.00275425	0.0052741	0.00542546	0.00356213	0.00329593	0.00272818	0.00217354	0.00166409	0.00130414	0.00107979	0.000871293	0.000837268	0.000672356	0.000618634
0.0352554	1.54882	0.19	0.00126261	3.48503e-05	2.34926e-05	0.000172599	0.0015033	0.00273303	0.00491628	0.00513198	0.00404926	0.00314257	0.00252412	0.0022011	0.00172178	0.00121609	0.00111903	0.000831176	0.000814132	0.000774625	0.000560643
0.0360766	1.58489	0.2	0.00147959	2.35068e-05	1.60637e-05	0.000118104	0.0010752	0.0025769	0.00451678	0.00476041	0.0039693	0.00305903	0.00253487	0.00231181	0.0018482	0.00138406	0.00103322	0.000852935	0.000845021	0.000733716	0.000635732
0.0369169	1.62181	0.21	0.0013979	3.67636e-05	8.6614e-05	0.000148096	0.000981316	0.00233	0.00447111	0.00489984	0.00373672	0.0032036	0.00260421	0.00221893	0.00170362	0.00132183	0.000916235	0.000777775	0.000822667	0.000733958	0.000717773
0.0377768	1.65959	0.22	0.00118702	0.00015147	5.1067e-05	0.000253103	0.00100397	0.00192188	0.00416504	0.0046478	0.0035946	0.00293208	0.00257054	0.00209498	0.00151064	0.00135037	0.000935676	0.000817413	0.000853568	0.000730679	0.000717962
0.0386567	1.69824	0.23	0.00149807	1.80789e-05	3.02438e-05	0.000129385	0.00111426	0.00209051	0.00442327	0.00454584	0.00382709	0.00296244	0.00240083	0.00216393	0.00154957	0.00151441	0.00103228	0.000908365	0.000871659	0.000724235	0.000664787
0.0395572	1.7378	0.24	0.00118965	7.13493e-05	0.000114535	0.000120783	0.000993935	0.0021077	0.00431703	0.00456174	0.0037289	0.00304229	0.00252198	0.00201398	0.00168907	0.00140524	0.00101516	0.00094403	0.000912545	0.000655766	0.000674302
0.0404786	1.77828	0.25	0.00151023	6.39599e-05	6.36903e-05	0.000106047	0.000522922	0.00166469	0.00442639	0.00455816	0.00402131	0.00302303	0.0028317	0.00193439	0.0016766	0.00145385	0.00101879	0.000921605	0.000928395	0.000682476	0.000632965
0.0414214	1.8197	0.26	0.00112749	7.48541e-05	4.57256e-05	2.71846e-05	0.000396622	0.00189967	0.00436053	0.00463684	0.00400228	0.00305557	0.00265886	0.0019666	0.00166163	0.00126863	0.000991725	0.000865812	0.000690261	0.00068591	0.000698836
0.0423863	1.86209	0.27	0.001261	6.49773e-05	7.72291e-05	4.96978e-05	0.000454253	0.00168668	0.00357928	0.00422076	0.00375575	0.00288566	0.00241316	0.00191417	0.0015341	0.00105683	0.00110083	0.0010424	0.000721041	0.000633839	0.000713391
0.0433736	1.90546	0.28	0.00163086	2.19445e-05	7.48176e-05	1.68741e-05	0.000352119	0.00145865	0.00401347	0.00451365	0.00384756	0.00305208	0.00258421	0.0021011	0.00137572	0.0012785	0.000923732	0.000884892	0.000779023	0.000653867	0.000699895
0.0443839	1.94984	0.29	0.00225761	3.57598e-05	9.06136e-05	3.04132e-05	0.000393207	0.000970503	0.00373802	0.00438401	0.0039551	0.00288025	0.00261836	0.00222307	0.00143762	0.00109468	0.000903733	0.000952271	0.0007305	0.000545663	0.000795425
0.0454177	1.99526	0.3	0.00205538	4.29761e-05	5.17049e-05	2.27341e-05	0.000487335	0.00110352	0.00349778	0.00460357	0.00347078	0.00296809	0.00253407	0.00225273	0.00141613	0.00115659	0.000974641	0.000873751	0.000731565	0.000659807	0.000781097
0.0464756	2.04174	0.31	0.00245858	7.88235e-05	7.87716e-05	0	0.000178365	0.00113504	0.00383493	0.00412578	0.00347065	0.00301206	0.00255484	0.00221372	0.00130032	0.00122559	0.0010678	0.000885056	0.00084318	0.000600799	0.000635796
0.0475582	2.0893	0.32	0.00221984	2.70494e-05	0.000157723	3.53868e-05	0.000238034	0.000942399	0.00349311	0.00414322	0.00330217	0.00310953	0.00250467	0.00213432	0.00141981	0.00125425	0.000989269	0.000803436	0.000799615	0.000673784	0.000612512
0.048666	2.13796	0.33	0.00294007	0.000106419	0.000177524	1.71266e-05	0.000264595	0.000900264	0.00302294	0.0043271	0.0033108	0.00287592	0.00265534	0.00198478	0.0015926	0.00129317	0.00125898	0.000772249	0.000845718	0.000657758	0.000603884
0.0497995	2.18776	0.34	0.00276571	0.000139045	0.00013284	0	0.000191194	0.000670598	0.00310409	0.00407249	0.00352725	0.00278802	0.00265653	0.00203201	0.00163953	0.00113654	0.00100668	0.00089892	0.000852769	0.000744483	0.00052888
0.0509595	2.23872	0.35	0.00259759	2.7775e-05	4.04056e-05	3.50094e-05	0.00014165	0.000631992	0.00316957	0.00361289	0.00345861	0.00271548	0.00253232	0.00191762	0.00163267	0.00117471	0.00102945	0.000969999	0.000688448	0.000751993	0.00057712
0.0521465	2.29087	0.36	0.00296795	9.75879e-05	0.000144192	0	8.20436e-05	0.000515474	0.00298836	0.00350365	0.0034713	0.00272572	0.00242365	0.00209578	0.00139325	0.00122256	0.000916955	0.000969263	0.000677561	0.000677605	0.000566217
0.0533612	2.34423	0.37	0.00320265	8.35423e-05	8.62364e-05	1.7504e-05	7.42861e-05	0.000354797	0.00284403	0.00349391	0.00349454	0.00280295	0.00240531	0.00231886	0.00143505	0.00131769	0.000888561	0.000870027	0.00067665	0.000626841	0.0006501
0.0546041	2.39883	0.38	0.00210545	0.000186902	0.000159862	0	7.66654e-05	0.000541787	0.00272014	0.00355667	0.00372737	0.00270732	0.0023315	0.00220972	0.00150238	0.00110326	0.000921989	0.000815968	0.000649213	0.000561508	0.000717187
0.055876	2.45471	0.39	0.00255106	0.000223608	4.48577e-05	0	4.84607e-05	0.000587594	0.0026294	0.00399811	0.00352862	0.00277927	0.00223047	0.00221634	0.00155484	0.00119065	0.000984227	0.000808525	0.00060806	0.000614674	0.000679708
0.0571775	2.51189	0.4	0.00218996	7.19372e-05	0.000100772	3.74737e-05	3.63536e-05	0.000466146	0.00259761	0.00379508	0.00354176	0.00273165	0.00244247	0.00212055	0.00154906	0.0013065	0.00107321	0.000785389	0.000670596	0.000801646	0.000756146
0.0585094	2.5704	0.41	0.00236969	0.000141529	9.11455e-05	4.36992e-05	3.87785e-06	0.00048558	0.00245424	0.00388392	0.00330393	0.00309928	0.00223845	0.00199161	0.00150977	0.00118857	0.00107301	0.00083772	0.000666938	0.00055805	0.000671264
0.0598722	2.63027	0.42	0.00207839	0.000131797	0.000108961	2.38566e-05	2.87381e-05	0.000427148	0.00238503	0.00293923	0.00353366	0.00313422	0.0020302	0.0021482	0.00148424	0.00113806	0.0012193	0.000769895	0.000839221	0.000744107	0.000707177
0.0612668	2.69153	0.43	0.00180936	0.000360734	0.000149954	3.50094e-05	4.51274e-05	0.000370292	0.0021154	0.00309298	0.00336806	0.00291934	0.00231522	0.00186913	0.00121382	0.0011653	0.00114621	0.000838941	0.00071508	0.00065872	0.000675468
0.0626939	2.75423	0.44	0.00207159	0.000206622	0.000139568	0	0	0.000236931	0.00235223	0.00318354	0.00348893	0.0029355	0.00217465	0.0020385	0.00124703	0.00119995	0.00123116	0.000717316	0.000720988	0.000671561	0.000644798
0.0641542	2.81838	0.45	0.00202539	0.00012817	7.81681e-05	1.75054e-05	0	7.54217e-05	0.00219813	0.00295168	0.00313818	0.002885	0.00210252	0.00178523	0.00132729	0.00117249	0.00113476	0.000793971	0.000716683	0.000719238	0.000597678
0.0656486	2.88403	0.46	0.0018116	6.39667e-05	0.000124119	0	1.36841e-05	0.000107369	0.00175408	0.00264633	0.00351806	0.00287678	0.00231634	0.00191295	0.00127685	0.00108563	0.000940207	0.000816576	0.000657554	0.000732767	0.00059119
0.0671777	2.95121	0.47	0.00216554	9.95803e-05	2.92484e-05	1.75054e-05	0	2.15896e-05	0.001493	0.00278736	0.00329462	0.00297307	0.00231985	0.00174907	0.00133584	0.00119776	0.0010018	0.000810186	0.000645132	0.000830015	0.000587681
0.0687425	3.01995	0.48	0.00193286	0.000311675	3.72981e-05	1.75054e-05	0	4.36126e-05	0.001706	0.00283927	0.00310056	0.00276405	0.00232515	0.00185466	0.00133269	0.00121537	0.000970748	0.000762875	0.000575237	0.000713539	0.000566262
0.0703437	3.0903	0.49	0.00283285	0.000266162	3.04032e-05	0	1.36852e-05	9.44138e-05	0.0015474	0.0027083	0.00303293	0.00247515	0.00227219	0.00200277	0.00126226	0.00127461	0.000991751	0.000747377	0.000669863	0.000780227	0.000762696
0.0719822	3.16228	0.5	0.00288358	0.000121142	6.03249e-05	1.16785e-05	1.56571e-05	2.13309e-05	0.00147799	0.00244808	0.00272095	0.00248072	0.00223798	0.00193087	0.00122265	0.00120547	0.000852364	0.00081488	0.000667878	0.000688135	0.000695738
0.0736589	3.23594	0.51	0.00302182	9.24979e-05	6.81111e-05	5.8269e-06	2.53984e-05	5.94523e-06	0.000828589	0.00266702	0.00305349	0.00243137	0.00219153	0.00214061	0.00122564	0.00109783	0.00100955	0.00083521	0.00068162	0.000683999	0.000587052
0.0753746	3.31131	0.52	0.00318554	0.000117295	0.000207627	1.75054e-05	1.36852e-05	0	0.000925639	0.00240966	0.00286289	0.00271893	0.00221831	0.00189914	0.00125027	0.00112416	0.00109861	0.000789619	0.000638118	0.000699872	0.000699276
0.0771303	3.38844	0.53	0.00309938	0.000142099	0.000153206	1.7504e-05	7.28599e-06	1.15849e-05	0.001176	0.00210742	0.00295214	0.00264478	0.00213329	0.00189306	0.00126551	0.00113789	0.00106421	0.00100973	0.000615505	0.000779606	0.000652297
0.0789269	3.46737	0.54	0.00345557	0.000129232	9.62863e-05	1.7504e-05	2.06908e-05	3.47531e-05	0.00115282	0.00194857	0.00288287	0.00237098	0.00195207	0.00180393	0.00125897	0.00114635	0.000989351	0.000882438	0.00066876	0.000721366	0.000677637
0.0807654	3.54813	0.55	0.0033119	0.000132051	3.80455e-05	0	2.73693e-05	1.15849e-05	0.000966663	0.00182451	0.00262051	0.00280011	0.002113	0.00191408	0.00157717	0.00127671	0.000984252	0.000864618	0.000831123	0.000754478	0.000698326
0.0826467	3.63078	0.56	0.00343376	0.000137804	6.78997e-05	0	2.8482e-07	0	0.000796714	0.0017362	0.00258072	0.00215309	0.00190842	0.00193224	0.00149829	0.00120309	0.00093844	0.0007777	0.000694114	0.000650132	0.000506377
0.0845717	3.71535	0.57	0.0029532	0.0003598	0.000123962	3.47376e-05	2.70835e-05	1.15849e-05	0.000523008	0.00168493	0.00277449	0.00223482	0.00242453	0.00187621	0.00115921	0.00131743	0.00100939	0.000720808	0.000669475	0.000593622	0.000556692
0.0865417	3.80189	0.58	0.00272536	0.000205941	7.50232e-05	1.7504e-05	0	0	0.000458449	0.00166087	0.00232294	0.00205678	0.00209694	0.00150146	0.00115953	0.00113467	0.00115682	0.000738395	0.000670136	0.000635121	0.000684694
0.0885575	3.89045	0.59	0.00240422	9.31932e-05	6.76253e-05	0	1.36841e-05	3.47548e-05	0.000575304	0.00172064	0.00306147	0.00214469	0.00193639	0.0016484	0.00131101	0.00106631	0.000930079	0.000717915	0.000578972	0.000627596	0.000640587
0.0906203	3.98107	0.6	0.0021082	0.000248728	7.05879e-05	0	0	0	0.000466814	0.00158668	0.00240524	0.00194679	0.00209837	0.00194516	0.00124356	0.00102403	0.000993872	0.000774332	0.000530222	0.000674248	0.000658705
0.0927311	4.0738	0.61	0.00195556	0.000129228	5.23752e-05	0	6.84259e-05	1.15849e-05	0.000312654	0.00116813	0.00243851	0.00206435	0.00198044	0.00178794	0.00132619	0.00125484	0.00111694	0.000934602	0.000587428	0.000693141	0.000623929
0.0948911	4.16869	0.62	0.00291044	0.000223571	5.34112e-05	3.50094e-05	2.73704e-05	0	0.000261702	0.000872015	0.00217571	0.00236158	0.00209199	0.00141458	0.00140908	0.00138598	0.00100132	0.000830684	0.0006308	0.000644936	0.000693948
0.0971014	4.2658	0.63	0.00311229	9.9608e-05	6.22984e-05	0	4.77627e-06	0	0.000146981	0.0010435	0.0021284	0.0022423	0.00196503	0.00180877	0.0014448	0.00111257	0.000951695	0.00074082	0.000662537	0.000646361	0.000538333
0.0993631	4.36516	0.64	0.0028609	4.31625e-05	0.000155903	5.25147e-05	1.36852e-05	5.96234e-06	0.000117041	0.00111267	0.00209866	0.0021363	0.00181085	0.00176728	0.001393	0.00123893	0.000836429	0.000756626	0.000462217	0.000681985	0.000540375
0.101678	4.46684	0.65	0.0031865	0.000102727	3.81437e-05	3.50094e-05	1.36852e-05	2.87916e-05	5.44655e-05	0.00115493	0.00209447	0.00255217	0.00202247	0.00158995	0.00141596	0.00116045	0.000825136	0.000684005	0.000416973	0.00069178	0.000558332
0.104046	4.57088	0.66	0.00361367	0	0.000158435	0	4.10535e-05	1.18092e-05	0.000134574	0.0011112	0.00208971	0.00241696	0.0020002	0.0016311	0.00128167	0.00117556	0.000734089	0.000696195	0.000532286	0.000594271	0.000540059
0.10647	4.67735	0.67	0.00346079	4.31625e-05	5.76062e-05	0	1.36852e-05	3.20186e-05	9.39108e-05	0.00106603	0.00233403	0.0020599	0.00146685	0.00143001	0.00124096	0.00112527	0.000725183	0.000592065	0.000531407	0.000527726	0.000588679
0.10895	4.7863	0.68	0.00353447	4.31625e-05	5.77677e-05	1.75054e-05	0	1.40951e-05	0.000100716	0.00098717	0.00217364	0.00192633	0.00191641	0.00156026	0.00144599	0.00114125	0.000706808	0.000580985	0.000574541	0.000518144	0.000596639
0.111487	4.89779	0.69	0.00356798	0	0.00010784	1.75054e-05	0	1.15841e-05	6.97577e-05	0.000807311	0.00180082	0.00187419	0.00182191	0.00134816	0.0014144	0.00105991	0.000718832	0.000611322	0.000578955	0.000551412	0.000430616
0.114084	5.01187	0.7	0.00301448	1.54707e-06	9.71109e-05	1.75054e-05	0	2.31685e-05	5.38165e-05	0.000664369	0.00159386	0.0017028	0.00160572	0.00133932	0.00162066	0.00118491	0.000800553	0.000808404	0.000678394	0.00057346	0.000565837
0.116742	5.12861	0.71	0.00300747	8.4778e-05	3.7364e-05	0	0	1.15846e-05	5.2952e-05	0.000744633	0.00169346	0.0018009	0.00170179	0.00122301	0.00136185	0.000905531	0.000857964	0.000819551	0.000552197	0.000544332	0.000611455
0.119461	5.24807	0.72	0.00268317	0	5.37433e-05	0	1.36852e-05	0	3.44817e-05	0.000479315	0.00154323	0.00163016	0.00156857	0.00152926	0.00136218	0.00114731	0.000945195	0.000574737	0.000619739	0.000616157	0.000498074
0.122243	5.37032	0.73	0.00267798	1.43896e-05	4.16423e-05	3.01746e-05	2.73704e-05	0	3.66576e-05	0.000291826	0.00117903	0.00161261	0.00138777	0.00157249	0.00123554	0.00103232	0.000937115	0.00055459	0.000565819	0.000688712	0.000457524
0.125091	5.49541	0.74	0.00216349	0	0.000112981	4.83478e-06	0	1.15849e-05	5.61282e-05	0.000291525	0.0016485	0.00161453	0.0015301	0.00139718	0.00125797	0.000892147	0.00103826	0.000696232	0.000674624	0.000707706	0.000439552
0.128005	5.62341	0.75	0.00203461	8.63218e-05	7.62696e-05	5.25147e-05	1.36852e-05	0	3.88521e-05	0.000378409	0.00154681	0.00184482	0.00184912	0.00127497	0.00121595	0.0010037	0.000965343	0.00070115	0.000654906	0.000564168	0.000511024
0.130986	5.7544	0.76	0.00216296	0	0.000170509	0	1.36852e-05	1.15849e-05	1.68003e-05	0.000216541	0.00124275	0.00177469	0.0017925	0.00123309	0.00115694	0.000883369	0.000886286	0.000946511	0.00062471	0.000515928	0.000726585
0.134037	5.88844	0.77	0.00226961	0	7.71734e-05	0	0	0	1.6491e-05	0.000192481	0.00146621	0.00181929	0.0016596	0.0010824	0.00124496	0.000997594	0.000864714	0.00087639	0.000587783	0.000589893	0.000516698
0.137159	6.0256	0.78	0.00181934	0	5.7255e-05	5.25161e-05	4.10545e-05	3.4754e-05	1.89705e-05	0.000303852	0.00130317	0.00160326	0.00160334	0.00118447	0.00102762	0.00105211	0.000854194	0.000810406	0.000417581	0.000499824	0.000592642
0.140354	6.16595	0.79	0.00203278	0	9.82506e-05	0	2.0354e-07	0	0	0.000281857	0.000978521	0.00157934	0.00137156	0.00119272	0.00093093	0.00087405	0.000762947	0.000762102	0.000466313	0.000434326	0.000668215
0.143623	6.30957	0.8	0.00193622	0	7.42829e-05	1.7504e-05	2.71668e-05	0	9.48452e-06	0.000171302	0.000966337	0.00140425	0.00149195	0.00116716	0.00104622	0.000997613	0.000848909	0.00078802	0.000500252	0.000553446	0.000445124
0.146969	6.45654	0.81	0.00224227	0	0.000148279	1.7504e-05	0	2.31699e-05	9.48524e-06	0.000146994	0.00127252	0.00154117	0.00174944	0.00105093	0.00107205	0.000972077	0.000738035	0.000745316	0.000500949	0.000517706	0.000421466
0.150392	6.60693	0.82	0.00245684	0	0.000148609	0	1.36852e-05	1.15841e-05	0	0.000124358	0.000973499	0.00154282	0.00147827	0.00109154	0.00119518	0.000917776	0.000752946	0.000831149	0.000505528	0.000569386	0.000460366
0.153895	6.76083	0.83	0.00230469	0	0.000123476	0	1.36841e-05	1.15849e-05	9.48524e-06	0.000131227	0.00100399	0.00114826	0.00149459	0.00107868	0.00119154	0.000959873	0.000734641	0.00073792	0.000655635	0.000656181	0.000390225
0.15748	6.91831	0.84	0.00150772	0	7.89948e-05	1.7504e-05	0	0	9.48452e-06	6.38664e-05	0.00109614	0.00130304	0.0011436	0.00110511	0.0011771	0.000937021	0.000700759	0.00103149	0.00051311	0.000528292	0.000363869
0.161148	7.07946	0.85	0.000691412	0	9.68225e-05	0	1.36852e-05	0	0	0.000170891	0.00088084	0.00142773	0.00120409	0.00109663	0.00112441	0.000936002	0.000798717	0.000788378	0.000385008	0.000493163	0.000494431
0.164902	7.24436	0.86	0.000533055	0	8.34517e-05	0	3.97127e-05	1.15849e-05	1.37808e-05	0.000113304	0.00101077	0.00148636	0.00118986	0.00104325	0.00106616	0.000815817	0.000726928	0.000651892	0.000424998	0.00046891	0.0004563
0.168743	7.4131	0.87	0.000777734	0	0.000201261	1.75054e-05	1.5028e-05	1.15841e-05	5.18891e-06	2.40205e-05	0.000900731	0.00112742	0.00124393	0.00098166	0.00110889	0.000962178	0.000745688	0.000621303	0.000503401	0.000592534	0.000425628
0.172673	7.58578	0.88	0.000921273	4.31592e-05	2.76437e-05	0	1.36841e-05	1.15849e-05	9.48524e-06	7.42735e-05	0.000996621	0.00102004	0.00119019	0.00118044	0.0010367	0.000993981	0.000675717	0.000788635	0.000480713	0.000603217	0.000414
0.176695	7.76247	0.89	0.00101297	0	2.76437e-05	3.06357e-07	2.55345e-06	1.15849e-05	9.48452e-06	0	0.000855151	0.00122114	0.00119774	0.00106276	0.000953592	0.000753838	0.000624387	0.000694934	0.000585834	0.000606521	0.000505781
0.180811	7.94328	0.9	0.000456587	0	2.76416e-05	3.13637e-05	0	0	0	2.65935e-05	0.000766687	0.00133612	0.0013777	0.0011627	0.000814909	0.000862485	0.000722784	0.000553952	0.000527481	0.000478163	0.000501237
0.185023	8.12831	0.91	0.000958773	4.31625e-05	8.2927e-05	3.83486e-05	0	1.15841e-05	0	2.27097e-05	0.000833153	0.00149343	0.00146244	0.000843344	0.000834177	0.000896885	0.000555071	0.00069149	0.00050657	0.000546483	0.000513085
0.189333	8.31764	0.92	0.000975571	0	0	0	2.73704e-05	3.4754e-05	9.48524e-06	2.59793e-05	0.000755411	0.00146619	0.00112354	0.000930105	0.00084993	0.00102687	0.000669055	0.000658206	0.000430177	0.000541655	0.000435962
0.193743	8.51138	0.93	0.000956382	4.31592e-05	2.76416e-05	3.50094e-05	0	0	9.48452e-06	1.49043e-05	0.000597385	0.0013488	0.00132075	0.000689796	0.000815421	0.000949079	0.000689293	0.000732711	0.000482407	0.000349126	0.000530247
0.198256	8.70964	0.94	0.000929459	0	5.52875e-05	0	1.36852e-05	1.15849e-05	9.48452e-06	8.17697e-06	0.000606667	0.00125398	0.00130561	0.000947785	0.000879234	0.000819239	0.000575911	0.000746867	0.000492605	0.00038855	0.000517095
0.202873	8.91251	0.95	0.00146872	4.31592e-05	0	1.75054e-05	4.77186e-05	0	0	8.17697e-06	0.000536005	0.000996174	0.00117308	0.000726936	0.00109061	0.000704257	0.000566506	0.000685692	0.000452227	0.000406878	0.000478752
0.207599	9.12011	0.96	0.00197218	0	0	0	2.07063e-05	1.15849e-05	1.8969e-05	0	0.000346009	0.000913106	0.000912733	0.000684887	0.000745297	0.000636963	0.000523453	0.000673018	0.000446609	0.000396626	0.000655041
0.212435	9.33254	0.97	0.00197516	0	0	1.75054e-05	1.36852e-05	1.15841e-05	1.89705e-05	8.17697e-06	0.000249347	0.00122018	0.000936214	0.000745734	0.000795175	0.000549667	0.000507283	0.000577942	0.000481113	0.00051739	0.000474149
0.217383	9.54993	0.98	0.00238272	0	0	0	0	0	0	0	0.000236857	0.0011509	0.00106646	0.000811531	0.000754016	0.000694772	0.000641425	0.000638532	0.000444511	0.000544211	0.000625328
0.222446	9.77237	0.99	0.00369481	0	2.76416e-05	0	0	0	2.84557e-05	0	0.000171241	0.000845346	0.000871319	0.000807265	0.000822188	0.000845673	0.000698431	0.000408163	0.000451277	0.000487276	0.000466838
0.227628	10	1	0.00383195	8.63251e-05	0	1.75054e-05	1.36852e-05	0	0	8.17635e-06	0.000251719	0.000895874	0.00085697	0.000787082	0.000678808	0.000631107	0.000598176	0.000654503	0.000354807	0.000331268	0.000433815
0.23293	10.2329	1.01	0.00382633	4.31625e-05	0	1.75054e-05	1.36841e-05	2.31699e-05	0	8.17635e-06	0.000170549	0.000778625	0.000854644	0.000904277	0.000975414	0.000545866	0.000432768	0.000483977	0.000446553	0.000322748	0.000302538
0.238356	10.4713	1.02	0.00352779	0	2.76416e-05	6.07533e-05	1.86051e-06	1.15849e-05	9.48524e-06	8.17697e-06	0.000228571	0.000658638	0.000760557	0.00061289	0.000831406	0.000547885	0.000484511	0.000588919	0.000415918	0.000312144	0.000290476
0.243908	10.7152	1.03	0.00229629	4.31625e-05	2.76416e-05	9.26547e-06	2.55078e-05	0	1.89698e-05	8.17697e-06	0.000183707	0.000997555	0.000847986	0.00082534	0.000643437	0.000501551	0.000375036	0.000513453	0.000556865	0.000478648	0.000328515
0.249589	10.9648	1.04	0.00259746	0	2.76416e-05	0	1.36852e-05	0	9.48452e-06	2.45303e-05	0.000135594	0.00118588	0.000774544	0.000743741	0.000607421	0.000580335	0.000514293	0.000574482	0.000458117	0.000349658	0.000305713
0.255403	11.2202	1.05	0.0029953	0	2.76416e-05	0	0	0	9.48524e-06	8.17697e-06	0.000146291	0.00075589	0.000751566	0.000518012	0.000566176	0.000485747	0.000466077	0.000645901	0.000549095	0.000287616	0.000411239
0.261352	11.4815	1.06	0.00324659	4.31625e-05	0	0	0	1.15849e-05	9.48452e-06	0	5.97363e-05	0.000556034	0.000684373	0.000829227	0.000591446	0.000446456	0.000495655	0.000620015	0.000525674	0.000280464	0.000380662
0.267439	11.749	1.07	0.0030947	4.31625e-05	2.76437e-05	0	2.73704e-05	0	0	0	0.00012339	0.000584494	0.000833425	0.000740991	0.000736835	0.000588574	0.000356056	0.000514795	0.000346857	0.00041203	0.000343831
0.273669	12.0226	1.08	0.00174454	0	0	0	0	1.15849e-05	0	8.17635e-06	0.000175561	0.000488485	0.000566599	0.000540051	0.000611805	0.000460394	0.00037589	0.000565786	0.000267729	0.000265815	0.000371213
0.280043	12.3027	1.09	0.00156291	0	0	0	0	1.15849e-05	0	8.17635e-06	0.00011076	0.000652163	0.000583985	0.000627201	0.000641616	0.000472682	0.000541853	0.000551129	0.000326752	0.00029709	0.000424852
0.286566	12.5893	1.1	0	4.31625e-05	0	0	1.36852e-05	0	0	1.63539e-05	6.97272e-06	0.000499489	0.000601724	0.000545328	0.000640472	0.000577695	0.000546281	0.00051134	0.000286601	0.000419009	0.000230472
0.293241	12.8825	1.11	0	0	5.52854e-05	0	1.36852e-05	2.31699e-05	9.48452e-06	8.17697e-06	2.46625e-05	0.00057156	0.000592031	0.00057646	0.000826368	0.00051197	0.000602726	0.000313135	0.000347474	0.000335312	0.00028163
0.300072	13.1826	1.12	0	0	0	0	0	0	9.48524e-06	8.17697e-06	1.06024e-05	0.000704828	0.000353378	0.000628226	0.000551496	0.000487201	0.000516507	0.000412281	0.000268913	0.00035147	0.000244624
0.307061	13.4896	1.13	0	0	0	1.7504e-05	1.36852e-05	0	0	1.63533e-05	2.8268e-06	0.000533192	0.000258728	0.000702129	0.000579122	0.000343496	0.000471595	0.000436318	0.000224339	0.000133992	0.000291644
0.314214	13.8038	1.14	0	0	0	0	0	0	0	8.17697e-06	4.84823e-06	0.000399925	0.000480328	0.000446314	0.000438629	0.000272152	0.000482559	0.000430009	0.000323396	0.000205182	0.000251454
0.321533	14.1254	1.15	0	0	0	1.7504e-05	0	0	0	0	8.55729e-06	0.000496349	0.000385839	0.000645537	0.000528975	0.000342349	0.000274972	0.000427676	0.000276427	0.000238925	0.000173685
0.329022	14.4544	1.16	0	0	2.76416e-05	0	0	2.16815e-06	0	0	9.50686e-05	0.000346512	0.000489423	0.000387341	0.000452574	0.000287852	0.000234794	0.000392905	0.000212722	0.00033387	0.000262007
0.336686	14.7911	1.17	4.31697e-05	0	0	1.75054e-05	4.10556e-05	2.10018e-05	2.02026e-05	0	3.70889e-06	0.000446155	0.000498072	0.000424364	0.000425629	0.000227932	0.000151366	0.000285303	0.000225234	0.000273767	0.000270108
0.344529	15.1356	1.18	0	0	0	0	1.36852e-05	0	3.84745e-05	7.8724e-05	1.39511e-05	0.000252157	0.000489581	0.000345392	0.000515258	0.000308289	0.000157139	0.000290296	0.000271694	0.000238605	0.000290753
0.352554	15.4882	1.19	0	0	0	0	0	0	1.89705e-05	0.00010602	8.81404e-06	0.000205588	0.000686314	0.000485088	0.000426215	0.000231617	0.000188776	0.000213582	0.00016896	0.000239054	0.000228045
0.360766	15.8489	1.2	0	0	0	6.8462e-05	0	1.15849e-05	0	9.15974e-05	7.55524e-06	0.000153119	0.000478582	0.000507004	0.000232818	0.000281773	0.000313195	0.000245355	0.000174488	0.00014206	0.000179782
0.369169	16.2181	1.21	0	0	0	0	1.36852e-05	1.15841e-05	9.48524e-06	0.000113841	4.27718e-05	0.000343454	0.000280713	0.000544743	0.000345834	0.000215969	0.000207501	0.00023938	0.000187293	0.000171349	0.000248324
0.377768	16.5959	1.22	0	0	2.76437e-05	0	0	0	0	6.81798e-05	3.66375e-05	0.000176842	0.000215246	0.000573716	0.000332315	0.000227546	0.000237633	0.000265305	0.00025642	0.000123502	0.000225077
0.386567	16.9824	1.23	0	0	0	0	0	0	0	0.000130652	3.3145e-05	0.00016135	0.000264695	0.000465488	0.000385458	0.000264779	0.00023858	0.000312412	0.000461476	0.000110781	0.000161545
0.395572	17.378	1.24	0	4.31625e-05	0	0	0	7.68211e-06	9.48452e-06	9.17601e-05	3.19924e-05	0.000178745	0.000289699	0.000348013	0.000188266	0.000323747	0.000225633	0.000165755	0.000407867	0.000286679	0.000160361
0.404786	17.7828	1.25	0	0	0	0	0	5.3424e-06	0	0.000199942	4.17992e-05	9.95802e-05	0.000230633	0.000261415	0.000216032	0.000330098	0.000230376	0.000175974	0.000301246	0.000300248	9.62514e-05
0.414214	18.197	1.26	0	0	5.52854e-05	0	0	1.01445e-05	0	0.000105547	0	0.000132386	0.000253667	0.0002638	0.000241352	0.000169445	0.000192714	0.000198297	0.00023692	0.000242531	0.000159835
0.423863	18.6209	1.27	0	0	0	0	1.36841e-05	0	0	0.000105938	0	0.000109584	0.000268387	0.000448927	0.000113955	0.000286526	0.000245792	0.000186389	0.000150172	0.000256211	0.000104041
0.433736	19.0546	1.28	4.31664e-05	0	2.76437e-05	0	1.36852e-05	0	9.48524e-06	0.000169171	0	0.000288698	0.000127244	0.00042539	0.000208102	0.000207421	0.000258982	0.000267834	0.000189445	0.000190076	8.95287e-05
0.443839	19.4984	1.29	0	0	0	3.50094e-05	0	1.15849e-05	0	0.000140007	0	0.000121091	0.00010624	0.000368792	0.000308283	0.000277675	0.000139823	0.000208113	0.000122385	0.000263327	6.28493e-05
0.454177	19.9526	1.3	0	4.31625e-05	0	0	1.36852e-05	0	0	6.34835e-05	7.43617e-06	0.000238421	0.000137504	0.000340503	0.000195591	0.000214488	0.000145166	7.68098e-05	0.000145448	0.000250255	0.000199936
0.464756	20.4174	1.31	0	0	0	1.7504e-05	0	1.15849e-05	9.48452e-06	9.02676e-05	0	4.92511e-05	0.000174801	0.00025397	0.000292147	0.000117016	0.00012585	0.000118111	0.000145155	0.000232847	7.42658e-05
0.475582	20.893	1.32	4.31697e-05	0	0	0	0	1.15841e-05	0	8.11972e-05	7.43617e-06	1.72687e-05	7.89581e-05	0.000268386	0.000309564	0.000157094	0.000124036	0.00016857	0.00013307	0.000151134	0.000107413
0.48666	21.3796	1.33	0	4.31625e-05	0	0	0	0	0	9.34594e-05	3.11507e-05	1.98806e-05	0.000208932	0.000218276	0.000394667	0.000229725	0.000106126	8.89452e-05	0.000118659	0.000120515	0.000137935
0.497995	21.8776	1.34	0	0	0	0	0	1.15849e-05	9.48524e-06	0	0	4.15809e-05	0.000152916	0.000259413	0.000297997	0.000225739	0.000107216	9.08602e-05	0.000100122	0.000179371	0.000198081
0.509595	22.3872	1.35	0	0	0	1.75054e-05	0	0	0	0	0	5.59384e-05	0.000101101	0.000217838	0.000216027	0.000326927	6.03604e-05	0.000145289	3.04327e-05	5.74816e-05	0.000129956
0.521465	22.9087	1.36	4.31697e-05	0	0	0	2.73693e-05	0	0	8.17635e-06	0	7.74962e-05	0.000127943	0.000113816	0.000196354	0.000206596	9.35732e-05	0.00015698	7.76575e-05	5.07399e-05	0.000112663
0.533612	23.4423	1.37	0	0	0	0	0	0	0	0	0	3.66457e-05	0.00013812	8.76875e-05	0.000225461	6.06879e-05	0.000122665	0.000133807	7.3022e-05	4.02016e-05	0.000115694
0.546041	23.9883	1.38	0	0	0	0	1.36852e-05	2.31699e-05	0	8.17697e-06	0	1.86189e-05	0.000211376	0.000139481	0.000115632	4.93747e-05	8.28011e-05	9.35381e-05	9.60062e-05	6.82653e-05	0.000114583
0.55876	24.5471	1.39	0	0	0	0	0	0	0	0	0	0	9.26706e-05	5.75119e-05	0.000109241	8.32264e-05	3.80557e-05	0.000145461	8.2811e-05	8.91374e-05	6.67321e-05
0.571775	25.1189	1.4	0	4.31625e-05	0	0	0	0	0	8.17697e-06	0	0	4.69316e-05	0.000102596	0.000114171	8.32446e-05	3.80888e-05	0.000230534	8.33508e-05	2.09085e-05	6.82427e-05
0.585094	25.704	1.41	0	0	0	0	1.36841e-05	0	0	0	0	6.81959e-06	4.82401e-06	0.00023027	5.10251e-05	8.30699e-05	5.57372e-05	0.000121347	5.07479e-05	2.29246e-05	7.58951e-05
0.598722	26.3027	1.42	0	0	0	0	0	0	0	0	0	0	2.22876e-05	0.00012678	0.000123744	6.63389e-05	0.000120492	0.000117696	7.38173e-05	2.04786e-05	0.000103412
0.612668	26.9153	1.43	0	0	0	0	0	0	0	0	0	0	0.000109236	2.86144e-05	0.000201851	7.12669e-05	6.57533e-05	7.00087e-05	4.6084e-05	4.73655e-05	2.4751e-05
0.626939	27.5423	1.44	0	0	0	0	0	0	0	0	0	0	2.70688e-05	1.00051e-05	0.000145808	8.24896e-05	3.85731e-05	4.63334e-05	3.62328e-05	2.12201e-05	2.37089e-05
0.641542	28.1838	1.45	0	0	0	0	0	0	0	0	0	0	1.51592e-05	1.43307e-05	8.18244e-05	5.29562e-05	1.55522e-05	7.85035e-05	1.97227e-05	2.9253e-05	1.70764e-05
0.656486	28.8403	1.46	0	0	0	0	0	0	0	0	7.43674e-06	0	5.3989e-05	8.56663e-06	2.0901e-05	4.27639e-05	3.53171e-05	0.000105978	5.08371e-05	2.64866e-05	2.29179e-05
0.671777	29.5121	1.47	0	4.31625e-05	5.52854e-05	0	0	0	0	0	0	0	2.40043e-05	2.07221e-05	1.48564e-05	7.18293e-05	1.35532e-05	9.28251e-05	0.000128353	2.80574e-05	6.36329e-05
0.687425	30.1995	1.48	0	0	0	0	0	0	0	0	0	0	0	2.51232e-05	1.8903e-05	7.55652e-05	2.02942e-05	0.000115125	0.000140638	3.16638e-05	7.66674e-06
0.703437	30.903	1.49	4.31697e-05	0	0	1.75054e-05	0	1.15849e-05	0	0	1.68281e-05	0	0	3.59161e-06	2.66519e-05	9.77206e-05	1.92995e-05	5.27206e-05	9.44057e-05	7.95881e-05	9.67912e-06
0.719822	31.6228	1.5	0	4.31625e-05	0	0	0	0	0	0	2.33507e-05	0	0	0	1.85535e-05	0.000103036	1.71462e-05	2.03462e-05	2.45956e-05	4.92547e-05	1.69474e-05
0.736589	32.3594	1.51	0	0	0	0	0	0	0	0	0	0	0	0	9.6774e-06	6.61083e-05	2.11654e-05	2.17899e-05	1.1771e-05	9.98002e-06	3.6062e-05
0.753746	33.1131	1.52	0	0	0	0	0	0	0	0	0	0	0	0	2.66077e-05	2.57486e-05	4.44052e-05	1.81266e-05	1.41405e-05	2.44892e-05	2.11123e-05
0.771303	33.8844	1.53	0	0	0	0	0	0	0	0	0	0	0	0	2.46732e-05	2.94468e-05	4.97998e-05	1.82332e-05	6.90528e-06	1.9205e-05	1.36407e-05
0.789269	34.6737	1.54	0	0	0	1.7504e-05	0	0	0	0	0	0	0	0	4.14111e-05	0.000134935	2.68489e-05	6.84331e-05	7.93537e-06	2.44467e-06	7.4161e-06
0.807654	35.4813	1.55	0	0	0	0	0	0	9.48452e-06	0	0	0	0	0	8.2169e-05	3.90238e-05	2.88945e-05	4.5286e-05	7.02938e-06	8.53496e-06	1.20722e-05
0.826467	36.3078	1.56	0	0	0	0	0	0	9.48524e-06	0	0	0	0	5.45677e-06	3.45385e-05	7.43735e-05	1.93791e-05	0.00012459	8.30296e-06	7.71042e-06	5.56137e-06
0.845717	37.1535	1.57	0	0	0	0	0	0	9.48452e-06	0	0	0	0	0	2.71975e-05	2.81209e-05	1.49314e-05	7.08948e-05	1.01119e-05	2.72183e-06	1.14485e-05
0.865417	38.0189	1.58	0	0	0	0	0	0	0	0	0	0	0	0	2.30156e-05	4.75045e-05	1.17064e-05	3.0627e-05	1.83621e-05	6.52007e-06	1.38816e-05
0.885575	38.9045	1.59	0	0	0	0	0	0	0	0	0	0	0	0	1.11734e-05	2.76093e-05	1.26672e-05	5.81752e-05	1.32391e-05	7.40773e-06	4.62798e-06
0.906203	39.8107	1.6	0	0	0	0	0	0	0	0	0	0	0	0	4.25517e-05	8.13561e-06	5.34664e-05	4.97648e-05	1.55119e-05	8.84855e-06	7.5168e-06
0.927311	40.738	1.61	0	0	0	0	0	0	0	0	0	0	0	0	3.28494e-05	3.02202e-06	0.000110012	1.26225e-05	9.95985e-06	6.00469e-06	5.71945e-06
0.948911	41.6869	1.62	0	0	0	0	0	0	0	0	0	0	6.06228e-06	1.92054e-05	3.39306e-05	0	5.28506e-06	5.64578e-06	1.64995e-05	1.05763e-05	4.43596e-06
0.971014	42.658	1.63	0	0	0	0	0	0	0	0	0	0	0	9.12488e-05	8.13564e-05	1.59005e-06	2.03242e-05	1.05828e-05	1.82267e-06	3.94827e-05	3.78511e-06
0.993631	43.6516	1.64	0	0	0	0	0	0	0	0	0	0	0	2.00295e-05	0.000141571	3.98005e-06	1.28221e-05	5.6228e-07	4.16955e-06	6.02839e-06	1.34665e-05
1.01678	44.6684	1.65	0	0	0	0	0	0	9.48452e-06	0	0	0	0	1.01766e-07	0.000111711	1.79047e-06	7.62868e-06	0	6.16876e-06	2.33372e-05	2.52854e-07
1.04046	45.7088	1.66	0	0	0	0	0	0	0	0	0	0	0	0	1.73301e-06	5.93011e-07	5.82157e-05	7.21864e-06	4.00312e-06	2.93262e-05	0
1.0647	46.7735	1.67	0	0	0	0	0	0	0	0	0	0	0	0	8.61371e-06	0	1.35975e-05	2.01352e-05	2.00116e-05	1.04484e-05	0
1.0895	47.863	1.68	0	0	0	0	0	0	0	0	0	0	0	0	1.42006e-06	0	2.74354e-05	5.03099e-06	4.66609e-05	1.57015e-05	0
1.11487	48.9779	1.69	0	0	0	6.59738e-05	0	0	0	0	0	0	6.06274e-06	0	0	0	3.17222e-05	4.63777e-06	6.50004e-05	8.49401e-05	0
1.14084	50.1187	1.7	0	0	0	0	0	0	9.48524e-06	0	0	0	0	0	0	0	4.13957e-05	1.31525e-05	1.72561e-05	3.39536e-07	0
1.16742	51.2861	1.71	0	0	0	0	0	0	0	0	0	0	0	0	4.54131e-06	2.01657e-05	0	3.09184e-06	5.47422e-06	0	0
1.19461	52.4807	1.72	0	0	0	0	0	0	0	0	0	0	0	0	7.67112e-06	1.47675e-05	0	9.03503e-06	3.17144e-06	0	5.35981e-07
1.22243	53.7032	1.73	0	0	0	0	0	0	0	0	0	0	0	0	5.99576e-06	0	0	2.09125e-05	9.33839e-06	6.10276e-06	7.00417e-06
1.25091	54.9541	1.74	0	0	0	0	0	0	0	0	0	0	0	0	1.74591e-05	3.04485e-06	4.64874e-06	2.96518e-05	2.87168e-06	5.68717e-06	0
1.28005	56.2341	1.75	0	4.31625e-05	0	0	0	0	0	0	0	6.81959e-06	0	0	5.06432e-06	1.61367e-05	1.85926e-05	3.68434e-07	5.14912e-06	1.01755e-05	0
1.30986	57.544	1.76	0	0	0	0	0	0	0	0	0	0	0	0	0	1.00722e-05	1.54668e-05	0	3.74077e-06	2.11743e-05	0
1.34037	58.8844	1.77	0	0	0	0	0	0	0	0	0	0	0	0	0	0	8.05995e-07	0	0	1.87636e-05	0
1.37159	60.256	1.78	0	0	0	0	0	0	0	0	0	0	0	0	0	0	0	6.99939e-05	1.0816e-05	8.72812e-06	0
1.40354	61.6595	1.79	0	0	0	0	0	0	0	0	0	0	0	0	0	0	0	0	2.25428e-05	9.07393e-06	0
1.43623	63.0957	1.8	0	0	0	0	0	0	0	0	0	0	0	0	0	0	0	0	2.13452e-05	0	0
1.46969	64.5654	1.81	0	0	0	0	0	0	0	0	0	0	0	0	0	0	0	0	3.74245e-05	0	0
1.50392	66.0693	1.82	0	0	0	0	0	0	0	0	0	0	0	0	2.67304e-05	0	0	0	5.30009e-05	0	1.70776e-05
1.53895	67.6083	1.83	0	0	0	0	0	0	0	0	0	0	0	0	3.85615e-05	0	0	0	0	0	3.30749e-06
1.5748	69.1831	1.84	0	0	0	0	0	0	0	0	0	0	0	0	0	0	0	0	0	6.525e-07	9.74177e-06
1.61148	70.7946	1.85	0	0	0	0	0	0	0	0	0	0	0	0	0	0	0	0	0	2.04238e-05	6.30874e-06
1.64902	72.4436	1.86	0	0	0	0	0	0	0	0	0	0	0	0	0	0	0	0	0	1.86577e-05	1.63021e-07
1.68743	74.131	1.87	0	0	0	0	0	0	0	0	0	0	0	0	0	0	0	0	0	8.12972e-06	0
1.72673	75.8578	1.88	0	0	0	0	0	0	0	0	0	0	0	0	0	0	0	0	0	7.5625e-06	0
1.76695	77.6247	1.89	0	0	0	0	0	0	0	0	0	0	0	0	0	0	0	0	0	1.35763e-05	0
1.80811	79.4328	1.9	0	0	0	0	0	0	0	0	0	0	0	0	0	0	0	0	0	1.1559e-05	0
1.85023	81.2831	1.91	0	0	0	0	0	0	0	0	0	0	0	0	0	0	0	0	0	0	0
1.89333	83.1764	1.92	0	0	0	0	0	0	0	0	0	0	0	0	0	0	0	0	0	0	0
1.93743	85.1138	1.93	0	0	0	0	0	0	0	0	0	0	0	0	0	0	0	0	0	0	0
1.98256	87.0964	1.94	0	0	0	0	0	0	0	0	0	0	0	0	0	0	0	0	0	0	0
2.02873	89.1251	1.95	0	0	0	0	0	0	0	0	0	0	0	0	0	0	0	0	0	0	0
2.07599	91.2011	1.96	0	0	0	0	0	0	0	0	0	0	0	0	0	0	0	0	0	0	1.41581e-05
2.12435	93.3254	1.97	0	0	0	0	0	0	0	0	0	0	0	0	0	0	0	0	0	0	1.42458e-05
2.17383	95.4993	1.98	0	0	0	0	0	0	0	0	0	0	0	0	0	0	0	0	0	0	0
2.22446	97.7237	1.99	0	0	0	0	0	0	0	0	0	0	0	0	0	0	0	0	0	0	0
2.27628	100	2	0	0	0	0	0	0	0	0	0	0	0	0	0	0	0	0	0	0	0
2.3293	102.329	2.01	0	0	0	0	0	0	0	0	0	0	0	0	0	0	0	0	0	0	0
2.38356	104.713	2.02	0	0	0	0	0	0	0	0	0	0	0	0	0	0	0	0	0	0	0
2.43908	107.152	2.03	0	0	0	0	0	0	0	0	0	0	0	0	0	0	0	0	0	0	0
2.49589	109.648	2.04	0	0	0	0	0	0	0	0	0	0	0	0	0	0	0	0	0	0	0
2.55403	112.202	2.05	0	0	0	0	0	0	0	0	0	0	0	0	0	0	0	0	0	0	0
2.61352	114.815	2.06	0	0	0	0	0	0	0	0	0	0	0	0	0	0	0	0	0	0	0
2.67439	117.49	2.07	0	0	0	0	0	0	0	0	0	0	0	0	0	0	0	0	0	0	0
2.73669	120.226	2.08	0	0	0	0	0	0	0	0	0	0	0	0	0	0	0	0	0	0	0
2.80043	123.027	2.09	0	0	0	0	0	0	0	0	0	0	0	0	0	0	0	0	0	0	0
2.86566	125.893	2.1	0	0	0	0	0	0	0	0	0	0	0	0	0	0	0	0	0	0	0
2.93241	128.825	2.11	0	0	0	0	0	0	0	0	0	0	0	0	0	0	0	0	0	0	0
3.00072	131.826	2.12	0	0	0	0	0	0	0	0	0	0	0	0	0	0	0	0	0	0	0
3.07061	134.896	2.13	0	0	0	0	0	0	0	0	0	0	0	0	0	0	0	0	0	0	0
3.14214	138.038	2.14	0	0	0	0	0	0	0	0	0	0	0	0	0	0	0	0	0	0	0
3.21533	141.254	2.15	0	0	0	0	0	0	0	0	0	0	0	0	0	0	0	0	0	0	0
3.29022	144.544	2.16	0	0	0	0	0	0	0	0	0	0	0	0	0	0	0	0	0	0	0
3.36686	147.911	2.17	0	0	0	0	0	0	0	0	0	0	0	0	0	0	0	0	0	0	0
3.44529	151.356	2.18	0	0	0	0	0	0	0	0	0	0	0	0	0	0	0	0	0	0	0
3.52554	154.882	2.19	0	0	0	0	0	0	0	0	0	0	0	0	0	0	0	0	0	0	0
3.60766	158.489	2.2	0	0	0	0	0	0	0	0	0	0	0	0	0	0	0	0	0	0	0
3.69169	162.181	2.21	0	0	0	0	0	0	0	0	0	0	0	0	0	0	0	0	0	0	0
3.77768	165.959	2.22	0	0	0	0	0	0	0	0	0	0	0	0	0	0	0	0	0	0	0
3.86567	169.824	2.23	0	0	0	0	0	0	0	0	0	0	0	0	0	0	0	0	0	0	0
3.95572	173.78	2.24	0	0	0	0	0	0	0	0	0	0	0	0	0	0	0	0	0	0	0
4.04786	177.828	2.25	0	0	0	0	0	0	0	0	0	0	0	0	0	0	0	0	0	0	0
4.14214	181.97	2.26	0	0	0	0	0	0	0	0	0	0	0	0	0	0	0	0	0	0	0
4.23863	186.209	2.27	0	0	0	0	0	0	0	0	0	0	0	0	0	0	0	0	0	0	0
4.33736	190.546	2.28	0	0	0	0	0	0	0	0	0	0	0	0	0	0	0	0	0	0	0
4.43839	194.984	2.29	0	0	0	0	0	0	0	0	0	0	0	0	0	0	0	0	0	0	0
4.54177	199.526	2.3	0	0	0	0	0	0	0	0	0	0	0	0	0	0	0	0	0	0	0
4.64756	204.174	2.31	0	0	0	0	0	0	0	0	0	0	0	0	0	0	0	0	0	0	0
4.75582	208.93	2.32	0	0	0	0	0	0	0	0	0	0	0	0	0	0	0	0	0	0	0
4.8666	213.796	2.33	0	0	0	0	0	0	0	0	0	0	0	0	0	0	0	0	0	0	0
4.97995	218.776	2.34	0	0	0	0	0	0	0	0	0	0	0	0	0	0	0	0	0	0	0
5.09595	223.872	2.35	0	0	0	0	0	0	0	0	0	0	0	0	0	0	0	0	0	0	0
5.21465	229.087	2.36	0	0	0	0	0	0	0	0	0	0	0	0	0	0	0	0	0	0	0
5.33612	234.423	2.37	0	0	0	0	0	0	0	0	0	0	0	0	0	0	0	0	0	0	0
5.46041	239.883	2.38	0	0	0	0	0	0	0	0	0	0	0	0	0	0	0	0	0	0	0
5.5876	245.471	2.39	0	0	0	0	0	0	0	0	0	0	0	0	0	0	0	0	0	0	0
5.71775	251.189	2.4	0	0	0	0	0	0	0	0	0	0	0	0	0	0	0	0	0	0	0
5.85094	257.04	2.41	0	0	0	0	0	0	0	0	0	0	0	0	0	0	0	0	0	0	0
5.98722	263.027	2.42	0	0	0	0	0	0	0	0	0	0	0	0	0	0	0	0	0	0	0
6.12668	269.153	2.43	0	0	0	0	0	0	0	0	0	0	0	0	0	0	0	0	0	0	0
6.26939	275.423	2.44	0	0	0	0	0	0	0	0	0	0	0	0	0	0	0	0	0	0	0
6.41542	281.838	2.45	0	0	0	0	0	0	0	0	0	0	0	0	0	0	0	0	0	0	0
6.56486	288.403	2.46	0	0	0	0	0	0	0	0	0	0	0	0	0	0	0	0	0	0	0
6.71777	295.121	2.47	0	0	0	0	0	0	0	0	0	0	0	0	0	0	0	0	0	0	0
6.87425	301.995	2.48	0	0	0	0	0	0	0	0	0	0	0	0	0	0	0	0	0	0	0
7.03437	309.03	2.49	0	0	0	0	0	0	0	0	0	0	0	0	0	0	0	0	0	0	0
7.19822	316.228	2.5	0	0	0	0	0	0	0	0	0	0	0	0	0	0	0	0	0	0	0
7.36589	323.594	2.51	0	0	0	0	0	0	0	0	0	0	0	0	0	0	0	0	0	0	0
7.53746	331.131	2.52	0	0	0	0	0	0	0	0	0	0	0	0	0	0	0	0	0	0	0
7.71303	338.844	2.53	0	0	0	0	0	0	0	0	0	0	0	0	0	0	0	0	0	0	0
7.89269	346.737	2.54	0	0	0	0	0	0	0	0	0	0	0	0	0	0	0	0	0	0	0
8.07654	354.813	2.55	0	0	0	0	0	0	0	0	0	0	0	0	0	0	0	0	0	0	0
8.26467	363.078	2.56	0	0	0	0	0	0	0	0	0	0	0	0	0	0	0	0	0	0	0
8.45717	371.535	2.57	0	0	0	0	0	0	0	0	0	0	0	0	0	0	0	0	0	0	0
8.65417	380.189	2.58	0	0	0	0	0	0	0	0	0	0	0	0	0	0	0	0	0	0	0
8.85575	389.045	2.59	0	0	0	0	0	0	0	0	0	0	0	0	0	0	0	0	0	0	0
9.06203	398.107	2.6	0	0	0	0	0	0	0	0	0	0	0	0	0	0	0	0	0	0	0
9.27311	407.38	2.61	0	0	0	0	0	0	0	0	0	0	0	0	0	0	0	0	0	0	0
9.48911	416.869	2.62	0	0	0	0	0	0	0	0	0	0	0	0	0	0	0	0	0	0	0
9.71014	426.58	2.63	0	0	0	0	0	0	0	0	0	0	0	0	0	0	0	0	0	0	0
9.93631	436.516	2.64	0	0	0	0	0	0	0	0	0	0	0	0	0	0	0	0	0	0	0
10.1678	446.684	2.65	0	0	0	0	0	0	0	0	0	0	0	0	0	0	0	0	0	0	0
10.4046	457.088	2.66	0	0	0	0	0	0	0	0	0	0	0	0	0	0	0	0	0	0	0
10.647	467.735	2.67	0	0	0	0	0	0	0	0	0	0	0	0	0	0	0	0	0	0	0
10.895	478.63	2.68	0	0	0	0	0	0	0	0	0	0	0	0	0	0	0	0	0	0	0
11.1487	489.779	2.69	0	0	0	0	0	0	0	0	0	0	0	0	0	0	0	0	0	0	0
11.4084	501.187	2.7	0	0	0	0	0	0	0	0	0	0	0	0	0	0	0	0	0	0	0
11.6742	512.861	2.71	0	0	0	0	0	0	0	0	0	0	0	0	0	0	0	0	0	0	0
11.9461	524.807	2.72	0	0	0	0	0	0	0	0	0	0	0	0	0	0	0	0	0	0	0
12.2243	537.032	2.73	0	0	0	0	0	0	0	0	0	0	0	0	0	0	0	0	0	0	0
12.5091	549.541	2.74	0	0	0	0	0	0	0	0	0	0	0	0	0	0	0	0	0	0	0
12.8005	562.341	2.75	0	0	0	0	0	0	0	0	0	0	0	0	0	0	0	0	0	0	0
13.0986	575.44	2.76	0	0	0	0	0	0	0	0	0	0	0	0	0	0	0	0	0	0	0
13.4037	588.844	2.77	0	0	0	0	0	0	0	0	0	0	0	0	0	0	0	0	0	0	0
13.7159	602.56	2.78	0	0	0	0	0	0	0	0	0	0	0	0	0	0	0	0	0	0	0
14.0354	616.595	2.79	0	0	0	0	0	0	0	0	0	0	0	0	0	0	0	0	0	0	0
14.3623	630.957	2.8	0	0	0	0	0	0	0	0	0	0	0	0	0	0	0	0	0	0	0
14.6969	645.654	2.81	0	0	0	0	0	0	0	0	0	0	0	0	0	0	0	0	0	0	0
15.0392	660.693	2.82	0	0	0	0	0	0	0	0	0	0	0	0	0	0	0	0	0	0	0
15.3895	676.083	2.83	0	0	0	0	0	0	0	0	0	0	0	0	0	0	0	0	0	0	0
15.748	691.831	2.84	0	0	0	0	0	0	0	0	0	0	0	0	0	0	0	0	0	0	0
16.1148	707.946	2.85	0	0	0	0	0	0	0	0	0	0	0	0	0	0	0	0	0	0	0
16.4902	724.436	2.86	0	0	0	0	0	0	0	0	0	0	0	0	0	0	0	0	0	0	0
16.8743	741.31	2.87	0	0	0	0	0	0	0	0	0	0	0	0	0	0	0	0	0	0	0
17.2673	758.578	2.88	0	0	0	0	0	0	0	0	0	0	0	0	0	0	0	0	0	0	0
17.6695	776.247	2.89	0	0	0	0	0	0	0	0	0	0	0	0	0	0	0	0	0	0	0
18.0811	794.328	2.9	0	0	0	0	0	0	0	0	0	0	0	0	0	0	0	0	0	0	0
18.5023	812.831	2.91	0	0	0	0	0	0	0	0	0	0	0	0	0	0	0	0	0	0	0
18.9333	831.764	2.92	0	0	0	0	0	0	0	0	0	0	0	0	0	0	0	0	0	0	0
19.3743	851.138	2.93	0	0	0	0	0	0	0	0	0	0	0	0	0	0	0	0	0	0	0
19.8256	870.964	2.94	0	0	0	0	0	0	0	0	0	0	0	0	0	0	0	0	0	0	0
20.2873	891.251	2.95	0	0	0	0	0	0	0	0	0	0	0	0	0	0	0	0	0	0	0
20.7599	912.011	2.96	0	0	0	0	0	0	0	0	0	0	0	0	0	0	0	0	0	0	0
21.2435	933.254	2.97	0	0	0	0	0	0	0	0	0	0	0	0	0	0	0	0	0	0	0
21.7383	954.993	2.98	0	0	0	0	0	0	0	0	0	0	0	0	0	0	0	0	0	0	0
22.2446	977.237	2.99	0	0	0	0	0	0	0	0	0	0	0	0	0	0	0	0	0	0	0

## Sheet: Radial Energy - by unit thickne
r	1MeV	2MeV	3MeV	4MeV	5MeV	6MeV	8MeV	10MeV	15MeV	20MeV	25MeV	30MeV	40MeV	50MeV	60MeV	70MeV	80MeV	90MeV	99MeV
0.0001	5138.81	4336.26	3990.28	3758.14	3555.59	3411.38	3174.38	3043.57	2738.92	2541.15	2389.03	2267.54	2071.45	1911.6	1781.37	1667.74	1526.13	1426.59	0.134229
0.000102329	3462.64	2973.03	2668.34	2504.54	2353.19	2183.29	2064.42	1934.59	1668.06	1524.53	1380.26	1261.99	1066.63	877.477	735.644	608.8	507.683	405.497	0.000774673
0.000104713	3427.29	2928.52	2640.15	2459.44	2360.06	2205.04	2056.73	1933.05	1671.82	1527.85	1367.23	1243.02	1034.72	886.959	731.247	607.295	480.068	394.496	0.000760704
0.000107152	3489.63	2881.55	2597.67	2431.28	2337.63	2239.97	2019.32	1912.45	1690.51	1509.27	1339.62	1222.93	1026.58	852.357	706.582	582.752	459.294	366.169	0.000748445
0.000109648	3419.64	2922.26	2579.93	2410.8	2316.86	2194.46	2009.89	1913.33	1637.94	1470.86	1345.59	1213.88	1014.57	835.65	695.706	558.594	450.43	358.84	0.000742994
0.000112202	3546.22	2827.54	2620.99	2424.12	2307.62	2208.75	2019.75	1889.79	1634.54	1475.32	1325.81	1191.13	981.056	814.619	662.942	546.858	434.152	341.318	0.00073004
0.000114815	3377.95	2777.94	2607.69	2391.42	2289.84	2175.76	2005.74	1891.59	1594.14	1443.42	1300.46	1183.92	960.116	796.583	649.813	523.527	422.731	332.007	0.000688798
0.00011749	3353.23	2777.11	2560.54	2443.08	2299.69	2124.85	1967.68	1891.27	1585.31	1436.31	1310.57	1156.8	2129.07	778.009	617.355	509.059	397.079	308.64	0.000694199
0.000120226	3329.69	2859.57	2588.42	2403.56	2282.36	2146.59	1992.67	1888.99	1591.88	1423.24	1282.3	1140.81	930.001	755.28	605.549	490.296	383.928	303.885	0.000681772
0.000123027	3411.21	2737.45	2547.27	2397.05	2285.45	2115.85	1953.25	1846.7	1593.63	1387.9	1263.33	1141.48	923.599	745.572	595.947	473.682	370.059	287.76	0.000635556
0.000125893	3391.47	2804.39	2551.38	2400.21	2218.21	2126.67	1945.83	1820.38	1603.35	1403.91	1255.6	1115.71	898.296	731.084	583.001	457.273	347.185	272.818	0.000637344
0.000128825	3449.58	2790.58	2554.27	2401.12	2205.91	2101.98	1922.88	1824.3	1546.41	1382.1	1231.07	1093.89	883.271	713.55	561.483	433.715	333.282	265.173	0.000594725
0.000131826	3393.38	2754.04	2502.77	2358.01	2221.11	2111.37	1932.87	1795.69	1554.89	1366.07	1203.02	1094.14	859.992	697.094	547.459	416.825	321.963	256.007	0.000593404
0.000134896	3336.78	2817.86	2439.8	2438.94	2173.03	2070.11	1940.89	1780.45	1527.25	1351	1190.54	1064.45	845.862	677.333	531.462	406.572	307.156	236.924	0.000581978
0.000138038	3278.02	2743.58	2428.16	2399.76	2160.85	2068.74	1903.48	1782.01	1502.98	1347.26	1177.6	1044.04	819.4	647.517	509.027	394.705	297.72	225.971	0.000564742
0.000141254	3341.25	2708.32	2389.46	2367.85	2173.67	2055.42	1882.65	1764.98	1482.62	1322.54	1154.55	1027	798.74	641.769	482.019	379.684	278.854	211.679	0.000560951
0.000144544	3368.82	2724.99	2435.73	2347.07	2131.25	1997.86	1851.12	1723.27	1470.91	1299.47	1150.85	1031.37	789.011	610.568	472.16	371.688	269.573	206.981	0.000550159
0.000147911	3343.79	2753.92	2417.08	2290.74	2164.3	2068.85	1854.89	1747.98	1466.62	1290.74	1133.89	996.7	768.128	598.755	455.079	342.282	263.978	201.716	0.000535429
0.000151356	3313.33	2726.63	2398.15	2307.13	2213.98	2008.31	1839.52	1747.03	1447.27	1285.05	1112.73	988.039	761.217	591.656	431.997	333.561	244.682	192.243	0.000526048
0.000154882	3301.5	2780.21	2396.97	2338.37	2142.05	2038.88	1850.52	1709.18	1460.64	1274.47	1079.24	969.541	739.994	567.232	423.098	319.133	233.158	178.43	0.000510488
0.000158489	3275.68	2692.69	2369.14	2263.7	2155.28	2012.79	1826.3	1710.88	1433.33	1248.52	1091.46	944.459	726.762	549.855	412.861	306.199	222.262	168.007	0.000483452
0.000162181	3201.89	2678.18	2361.16	2285.18	2102.62	2000.85	1793.49	1703.67	1427.39	1245.73	1078.4	933.722	703.327	525.642	384.099	290.777	214.269	165.176	0.000491013
0.000165959	3137.67	2698.35	2404.94	2257.97	2117.12	1994.71	1816.3	1693.89	1415.79	1219.86	1065.75	912.134	689.157	505.399	384.63	276.382	206.68	158.54	0.000470893
0.000169824	3221.14	2671.4	2346.86	2238.29	2074.79	1974.81	1785.77	1665.5	1417.08	1235.39	1033.16	899.894	668.733	491.733	357.992	275.524	204.441	150.586	0.000462617
0.00017378	3338.31	2619.89	2380.1	2215.42	2078.5	1965.27	1764.55	1680.2	1394.94	1201.95	1010.59	887.13	651.38	483.456	356.099	255.487	190.954	139.532	0.000459833
0.000177828	3267.86	2631.32	2359.63	2233	2080.02	1916.96	1763.13	1642.59	1385.86	1191.29	1008.52	873.105	639.297	469.267	332.62	252.156	181.925	134.875	0.000435548
0.00018197	3285.82	2589.07	2348.53	2235.12	2082.05	1921.96	1738.92	1615.51	1360.11	1161.22	980.924	848.555	616.616	450.469	321.513	239.929	173.423	132.676	0.000433041
0.000186209	3253.12	2639.05	2256.07	2246.26	2042.71	1941.36	1735.02	1615.68	1356.03	1151.43	973.12	837.426	599.991	433.704	311.457	229.366	165.095	127.671	0.000435801
0.000190546	3261.55	2620.69	2292.88	2250.15	2027.05	1921.81	1743.96	1625.98	1324.23	1097.51	954.002	822.235	587.984	415.046	293.887	214.97	158.978	119.843	0.000427038
0.000194984	3322.54	2633.24	2279.38	2224.67	1997.67	1922.79	1721.52	1622.13	1314.66	1117.5	949.326	806.118	575.461	402.813	284.435	214.175	153.77	117.553	0.000425555
0.000199526	3218.41	2578.66	2292.9	2166.21	1977.23	1895.27	1707.04	1591.76	1319.64	1107.07	927.881	790.423	553.996	390.392	278.109	200.028	144.256	109.785	0.000422642
0.000204174	3187.23	2568.83	2301.75	2149.6	1980.46	1894.05	1710.26	1580.86	1319.17	1096.93	916.613	775.358	537.213	380.839	258.373	190.423	141.339	109.983	0.00042089
0.00020893	3160.87	2628.52	2321.5	2172.98	1956.44	1895.25	1670.91	1553.9	1298.87	1066.96	902.724	747.726	518.086	364.453	262.926	185.104	133.357	104.178	0.000418644
0.000213796	3154.83	2566.01	2278.47	2140.05	1991.83	1879.18	1662.54	1546.25	1266.93	1061.42	881.598	739.804	505.791	348.302	246.785	179.319	132.226	103.447	0.000407023
0.000218776	3162.52	2592.56	2267.75	2160.09	1979.3	1859.17	1659.03	1545.06	1247.06	1041.85	857.339	723.866	495.404	339.106	235.98	170.271	127.255	97.6696	0.000420424
0.000223872	3170.09	2550.65	2298.06	2133.72	1950.54	1860.38	1654.68	1522.97	1246.9	1049.17	851.879	702.554	474.978	325.188	228.804	165.923	121.131	96.4355	0.000413353
0.000229087	3185.76	2578.84	2282.92	2135.07	1940.38	1833.63	1637.8	1521.79	1229.64	1024.77	824.638	685.67	460.444	310.042	214.595	158.904	116.383	95.7165	0.000419709
0.000234423	3153.8	2575.3	2262.81	2124.28	1947.84	1838.34	1653.3	1493.46	1208.83	1005.08	823.453	670.217	454.124	301.587	208.319	150.649	114.718	91.3596	0.000410173
0.000239883	3179.74	2547.86	2236.31	2101.23	1925.63	1836.29	1618.06	1487.84	1196.73	991.473	804.157	646.878	434.14	292.499	197.309	148.609	112.678	87.6486	0.000417226
0.000245471	3176.33	2557.26	2173.43	2102.18	1925.87	1820.47	1642.05	1489.61	1194.1	971.129	798.557	635.52	418.929	275.39	194.119	141.391	110.43	88.4365	0.000428313
0.000251189	3154.16	2506.54	2205.33	2104.68	1940.31	1814.45	1635.14	1465.89	1186.63	962.121	784.649	624.45	403.889	266.747	186.06	138.088	105.538	87.8627	0.000439337
0.00025704	3173.88	2496.07	2198.1	2092.32	1924.77	1816.54	1636.42	1443.41	1171.04	945.128	772.543	610.768	388.916	255.732	183.832	132.531	101.021	85.716	0.000428203
0.000263027	3092.48	2533.96	2241.46	2057.1	1895	1799.25	1597.4	1444.33	1151.93	926.105	745.463	595.471	377.304	247.914	173.982	129.362	103.316	84.5548	0.000438918
0.000269153	3072.11	2497.15	2187.67	2068.19	1871.18	1745.16	1607.71	1418.6	1157.11	922.569	717.997	570.135	368.926	243.595	168.917	125.751	102.044	82.1677	0.00043971
0.000275423	3111.19	2515.66	2211.94	2078.97	1901.93	1761	1593.02	1414.88	1122.37	897.831	712.964	553.717	354.91	236.305	164.366	124.701	98.0405	83.3139	0.000451681
0.000281838	3106.29	2485.01	2175.7	2062.25	1898.92	1751.38	1583.62	1423.55	1109.75	880.653	690.355	550.793	343.875	229.358	159.272	120.473	96.256	82.1986	0.000462537
0.000288403	3156.46	2460.19	2178.6	2051.86	1874.19	1731.32	1554.64	1382.03	1086.85	871.144	667.54	529.835	331.177	220.601	153.8	121.226	93.1779	81.8486	0.00047756
0.000295121	3180.38	2485.03	2185.67	2027.73	1858.74	1726.86	1546.87	1390.68	1074.26	848.264	659.765	516.971	321.308	212.707	150.165	116.413	95.452	80.2741	0.000466913
0.000301995	3151.54	2510.44	2182.29	2032.63	1854.15	1736.2	1540.43	1362.38	1071.62	842.702	650.558	505.948	312.742	206.583	146.332	113.571	89.201	80.2689	0.000475756
0.00030903	3103.63	2504.69	2156.61	2011.87	1844.22	1733.08	1534.12	1369.4	1048.22	815.591	633.952	496.434	300.071	198.16	144.89	109.735	89.694	78.1149	0.00049889
0.000316228	3170.95	2490.08	2162.67	2001.16	1820.45	1700.94	1532.97	1356.44	1038.21	798.928	616.424	477.843	292.004	194.822	141.225	109.891	90.1791	76.9644	0.000498364
0.000323594	3113.11	2491.84	2128.8	1996.8	1836.99	1695.87	1514.14	1343.62	1018.79	783.575	602.456	455.122	283.245	187.094	134.556	109.823	88.4558	77.4168	0.000501117
0.000331131	3064.45	2411.99	2161.48	1993.69	1826.87	1705.96	1518.21	1342.66	1006.66	773.431	587.888	445.528	268.215	183.654	136.332	108.998	91.9842	76.9836	0.000528065
0.000338844	3023.42	2434.53	2142.21	2000.21	1820.91	1681.66	1503.07	1318.26	986.247	757.714	571.162	434.582	263.874	172.981	131.984	106.252	88.1333	77.2457	0.000522068
0.000346737	3039.63	2427.16	2105.87	1967.39	1796.74	1680.21	1482.96	1310.63	976.87	743.119	562.564	428.931	259.198	171.844	127.748	105.278	88.2341	75.7392	0.000534744
0.000354813	3014.3	2462.76	2120.08	1962.66	1810.61	1686.83	1479.45	1319.01	972.831	731.276	554.362	412.57	249.743	167.951	126.676	104.472	88.6227	77.4899	0.000553842
0.000363078	2990.06	2409.63	2163.01	1960.18	1793.88	1685.26	1461.7	1283.87	952.153	716.299	530.447	404.039	241.938	163.914	122.319	103.009	85.4977	76.6957	0.000569908
0.000371535	3067.74	2397.75	2123.05	1945.81	1759.55	1662.51	1441.81	1275.05	936.645	706.258	515.793	392.962	239.233	164.349	123.457	100.218	84.0964	75.7708	0.000573666
0.000380189	3047.62	2410.84	2115.56	1934.88	1767.7	1678.96	1437.29	1272.91	917.039	686.115	503.692	377.489	231.366	157.421	123.447	102.349	87.0449	75.327	0.000599413
0.000389045	2988.63	2360.98	2116.01	1930.01	1785	1639.7	1427.41	1257.71	905.853	669.708	495.785	364.364	224.067	156.754	120.222	99.182	86.3651	75.1658	0.000598135
0.000398107	2992.02	2419.75	2089.04	1939.62	1759.39	1655.14	1426.48	1255.39	908.465	650.652	481.409	358.157	217.189	151.516	120.558	98.159	85.6923	78.9573	0.000625801
0.00040738	3075.25	2345.56	2104.94	1934.36	1775.64	1651.75	1406.53	1251.72	885.124	635.57	468.843	347.222	214.765	148.062	119.147	98.7187	85.7284	75.85	0.000639923
0.000416869	3017.86	2432.43	2106.18	1955.56	1752.36	1624.11	1389.54	1219.78	874.514	631.505	464.252	334.364	206.259	149.156	117.52	98.1656	83.7559	75.3625	0.000642815
0.00042658	3031.86	2417.29	2121.66	1929.26	1749.47	1643.17	1374.09	1200.28	854.776	617.221	443.665	327.716	198.741	146.522	115.314	98.3522	84.6093	73.1348	0.00067141
0.000436516	3017.21	2407.52	2091.1	1927.79	1742.72	1627.57	1384.69	1178.55	837.483	601.286	434.466	319.882	201.068	143.827	114.418	99.3188	86.1918	73.1617	0.000682901
0.000446684	3049.52	2439.4	2081.86	1891.63	1737.66	1611.7	1390.35	1173.44	830.313	585.623	422.386	308.86	196.465	141.516	115.1	97.1015	84.3627	74.0617	0.000681701
0.000457088	3027.83	2437.19	2105.98	1892.12	1712.86	1595.55	1358.65	1168.12	816.947	579.272	412.551	303.216	189.413	140.582	114.154	97.5043	86.2779	76.2445	0.00070614
0.000467735	3054.87	2438.16	2082.82	1889.13	1708.61	1584.77	1349.75	1150.83	801.095	564.14	399.583	298.29	189.087	139.464	116.068	97.6539	83.8966	74.472	0.000741646
0.00047863	3029.17	2415.17	2080.37	1863.39	1714.09	1587.07	1336.93	1141.09	786.383	538.219	386.614	290.467	182.663	138.037	114.231	97.2435	83.9816	75.4684	0.000744982
0.000489779	3078.65	2412.5	2049.64	1864.86	1722.93	1570.09	1321.35	1126.09	770.218	533.326	376.848	279.983	184.259	137.822	112.273	98.9863	83.5536	74.6416	0.000759094
0.000501187	3036.11	2435.68	2069.14	1877.8	1691.05	1555.94	1305.03	1115.18	758.486	525.684	370.046	277.775	179.872	134.317	112.13	96.5585	82.9595	76.0499	0.000773779
0.000512861	3054.74	2394.22	2102.18	1882.84	1705.08	1572.96	1300.41	1110.54	738.32	504.544	362.009	271.452	173.895	133.579	109.015	98.3113	83.2655	73.8769	0.000789209
0.000524807	3068.98	2367.82	2074.53	1873.81	1706.12	1539.18	1299.12	1092.56	735.548	497.115	351.812	263.863	173.503	133.255	110.029	95.312	83.7187	75.5126	0.000818556
0.000537032	3037.42	2398.67	2052.38	1879.55	1696.73	1544.94	1294.05	1084.28	719.342	490.141	344.373	257.502	173.434	135.371	110.826	97.4897	84.6011	75.4694	0.000841635
0.000549541	3058.88	2423.84	2050.18	1870.37	1678.63	1525.1	1282.5	1060.44	708.737	478.36	336.975	255.061	173.764	132.023	110.691	95.0123	83.9842	73.4928	0.00084955
0.000562341	3064.72	2408.88	2072.31	1878.1	1663.03	1521.17	1254.71	1040.19	693.123	463.061	328.41	246.333	168.884	130.65	109.807	99.0355	83.0275	75.2575	0.000883019
0.00057544	3056.26	2408.47	2064.03	1870.23	1668.29	1509.19	1250.18	1035.5	682.83	453.275	319.392	244.632	165.665	133.122	109.05	96.2134	83.5725	74.6625	0.000894772
0.000588844	3118.78	2397.51	2066.6	1857.72	1661.08	1494.8	1228.25	1020.65	668.198	440.211	309.711	239.969	166.1	130.114	111.387	96.6386	82.2209	75.5995	0.000906095
0.00060256	3076.05	2440.14	2054.34	1859.29	1653.77	1501.56	1215.84	1020.88	655.088	433.231	307.174	234.822	165.208	128.951	110.842	96.0321	82.3829	72.9092	0.000930921
0.000616595	3125.34	2435.45	2058.1	1858.17	1616.9	1488.22	1213.6	998.176	636.83	423.476	300.75	230.612	163.832	131.064	110.418	95.652	83.1093	73.0515	0.000951176
0.000630957	3153.79	2396.22	2051.48	1832.34	1633.36	1470.56	1194.22	981.316	628.97	415.827	295.591	228.23	162.341	128.47	111.228	95.1482	83.685	74.5925	0.00098245
0.000645654	3117.06	2385.34	2050.41	1846.1	1623.54	1457.89	1177.31	969.784	612.632	409.165	290.346	227.33	161.632	127.462	107.933	95.8663	82.8426	73.9334	0.000999626
0.000660693	3097.71	2434.08	2014.11	1826.59	1615.49	1452.23	1170.25	956.694	594.83	397.393	285.164	224.412	158.255	128.085	110.382	95.1787	82.4699	74.5293	0.00103151
0.000676083	3127.09	2400.42	2012.75	1832.13	1598.65	1441.5	1156.3	950.647	588.341	388.816	283.463	220.147	159.14	126.63	107.879	95.4008	83.9707	73.3174	0.00104087
0.000691831	3144.05	2426.86	2021.39	1816.06	1588.62	1421.74	1143.23	935.191	577.609	380.427	278.647	217.988	157.477	128.283	109.119	94.6895	82.0726	74.6257	0.00106396
0.000707946	3123.77	3249.97	2018.5	1825.04	1577.87	1425.16	1128.53	918.874	567.876	376.914	268.697	217.178	158.083	126.035	108.262	93.3379	83.2742	73.9153	0.00106852
0.000724436	3133.02	2420.26	2040.08	1789.28	1573.78	1427.53	1118.34	904.575	559.345	366.388	269.059	212.723	155.767	125.511	108.308	95.4875	81.1194	73.8806	0.00112755
0.00074131	3148.17	2424.13	1999.94	1791.13	1575.95	1401.71	1114.84	889.821	538.462	358.89	265.166	210.485	157.11	126.295	107.38	95.511	84.0668	73.1728	0.00115533
0.000758578	3152.47	2405	2010.8	1789.45	1564.8	1386.06	1098.76	869.955	538.193	350.747	258.729	210.637	155.961	126.827	107.935	94.441	82.1991	73.2672	0.00116759
0.000776247	3178.25	2416.75	2010.87	1782.75	1548.36	1363.98	1073.89	857.672	524.407	345.662	256.28	204.674	154.088	126.417	106.883	93.0142	82.3368	73.8056	0.00116591
0.000794328	3206.85	2434.44	2010.55	1783.82	1538.12	1357.07	1072.96	859.196	514.669	337.144	255.875	207.975	155.839	126.691	107.023	92.0583	81.872	73.9281	0.00119065
0.000812831	3172.52	2440.74	2021.7	1752.45	1535.18	1358.51	1058.98	839.373	505.365	334.429	250.47	203.18	151.692	125.498	105.778	91.9665	82.0472	73.7404	0.00122222
0.000831764	3156.39	2432.38	1999.93	1737.83	1540.41	1336.54	1044.24	834.048	491.68	328.446	247.305	199.531	150.486	124.594	106.047	91.2105	82.2767	73.1458	0.00128319
0.000851138	3178.99	2396.06	1997.83	1740.44	1517.47	1325.96	1038.44	822.986	479.043	324.188	243.595	201.066	150.819	123.359	106.41	90.6015	81.7147	72.993	0.00128287
0.000870964	3221.44	2388.1	2003.51	1743.89	1516.69	1322.99	1015.35	803.063	469.207	317.27	240.757	200.086	152.137	121.59	104.538	91.3845	81.7562	71.5114	0.00133094
0.000891251	3199.42	2392.36	1997.48	1735.18	1493.53	1307.82	1007.52	794.254	461.052	312.203	241.421	196.659	148.843	122.712	105.233	92.3095	79.7415	72.3134	0.00133089
0.000912011	3209.56	2393.93	1968.51	1720.41	1488.53	1281.4	992.481	771.771	456.127	309.24	239.052	195.819	150.354	121.99	104.773	91.0776	80.8949	72.0612	0.00136423
0.000933254	3177.2	2398.31	1978.06	1708.75	1465.25	1274.45	970.299	766.777	449.54	305.631	236.343	195.001	147.501	122.903	104.825	91.6092	79.0177	72.0477	0.00139182
0.000954993	3172.56	2373.32	1969.41	1706.89	1466.78	1263.4	963.874	747.725	440.211	300.011	232.688	193.009	147.228	120.851	103.505	90.1388	80.2982	70.7963	0.00143009
0.000977237	3162.71	2369.03	1974.61	1686.79	1459.19	1255.51	939.492	731.629	430.369	297.986	232.68	195.331	145.81	120.806	101.873	90.5126	78.9683	70.8735	0.0014582
0.001	3180.75	2391.24	1942.42	1671.75	1424.42	1240.47	935.038	722.157	421.869	296.641	229.097	189.643	145.955	119.333	103.463	91.1089	79.4638	70.253	0.00146701
0.00102329	3196.22	2380.47	1959.17	1662.45	1425.39	1225.44	924.787	709.468	413.1	287.864	227.12	190.1	145.067	118.567	102.086	90.2977	77.91	70.963	0.00149369
0.00104713	3201.26	2390.37	1952.94	1640.66	1418.11	1213.61	909.299	698.908	411.942	283.862	223.569	187.53	143.835	118.514	102.248	89.885	78.7809	69.94	0.00152258
0.00107152	3184.51	2381.31	1921.21	1618.9	1397.73	1210.28	892.761	685.646	401.676	283.712	224.107	187.038	143.91	118.521	101.686	89.9067	76.5748	69.4415	0.00155411
0.00109648	3172.9	2350.39	1923.8	1621.84	1383.59	1191.44	883.766	674.225	397.706	277.213	220.092	184.334	140.896	117.92	100.172	87.4189	77.5562	68.8316	0.00158039
0.00112202	3157.87	2352.85	1909.61	1603.29	1360.03	1168.04	861.312	662.068	386.083	275.297	218.521	183.592	142.215	116.978	100.553	88.1774	77.1191	68.9222	0.00158371
0.00114815	3177.98	2336.37	1906.62	1601.14	1350.75	1155.63	849.088	650.347	379.559	273.039	214.981	180.649	141.828	116.131	98.816	87.0085	76.4821	68.0989	0.00162059
0.0011749	3162.19	2334.85	1899.99	1595.31	1334.69	1143.89	837.652	633.082	377.243	268.358	212.785	180.542	140.225	115.475	98.8066	87.0821	76.3392	68.0914	0.00168499
0.00120226	3156.48	2349.41	1908.24	1575.51	1318.35	1128.33	823.688	622.791	371.012	267.374	211.657	180.203	138.961	115.064	97.5754	85.7568	74.9902	67.2187	0.00170887
0.00123027	3162	2339.16	1875.26	1570.19	1313.82	1110.11	813.227	607.826	366.879	264.195	211.259	177.251	138.006	113.483	96.5058	85.4152	74.9087	67.4213	0.00173134
0.00125893	3147.44	2328.22	1879.88	1544.25	1299.05	1097.88	793.089	599.656	357.173	260.431	208.024	177.081	135.761	113.231	97.9642	83.9129	74.2931	66.4167	0.00177063
0.00128825	3161.95	2309.34	1859.65	1537.91	1285.57	1086.9	783.432	591.57	351.883	259.415	208.612	174.692	135.325	111.062	95.9914	82.9235	74.3051	66.8675	0.00177522
0.00131826	3164.36	2323.24	1861.02	1527.17	1262.22	1066.06	765.66	577.565	347.059	256.078	205.948	171.301	134.305	110.049	95.5618	83.8711	73.6022	64.8769	0.0018103
0.00134896	3151.21	2302.85	1843.95	1510.82	1253.2	1042.94	747.637	564.686	342.854	253.249	203.565	172.369	132.854	110.872	94.6689	83.6745	72.0658	65.9206	0.00182371
0.00138038	3170.58	2296.46	1822.42	1490.73	1237.03	1031.77	734.244	554.607	340.439	247.272	197.454	171.084	133.203	108.168	93.091	81.8495	72.4337	64.7662	0.00183556
0.00141254	3175.41	2307.09	1806.89	1489.12	1218.33	1010.14	719.693	545.989	330.383	246.242	200.95	169.809	131.064	107.853	93.5382	81.9103	71.2163	63.9316	0.0019222
0.00144544	3146.55	2297.8	1816.45	1470.32	1206.38	995.005	711.339	536.621	328.214	241.666	196.763	167.196	128.568	107.777	91.6195	80.4094	70.6018	63.0409	0.00189973
0.00147911	3165.81	2274.46	1784.1	1454.53	1188.36	981.076	694.895	521.218	321.427	241.304	195.798	166.159	127.235	106.862	90.4051	79.0435	70.5556	61.9375	0.00192406
0.00151356	3144.68	2265.42	1769.83	1431.27	1173.25	963.151	679.824	515.401	319.546	237.709	191.874	164.662	127.299	104.656	89.8631	78.8895	69.9393	62.2237	0.00197009
0.00154882	3146.89	2246.63	1753.84	1413.56	1157.08	947.352	667.363	506.329	312.673	235.984	190.026	161.502	125.518	104.953	88.4971	77.7421	68.6448	61.4945	0.00198502
0.00158489	3196.41	2228.97	1729.56	1404.76	1130.75	930.864	656.239	492.652	308.179	232.001	187.313	160.39	123.792	103.083	86.6051	77.1044	67.6256	60.2596	0.00200693
0.00162181	3151.94	2222.14	1732.34	1377.45	1110.38	916.495	642.161	486.565	307.723	229.873	187.051	157.833	124.038	100.781	86.7508	75.5872	67.9594	59.4027	0.00201851
0.00165959	3162.17	2225.31	1701.07	1363.34	1100.3	893.218	631.972	473.042	300.163	225.468	184.742	155.53	121.304	101.021	86.0532	75.6497	66.9862	58.6819	0.00203488
0.00169824	3185.22	2216.3	1688.86	1346.15	1074.58	875.789	612.884	464.21	295.807	224.585	182.216	153.177	117.581	98.8696	85.0115	73.9351	65.8146	58.6362	0.00205609
0.0017378	3155.28	2180.16	1680.8	1323.7	1061.88	855.632	605.179	456.955	290.696	218.891	180.974	151.048	117.923	96.7017	82.7521	73.9146	65.0423	57.255	0.00210356
0.00177828	3130.54	2180.2	1661.76	1304.9	1036.38	841.833	593.555	447.213	287.403	218.108	174.446	150.2	116.94	97.2662	81.9535	73.4096	62.791	57.1528	0.00211643
0.0018197	3136.09	2165.09	1636.22	1282.21	1022.67	825.712	576.855	435.508	281.48	212.401	174.329	146.476	115.022	95.162	80.8412	71.2749	62.8395	55.3979	0.00211743
0.00186209	3128.81	2158.98	1622.74	1267.17	1001.94	806.008	563.814	427.698	278.591	210.237	170.695	145.235	113.348	93.6741	80.3022	70.4499	62.5667	55.4999	0.0021583
0.00190546	3173.84	2134.11	1609.09	1247.08	979.694	789.301	551.874	421.579	273.373	207.973	169.344	143.488	110.336	92.1698	79.1606	69.9052	60.8478	55.0727	0.00217246
0.00194984	3138.78	2126.24	1593.05	1228.9	969.408	766.186	541.953	415.403	265.837	204.111	167.819	141.499	109.801	90.907	78.6217	67.629	60.2884	53.5879	0.00219994
0.00199526	3111.66	2115.96	1575.06	1201.55	941.261	755.426	531.806	405.981	262.028	201.521	165.282	138.211	108.844	89.795	76.6555	67.6683	59.1886	52.7841	0.0021899
0.00204174	3118.49	2104.31	1553.57	1185.01	922.225	739.942	518.098	398.515	259.486	196.298	162.158	138.104	106.74	88.7951	75.6599	66.2422	58.1564	52.0096	0.00220786
0.0020893	3113.23	2084.12	1528.47	1160.8	907.549	726.859	507.986	390.691	255.579	195.106	158.917	135.065	105.267	87.5753	73.8285	65.6381	57.0583	51.4983	0.00221844
0.00213796	3061.48	2069.21	1500.84	1142.88	887.414	707.19	493.729	384.698	251.194	191.671	157.379	132.087	103.335	85.6735	73.2134	63.6531	56.3469	50.5806	0.0022612
0.00218776	3084.98	2054.91	1485.31	1117.39	866.83	692.291	484.065	374.892	246.369	189.725	154.086	130.496	101.484	84.0893	71.6004	62.8183	55.7199	50.1398	0.00228943
0.00223872	3053.34	2016.87	1466.56	1096.66	848.294	674.532	471.888	365.016	241.253	184.525	151.705	128.782	99.716	82.9073	70.1944	62.3602	54.3361	49.3931	0.00224639
0.00229087	3050.82	2006.78	1442.86	1074.96	826.435	659.398	463.564	357.663	236.387	181.341	148.226	125.977	97.0947	80.6047	69.7701	60.8644	53.608	47.7296	0.00227156
0.00234423	3038.76	1984.74	1414.47	1057.28	807.285	646.233	449.211	353.085	231.033	178.206	144.155	124.113	95.8841	80.1158	67.6067	60.1592	52.5955	47.2373	0.00226621
0.00239883	3012.97	1951.93	1393.99	1033.89	790.273	629.198	441.686	343.25	225.588	177.118	142.656	121.385	94.0835	78.0979	66.8056	58.333	51.2739	45.8836	0.00231315
0.00245471	2978.43	1930.7	1365.3	1012.92	771.061	610.549	428.928	334.964	223.426	171.005	140.152	119.326	92.7001	76.8673	65.0957	57.2904	49.5953	44.8368	0.00231276
0.00251189	2964.72	1926.38	1337.57	988.425	754.53	594.236	420.42	326.531	217.896	167.677	136.643	116.618	90.7244	74.9919	63.5474	56.029	49.2023	44.3961	0.00231601
0.0025704	2969.53	1898.01	1319.48	967.741	729.617	580.859	409.947	319.275	212.194	164.438	133.601	115.236	88.3852	73.9239	62.8502	55.4973	48.7616	43.4461	0.00232214
0.00263027	2942.83	1872.67	1285.97	938.758	707.507	560.898	397.347	312.583	207.953	160.508	131.285	111.789	86.2803	71.9677	61.1571	54.0933	47.3804	42.5665	0.00234107
0.00269153	2936.85	1850.2	1260.9	921.639	691.604	551.389	388.332	305.758	204.804	156.358	128.949	109.414	85.4093	70.5656	60.2166	53.0947	46.2774	41.5863	0.00234412
0.00275423	2890.73	1809.76	1246.55	895.919	674.599	536.22	379.359	297.995	199.845	154.405	124.79	106.924	82.7673	69.4659	58.3358	51.7565	44.8442	40.4912	0.0023611
0.00281838	2882.77	1787.67	1220.08	871.924	659.523	521.663	369.466	292.176	195.98	150.189	122.93	105.16	81.4147	67.4235	57.3682	50.6732	44.335	39.6096	0.00235247
0.00288403	2845.88	1756.81	1193.52	851.511	636.936	506.939	363.243	285.961	189.749	147.488	120.286	102.315	78.2575	65.9591	55.9586	49.6031	43.3428	38.4496	0.0023274
0.00295121	2860.02	1742.85	1177.32	831.746	621.829	493.417	350.764	276.782	187.251	143.777	117.449	99.5141	77.0547	64.2693	55.3492	48.7557	42.3324	38.1098	0.00236157
0.00301995	2845.34	1709.26	1143.9	808.511	602.552	480.076	341.464	269.888	182.581	139.182	113.892	97.6812	75.9316	63.0223	53.5191	47.4304	41.5598	37.25	0.0023111
0.0030903	2824.46	1703.23	1118.76	780.627	584.577	466.366	331.921	262.214	177.632	136.934	112.481	95.1739	73.3043	61.3685	52.36	45.6143	40.7772	36.3662	0.00236676
0.00316228	2796.51	1659.8	1089.04	760.672	568.381	451.782	323.746	256.627	174.278	133.785	108.974	92.2945	71.5521	59.8321	51.167	44.9118	39.2082	35.2893	0.00236588
0.00323594	2770.97	1633.21	1061.63	737.688	548.128	440.497	316.513	250.224	169.62	130.095	107.135	90.5163	70.7179	58.0331	49.4421	43.8306	38.4929	34.3745	0.00231617
0.00331131	2744.74	1602.25	1039.27	718.063	535.581	425.775	306.045	243.032	165.103	126.992	103.319	88.2231	67.9501	56.6027	48.5008	42.7467	37.7342	33.0454	0.00231397
0.00338844	2731.99	1567.88	1012.79	698.357	520.304	413.144	299.153	237.433	159.892	123.362	100.613	85.9431	67.0567	55.1989	47.068	41.5566	35.7264	32.4959	0.0023326
0.00346737	2708.27	1540.66	981.269	674.234	501.419	400.205	289.576	231.589	155.913	119.864	98.4943	83.6906	64.8074	53.6508	46.1092	40.0368	34.9192	31.6648	0.00229438
0.00354813	2689.1	1509.43	949.4	652.761	485.652	388.121	281.551	224.177	151.363	116.148	95.1801	81.5138	62.4235	52.5012	43.9974	39.2219	34.265	30.3872	0.002267
0.00363078	2652.8	1489.58	926.411	629.435	471.294	375.978	273.672	217.445	147.07	113.547	92.6777	79.3697	60.7502	50.6663	43.4799	38.2657	33.1589	29.9413	0.00229332
0.00371535	2635.02	1442.83	903.393	613.042	457.748	364.348	265.235	210.486	142.399	110.154	90.0024	77.464	59.6089	49.042	42.0039	36.7479	32.5452	29.2878	0.00228746
0.00380189	2608.5	1419.78	883.522	593.31	442.462	352.347	257.096	204.972	139.614	106.954	87.8922	74.5144	57.4663	48.4697	41.5438	36.198	31.4481	28.2156	0.00225274
0.00389045	2588.14	1398.34	851.802	572.255	428.88	342.874	249.947	199.17	136.407	104.252	85.8857	72.7063	55.8498	46.1506	39.8596	34.916	30.787	27.3866	0.0022394
0.00398107	2569.49	1354.22	830.8	553.411	413.605	331.893	242.016	192.972	130.652	101.129	82.6865	70.4906	54.3215	45.1239	38.746	34.1019	29.7613	26.8114	0.00220294
0.0040738	2530.46	1329.16	808.089	534.98	399.895	321.466	234.507	187.706	126.776	98.5278	80.5686	68.6598	52.7	43.7617	37.363	33.097	29.0922	25.9576	0.00221989
0.00416869	2505.33	1294.76	779.213	517.326	386.092	310.994	226.19	181.749	122.549	95.2847	77.7146	66.8719	51.495	42.2425	36.4067	31.9442	28.0382	25.063	0.00220919
0.0042658	2470.66	1271.99	753.271	499.301	373.679	300.392	220.776	176.113	120.216	92.388	74.9169	64.7959	49.3462	41.4864	35.1052	30.7613	27.4143	24.1712	0.00218825
0.00436516	2436.1	1237.67	731.116	478.408	359.923	292.271	213.108	171.107	116.095	89.7349	73.1189	62.0494	48.3814	40.0267	33.8038	30.3971	26.4021	23.3601	0.00216393
0.00446684	2426.07	1199.46	703.202	466.496	349.723	279.304	206.46	165.807	112.04	86.2739	70.8076	60.779	46.236	38.7227	32.9654	29.0809	25.7369	23.1347	0.00214489
0.00457088	2379.62	1167.54	679.313	445.994	337.002	271.309	198.967	160.712	107.39	83.9748	68.598	58.6749	45.5542	37.3196	32.068	28.0229	24.7913	21.9139	0.00210055
0.00467735	2359	1138.64	655.295	429.925	324.299	263.076	191.823	153.404	105.307	81.1037	65.9268	56.9294	43.9011	36.47	31.1518	27.2295	23.8173	21.3426	0.00211016
0.0047863	2329.02	1111.69	633.072	414.118	312.713	251.777	186.542	149.46	100.907	78.5304	64.1121	54.664	42.2645	34.9168	30.14	26.6054	23.0992	20.5839	0.00207643
0.00489779	2303.16	1075.16	608.933	401.344	301.819	243.458	181.047	144.116	97.9032	76.0366	62.4333	53.2157	40.7892	33.6945	29.1563	25.7317	22.3933	20.1225	0.00203864
0.00501187	2263.97	1043.02	589.62	382.697	291.301	235.378	174.513	140.307	95.4145	73.8501	59.7608	51.5456	39.6159	33.1541	27.8865	24.8052	21.6008	19.3039	0.00204375
0.00512861	2246.71	1017.06	560.789	368.307	282.408	227.608	167.992	135.159	91.7458	70.7883	58.2887	49.2581	38.5619	31.9462	27.0502	24.0542	20.7106	18.9542	0.0019985
0.00524807	2217.21	980.146	538.952	355.322	269.012	217.493	162.605	130.254	87.7548	68.905	55.9128	47.9415	36.7044	30.8093	26.4832	23.2161	19.9528	18.1664	0.00200594
0.00537032	2171.92	955.154	523.789	341.745	260.705	211.506	157.494	125.843	86.3279	66.4234	54.0981	46.2499	35.68	29.7613	25.3248	22.2063	19.6033	17.7363	0.00200198
0.00549541	2132.91	928.345	502.423	330.228	251.719	204.275	151.483	121.766	82.434	64.2306	52.0849	44.7465	34.4279	29.0379	24.2302	21.6768	18.8453	16.9719	0.00194287
0.00562341	2098.7	895.254	483.754	317.353	241.071	196.551	146.535	118.269	80.2544	62.4527	50.7411	43.5471	33.0571	27.6445	23.4547	20.8518	18.2092	16.2994	0.00193865
0.0057544	2066.88	865.327	462.021	305.004	232.343	188.751	140.725	113.445	77.2221	58.9001	48.9192	41.5162	32.0649	26.9638	22.8569	20.1792	17.6251	15.5886	0.00189557
0.00588844	2039.75	833.754	445.348	292.905	222.352	183.393	136.416	109.148	74.2361	57.8586	47.1662	40.5433	31.1781	25.8927	21.9922	19.2438	17.0152	14.9866	0.00190592
0.0060256	2001.99	808.622	426.905	282.098	214.55	175.819	130.621	104.59	71.3681	55.8531	45.9223	38.9189	29.7454	24.813	21.5661	18.7589	16.5368	14.6042	0.00188623
0.00616595	1969.26	777.47	407.712	270.412	206.631	168.545	126.114	102.262	69.3626	53.479	44.3209	37.7104	29.0765	24.0968	20.6534	18.0275	15.8037	14.1228	0.00181166
0.00630957	1935.77	745.735	393.24	259.958	198.863	163.33	122.452	98.5306	67.1764	51.9221	42.8206	35.9711	27.7832	23.1316	20.1167	17.5335	15.3111	13.4752	0.00182213
0.00645654	1901.64	719.129	376.973	250.115	191.474	156.629	117.189	94.8948	64.0473	49.9137	41.2376	34.7357	26.864	22.4701	19.2913	16.7121	14.7772	13.1448	0.00176971
0.00660693	1860.8	695.416	360.001	238.763	184.023	151.046	113.662	91.7675	62.1087	48.5022	39.7322	33.565	26.0366	21.6381	18.5874	16.2792	14.2335	12.8483	0.00176142
0.00676083	1822.48	669.163	345.082	230.78	177.994	145.32	109.314	88.3629	59.7901	46.2578	38.1263	32.6362	25.1069	20.8834	17.9495	15.6342	13.9043	12.476	0.00175101
0.00691831	1793.51	643.963	332.228	222.243	171.463	141.023	105.715	84.3992	57.6925	44.768	36.4263	31.5052	24.0554	20.1732	17.1215	15.0814	13.344	11.7442	0.00170819
0.00707946	1752.21	616.48	317.859	213.658	165.244	135.372	101.355	82.1697	55.5201	43.3786	35.4902	30.6341	23.4198	19.4117	16.5722	14.6166	12.8886	11.4099	0.00170446
0.00724436	1719.57	589.785	304.489	205.548	157.802	129.461	98.1613	79.5412	53.8727	41.8348	33.9215	29.0688	22.3916	18.8398	16.1293	14.0687	12.4649	10.991	0.0016945
0.0074131	1691.24	567.817	292.384	197.169	152.552	125.344	94.1405	76.2036	52.1253	40.6267	33.1208	28.3171	21.7934	18.0951	15.5224	13.5752	12.1583	10.7106	0.00167069
0.00758578	1664.78	541.78	281.135	188.257	146.633	120.952	91.0506	73.983	50.1546	38.8969	32.0665	27.1864	21.3152	17.4626	15.0158	13.0188	11.7215	10.323	0.00163673
0.00776247	1630.11	519.947	267.355	180.981	141.243	116.521	87.2802	71.0293	48.9462	37.7106	30.6757	26.2419	20.3061	16.8648	14.4864	12.7526	11.2731	9.94669	0.00161167
0.00794328	1588.3	496.462	255.379	173.897	135.237	111.892	84.465	68.3731	47.4642	36.4302	29.583	25.1237	19.9568	16.2499	14.0185	12.1682	10.7357	9.50597	0.00158075
0.00812831	1554.19	476.117	246.312	168.01	130.499	108.63	81.7919	65.9352	45.323	35.0401	28.9455	24.2545	18.7566	15.8535	13.4597	11.8914	10.4531	9.3846	0.00154207
0.00831764	1522.01	459.116	234.972	163.421	126.038	104.372	78.5377	63.6347	43.6669	34.0493	27.4692	23.871	18.2354	15.1808	13.005	11.543	9.97674	8.96772	0.00157401
0.00851138	1489.06	437.729	226.55	156.377	121.945	100.468	75.7918	61.5061	42.1126	32.5043	26.3907	22.8758	17.7245	14.6142	12.584	11.0572	9.70573	8.73012	0.00152331
0.00870964	1450.84	422.521	216.862	149.779	116.875	97.7142	73.3594	59.2827	40.3914	31.0402	25.64	22.0276	17.059	14.0958	12.1924	10.6278	9.391	8.46387	0.00150532
0.00891251	1417.84	399.423	208.665	143.761	113.601	93.7261	70.0775	57.3776	39.3569	30.1084	24.7972	21.3164	16.5956	13.7088	11.8783	10.2097	9.06573	8.06168	0.00149342
0.00912011	1379.91	383.485	198.21	139.049	108.604	89.5385	68.3656	55.4135	37.9226	29.4796	24.0233	20.4228	16.0363	13.0887	11.5291	10.007	8.74796	7.58233	0.0014787
0.00933254	1356.29	365.83	191.757	133.406	104.523	86.9751	65.6815	53.254	36.7819	28.322	23.0709	19.7487	15.3665	12.5707	10.8487	9.52318	8.43283	7.31897	0.00146819
0.00954993	1320.73	351.274	185.102	128.88	101.761	84.0889	63.3036	51.4422	35.5226	27.2478	22.3302	18.9636	15.127	12.2851	10.4809	9.21233	8.33359	7.15171	0.00143156
0.00977237	1288.14	333.24	176.572	123.73	96.944	81.318	60.8749	49.5701	34.4584	26.5407	21.6764	18.3786	14.5943	11.762	10.087	8.93645	7.78594	7.03624	0.00142818
0.01	1251.13	319.375	169.67	118.589	93.1256	78.4762	58.8245	47.7621	33.1285	25.7278	21.0318	17.7435	13.7929	11.5126	9.86404	8.57774	7.62711	6.76932	0.00143101
0.0102329	1225.98	305.326	164.254	114.897	90.8743	75.67	57.4272	46.8111	32.077	24.8333	20.0288	17.2143	13.5446	11.2316	9.46694	8.22708	7.38631	6.5385	0.00141677
0.0104713	1185.38	292.974	156.351	110.905	87.4665	73.6026	55.1329	44.9603	31.0794	24.1247	19.4824	16.8972	13.1559	10.7283	9.17194	8.05308	7.18047	6.39529	0.00140609
0.0107152	1151.43	277.054	151.108	106.543	84.1802	70.9524	53.3955	43.93	30.0513	23.181	18.8241	16.1382	12.5877	10.4346	8.84909	7.75169	6.98347	6.0362	0.00138831
0.0109648	1116.61	266.821	144.698	103.317	81.8611	68.2821	51.1834	42.2516	28.8976	22.5835	18.1244	15.6122	12.1492	9.98118	8.60831	7.49572	6.62282	5.89642	0.00135305
0.0112202	1085.08	255.576	139.366	99.2674	78.7324	65.2868	49.8394	40.5447	28.0751	21.8606	17.7089	15.0066	11.8179	9.62409	8.25118	7.17665	6.47401	5.68846	0.00134098
0.0114815	1049.93	243.149	134.162	95.6246	75.4109	63.3008	48.0663	39.5614	26.8149	20.8639	16.9763	14.6032	11.3828	9.42809	8.09932	7.02466	6.06421	5.45466	0.00132715
0.011749	1015.91	229.955	130.573	92.0755	73.062	61.3738	46.1431	37.908	26.1936	20.4036	16.4091	14.1815	10.9049	9.09046	7.64698	6.81207	5.98715	5.32255	0.00131004
0.0120226	981.283	223.342	125.189	89.5558	70.1175	59.3181	44.8068	36.5912	25.2781	19.6587	15.9159	13.5833	10.5299	8.60418	7.39036	6.56959	5.81654	5.12196	0.00130725
0.0123027	956.05	212.556	121.722	86.2007	68.7827	57.0761	43.2016	35.4726	24.1561	18.8889	15.363	13.1497	10.2214	8.39218	7.23025	6.40114	5.64511	4.98692	0.00127594
0.0125893	922.041	206.702	118.38	82.7954	66.1754	55.0956	41.7112	34.9718	23.8126	18.3998	14.7719	12.6967	9.84997	8.10904	6.96601	6.16886	5.23347	4.82592	0.00125442
0.0128825	892.206	195.136	112.651	81.125	63.8918	54.0287	40.4263	33.2317	22.7876	17.4957	14.4398	12.3224	9.5424	7.82897	6.82822	5.91366	5.13952	4.61115	0.00125603
0.0131826	860.651	189.555	108.61	78.1837	61.9226	52.0028	39.146	32.2164	22.2974	16.9816	13.759	12.0783	9.27062	7.68506	6.41627	5.71336	4.95369	4.43009	0.00125318
0.0134896	829.549	179.628	104.737	75.1521	60.1855	49.6952	38.0483	31.0492	21.4387	16.5544	13.2394	11.6055	8.92399	7.29448	6.2184	5.53107	4.72294	4.28867	0.00124402
0.0138038	802.187	173.113	101.594	73.1276	58.2322	48.5862	36.6107	30.1793	20.7091	16.0598	12.8569	11.1395	8.65497	7.17064	6.09552	5.24801	4.53923	4.15696	0.00123248
0.0141254	771.523	165.745	99.0002	71.2881	56.1253	46.7069	35.8232	29.0423	19.8608	15.5179	12.5919	10.8408	8.3203	6.8624	5.90327	5.16311	4.39804	4.03424	0.00122259
0.0144544	740.068	160.014	95.4123	68.2563	54.2866	44.6627	33.8877	27.8632	19.3555	15.0289	12.3253	10.3343	8.06756	6.70087	5.59185	4.99148	4.3378	3.89897	0.00118186
0.0147911	711.86	153.938	91.5681	65.8535	51.9803	43.4931	33.3853	26.9619	18.9164	14.3385	11.7852	10.0443	7.83012	6.51209	5.41386	4.8023	4.21636	3.70757	0.00118781
0.0151356	685.165	148.422	89.2642	63.8366	50.6884	42.9416	32.446	25.9293	18.1135	13.9736	11.3638	9.7922	7.43111	6.243	5.26195	4.71056	4.07534	3.60356	0.00118276
0.0154882	653.703	142.438	85.6546	62.0022	49.1611	41.4723	30.9351	25.0999	17.49	13.3886	10.9493	9.24623	7.20396	6.10602	5.19607	4.49333	3.89168	3.52875	0.00113578
0.0158489	629.51	136.766	81.7783	59.1397	47.5767	39.5843	29.9922	24.5946	17.0559	12.9025	10.6315	8.98857	6.9713	5.83958	4.78226	4.32508	3.74922	3.34907	0.00112623
0.0162181	606.963	131.404	79.8789	57.1129	45.5975	38.4979	29.3958	23.7505	16.4364	12.5101	10.1567	8.66713	6.77403	5.61125	4.7496	4.13423	3.6444	3.27948	0.00111782
0.0165959	578.425	128.334	77.1905	55.3686	44.3198	36.8482	28.2439	22.8092	15.6746	12.0272	9.82394	8.31868	6.58294	5.4132	4.57873	4.0133	3.47893	3.1491	0.00109381
0.0169824	551.24	121.672	74.8763	54.2157	42.9362	36.0665	27.3399	22.1212	15.0796	11.7723	9.66677	7.96323	6.24545	5.23438	4.47384	3.78116	3.36388	3.03251	0.00107327
0.017378	521.177	117.986	71.9331	52.0675	41.547	34.8066	26.4125	21.4418	14.6749	11.3324	9.26117	7.75012	5.99073	5.07146	4.24112	3.69709	3.20165	2.97583	0.00107094
0.0177828	498.226	113.429	70.5666	50.3755	40.5442	33.4223	25.4149	20.8563	14.0686	10.9052	8.85417	7.58146	5.85736	4.86798	4.10048	3.50936	3.08482	2.8397	0.00104864
0.018197	475.63	108.272	67.0455	49.1793	39.0905	32.3407	25.0778	20.2966	13.7269	10.6313	8.49759	7.13809	5.66008	4.66179	3.8508	3.43703	3.05226	2.73256	0.00105153
0.0186209	452.69	103.602	65.2937	47.7879	37.7627	31.3174	23.9761	19.5745	13.5023	10.0974	8.26684	7.07665	5.47992	4.52111	3.7746	3.3734	2.92045	2.61801	0.00101468
0.0190546	431.904	101.676	63.4046	46.4939	36.6499	30.4811	22.9774	18.9141	12.9361	9.79688	7.93031	6.83549	5.26107	4.3742	3.60654	3.1085	2.80918	2.59037	0.00100072
0.0194984	412.498	98.9903	61.1869	44.1164	35.5976	29.4552	22.1002	18.3211	12.305	9.62297	7.58699	6.60147	5.01949	4.13017	3.54872	3.07135	2.73709	2.41472	0.000981054
0.0199526	389.19	94.3132	59.4847	43.0114	34.3695	28.5536	21.742	17.756	11.8406	9.24769	7.42603	6.35805	4.90927	3.99603	3.44287	2.95409	2.65067	2.33051	0.00097907
0.0204174	366.008	91.5838	57.4255	41.941	32.9953	27.737	20.9529	17.0688	11.5559	8.86962	7.25526	6.23912	4.75563	3.86214	3.31311	2.88048	2.5926	2.21835	0.000973849
0.020893	344.815	88.3096	55.9483	40.4384	31.8519	26.9669	20.4174	16.4722	11.0463	8.47155	6.92563	5.92815	4.62367	3.70892	3.19167	2.75991	2.49253	2.11965	0.000958191
0.0213796	327.117	85.7716	54.5273	39.4069	30.6389	25.849	19.8719	16.0845	10.8695	8.14116	6.83203	5.78159	4.46287	3.59023	3.07597	2.69691	2.39574	2.09724	0.000929551
0.0218776	305.44	83.8209	52.853	37.9858	30.0455	25.5106	19.0979	15.41	10.4929	8.03027	6.49654	5.59573	4.31889	3.38743	2.91237	2.54181	2.30441	2.0673	0.000946257
0.0223872	289.111	80.8027	51.005	36.8185	28.9652	24.8396	18.6803	14.6942	10.1948	7.76177	6.39074	5.37491	4.18775	3.36422	2.81426	2.44877	2.19303	1.95383	0.00091497
0.0229087	270.551	77.9452	50.1775	35.9154	27.9425	23.8588	17.9264	14.1556	9.801	7.42815	6.1192	5.20621	4.00861	3.24279	2.77017	2.38899	2.09694	1.86289	0.000902432
0.0234423	255.321	74.8576	48.2916	34.6215	27.663	23.2171	17.2992	13.8585	9.51388	7.20555	5.95615	4.97851	3.83189	3.13455	2.61232	2.28091	2.03376	1.80485	0.000876577
0.0239883	239.212	72.8336	46.4517	33.7628	27.0741	22.21	16.7434	13.7061	9.39448	6.98299	5.70641	4.89903	3.79587	3.02958	2.52296	2.17778	1.94603	1.76389	0.000881311
0.0245471	224.234	70.4873	45.2664	33.0953	25.8779	21.7421	16.2425	13.0854	9.02998	6.73416	5.56434	4.72643	3.60028	2.92734	2.52217	2.15892	1.86946	1.67415	0.000888731
0.0251189	209.055	67.9616	43.5011	32.3622	25.5218	21.1845	15.7796	12.8216	8.82296	6.60128	5.3155	4.55059	3.47877	2.89015	2.39374	2.10433	1.82119	1.61641	0.000896222
0.025704	195.615	66.0477	42.4507	31.525	24.4873	20.2994	15.314	12.3911	8.50443	6.33636	5.20245	4.42841	3.4496	2.69485	2.31263	2.03342	1.77291	1.54464	0.000875691
0.0263027	183.816	63.6893	40.6696	30.4329	24.2004	19.5779	14.8134	11.942	8.25265	6.19804	4.99612	4.25364	3.30334	2.65881	2.25354	1.9506	1.68898	1.53652	0.000855023
0.0269153	172.375	62.1043	39.6458	29.4513	23.1446	19.1681	14.4652	11.8359	7.93915	6.03672	4.86141	4.0677	3.18341	2.52905	2.19283	1.85383	1.65925	1.49182	0.000839492
0.0275423	161.2	59.276	38.4847	29.2923	22.6462	18.5921	13.9667	11.3918	7.79219	5.81309	4.67447	3.87885	3.09246	2.49273	2.15416	1.81279	1.61744	1.43442	0.000823702
0.0281838	149.975	57.6476	37.1841	28.2759	21.9981	18.0257	13.535	11.0099	7.72077	5.5517	4.60134	3.8403	2.96722	2.47197	2.08378	1.76207	1.56129	1.43024	0.000839108
0.0288403	141.03	55.8362	36.2779	27.4516	21.3418	17.5211	13.329	10.6465	7.39198	5.50573	4.36705	3.70494	2.89242	2.38156	2.07706	1.74552	1.52136	1.39672	0.000835979
0.0295121	130.847	53.6863	35.5905	26.622	20.9091	17.125	12.8433	10.5436	7.09601	5.31817	4.45199	3.62923	2.75785	2.37024	1.92499	1.71895	1.4884	1.34927	0.00080633
0.0301995	121.345	52.3487	35.211	25.5129	20.3629	16.7818	12.6515	10.2286	6.83825	5.17947	4.29796	3.51641	2.70123	2.25253	1.86998	1.65586	1.40321	1.32003	0.000819952
0.030903	114.378	51.4794	34.4013	25.17	19.7895	16.2525	12.3188	9.9085	6.66398	5.08329	4.11954	3.47747	2.62379	2.21876	1.80723	1.61825	1.37072	1.29538	0.00083259
0.0316228	106.99	49.525	32.6311	24.2304	18.9152	15.9328	11.8999	9.65412	6.34785	4.96882	3.99795	3.34095	2.56363	2.17724	1.78139	1.59268	1.34253	1.23533	0.000794947
0.0323594	98.2224	47.9388	31.5464	23.5188	18.7829	15.5551	11.5346	9.47261	6.19036	4.8644	3.85994	3.30009	2.51166	2.11399	1.68047	1.57108	1.31033	1.21969	0.000786523
0.0331131	92.2502	46.7741	30.9016	23.7122	18.1463	15.1262	11.4247	9.03417	6.07523	4.76928	3.77429	3.22209	2.48923	2.12151	1.62734	1.51523	1.26767	1.20527	0.000741994
0.0338844	88.2791	45.5445	30.314	23.0998	17.9962	14.9063	11.0252	8.93613	5.89481	4.68277	3.6205	3.19397	2.42832	2.01075	1.64352	1.49393	1.26957	1.15812	0.00076609
0.0346737	80.7115	44.3556	29.4433	22.304	17.6504	14.3419	10.67	8.85104	5.68867	4.5038	3.51817	3.12624	2.31884	1.88508	1.57398	1.43807	1.23579	1.12017	0.000743776
0.0354813	74.2957	43.4495	28.9535	21.8385	17.1661	14.1167	10.4636	8.61733	5.60957	4.43787	3.42581	2.97018	2.24094	1.8118	1.52248	1.39738	1.18336	1.07978	0.000752418
0.0363078	69.7001	41.6539	28.3356	21.1289	16.645	13.7088	10.2807	8.45325	5.48804	4.25105	3.37598	2.9451	2.16214	1.77709	1.49521	1.38779	1.13478	1.04884	0.000749913
0.0371535	64.6863	40.5388	27.4572	20.4491	16.5187	13.3463	10.2204	8.11215	5.4472	4.20163	3.20547	2.86753	2.10512	1.7142	1.45307	1.34216	1.12995	0.999486	0.00074272
0.0380189	59.9426	39.3124	26.8961	19.9632	15.9449	12.8361	9.74332	7.98287	5.3043	4.0281	3.22474	2.80038	2.07114	1.73824	1.42325	1.30068	1.056	0.994124	0.000756004
0.0389045	55.4212	38.0249	26.4247	19.6072	15.5754	12.6697	9.55189	7.668	5.29525	3.93568	3.19332	2.77487	1.98889	1.63499	1.3709	1.25752	1.06941	0.980482	0.000741981
0.0398107	50.982	36.7994	25.6115	19.029	15.1838	12.2233	9.20946	7.57648	5.05291	3.78665	3.10412	2.68583	1.98251	1.63389	1.33442	1.2212	1.04584	0.924203	0.000738864
0.040738	47.5284	36.2073	25.0946	18.7618	14.7486	12.015	9.0619	7.51942	4.8948	3.74939	2.99973	2.58341	1.96574	1.60897	1.27703	1.20187	1.02753	0.917698	0.000738759
0.0416869	44.9954	35.0181	24.116	18.178	14.3848	11.9324	8.86193	7.18514	4.82287	3.63293	3.00734	2.47312	1.92522	1.53974	1.26733	1.161	0.989651	0.886044	0.000749869
0.042658	41.5166	33.7741	23.7513	17.9417	14.0473	11.7069	8.73362	7.00424	4.78618	3.53433	2.86028	2.47507	1.85505	1.4831	1.24447	1.14006	0.973487	0.866999	0.000766868
0.0436516	38.8877	32.5049	22.8872	17.579	13.643	11.3526	8.53943	6.75815	4.58948	3.45095	2.80174	2.36101	1.79967	1.43075	1.20907	1.14293	0.938185	0.854488	0.000769867
0.0446684	36.0412	31.7051	22.5936	17.2447	13.3878	11.0943	8.39385	6.73678	4.48434	3.39772	2.72444	2.34845	1.74343	1.41798	1.1724	1.10775	0.935867	0.810706	0.000763858
0.0457088	33.5824	30.5267	22.0495	16.7891	13.3646	10.8097	8.136	6.54783	4.4001	3.33799	2.66406	2.28435	1.72765	1.39219	1.12819	1.00928	0.934891	0.792042	0.000735441
0.0467735	31.311	29.436	21.7117	16.0962	12.907	10.6027	8.06872	6.37006	4.28174	3.27377	2.6228	2.26528	1.68877	1.37314	1.10153	1.0052	0.864453	0.795009	0.000716503
0.047863	29.1646	28.822	20.8116	15.8487	12.5452	10.17	7.81681	6.16581	4.1269	3.2612	2.49344	2.21708	1.66458	1.32413	1.08968	1.00201	0.867271	0.748432	0.00070202
0.0489779	26.6894	28.014	20.4037	15.2491	12.211	9.84946	7.42606	5.9713	4.11028	3.18051	2.39764	2.13025	1.61092	1.29038	1.07141	0.96608	0.857305	0.731039	0.000748852
0.0501187	24.735	26.9202	19.6264	15.2683	11.804	9.70145	7.2264	5.81842	4.08658	3.17321	2.44257	2.05115	1.57505	1.21025	1.03063	0.95594	0.817784	0.701228	0.0007474
0.0512861	22.2375	26.3521	19.3407	14.6925	11.5284	9.48657	7.16402	5.64106	3.91777	3.01111	2.34983	2.00209	1.56212	1.22099	1.00362	0.932515	0.786055	0.684157	0.00075792
0.0524807	19.9307	25.8288	18.9791	14.4532	11.4508	9.32932	7.10109	5.60265	3.81779	2.85392	2.28228	1.96006	1.51108	1.19143	0.983497	0.894957	0.783482	0.652854	0.000760813
0.0537032	18.2773	24.8586	18.8155	14.0906	11.3081	9.19951	6.95386	5.33951	3.74494	2.72221	2.27322	1.891	1.47107	1.14351	0.936766	0.873569	0.767039	0.645392	0.000763904
0.0549541	16.9798	23.8524	18.2662	13.5122	10.931	8.96106	6.78847	5.25296	3.62672	2.72142	2.25148	1.87012	1.38979	1.10305	0.920209	0.843384	0.744818	0.639361	0.000744197
0.0562341	15.4067	23.1057	17.8307	13.5102	10.5819	8.80938	6.45577	5.22279	3.60359	2.6022	2.21346	1.80802	1.35384	1.13753	0.899801	0.824766	0.717527	0.613159	0.000709381
0.057544	14.2387	22.4993	17.4984	13.0643	10.385	8.56942	6.43619	5.10069	3.52234	2.55378	2.18176	1.78454	1.34106	1.0857	0.890077	0.815589	0.708529	0.608194	0.000725188
0.0588844	13.0491	21.5457	17.0597	13.0162	10.043	8.39991	6.27304	4.93415	3.39814	2.52748	2.03267	1.74383	1.30046	1.02169	0.891752	0.780025	0.694497	0.597709	0.000724668
0.060256	11.7405	21.0548	16.3216	12.6523	9.74457	8.16765	6.07593	4.91269	3.32017	2.42145	2.02241	1.69863	1.25639	1.0152	0.865198	0.79288	0.677009	0.584488	0.000744272
0.0616595	10.3481	20.2066	16.43	12.2807	9.63736	8.0573	5.98218	4.68991	3.19744	2.44678	1.98686	1.61105	1.26235	0.974143	0.852453	0.789043	0.673596	0.564906	0.000758926
0.0630957	9.80131	19.661	15.39	12.0229	9.35249	7.77244	5.82138	4.64307	3.05896	2.3952	1.89744	1.54426	1.21418	0.963957	0.823314	0.748047	0.687154	0.582898	0.000765536
0.0645654	8.82064	18.9274	14.7992	11.9281	9.23638	7.51996	5.60455	4.52618	3.04412	2.30946	1.87767	1.55908	1.16164	0.949665	0.816452	0.733116	0.665909	0.551676	0.000755586
0.0660693	8.29462	18.5915	14.0346	11.4826	9.11652	7.2658	5.44221	4.51441	2.95936	2.2947	1.78866	1.50972	1.13867	0.890159	0.829897	0.737343	0.651593	0.514784	0.00073619
0.0676083	7.52564	17.9616	13.9608	11.3981	8.95922	7.13783	5.3835	4.50507	2.96152	2.22829	1.78213	1.46564	1.124	0.89317	0.794871	0.673254	0.62585	0.508502	0.000760658
0.0691831	6.90906	17.5781	13.7605	10.8457	8.79273	7.017	5.30164	4.29968	2.87686	2.17557	1.76084	1.45785	1.11426	0.87693	0.7708	0.656395	0.616131	0.496836	0.000773331
0.0707946	6.20502	16.7049	13.3438	10.4096	8.52859	6.7769	5.1316	4.13135	2.70826	2.11644	1.70764	1.44062	1.06339	0.872638	0.762292	0.64448	0.57558	0.473421	0.00075864
0.0724436	5.61904	16.2107	13.1344	10.1643	8.28852	6.616	5.04983	4.06123	2.65843	2.05889	1.6501	1.42625	1.00492	0.828017	0.744353	0.655356	0.572419	0.479176	0.000779416
0.074131	5.01079	15.6886	12.7846	9.84821	8.00779	6.48489	4.93074	4.00472	2.6166	2.03468	1.59802	1.38081	1.00679	0.802949	0.733774	0.626428	0.537529	0.458156	0.000808876
0.0758578	4.62371	15.1453	12.4572	9.7383	7.80383	6.30987	4.76263	3.92116	2.58095	1.99696	1.55827	1.32462	1.02505	0.791961	0.712618	0.609422	0.513835	0.458431	0.000774712
0.0776247	4.16467	14.226	12.1247	9.51987	7.66679	6.13411	4.63417	3.79977	2.4969	1.88999	1.53449	1.29855	0.998275	0.790827	0.703666	0.598055	0.522246	0.428582	0.000759768
0.0794328	3.7328	13.9368	11.5417	9.54196	7.46725	6.09271	4.5831	3.71373	2.5084	1.8656	1.49986	1.24698	0.972789	0.783082	0.647356	0.596169	0.506847	0.439376	0.000781924
0.0812831	3.43032	13.6832	11.4112	9.03781	7.31346	5.97448	4.49839	3.58903	2.36787	1.84909	1.46021	1.24607	0.943435	0.746449	0.650642	0.574865	0.497817	0.442432	0.000780775
0.0831764	3.14226	12.9849	10.9257	8.70042	7.18727	5.76298	4.33704	3.4892	2.38579	1.8148	1.42653	1.1958	0.922538	0.743145	0.615154	0.55044	0.494385	0.425123	0.000751976
0.0851138	2.82665	12.7876	10.6282	8.8806	7.09605	5.54296	4.23983	3.37207	2.32579	1.75716	1.41369	1.22203	0.892216	0.712507	0.612467	0.538314	0.468019	0.405496	0.000770001
0.0870964	2.49862	12.4761	10.36	8.76709	6.87684	5.44092	4.09339	3.2811	2.20483	1.73313	1.38181	1.1908	0.893768	0.680203	0.605762	0.529406	0.484936	0.387648	0.000795732
0.0891251	2.49114	11.9025	9.95612	8.40904	6.70022	5.3347	4.07957	3.17646	2.13182	1.70947	1.3518	1.16743	0.83703	0.670621	0.584957	0.526749	0.456595	0.382066	0.000784383
0.0912011	2.12103	11.4167	9.81648	8.16661	6.42199	5.19631	4.01633	3.13362	2.14783	1.68406	1.30471	1.10508	0.827267	0.647102	0.56759	0.503329	0.431105	0.370855	0.000783847
0.0933254	1.8594	10.8957	9.48315	7.82277	6.3156	5.0561	3.92639	3.04112	2.09855	1.61793	1.2588	1.07532	0.827629	0.629274	0.561832	0.488637	0.429621	0.362241	0.000818792
0.0954993	1.69477	10.3936	9.35103	7.60988	6.14454	5.06143	3.8332	3.09099	1.98182	1.55319	1.19837	1.03815	0.796816	0.613257	0.540166	0.476482	0.43355	0.356284	0.000812998
0.0977237	1.52608	10.4147	8.91585	7.4913	6.09195	4.98237	3.66961	2.92255	1.93393	1.54887	1.19353	1.01352	0.789054	0.609294	0.531248	0.452509	0.397152	0.335852	0.000811795
0.1	1.34268	9.95461	8.67234	7.45133	6.00854	4.71766	3.58206	2.8513	1.90627	1.51596	1.16556	0.999825	0.756277	0.608338	0.522685	0.451627	0.374666	0.323123	0.000762578
0.102329	1.23076	9.68748	8.27961	7.21989	5.83806	4.60835	3.53983	2.82764	1.86564	1.43789	1.16434	0.972983	0.757675	0.592398	0.509503	0.42693	0.369874	0.31302	0.000738494
0.104713	1.32749	9.24465	8.17452	6.93309	5.71878	4.4875	3.47718	2.74709	1.83673	1.41069	1.14373	0.9231	0.74504	0.572619	0.497647	0.396465	0.369398	0.306452	0.000728643
0.107152	1.18325	8.6507	7.73666	6.5813	5.44157	4.34088	3.45071	2.65422	1.72154	1.35374	1.09798	0.9192	0.729056	0.562362	0.485655	0.388137	0.36565	0.316908	0.000734874
0.109648	1.19827	8.60067	7.4519	6.47038	5.31173	4.18027	3.33972	2.63271	1.75257	1.39669	1.0833	0.900939	0.691642	0.543261	0.486481	0.381469	0.349254	0.303878	0.000724805
0.112202	1.04905	8.15116	7.18934	6.23432	5.23498	4.10452	3.31259	2.54777	1.72808	1.33499	1.06545	0.865793	0.672663	0.540033	0.448205	0.361203	0.343767	0.289617	0.000767493
0.114815	0.973627	7.82052	6.92029	6.15643	5.14475	4.06158	3.16125	2.55396	1.68636	1.27711	1.0173	0.863684	0.664661	0.529202	0.462004	0.358709	0.323853	0.268505	0.000778913
0.11749	0.899048	7.14285	7.14892	6.05494	4.98899	3.96952	3.11952	2.49046	1.61256	1.25738	0.966743	0.86525	0.644845	0.499496	0.438891	0.366316	0.324984	0.250176	0.000728005
0.120226	0.75219	6.932	7.10235	5.89638	4.8184	3.98297	3.06738	2.45443	1.57243	1.17832	0.954444	0.828923	0.644289	0.471828	0.429552	0.386294	0.324266	0.260779	0.000756106
0.123027	0.697504	6.64925	6.85451	5.78606	4.7359	3.88818	2.97197	2.41897	1.55693	1.19037	0.952189	0.81157	0.6257	0.468288	0.420089	0.346482	0.319952	0.253871	0.000740051
0.125893	0.609279	6.37814	6.50692	5.51778	4.69976	3.79772	2.8663	2.38463	1.55185	1.18196	0.904687	0.80419	0.611977	0.467171	0.396458	0.334592	0.30178	0.255163	0.000749695
0.128825	0.556094	6.08156	6.45079	5.50864	4.47583	3.67476	2.72788	2.2872	1.54302	1.14416	0.90416	0.770269	0.622448	0.438482	0.373664	0.340132	0.302273	0.237953	0.000746137
0.131826	0.566468	5.88082	6.20686	5.07164	4.29649	3.56856	2.64181	2.264	1.5293	1.09692	0.851854	0.738134	0.608917	0.423832	0.374383	0.339923	0.283159	0.248546	0.000735527
0.134896	0.497374	5.48997	5.89278	5.09099	4.22578	3.46896	2.66176	2.22998	1.47217	1.07742	0.827735	0.730141	0.576984	0.424821	0.373322	0.328087	0.279638	0.235307	0.000754003
0.138038	0.438705	5.26512	5.77655	4.94578	4.19268	3.46932	2.56463	2.14593	1.43676	1.05441	0.806693	0.705325	0.589708	0.427607	0.367796	0.31492	0.275372	0.223718	0.000765602
0.141254	0.410451	5.15193	5.51162	4.87157	3.97848	3.29328	2.48973	1.99506	1.40482	1.02	0.833666	0.698437	0.558195	0.412244	0.365424	0.314091	0.253907	0.21498	0.000755508
0.144544	0.389728	4.80095	5.26395	4.74479	3.89649	3.29032	2.4369	1.98882	1.37411	0.989799	0.825408	0.699574	0.541847	0.391757	0.334696	0.309043	0.257091	0.211485	0.000751476
0.147911	0.415995	4.27736	5.20801	4.41784	3.84427	3.25146	2.4183	1.95628	1.29643	0.983676	0.81729	0.674955	0.504973	0.378142	0.32608	0.304797	0.262981	0.227767	0.000738872
0.151356	0.407894	3.85269	5.10571	4.40328	3.81359	3.16669	2.35354	1.89133	1.29038	0.968824	0.76656	0.674887	0.512857	0.365999	0.318482	0.307407	0.250519	0.213048	0.000705337
0.154882	0.429647	3.89205	4.74815	4.25617	3.73147	3.23699	2.28071	1.80648	1.23542	0.934151	0.759117	0.660652	0.490672	0.354898	0.319258	0.281505	0.224691	0.209125	0.000705757
0.158489	0.454793	3.72365	4.6541	4.08342	3.55123	3.11864	2.22599	1.76921	1.21064	0.926706	0.713081	0.663009	0.47251	0.352442	0.320863	0.283795	0.229184	0.205717	0.000689028
0.162181	0.404206	3.70229	4.52794	4.00096	3.50643	2.96118	2.17098	1.75241	1.19814	0.89679	0.719085	0.621058	0.449066	0.353565	0.325101	0.280654	0.23676	0.206398	0.000666636
0.165959	0.349891	3.47461	4.30324	3.89254	3.28149	2.90189	2.10368	1.74889	1.18713	0.887208	0.693004	0.58385	0.440149	0.363594	0.313068	0.267907	0.230527	0.202381	0.000677344
0.169824	0.320754	3.30153	4.10448	3.64895	3.25978	2.75948	2.03926	1.72533	1.15805	0.880623	0.645831	0.578261	0.422153	0.369947	0.316816	0.267044	0.221052	0.202611	0.000658226
0.17378	0.332274	3.13211	4.11745	3.63849	3.19998	2.67591	2.01818	1.62877	1.09271	0.863486	0.67343	0.530479	0.411838	0.360473	0.308628	0.247499	0.231215	0.202968	0.000668871
0.177828	0.363293	2.65673	4.00398	3.61366	3.14267	2.66305	1.9886	1.63082	1.09142	0.797451	0.623811	0.569349	0.389646	0.339161	0.292108	0.234167	0.233307	0.192802	0.000632656
0.18197	0.386859	2.56029	3.76828	3.52936	3.01817	2.57504	1.93658	1.57642	1.04728	0.821403	0.598159	0.537261	0.398496	0.332906	0.270057	0.248403	0.210794	0.196946	0.000641243
0.186209	0.342281	2.25782	3.76702	3.34185	2.87259	2.54822	1.86313	1.49894	1.0357	0.791115	0.597539	0.525819	0.399647	0.325003	0.257053	0.23443	0.202092	0.179711	0.000615186
0.190546	0.29896	2.18498	3.69688	3.36527	2.77007	2.54282	1.8412	1.47342	1.00074	0.732437	0.603501	0.517517	0.38746	0.321752	0.260289	0.224546	0.194014	0.175684	0.000612905
0.194984	0.32911	2.12023	3.41042	3.20048	2.73736	2.43967	1.7493	1.48911	0.940059	0.712537	0.586742	0.50874	0.377362	0.290171	0.252529	0.229651	0.19184	0.17636	0.000655615
0.199526	0.335128	1.78688	3.32925	3.16262	2.73401	2.40364	1.75746	1.47867	0.900438	0.68779	0.58513	0.508796	0.380868	0.315852	0.248646	0.21714	0.191936	0.165575	0.00068658
0.204174	0.293226	1.70802	3.05977	3.08996	2.54426	2.32973	1.78018	1.43956	0.883197	0.673983	0.597694	0.486599	0.367756	0.285891	0.24727	0.20444	0.18173	0.171581	0.000642035
0.20893	0.274286	1.66472	3.0006	2.9687	2.48211	2.26017	1.70692	1.38988	0.895095	0.688388	0.548575	0.46849	0.356409	0.275205	0.23272	0.209223	0.178084	0.162251	0.000627743
0.213796	0.267513	1.54753	2.99761	2.85706	2.53603	2.16492	1.66789	1.34979	0.869413	0.679185	0.545612	0.472592	0.346973	0.266509	0.236199	0.212279	0.179045	0.15886	0.000647729
0.218776	0.264624	1.35245	2.83602	2.68319	2.42172	2.0544	1.56477	1.29732	0.850998	0.652936	0.553049	0.456217	0.340138	0.253456	0.224417	0.207379	0.165615	0.152095	0.00067499
0.223872	0.311436	1.28226	2.65885	2.53247	2.26214	2.0502	1.54939	1.22535	0.832333	0.641948	0.524027	0.429384	0.334186	0.257206	0.236228	0.197685	0.165647	0.138242	0.000678332
0.229087	0.304752	1.22013	2.72813	2.59043	2.27376	2.04949	1.53645	1.29116	0.799795	0.622114	0.522147	0.396104	0.330699	0.260401	0.227023	0.198913	0.166533	0.141139	0.000715801
0.234423	0.266864	1.03979	2.60691	2.49486	2.17095	1.91392	1.49732	1.28203	0.777898	0.590798	0.507559	0.406269	0.321277	0.249548	0.213804	0.186673	0.145637	0.138408	0.0007455
0.239883	0.242769	0.929224	2.51058	2.49757	2.18055	1.84287	1.47118	1.21385	0.74614	0.582817	0.477964	0.400897	0.297318	0.231649	0.210445	0.191736	0.147961	0.142212	0.000740886
0.245471	0.218508	0.892683	2.40269	2.34435	2.08422	1.80878	1.45336	1.22494	0.740006	0.538608	0.444666	0.394007	0.296083	0.225531	0.213489	0.172902	0.143244	0.13403	0.000712383
0.251189	0.228973	0.769986	2.10411	2.30606	2.0729	1.77341	1.37201	1.15937	0.732279	0.548709	0.444553	0.367761	0.284471	0.231284	0.214846	0.1527	0.135928	0.123092	0.00071604
0.25704	0.200127	0.71035	2.15594	2.172	2.02478	1.8197	1.38095	1.13137	0.708294	0.548739	0.433479	0.375808	0.293972	0.219314	0.20481	0.158248	0.142511	0.137783	0.000738149
0.263027	0.225415	0.633079	2.00635	2.12963	2.02224	1.70162	1.36391	1.07671	0.740182	0.534652	0.430839	0.370223	0.285504	0.214312	0.194108	0.159707	0.13421	0.127653	0.000682793
0.269153	0.198493	0.56453	1.8999	2.072	1.91835	1.68613	1.33016	1.02565	0.754286	0.567395	0.416959	0.35991	0.260898	0.206041	0.187685	0.15632	0.123282	0.127007	0.00069444
0.275423	0.199754	0.573632	1.89135	2.02004	1.89233	1.67998	1.25856	1.02852	0.692107	0.526304	0.411575	0.350963	0.257928	0.196451	0.179226	0.150872	0.12826	0.118076	0.000647385
0.281838	0.22183	0.519552	1.70829	1.88552	1.71945	1.57558	1.21844	1.00253	0.672736	0.517651	0.409089	0.329786	0.263609	0.192978	0.177181	0.164145	0.130376	0.109018	0.000667547
0.288403	0.242402	0.469585	1.64466	1.84546	1.65432	1.52051	1.16481	0.979178	0.669384	0.496415	0.415834	0.324006	0.253298	0.191326	0.174509	0.153467	0.124091	0.112674	0.00068261
0.295121	0.217273	0.40033	1.56612	1.76559	1.60717	1.52747	1.14314	0.952586	0.634201	0.475673	0.401672	0.312684	0.247875	0.188738	0.169607	0.136723	0.114061	0.107266	0.000744584
0.301995	0.234166	0.337862	1.46935	1.76452	1.61938	1.50969	1.11342	0.977186	0.644618	0.461643	0.382453	0.298032	0.243692	0.189316	0.160543	0.141364	0.117329	0.106396	0.000761829
0.30903	0.220076	0.305759	1.36833	1.63925	1.64104	1.4397	1.16191	0.978859	0.635095	0.483435	0.375701	0.303772	0.224166	0.187622	0.159778	0.147279	0.116405	0.104831	0.000725284
0.316228	0.238622	0.259555	1.24269	1.66118	1.57869	1.39351	1.13295	0.927153	0.570301	0.458251	0.370982	0.295827	0.224696	0.186866	0.150596	0.13628	0.109605	0.098823	0.000662553
0.323594	0.21366	0.242161	1.19928	1.62026	1.53352	1.36139	1.06069	0.902488	0.542944	0.439743	0.359481	0.283674	0.221539	0.174941	0.146908	0.136877	0.0998398	0.0965828	0.000651426
0.331131	0.218338	0.227472	1.16691	1.50137	1.48921	1.34179	1.01879	0.888252	0.532534	0.448211	0.336209	0.286843	0.208235	0.177283	0.152998	0.122594	0.10601	0.0925509	0.000669798
0.338844	0.185994	0.180617	1.1828	1.43759	1.44084	1.2165	0.978254	0.858267	0.526311	0.42094	0.318901	0.266399	0.208438	0.177196	0.141429	0.122096	0.101999	0.0964119	0.000756481
0.346737	0.194798	0.150555	1.13342	1.44	1.37443	1.17523	0.956162	0.830592	0.521882	0.408177	0.321881	0.264429	0.209058	0.165357	0.137595	0.118961	0.0959327	0.0966351	0.000693195
0.354813	0.212439	0.132153	0.969807	1.32418	1.34595	1.15623	0.958263	0.796534	0.516475	0.400545	0.318394	0.263464	0.207487	0.163335	0.140509	0.123582	0.106366	0.0956795	0.000713839
0.363078	0.193041	0.109539	0.892039	1.31994	1.26251	1.13123	0.966345	0.799476	0.511067	0.38968	0.316471	0.265715	0.187959	0.157985	0.138749	0.123665	0.0979121	0.0874412	0.000674283
0.371535	0.200837	0.0946429	0.785044	1.26125	1.24605	1.11037	0.912918	0.764534	0.471338	0.390513	0.323598	0.252163	0.180243	0.149845	0.127776	0.112384	0.101048	0.0908112	0.000738013
0.380189	0.192254	0.0531228	0.784794	1.19315	1.22835	1.12775	0.893058	0.77757	0.484747	0.372533	0.324898	0.251252	0.192734	0.144625	0.123942	0.106859	0.0950546	0.0841234	0.000639014
0.389045	0.155631	0.0671844	0.80456	1.14442	1.17642	1.07989	0.872198	0.727694	0.465376	0.369306	0.314946	0.250499	0.17785	0.143297	0.129187	0.107774	0.0927579	0.0718542	0.000723756
0.398107	0.15783	0.0677991	0.729471	1.07445	1.1311	1.05317	0.821573	0.732124	0.464963	0.361847	0.288523	0.230876	0.168066	0.136059	0.120533	0.099795	0.101827	0.0787873	0.000741555
0.40738	0.173925	0.056568	0.682979	1.06445	1.10013	0.971109	0.844542	0.686803	0.454568	0.350919	0.279828	0.224207	0.17014	0.127985	0.113725	0.0966228	0.0919804	0.0769602	0.00071608
0.416869	0.139035	0.0264955	0.626202	0.979157	1.08225	0.959343	0.819755	0.685376	0.440885	0.338892	0.269779	0.219929	0.176439	0.135754	0.119147	0.0949798	0.0894948	0.0793783	0.000657026
0.42658	0.142513	0.0369255	0.621074	0.980627	1.06034	0.902632	0.780251	0.670552	0.444438	0.325327	0.280274	0.229254	0.157629	0.130399	0.11403	0.0916948	0.0925985	0.0707914	0.000670801
0.436516	0.154928	0.0248442	0.510101	0.954047	1.02602	0.87819	0.8029	0.676565	0.434112	0.320846	0.290092	0.215389	0.155625	0.124115	0.117965	0.0964908	0.0880565	0.0699056	0.000619726
0.446684	0.12656	0.0126177	0.452089	0.947418	0.956861	0.839732	0.762937	0.642774	0.405888	0.319945	0.259875	0.20036	0.160839	0.126419	0.0996496	0.0983035	0.0887981	0.0718155	0.000666584
0.457088	0.151521	0.0185754	0.436192	0.868552	0.927978	0.839125	0.719094	0.632591	0.379918	0.297985	0.262972	0.200817	0.166627	0.122738	0.0982803	0.0851617	0.0836697	0.0742636	0.000685773
0.467735	0.134756	0.0180698	0.428079	0.817167	0.924005	0.803608	0.723327	0.612559	0.380442	0.289175	0.253571	0.198927	0.156344	0.12189	0.100456	0.091237	0.0756136	0.0639719	0.000689654
0.47863	0.110464	0.0184074	0.388224	0.814034	0.868784	0.775338	0.73699	0.581923	0.367803	0.284237	0.236987	0.192902	0.149407	0.132155	0.106536	0.0870073	0.0789793	0.0632164	0.000636196
0.489779	0.118297	0.0138921	0.336048	0.734341	0.830991	0.728327	0.716801	0.58444	0.367555	0.277724	0.231383	0.191456	0.14073	0.112106	0.104853	0.081716	0.0765919	0.0621772	0.000678335
0.501187	0.124987	0.0102458	0.342379	0.716262	0.801184	0.731596	0.668031	0.566327	0.376821	0.279027	0.231438	0.182083	0.135226	0.0987798	0.104628	0.0803576	0.0743065	0.0557797	0.000632253
0.512861	0.140638	0.0101781	0.297011	0.672015	0.783564	0.757439	0.662244	0.528042	0.361651	0.280306	0.238405	0.164924	0.127192	0.093502	0.0988995	0.0815794	0.0650066	0.0608779	0.000613947
0.524807	0.104398	0.00597254	0.254928	0.682616	0.745633	0.729707	0.647644	0.533459	0.348037	0.266129	0.225867	0.168366	0.122582	0.0973204	0.100664	0.0819852	0.0684112	0.0618933	0.000735344
0.537032	0.108526	0.00824027	0.21558	0.622013	0.710884	0.722243	0.622908	0.508887	0.335945	0.256137	0.232694	0.16476	0.124393	0.0951346	0.0908769	0.0818878	0.066583	0.0565993	0.000749662
0.549541	0.0936476	0.0166983	0.238386	0.578271	0.672638	0.684737	0.610227	0.471917	0.329304	0.257869	0.214718	0.167627	0.124096	0.0984413	0.0840928	0.0755243	0.0665276	0.0584445	0.0006502
0.562341	0.109294	0.00951046	0.215495	0.531404	0.64936	0.64572	0.565892	0.468699	0.31541	0.25535	0.208623	0.154654	0.13249	0.103567	0.0829728	0.0752266	0.0595777	0.0531861	0.000733635
0.57544	0.0956746	0.0109129	0.184126	0.515742	0.621525	0.636816	0.56791	0.457035	0.316047	0.238268	0.202653	0.144334	0.133684	0.0962677	0.0838573	0.0735064	0.0642867	0.0539463	0.00071744
0.588844	0.0968855	0.00467186	0.165917	0.508167	0.615861	0.581079	0.578816	0.444241	0.297514	0.24837	0.214521	0.145219	0.124613	0.095049	0.0796747	0.0721778	0.0620227	0.0566363	0.000740319
0.60256	0.114683	0.00605099	0.150371	0.491826	0.584361	0.577723	0.548602	0.436327	0.30718	0.234845	0.201518	0.146832	0.119765	0.0858106	0.0802742	0.0699673	0.0610712	0.0578835	0.000787611
0.616595	0.0993218	0.0071812	0.118331	0.45304	0.500426	0.590275	0.501304	0.442856	0.316741	0.241099	0.18829	0.138909	0.11859	0.0972462	0.0761796	0.06659	0.0583667	0.0517336	0.00079989
0.630957	0.100601	0.00713542	0.0838321	0.410376	0.522837	0.569026	0.521427	0.443958	0.280221	0.234293	0.194166	0.144907	0.116343	0.0943741	0.0791294	0.0651833	0.0588324	0.0523523	0.000691954
0.645654	0.106424	0.00783736	0.0854265	0.381466	0.495624	0.524063	0.487571	0.398883	0.286231	0.24281	0.17718	0.139276	0.109718	0.0966801	0.0720646	0.0592779	0.0602884	0.0528072	0.000712449
0.660693	0.0952681	0.0116718	0.0779009	0.372375	0.477805	0.508816	0.490094	0.394786	0.268928	0.226858	0.187247	0.13531	0.110966	0.0888328	0.0687242	0.0604903	0.0578554	0.0566786	0.000701078
0.676083	0.0815458	0.0133949	0.0708204	0.34072	0.495118	0.499156	0.502834	0.4094	0.274133	0.217617	0.180002	0.136669	0.105009	0.0846355	0.0705219	0.059796	0.0519152	0.049764	0.000661306
0.691831	0.0717457	0.0048227	0.0692471	0.329714	0.456391	0.472322	0.481746	0.38245	0.257481	0.189394	0.164992	0.1219	0.10832	0.0769401	0.072746	0.0584073	0.0586211	0.0450386	0.000643455
0.707946	0.0746789	0.00305517	0.0473799	0.29579	0.44448	0.438706	0.462168	0.367683	0.248209	0.188939	0.16506	0.121152	0.108737	0.0820073	0.0617439	0.0515279	0.0488446	0.0452318	0.000733102
0.724436	0.0640868	0.00169843	0.0520314	0.288392	0.465412	0.44432	0.444908	0.361941	0.243851	0.189508	0.160709	0.117652	0.0981301	0.0748802	0.0690917	0.0487015	0.0583133	0.0475324	0.000689457
0.74131	0.0673103	0.00100089	0.0526039	0.262656	0.423307	0.440979	0.439811	0.353867	0.25329	0.176769	0.166858	0.109209	0.0990297	0.0708853	0.0715831	0.0518145	0.0458269	0.0455538	0.00062799
0.758578	0.0701537	0.000314731	0.0479243	0.254666	0.407515	0.434448	0.404338	0.349361	0.24534	0.184798	0.155764	0.119522	0.0869468	0.0685392	0.0652593	0.0533323	0.050154	0.0397557	0.000658163
0.776247	0.089811	0.00132938	0.0318879	0.227747	0.388531	0.377659	0.397147	0.348647	0.247676	0.1756	0.155416	0.120499	0.0862164	0.0706849	0.0577889	0.0526814	0.0474922	0.0434594	0.000669965
0.794328	0.0688275	0.000647003	0.0303187	0.223458	0.366115	0.38461	0.375387	0.32275	0.230338	0.164741	0.138531	0.109957	0.0846666	0.0652573	0.0605479	0.052847	0.0452159	0.0444477	0.000706153
0.812831	0.055847	0.0015542	0.0192454	0.202255	0.339906	0.366563	0.368498	0.308663	0.240989	0.167425	0.13205	0.118846	0.0810021	0.0622157	0.0626271	0.052362	0.0433893	0.0364	0.000643141
0.831764	0.0579727	0.0022092	0.0264284	0.180067	0.344995	0.327734	0.360803	0.30825	0.224655	0.167309	0.136596	0.113582	0.073595	0.0672328	0.0562363	0.0518714	0.0444539	0.0383179	0.000642808
0.851138	0.0616133	0.00703093	0.0277142	0.147398	0.293758	0.316722	0.345751	0.282593	0.213529	0.167229	0.132188	0.104457	0.0831726	0.0613551	0.0540705	0.0518266	0.0442283	0.0344144	0.000637721
0.870964	0.0630752	0.00171226	0.0091338	0.139809	0.27328	0.30136	0.313741	0.294469	0.207071	0.15854	0.127559	0.100961	0.0729902	0.0629274	0.0538947	0.0464778	0.0377722	0.0327616	0.000626479
0.891251	0.0670357	0.000505073	0.00793277	0.140112	0.266257	0.285934	0.323386	0.298082	0.20374	0.147832	0.129592	0.102729	0.0758223	0.0668409	0.0503765	0.0518344	0.0355316	0.0357187	0.000692451
0.912011	0.0767156	0.00306101	0.0117079	0.138255	0.244159	0.257555	0.31499	0.290814	0.19975	0.145351	0.126099	0.103481	0.0681147	0.0632632	0.0507934	0.0432633	0.0374221	0.0314413	0.000695554
0.933254	0.0755701	0.00153295	0.00648777	0.1117	0.242371	0.24906	0.297651	0.269542	0.183902	0.148423	0.127802	0.100308	0.0693608	0.0605535	0.0471668	0.0472973	0.0382181	0.0345824	0.000722899
0.954993	0.0843566	0.00297798	0.00410939	0.117206	0.221497	0.237527	0.282375	0.256602	0.174145	0.148222	0.11677	0.0959837	0.0715349	0.0599518	0.0479017	0.041713	0.0380159	0.032774	0.000704794
0.977237	0.067571	0.00893845	0.00710011	0.100313	0.215527	0.217368	0.272808	0.245056	0.175541	0.14485	0.120128	0.0883346	0.0668096	0.0625124	0.0465644	0.0418389	0.0393591	0.0310872	0.000647083
1	0.0624863	0.00107762	0.00421154	0.0909682	0.19453	0.212651	0.257794	0.244758	0.172809	0.144409	0.107411	0.0847628	0.0673807	0.0611135	0.046182	0.0391961	0.0391582	0.0298612	0.000662688
1.02329	0.0615118	0.000669504	0.00525758	0.08484	0.186031	0.202995	0.257335	0.231383	0.163836	0.127851	0.105353	0.0890781	0.0741324	0.0549085	0.0437133	0.0383669	0.0360883	0.030407	0.000666845
1.04713	0.0761321	0.00109124	0.00602598	0.0762864	0.171792	0.199765	0.255686	0.240637	0.170731	0.135677	0.100836	0.0860621	0.0712937	0.0555955	0.0425006	0.0386082	0.0319954	0.0280342	0.000622602
1.07152	0.061404	0.0012071	0.00668339	0.0593309	0.148538	0.196121	0.246316	0.233425	0.159168	0.131335	0.0985548	0.0843311	0.0657034	0.0574542	0.043532	0.0390114	0.0338192	0.0284481	0.000654745
1.09648	0.0655585	0.00172358	0.00606774	0.0418293	0.145114	0.197682	0.24459	0.235949	0.144258	0.117405	0.0950876	0.0862699	0.0667808	0.0565298	0.0370626	0.0372987	0.0309611	0.0275746	0.000652036
1.12202	0.0597897	0.00103326	0.00396971	0.0353792	0.137778	0.176855	0.25369	0.232139	0.151187	0.119232	0.0978667	0.0873177	0.0695866	0.0539389	0.0418838	0.0336546	0.0338669	0.0277026	0.000589955
1.14815	0.0600972	0.00227361	0.00176441	0.0279676	0.123088	0.175347	0.239591	0.218345	0.148095	0.113322	0.0983419	0.0864671	0.0620542	0.0524336	0.0420288	0.0350363	0.0318485	0.0285505	0.000562591
1.1749	0.0614079	0.00122983	0.0016377	0.0282401	0.110809	0.172041	0.230084	0.211365	0.144451	0.110838	0.0965428	0.0770668	0.0651572	0.0481355	0.0428437	0.0348019	0.0317398	0.0284941	0.000599198
1.20226	0.0626927	0.0014023	0.00261301	0.0225695	0.104902	0.142667	0.21415	0.212619	0.151608	0.102443	0.0977882	0.0794069	0.0534352	0.0451858	0.0405122	0.0310438	0.0338025	0.0250498	0.000605351
1.23027	0.0714579	0.00208007	0.00272732	0.0253303	0.0991575	0.140377	0.194439	0.205121	0.14155	0.110481	0.0963071	0.076473	0.0618778	0.0505428	0.0417333	0.0330518	0.0265547	0.02504	0.000641986
1.25893	0.0544096	0.00222438	0.00514078	0.0194522	0.0924919	0.131311	0.18398	0.192221	0.136933	0.107297	0.087747	0.0709077	0.05912	0.0450726	0.0379025	0.0337566	0.028777	0.0240868	0.000680983
1.28825	0.0560938	0.00067402	0.00312325	0.0250341	0.0802486	0.134889	0.18205	0.194393	0.137552	0.111295	0.0857308	0.0700965	0.0546992	0.0481117	0.0364385	0.0308665	0.0273889	0.0242981	0.000602266
1.31826	0.0629995	0.000898643	0.00345958	0.0198259	0.071251	0.119055	0.1713	0.190265	0.147018	0.101702	0.0814286	0.069195	0.0521357	0.0456347	0.0391303	0.0319746	0.025779	0.0244551	0.000560404
1.34896	0.0591859	0.00138897	0.00221149	0.0122934	0.063097	0.123864	0.173965	0.183294	0.129821	0.100838	0.0817358	0.0631483	0.0523939	0.0498832	0.0346185	0.0276004	0.0251373	0.0224302	0.0006069
1.38038	0.0574585	0.00144586	0.00185519	0.00968239	0.0714921	0.0994898	0.171523	0.16716	0.116655	0.0989646	0.0848079	0.0652067	0.0510223	0.0439524	0.034364	0.0267261	0.026626	0.0187393	0.000700392
1.41254	0.04693	0.00106206	0.00412657	0.00834882	0.0616409	0.109337	0.159778	0.158374	0.120086	0.0957863	0.0771803	0.0658139	0.051977	0.0428744	0.0358155	0.0288452	0.0248627	0.0189516	0.000686065
1.44544	0.0494555	0.00155474	0.00170539	0.00697287	0.0593669	0.0950683	0.160787	0.162075	0.11122	0.0930842	0.0800446	0.0748635	0.0464946	0.040949	0.0295209	0.0260551	0.025685	0.021025	0.000703311
1.47911	0.0375576	0.00174462	0.000782753	0.00630408	0.0482787	0.08985	0.143196	0.159755	0.110864	0.0910963	0.0787303	0.0691333	0.0445968	0.0382333	0.0325117	0.0266067	0.0233	0.0217271	0.0006757
1.51356	0.0368915	0.00236347	0.000912869	0.00615146	0.0433409	0.0799427	0.153081	0.157475	0.103391	0.0956648	0.0791857	0.0630873	0.0483004	0.0378529	0.031341	0.0252894	0.0243018	0.0195152	0.000618634
1.54882	0.0358133	0.00098851	0.000666355	0.00489567	0.0426404	0.0775211	0.139448	0.145566	0.114855	0.0891372	0.0715953	0.0624331	0.0488373	0.0344937	0.0317408	0.0235759	0.0230924	0.0219718	0.000560643
1.58489	0.0410125	0.000651581	0.000445268	0.00327371	0.0298033	0.0714286	0.1252	0.131953	0.110024	0.0847926	0.0702636	0.0640806	0.05123	0.0383645	0.0286397	0.0236424	0.023423	0.0203377	0.000635732
1.62181	0.0378662	0.000995847	0.00234619	0.00401161	0.0265817	0.0631147	0.121113	0.132726	0.10122	0.0867788	0.0705424	0.060106	0.0461473	0.0358055	0.0248189	0.0210683	0.0222843	0.0198814	0.000717773
1.65959	0.0314218	0.0040096	0.00135181	0.00669997	0.0265764	0.0508747	0.110254	0.123033	0.0951537	0.0776159	0.0680454	0.0554567	0.0399885	0.0357461	0.0247685	0.021638	0.022595	0.019342	0.000717962
1.69824	0.038753	0.000467677	0.000782369	0.00334701	0.0288245	0.0540787	0.114424	0.117595	0.0990018	0.0766346	0.0621064	0.055978	0.0400854	0.0391758	0.0267038	0.0234982	0.0225487	0.018735	0.000664787
1.7378	0.0300741	0.0018037	0.00289542	0.00305338	0.0251265	0.0532825	0.109134	0.11532	0.0942662	0.0769087	0.0637553	0.0509132	0.0426995	0.0355244	0.0256631	0.023865	0.023069	0.0165777	0.000674302
1.77828	0.0373094	0.00158009	0.00157343	0.00261984	0.0129185	0.0411252	0.109352	0.112607	0.0993442	0.0746823	0.0699556	0.0477881	0.0414194	0.0359164	0.0251687	0.0227677	0.0229355	0.0168602	0.000632965
1.8197	0.0272201	0.00180713	0.00110391	0.000656292	0.00957529	0.0458619	0.105272	0.111943	0.0966235	0.0737679	0.0641903	0.0474778	0.0401153	0.0306274	0.0239423	0.0209025	0.0166643	0.0165593	0.000698836
1.86209	0.0297502	0.00153298	0.00182203	0.0011725	0.010717	0.0397931	0.0844444	0.0995784	0.0886076	0.0680802	0.0569327	0.0451601	0.0361933	0.0249332	0.0259715	0.0245928	0.0170112	0.0149539	0.000713391
1.90546	0.0376004	0.000505942	0.00172496	0.000389042	0.00811828	0.03363	0.0925326	0.104064	0.0887076	0.0703672	0.0595804	0.048442	0.031718	0.0294765	0.0212971	0.0204016	0.0179608	0.0150752	0.000699895
1.94984	0.0508655	0.000805694	0.00204159	0.000685231	0.00885923	0.0218661	0.0842201	0.0987748	0.0891113	0.0648942	0.0589935	0.0500873	0.0323905	0.024664	0.0203617	0.0214553	0.0164587	0.0122942	0.000795425
1.99526	0.045255	0.00094624	0.00113843	0.000500555	0.0107301	0.0242971	0.0770136	0.101361	0.0764191	0.0653509	0.0557948	0.0496003	0.0311802	0.0254655	0.0214595	0.0192381	0.0161075	0.0145275	0.000781097
2.04174	0.0529005	0.00169602	0.0016949	0	0.00383782	0.0244222	0.0825148	0.0887731	0.0746768	0.0648095	0.0549717	0.0476318	0.0279785	0.0263707	0.0229754	0.0190434	0.0181424	0.0129272	0.000635796
2.0893	0.0466763	0.000568765	0.00331641	0.000744074	0.00500511	0.0198157	0.0734492	0.0871189	0.0694343	0.0653836	0.0526653	0.0448782	0.0298543	0.026373	0.0208012	0.0168937	0.0168134	0.0141676	0.000612512
2.13796	0.0604133	0.00218672	0.0036478	0.000351921	0.00543695	0.0184988	0.0621161	0.0889142	0.0680312	0.059095	0.0545625	0.0407838	0.0327251	0.0265724	0.0258699	0.0158684	0.017378	0.0135158	0.000603884
2.18776	0.0555368	0.00279209	0.0026675	0	0.00383927	0.013466	0.0623318	0.0817776	0.070829	0.0559849	0.0533445	0.0408038	0.0329226	0.0228223	0.0202146	0.0180508	0.017124	0.0149496	0.00052888
2.23872	0.0509735	0.00054504	0.000792897	0.000687004	0.00277966	0.0124018	0.0621977	0.0708972	0.0678698	0.053287	0.0496929	0.0376302	0.0320386	0.0230518	0.0202014	0.0190347	0.0135097	0.0147567	0.00057712
2.29087	0.0569157	0.00187142	0.00276513	0	0.00157333	0.00988511	0.057307	0.0671886	0.0665683	0.0522705	0.0464777	0.0401903	0.0267179	0.0234448	0.0175842	0.0185873	0.0129934	0.0129943	0.000566217
2.34423	0.0600183	0.0015656	0.00161609	0.000328029	0.00139214	0.00664897	0.0532978	0.0654766	0.0654884	0.0525279	0.045076	0.0434559	0.0268931	0.0246937	0.0166518	0.0163045	0.0126806	0.0117471	0.0006501
2.39883	0.0385585	0.00342285	0.00292765	0	0.00140402	0.0099221	0.0498156	0.0651355	0.0682618	0.0495809	0.0426983	0.040468	0.027514	0.0202048	0.016885	0.0149434	0.0118895	0.0102833	0.000717187
2.45471	0.0456558	0.00400186	0.000802807	0	0.00086729	0.010516	0.0470579	0.0715532	0.0631509	0.0497399	0.0399182	0.0396652	0.0278266	0.0213087	0.0176145	0.01447	0.0108823	0.0110007	0.000679708
2.51189	0.038301	0.00125814	0.00176244	0.000655392	0.000635802	0.00815261	0.0454306	0.0663736	0.0619432	0.0477749	0.0427172	0.0370871	0.027092	0.0228499	0.0187698	0.013736	0.0117283	0.0140203	0.000756146
2.5704	0.0405011	0.00241891	0.00155779	0.000746875	6.62774e-05	0.00829919	0.0419461	0.0663812	0.0564685	0.0529708	0.0382581	0.0340392	0.025804	0.0203142	0.0183391	0.0143177	0.0113988	0.00953779	0.000671264
2.63027	0.0347137	0.00220131	0.00181989	0.000398458	0.00047999	0.00713434	0.0398353	0.0490917	0.0590201	0.0523486	0.0339089	0.0358798	0.0247901	0.0190081	0.020365	0.012859	0.0140169	0.0124282	0.000707177
2.69153	0.0295324	0.00588792	0.00244755	0.000571425	0.000736571	0.00604392	0.0345277	0.0504839	0.0549737	0.0476496	0.0377891	0.0305081	0.019812	0.0190201	0.0187084	0.0136932	0.0116716	0.0107517	0.000675468
2.75423	0.0330429	0.00329573	0.00222618	0	0	0.00377918	0.0375193	0.0507792	0.0556502	0.0468227	0.0346868	0.0325152	0.0198908	0.0191399	0.0196376	0.0114416	0.0115001	0.0107117	0.000644798
2.81838	0.0315706	0.00199784	0.00121844	0.000272864	0	0.00117563	0.0342632	0.0460091	0.0489162	0.0449697	0.0327729	0.0278271	0.020689	0.0182762	0.0176879	0.012376	0.0111713	0.0112111	0.000597678
2.88403	0.0275955	0.000974381	0.00189066	0	0.000208445	0.00163551	0.0267193	0.0403106	0.0535893	0.0438209	0.0352839	0.0291392	0.0194498	0.016537	0.0143218	0.0124386	0.0100163	0.011162	0.00059119
2.95121	0.032236	0.00148234	0.000435389	0.000260583	0	0.00032138	0.0222247	0.0414924	0.0490433	0.0442567	0.034533	0.0260365	0.0198852	0.0178297	0.0149127	0.0120603	0.00960336	0.0123555	0.000587681
3.01995	0.0281174	0.00453395	0.000542576	0.000254651	0	0.000634434	0.0248172	0.041303	0.045104	0.0402088	0.033824	0.0269799	0.0193867	0.01768	0.0141215	0.0110976	0.008368	0.0103799	0.000566262
3.0903	0.0402715	0.00378373	0.000432209	0	0.000194547	0.00134218	0.0219977	0.0385009	0.0431158	0.0351865	0.0323013	0.0284712	0.0179441	0.0181198	0.0140986	0.0106246	0.00952271	0.0110916	0.000762696
3.16228	0.0400596	0.00168294	0.000838052	0.000162241	0.000217514	0.000296335	0.0205327	0.0340094	0.0378003	0.0344629	0.0310908	0.0268243	0.0169854	0.0167468	0.0118413	0.0113206	0.00927838	0.00955979	0.000695738
3.23594	0.0410244	0.00125576	0.000924682	7.91065e-05	0.000344812	8.0713e-05	0.011249	0.0362077	0.0414544	0.0330086	0.0297523	0.0290611	0.0166394	0.0149042	0.0137057	0.0113389	0.00925373	0.00928604	0.000587052
3.31131	0.0422628	0.00155616	0.00275461	0.000232245	0.000181562	0	0.0122805	0.031969	0.0379821	0.0360722	0.0294304	0.025196	0.0165874	0.0149143	0.0145753	0.0104759	0.00846595	0.00928525	0.000699276
3.38844	0.0401836	0.00184232	0.00198632	0.000226941	9.44633e-05	0.0001502	0.0152469	0.0273228	0.0382748	0.0342897	0.0276583	0.0245436	0.0164074	0.0147528	0.0137975	0.0130913	0.00798007	0.0101076	0.000652297
3.46737	0.0437819	0.00163736	0.00121994	0.000221775	0.000262152	0.00044032	0.0146062	0.0246882	0.0365259	0.0300402	0.0247326	0.0228557	0.0159511	0.0145242	0.012535	0.0111804	0.00847315	0.00913966	0.000677637
3.54813	0.0410065	0.001635	0.000471062	0	0.000338874	0.00014344	0.0119688	0.0225902	0.0324459	0.0346696	0.0261622	0.0236992	0.0195279	0.0158077	0.0121866	0.0107053	0.0102906	0.0093416	0.000698326
3.63078	0.0415475	0.00166739	0.000821567	0	3.44624e-06	0	0.00964	0.0210075	0.031226	0.0260517	0.0230913	0.0233795	0.0181289	0.0145571	0.0113548	0.00940993	0.00839857	0.00786641	0.000506377
3.71535	0.0349194	0.00425438	0.00146576	0.000410747	0.000320242	0.000136984	0.00618419	0.0199231	0.0328064	0.0264252	0.0286683	0.0221848	0.0137068	0.0155777	0.0119353	0.00852304	0.00791606	0.00701915	0.000556692
3.80189	0.0314919	0.00237967	0.000866903	0.000202261	0	0	0.00529743	0.0191915	0.0268418	0.0237663	0.0242304	0.0173496	0.0133985	0.0131112	0.0133672	0.00853225	0.00774351	0.0073389	0.000684694
3.89045	0.0271487	0.00105235	0.000763632	0	0.000154523	0.000392455	0.00649639	0.0194297	0.0345704	0.0242181	0.0218659	0.0186139	0.014804	0.0120409	0.0105025	0.00810677	0.00653782	0.00708687	0.000640587
3.98107	0.0232641	0.00274472	0.000778942	0	0	0	0.00515132	0.0175091	0.026542	0.021483	0.0231557	0.0214649	0.0137227	0.0113002	0.0109674	0.0085448	0.00585103	0.00744036	0.000658705
4.0738	0.0210885	0.00139358	0.000564808	0	0.000737897	0.000124931	0.00337162	0.0125969	0.0262966	0.0222617	0.0213568	0.019281	0.0143015	0.013532	0.0120449	0.0100786	0.00633475	0.00747475	0.000623929
4.16869	0.0306714	0.00235608	0.000562868	0.000368943	0.00028844	0	0.00275792	0.00918964	0.0229285	0.0248873	0.0220462	0.0149074	0.0148494	0.014606	0.0105523	0.00875408	0.00664763	0.00679659	0.000693948
4.2658	0.032052	0.00102581	0.000641582	0	4.91885e-05	0	0.00151369	0.0107465	0.0219194	0.0230923	0.0202369	0.0186276	0.0148793	0.0114578	0.00980105	0.00762934	0.00682314	0.00665656	0.000538333
4.36516	0.0287924	0.000434392	0.00156902	0.000528513	0.000137729	6.00056e-05	0.00117792	0.011198	0.0211211	0.0214999	0.0182246	0.0177861	0.0140193	0.0124687	0.0084179	0.00761476	0.0046518	0.00686356	0.000540375
4.46684	0.0313392	0.00101032	0.000375143	0.000344317	0.000134594	0.000283166	0.000535669	0.0113588	0.0205991	0.0251006	0.019891	0.0156372	0.0139259	0.011413	0.00811522	0.00672719	0.00410093	0.00680366	0.000558332
4.57088	0.0347315	0	0.00152274	0	0.00039457	0.0001135	0.00129341	0.0106799	0.0200845	0.0232298	0.0192242	0.0156767	0.0123183	0.0112985	0.00705543	0.00669123	0.00511587	0.00571162	0.000540059
4.67735	0.032505	0.000405398	0.000541059	0	0.000128536	0.00030073	0.000882044	0.0100125	0.0219221	0.0193473	0.0137772	0.0134312	0.0116556	0.0105689	0.00681118	0.00556089	0.00499117	0.00495659	0.000588679
4.7863	0.0324413	0.00039617	0.000530225	0.000160674	0	0.000129373	0.00092443	0.00906081	0.0199509	0.0176809	0.0175899	0.0143209	0.0132721	0.010475	0.00648748	0.00533261	0.00527346	0.00475582	0.000596639
4.89779	0.0320035	0	0.000967285	0.000157017	0	0.000103905	0.000625701	0.00724128	0.0161527	0.0168108	0.0163418	0.0120925	0.0126866	0.00950704	0.00644766	0.00548334	0.00519301	0.00494596	0.000430616
5.01187	0.0264233	1.35608e-05	0.000851222	0.000153442	0	0.000203082	0.000471727	0.0058235	0.0139709	0.0149258	0.0140749	0.0117397	0.0142058	0.0103862	0.00701722	0.00708603	0.00594644	0.00502664	0.000565837
5.12861	0.0257618	0.000726203	0.000320058	0	0	9.92329e-05	0.000453583	0.00637847	0.014506	0.0154264	0.0145774	0.0104762	0.0116655	0.00775672	0.00734926	0.00702022	0.00473008	0.00466271	0.000611455
5.24807	0.0224607	0	0.000449882	0	0.000114558	0	0.000288645	0.00401232	0.0129183	0.013646	0.0131304	0.0128014	0.0114028	0.00960411	0.00791218	0.00481109	0.0051878	0.00515782	0.000498074
5.37032	0.0219069	0.000117713	0.000340651	0.00024684	0.000223901	0	0.000299874	0.00238726	0.00964495	0.0131918	0.0113525	0.0128636	0.0101072	0.00844479	0.00766598	0.00453677	0.00462863	0.00563394	0.000457524
5.49541	0.0172953	0	0.000903192	3.86502e-05	0	9.26123e-05	0.0004487	0.00233051	0.0131785	0.0129069	0.0122319	0.0111693	0.0100564	0.007132	0.00830009	0.00556582	0.00539307	0.00565754	0.000439552
5.62341	0.0158948	0.000674365	0.000595836	0.000410257	0.000106912	0	0.000303521	0.00295622	0.012084	0.0144121	0.0144457	0.00996036	0.00949926	0.00784114	0.00754148	0.00547754	0.00511627	0.00440741	0.000511024
5.7544	0.0165129	0	0.00130173	0	0.000104478	8.84441e-05	0.00012826	0.00165316	0.00948764	0.0135487	0.0136847	0.00941392	0.00883258	0.00674399	0.00676626	0.00722604	0.00476928	0.0039388	0.000726585
5.88844	0.0169327	0	0.000575761	0	0	0	0.000123033	0.00143603	0.0109389	0.013573	0.0123816	0.00807535	0.00928817	0.00744266	0.0064513	0.00653841	0.00438522	0.00440097	0.000516698
6.0256	0.0132644	0	0.000417435	0.000382884	0.00029932	0.000253384	0.00013831	0.00221532	0.00950113	0.011689	0.0116896	0.00863569	0.00749215	0.00767069	0.00622775	0.0059085	0.0030445	0.00364411	0.000592642
6.16595	0.0144832	0	0.000700019	0	1.45019e-06	0	0	0.00200818	0.0069718	0.0112526	0.00977212	0.0084979	0.00663272	0.00622746	0.00543587	0.00542985	0.0033224	0.0030945	0.000668215
6.30957	0.0134812	0	0.000517206	0.000121874	0.000189153	0	6.60374e-05	0.00119272	0.00672827	0.00977733	0.0103879	0.00812655	0.00728448	0.00694603	0.00591066	0.00548671	0.00348308	0.00385345	0.000445124
6.45654	0.0152567	0	0.00100891	0.0001191	0	0.000157652	6.45391e-05	0.00100017	0.00865841	0.0104864	0.0119035	0.00715072	0.00729442	0.00661417	0.00502171	0.00507125	0.00340854	0.00352255	0.000421466
6.60693	0.0163362	0	0.000988142	0	9.09967e-05	7.70257e-05	0	0.000826893	0.00647307	0.0102587	0.00982941	0.00725795	0.00794708	0.00610255	0.00500655	0.00552654	0.0033614	0.00378601	0.000460366
6.76083	0.0149757	0	0.000802336	0	8.89185e-05	7.52781e-05	6.16344e-05	0.000852706	0.00652384	0.00746128	0.00971175	0.0070092	0.00774251	0.00623718	0.00477365	0.00479495	0.00426027	0.00426381	0.000390225
6.91831	0.00957407	0	0.000501618	0.000111151	0	0	6.02268e-05	0.000405552	0.00696053	0.00827432	0.00726186	0.00701744	0.00747462	0.0059501	0.00444983	0.00655001	0.00325826	0.00335466	0.000363869
7.07946	0.00429054	0	0.000600829	0	8.4923e-05	0	0	0.00106046	0.00546603	0.00885971	0.00747197	0.0068051	0.00697751	0.00580834	0.00495641	0.00489226	0.00238916	0.00306031	0.000494431
7.24436	0.00323256	0	0.000506069	0	0.000240827	7.02536e-05	8.357e-05	0.0006871	0.00612951	0.00901361	0.00721555	0.0063265	0.00646543	0.00494729	0.00440825	0.00395321	0.00257728	0.00284357	0.0004563
7.4131	0.00460899	0	0.00119271	0.00010374	8.90588e-05	6.86492e-05	3.07504e-05	0.00014235	0.00533789	0.0066813	0.00737175	0.00581749	0.00657151	0.00570204	0.00441908	0.00368196	0.00298324	0.00351146	0.000425628
7.58578	0.00533535	0.000249947	0.000160093	0	7.92487e-05	6.70917e-05	5.49317e-05	0.000430139	0.00577171	0.00590734	0.00689273	0.00683626	0.00600384	0.00575643	0.00391327	0.00456721	0.00278394	0.0034934	0.000414
7.76247	0.00573285	0	0.000156449	1.73381e-06	1.44511e-05	6.55645e-05	5.36772e-05	0	0.00483969	0.00691101	0.00677857	0.00601467	0.00539681	0.00426631	0.00353369	0.00393295	0.0033155	0.00343258	0.000505781
7.94328	0.00252521	0	0.000152876	0.000173461	0	0	0	0.000147079	0.00424027	0.0073896	0.00761955	0.00643045	0.00450696	0.00477008	0.00399745	0.00306371	0.0029173	0.00264455	0.000501237
8.12831	0.00518192	0.000233282	0.000448199	0.000207264	0	6.26088e-05	0	0.00012274	0.00450298	0.00807158	0.0079041	0.00455806	0.00450851	0.00484743	0.00300001	0.00373732	0.00273788	0.0029536	0.000513085
8.31764	0.00515268	0	0	0	0.000144562	0.00018356	5.00983e-05	0.000137215	0.00398986	0.00774399	0.00593421	0.00491255	0.00448908	0.00542361	0.00353375	0.00347645	0.00227207	0.00286087	0.000435962
8.51138	0.00493635	0.000222766	0.000142672	0.0001807	0	0	4.89542e-05	7.69284e-05	0.00308339	0.00696183	0.00681704	0.00356037	0.00420878	0.00489866	0.00355778	0.00378188	0.00248994	0.00180201	0.000530247
8.70964	0.00468819	0	0.00027887	0	6.9028e-05	5.84344e-05	4.78399e-05	4.12446e-05	0.00306003	0.00632506	0.00658549	0.00478062	0.00443485	0.00413224	0.00290489	0.00376719	0.0024847	0.00195985	0.000517095
8.91251	0.00723959	0.00021274	0	8.6287e-05	0.000235214	0	0	4.03058e-05	0.00264207	0.00491032	0.0057823	0.0035832	0.00537583	0.00347141	0.00279241	0.0033799	0.00222911	0.00200558	0.000478752
9.12011	0.00949993	0	0	0	9.97416e-05	5.58045e-05	9.13734e-05	0	0.00166672	0.00439841	0.00439662	0.00329908	0.00359008	0.00306824	0.00252146	0.00324191	0.00215131	0.00191054	0.000655041
9.33254	0.00929775	0	0	8.24035e-05	6.44207e-05	5.453e-05	8.93003e-05	3.84917e-05	0.00117376	0.0057438	0.00440707	0.00351042	0.00374315	0.00258746	0.00238795	0.00272056	0.00226476	0.00243552	0.000474149
9.54993	0.010961	0	0	0	0	0	0	0	0.00108958	0.00529433	0.0049059	0.00373319	0.00346861	0.00319607	0.00295067	0.00293736	0.00204483	0.00250347	0.000625328
9.77237	0.0166099	0	0.000124262	0	0	0	0.000127922	0	0.000769807	0.00380023	0.00391699	0.00362903	0.00369612	0.0038017	0.00313977	0.00183488	0.0020287	0.00219053	0.000466838
10	0.0168343	0.000379238	0	7.69034e-05	6.01209e-05	0	0	3.59198e-05	0.00110583	0.0039357	0.00376479	0.00345776	0.00298209	0.00277254	0.00262787	0.00287532	0.00155872	0.00145531	0.000433815
10.2329	0.0164269	0.000185303	0	7.51529e-05	5.87479e-05	9.94715e-05	0	3.51022e-05	0.000732192	0.00334274	0.0036691	0.00388219	0.00418759	0.00234348	0.00185793	0.00207778	0.00191711	0.0013856	0.000302538
10.4713	0.0148006	0	0.000115968	0.000254885	7.8056e-06	4.86036e-05	3.97945e-05	3.43058e-05	0.000958948	0.00276326	0.00319085	0.00257133	0.00348809	0.0022986	0.00203272	0.00247076	0.00174495	0.00130957	0.000290476
10.7152	0.00941461	0.000176963	0.000113328	3.79876e-05	0.00010458	0	7.77744e-05	3.35249e-05	0.000753182	0.00408989	0.00347667	0.00338382	0.00263804	0.00205632	0.00153761	0.00210511	0.0022831	0.00196241	0.000328515
10.9648	0.0104069	0	0.000110749	0	5.48309e-05	0	3.80005e-05	9.82828e-05	0.000543271	0.00475134	0.00310328	0.00297986	0.00243369	0.00232517	0.00206056	0.00230171	0.00183548	0.00140094	0.000305713
11.2202	0.0117278	0	0.000108228	0	0	0	3.71384e-05	3.2016e-05	0.000572786	0.0029596	0.00294267	0.00202822	0.0022168	0.00190189	0.00182487	0.00252895	0.00214992	0.00112613	0.000411239
11.4815	0.0124223	0.000165151	0	0	0	4.43271e-05	3.62902e-05	0	0.000228567	0.00212753	0.00261859	0.00317284	0.00226303	0.00170826	0.0018965	0.00237234	0.00201137	0.00107313	0.000380662
11.749	0.0115716	0.000161392	0.000103364	0	0.000102342	0	0	0	0.000461377	0.00218552	0.00311631	0.00277069	0.00275515	0.00220078	0.00133135	0.0019249	0.00129696	0.00154065	0.000343831
12.0226	0.00637463	0	0	0	0	4.2332e-05	0	2.98768e-05	0.000641511	0.00178495	0.00207038	0.00197337	0.00223557	0.0016823	0.00137352	0.00206741	0.000978294	0.000971301	0.000371213
12.3027	0.00558097	0	0	0	0	4.13684e-05	0	2.91967e-05	0.00039551	0.00232879	0.00208534	0.00223966	0.00229113	0.00168789	0.00193489	0.00196801	0.00116679	0.00106087	0.000424852
12.5893	0	0.00015062	0	0	4.77557e-05	0	0	5.70686e-05	2.43319e-05	0.00174301	0.00209977	0.00190297	0.00223498	0.00201592	0.0019063	0.00178437	0.00100012	0.00146217	0.000230472
12.8825	0	0	0.000188532	0	4.66687e-05	7.90131e-05	3.23437e-05	2.78848e-05	8.4103e-05	0.00194911	0.00201892	0.00196582	0.00281805	0.0017459	0.00205539	0.00106784	0.00118494	0.00114347	0.00028163
13.1826	0	0	0	0	0	0	3.16099e-05	2.725e-05	3.53329e-05	0.00234886	0.00117765	0.00209358	0.00183788	0.00162362	0.00172128	0.00137394	0.000896162	0.00117129	0.000244624
13.4896	0	0	0	5.70049e-05	4.45682e-05	0	0	5.32575e-05	9.20597e-06	0.00173643	0.000842593	0.00228661	0.00188601	0.00111866	0.00153583	0.00142095	0.0007306	0.000436369	0.000291644
13.8038	0	0	0	0	0	0	0	2.60236e-05	1.54297e-05	0.00127278	0.00152867	0.00142042	0.00139596	0.000866136	0.00153577	0.00136853	0.00102922	0.000653001	0.000251454
14.1254	0	0	0	5.44393e-05	0	0	0	0	2.66141e-05	0.0015437	0.0012	0.00200769	0.00164517	0.00106474	0.000855191	0.00133012	0.000859718	0.000743082	0.000173685
14.4544	0	0	8.40114e-05	0	0	6.58966e-06	0	0	0.000288943	0.00105316	0.00148751	0.00117725	0.00137551	0.000874871	0.00071361	0.00119416	0.000646529	0.00101473	0.000262007
14.7911	0.000128219	0	0	5.19931e-05	0.00012194	6.23778e-05	6.00041e-05	0	1.10159e-05	0.00132514	0.00147933	0.00126041	0.00126417	0.000676987	0.000449575	0.000847386	0.000668974	0.000813123	0.000270108
15.1356	0	0	0	0	3.97215e-05	0	0.000111673	0.000228498	4.04932e-05	0.00073189	0.00142102	0.00100251	0.00149554	0.000894814	0.000456098	0.00084259	0.000788597	0.000692555	0.000290753
15.4882	0	0	0	0	0	0	5.38088e-05	0.00030072	2.50006e-05	0.000583138	0.00194669	0.00137593	0.00120894	0.00065697	0.000535452	0.000605814	0.000479247	0.000678064	0.000228045
15.8489	0	0	0	0.000189769	0	3.21121e-05	0	0.000253897	2.09422e-05	0.000424428	0.00132657	0.00140535	0.000645343	0.000781042	0.000868139	0.000680096	0.000483661	0.000393775	0.000179782
16.2181	0	0	0	0	3.70702e-05	3.13788e-05	2.56935e-05	0.000308371	0.00011586	0.000930343	0.000760392	0.00147559	0.000936791	0.000585014	0.000562076	0.000648428	0.000507337	0.000464149	0.000248324
16.5959	0	0	7.31765e-05	0	0	0	0	0.000180481	9.69841e-05	0.000468123	0.000569783	0.0015187	0.000879679	0.000602343	0.000629045	0.000702295	0.000678777	0.000326926	0.000225077
16.9824	0	0	0	0	0	0	0	0.00033798	8.57419e-05	0.000417391	0.000684732	0.00120416	0.000997129	0.00068495	0.000617177	0.000808171	0.00119378	0.000286577	0.000161545
17.378	0	0.000109114	0	0	0	1.94203e-05	2.39767e-05	0.000231968	8.08764e-05	0.000451865	0.000732354	0.000879771	0.000475933	0.000818429	0.000570397	0.000419025	0.00103108	0.000724722	0.000160361
17.7828	0	0	0	0	0	1.31981e-05	0	0.000493945	0.000103262	0.000246007	0.000569765	0.000645812	0.000533694	0.000815488	0.000569131	0.000434734	0.000744212	0.000741745	9.62514e-05
18.197	0	0	0.00013347	0	0	2.44909e-05	0	0.000254813	0	0.000319607	0.000612405	0.000636867	0.000582674	0.000409076	0.000465251	0.000478729	0.000571974	0.00058552	0.000159835
18.6209	0	0	0	0	3.22844e-05	0	0	0.000249935	0	0.000258537	0.000633192	0.00105913	0.000268849	0.000675988	0.000579885	0.000439739	0.000354293	0.000604467	0.000104041
19.0546	9.95223e-05	0	6.3734e-05	0	3.15519e-05	0	2.18687e-05	0.000390032	0	0.000665608	0.000293368	0.000980759	0.00047979	0.000478219	0.000597097	0.000617505	0.000436776	0.00043823	8.95287e-05
19.4984	0	0	0	7.88786e-05	0	2.61017e-05	0	0.000315445	0	0.000272827	0.000239365	0.000830914	0.000694583	0.000625621	0.000315031	0.000468894	0.000275742	0.000593294	6.28493e-05
19.9526	0	9.50346e-05	0	0	3.01318e-05	0	0	0.000139777	1.63728e-05	0.000524952	0.000302754	0.000749714	0.000430649	0.000472255	0.000319625	0.000169119	0.000320245	0.000551007	0.000199936
20.4174	0	0	0	3.76628e-05	0	2.49269e-05	2.04075e-05	0.000194226	0	0.000105972	0.000376113	0.000546459	0.000628602	0.000251779	0.000270787	0.000254136	0.000312326	0.000501009	7.42658e-05
20.893	9.07723e-05	0	0	0	0	2.43577e-05	0	0.000170732	1.56359e-05	3.63106e-05	0.000166024	0.000564333	0.000650916	0.00033032	0.000260809	0.000354451	0.000279806	0.000317788	0.000107413
21.3796	0	8.86914e-05	0	0	0	0	0	0.000192043	6.40092e-05	4.08512e-05	0.00042932	0.000448519	0.000810971	0.000472044	0.000218071	0.000182767	0.000243823	0.000247638	0.000137935
21.8776	0	0	0	0	0	2.32632e-05	1.90468e-05	0	0	8.34965e-05	0.000307063	0.000520916	0.000598393	0.000453295	0.000215295	0.000182452	0.000201051	0.000360186	0.000198081
22.3872	0	0	0	3.43515e-05	0	0	0	0	0	0.00010977	0.000198395	0.000427472	0.000423918	0.000641543	0.000118448	0.000285108	5.97193e-05	0.000112799	0.000129956
22.9087	8.27853e-05	0	0	0	5.24854e-05	0	0	1.56796e-05	0	0.000148612	0.000245354	0.000218262	0.000376543	0.000396184	0.000179443	0.000301036	0.000148922	9.73025e-05	0.000112663
23.4423	0	0	0	0	0	0	0	0	0	6.86748e-05	0.00025884	0.000164328	0.000422519	0.000113731	0.000229877	0.000250757	0.000136845	7.53387e-05	0.000115694
23.9883	0	0	0	0	2.50626e-05	4.24325e-05	0	1.4975e-05	0	3.40979e-05	0.000387106	0.00025544	0.000211765	9.04231e-05	0.000151639	0.000171302	0.000175822	0.000125019	0.000114583
24.5471	0	0	0	0	0	0	0	0	0	0	0.00016585	0.000102928	0.000195506	0.000148948	6.81075e-05	0.000260328	0.000148205	0.000159527	6.67321e-05
25.1189	0	7.54887e-05	0	0	0	0	0	1.4301e-05	0	0	8.20806e-05	0.000179434	0.000199678	0.00014559	6.66149e-05	0.000403189	0.000145776	3.65678e-05	6.82427e-05
25.704	0	0	0	0	2.3388e-05	0	0	0	0	1.16556e-05	8.24486e-06	0.00039356	8.72085e-05	0.000141977	9.5262e-05	0.000207398	8.67346e-05	3.91811e-05	7.58951e-05
26.3027	0	0	0	0	0	0	0	0	0	0	3.72253e-05	0.000211752	0.000206681	0.000110801	0.000201248	0.000196578	0.000123291	3.42039e-05	0.000103412
26.9153	0	0	0	0	0	0	0	0	0	0	0.000178295	4.67046e-05	0.000329463	0.000116322	0.000107323	0.000114269	7.52186e-05	7.73102e-05	2.4751e-05
27.5423	0	0	0	0	0	0	0	0	0	0	4.31761e-05	1.59586e-05	0.000232572	0.000131575	6.15261e-05	7.39041e-05	5.77932e-05	3.38471e-05	2.37089e-05
28.1838	0	0	0	0	0	0	0	0	0	0	2.36293e-05	2.23379e-05	0.000127543	8.25451e-05	2.42419e-05	0.000122367	3.07426e-05	4.55979e-05	1.70764e-05
28.8403	0	0	0	0	0	0	0	0	1.13281e-05	0	8.22394e-05	1.30492e-05	3.18377e-05	6.51406e-05	5.37971e-05	0.000161433	7.74383e-05	4.0346e-05	2.29179e-05
29.5121	0	6.42513e-05	8.22972e-05	0	0	0	0	0	0	0	3.57326e-05	3.08467e-05	2.21151e-05	0.000106924	2.01751e-05	0.000138178	0.000191064	4.1766e-05	6.36329e-05
30.1995	0	0	0	0	0	0	0	0	0	0	0	3.65468e-05	2.74983e-05	0.000109925	2.95221e-05	0.000167473	0.000204586	4.60615e-05	7.66674e-06
30.903	6.13696e-05	0	0	2.48855e-05	0	1.64691e-05	0	0	2.39226e-05	0	0	5.1058e-06	3.78881e-05	0.000138919	2.7436e-05	7.49472e-05	0.000134206	0.000113142	9.67912e-06
31.6228	0	5.99628e-05	0	0	0	0	0	0	3.24396e-05	0	0	0	2.57752e-05	0.000143141	2.38201e-05	2.82656e-05	3.41689e-05	6.84263e-05	1.69474e-05
32.3594	0	0	0	0	0	0	0	0	0	0	0	0	1.31381e-05	8.97492e-05	2.87343e-05	2.95822e-05	1.59804e-05	1.3549e-05	3.6062e-05
33.1131	0	0	0	0	0	0	0	0	0	0	0	0	3.53007e-05	3.41608e-05	5.89127e-05	2.40487e-05	1.87602e-05	3.249e-05	2.11123e-05
33.8844	0	0	0	0	0	0	0	0	0	0	0	0	3.1989e-05	3.8178e-05	6.45658e-05	2.36395e-05	8.95274e-06	2.48994e-05	1.36407e-05
34.6737	0	0	0	2.21775e-05	0	0	0	0	0	0	0	0	5.24676e-05	0.000170962	3.40174e-05	8.67043e-05	1.00541e-05	3.09738e-06	7.4161e-06
35.4813	0	0	0	0	0	0	1.17433e-05	0	0	0	0	0	0.000101738	4.83174e-05	3.57759e-05	5.60711e-05	8.70346e-06	1.05676e-05	1.20722e-05
36.3078	0	0	0	0	0	0	1.14769e-05	0	0	0	0	6.60253e-06	4.17906e-05	8.99897e-05	2.34481e-05	0.000150751	1.00463e-05	9.32938e-06	5.56137e-06
37.1535	0	0	0	0	0	0	1.12148e-05	0	0	0	0	0	3.21591e-05	3.32509e-05	1.76553e-05	8.3828e-05	1.19566e-05	3.21836e-06	1.14485e-05
38.0189	0	0	0	0	0	0	0	0	0	0	0	0	2.65949e-05	5.48921e-05	1.35269e-05	3.53898e-05	2.12177e-05	7.53403e-06	1.38816e-05
38.9045	0	0	0	0	0	0	0	0	0	0	0	0	1.26171e-05	3.11767e-05	1.43039e-05	6.5692e-05	1.49497e-05	8.36489e-06	4.62798e-06
39.8107	0	0	0	0	0	0	0	0	0	0	0	0	4.69561e-05	8.9777e-06	5.90004e-05	5.49158e-05	1.71175e-05	9.76443e-06	7.5168e-06
40.738	0	0	0	0	0	0	0	0	0	0	0	0	3.54244e-05	3.25891e-06	0.000118635	1.3612e-05	1.07406e-05	6.47538e-06	5.71945e-06
41.6869	0	0	0	0	0	0	0	0	0	0	6.38868e-06	2.02394e-05	3.57574e-05	0	5.5696e-06	5.94974e-06	1.73878e-05	1.11457e-05	4.43596e-06
42.658	0	0	0	0	0	0	0	0	0	0	0	9.39727e-05	8.37851e-05	1.63752e-06	2.09309e-05	1.08988e-05	1.87708e-06	4.06613e-05	3.78511e-06
43.6516	0	0	0	0	0	0	0	0	0	0	0	2.01579e-05	0.000142478	4.00556e-06	1.29043e-05	5.65884e-07	4.19628e-06	6.06703e-06	1.34665e-05
44.6684	0	0	0	0	0	0	9.32803e-06	0	0	0	0	1.00087e-07	0.000109868	1.76093e-06	7.50282e-06	0	6.06698e-06	2.29521e-05	2.52854e-07
45.7088	0	0	0	0	0	0	0	0	0	0	0	0	1.66562e-06	5.69951e-07	5.59519e-05	6.93793e-06	3.84745e-06	2.81858e-05	0
46.7735	0	0	0	0	0	0	0	0	0	0	0	0	8.09031e-06	0	1.27712e-05	1.89117e-05	1.87956e-05	9.81354e-06	0
47.863	0	0	0	0	0	0	0	0	0	0	0	0	1.30341e-06	0	2.51818e-05	4.61772e-06	4.2828e-05	1.44117e-05	0
48.9779	0	0	0	5.91761e-05	0	0	0	0	0	0	5.43806e-06	0	0	0	2.84536e-05	4.15991e-06	5.8303e-05	7.61881e-05	0
50.1187	0	0	0	0	0	0	8.31425e-06	0	0	0	0	0	0	0	3.62852e-05	1.15288e-05	1.51257e-05	2.97619e-07	0
51.2861	0	0	0	0	0	0	0	0	0	0	0	0	3.89006e-06	1.72738e-05	0	2.64845e-06	4.68918e-06	0	0
52.4807	0	0	0	0	0	0	0	0	0	0	0	0	6.42146e-06	1.23618e-05	0	7.56317e-06	2.6548e-06	0	5.35981e-07
53.7032	0	0	0	0	0	0	0	0	0	0	0	0	4.90477e-06	0	0	1.71073e-05	7.63918e-06	4.99231e-06	7.00417e-06
54.9541	0	0	0	0	0	0	0	0	0	0	0	0	1.39572e-05	2.43411e-06	3.7163e-06	2.37042e-05	2.29568e-06	4.54644e-06	0
56.2341	0	3.37195e-05	0	0	0	0	0	0	0	5.32762e-06	0	0	3.95636e-06	1.26064e-05	1.4525e-05	2.87829e-07	4.02261e-06	7.94935e-06	0
57.544	0	0	0	0	0	0	0	0	0	0	0	0	0	7.68954e-06	1.1808e-05	0	2.85585e-06	1.61653e-05	0
58.8844	0	0	0	0	0	0	0	0	0	0	0	0	0	0	6.01322e-07	0	0	1.39988e-05	0
60.256	0	0	0	0	0	0	0	0	0	0	0	0	0	0	0	5.10311e-05	7.88571e-06	6.36349e-06	0
61.6595	0	0	0	0	0	0	0	0	0	0	0	0	0	0	0	0	1.60614e-05	6.46502e-06	0
63.0957	0	0	0	0	0	0	0	0	0	0	0	0	0	0	0	0	1.48619e-05	0	0
64.5654	0	0	0	0	0	0	0	0	0	0	0	0	0	0	0	0	2.54643e-05	0	0
66.0693	0	0	0	0	0	0	0	0	0	0	0	0	1.77738e-05	0	0	0	3.52418e-05	0	1.70776e-05
67.6083	0	0	0	0	0	0	0	0	0	0	0	0	2.5057e-05	0	0	0	0	0	3.30749e-06
69.1831	0	0	0	0	0	0	0	0	0	0	0	0	0	0	0	0	0	4.14338e-07	9.74177e-06
70.7946	0	0	0	0	0	0	0	0	0	0	0	0	0	0	0	0	0	1.26739e-05	6.30874e-06
72.4436	0	0	0	0	0	0	0	0	0	0	0	0	0	0	0	0	0	1.13144e-05	1.63021e-07
74.131	0	0	0	0	0	0	0	0	0	0	0	0	0	0	0	0	0	4.81782e-06	0
75.8578	0	0	0	0	0	0	0	0	0	0	0	0	0	0	0	0	0	4.37966e-06	0
77.6247	0	0	0	0	0	0	0	0	0	0	0	0	0	0	0	0	0	7.68343e-06	0
79.4328	0	0	0	0	0	0	0	0	0	0	0	0	0	0	0	0	0	6.39287e-06	0
81.2831	0	0	0	0	0	0	0	0	0	0	0	0	0	0	0	0	0	0	0
83.1764	0	0	0	0	0	0	0	0	0	0	0	0	0	0	0	0	0	0	0
85.1138	0	0	0	0	0	0	0	0	0	0	0	0	0	0	0	0	0	0	0
87.0964	0	0	0	0	0	0	0	0	0	0	0	0	0	0	0	0	0	0	0
89.1251	0	0	0	0	0	0	0	0	0	0	0	0	0	0	0	0	0	0	0
91.2011	0	0	0	0	0	0	0	0	0	0	0	0	0	0	0	0	0	0	1.41581e-05
93.3254	0	0	0	0	0	0	0	0	0	0	0	0	0	0	0	0	0	0	1.42458e-05
95.4993	0	0	0	0	0	0	0	0	0	0	0	0	0	0	0	0	0	0	0
97.7237	0	0	0	0	0	0	0	0	0	0	0	0	0	0	0	0	0	0	0
100	0	0	0	0	0	0	0	0	0	0	0	0	0	0	0	0	0	0	0

## Sheet: Radial Energy - Cumulative
r	1MeV	2MeV	3MeV	4MeV	5MeV	6MeV	8MeV	10MeV	15MeV	20MeV	25MeV	30MeV	40MeV	50MeV	60MeV	70MeV	80MeV	90MeV	99MeV
LETs	34.2671	16.922	12.103	9.65348	8.06414	6.92275	5.52088	4.62183	3.27313	2.58424	2.13307	1.81269	1.41716	1.16517	0.994365	0.875978	0.761966	0.684127	0.633379
0.0001	0.0149964	0.0256249	0.0329694	0.0389304	0.0440913	0.0492778	0.0574976	0.065852	0.083679	0.0983326	0.112	0.125092	0.146169	0.164062	0.179146	0.190386	0.200289	0.208527	0.134229
0.000102329	0.0152317	0.0260342	0.033483	0.0395347	0.044771	0.0500124	0.0583686	0.066827	0.084866	0.0997067	0.113507	0.126714	0.147922	0.165816	0.18087	0.192005	0.201841	0.209908	0.000774673
0.000104713	0.0154701	0.0264467	0.0340029	0.040142	0.0454686	0.0507716	0.0592566	0.0678239	0.0860835	0.101116	0.115035	0.128348	0.149662	0.16763	0.182623	0.193657	0.203342	0.211282	0.000760704
0.000107152	0.0157185	0.026862	0.0345264	0.0407563	0.0461756	0.0515608	0.0601487	0.0688332	0.0873432	0.10254	0.116567	0.129994	0.151429	0.169415	0.184356	0.19528	0.204813	0.212588	0.000748445
0.000109648	0.0159676	0.027293	0.0350585	0.0413796	0.0468927	0.052352	0.0610573	0.0698664	0.0885922	0.103961	0.118141	0.131665	0.153216	0.171205	0.186102	0.196872	0.206288	0.213897	0.000742994
0.000112202	0.0162319	0.0277198	0.0356116	0.0420209	0.0476236	0.0531669	0.0619917	0.0709107	0.0898677	0.105419	0.119729	0.133343	0.154984	0.17299	0.187805	0.198466	0.207743	0.215171	0.00073004
0.000114815	0.0164895	0.0281488	0.0361747	0.0426684	0.0483657	0.0539883	0.0629412	0.0719803	0.0911405	0.106879	0.121322	0.13505	0.156755	0.174777	0.189513	0.200028	0.209193	0.21644	0.000688798
0.00011749	0.0167512	0.0285877	0.0367405	0.0433452	0.0491284	0.0548091	0.0638944	0.0730747	0.0924359	0.108365	0.122965	0.136757	0.160773	0.176563	0.191173	0.201582	0.210587	0.217646	0.000694199
0.000120226	0.0170172	0.0290502	0.0373257	0.0440266	0.0499029	0.0556577	0.0648821	0.0741932	0.0937669	0.109872	0.12461	0.138479	0.162569	0.178337	0.19284	0.203114	0.211966	0.218862	0.000681772
0.000123027	0.0172959	0.0295032	0.0379151	0.0447219	0.0506966	0.0565136	0.0658729	0.0753122	0.0951303	0.111376	0.126269	0.140243	0.164394	0.180129	0.194518	0.204628	0.213326	0.22004	0.000635556
0.000125893	0.0175795	0.0299781	0.0385192	0.0454345	0.0514849	0.057394	0.0668829	0.0764408	0.0965341	0.112933	0.127956	0.142007	0.16621	0.181927	0.196198	0.206124	0.214632	0.221182	0.000637344
0.000128825	0.0178747	0.0304617	0.0391381	0.0461638	0.052287	0.0582844	0.0679042	0.0775983	0.0979195	0.114502	0.129648	0.143776	0.168038	0.183723	0.197854	0.207576	0.215914	0.222319	0.000594725
0.000131826	0.0181719	0.0309501	0.0397586	0.0468968	0.0531135	0.0591995	0.0689548	0.0787642	0.099345	0.116088	0.131341	0.145587	0.169859	0.185518	0.199506	0.209004	0.217182	0.223442	0.000593404
0.000134896	0.0184709	0.0314614	0.0403776	0.0476726	0.0539409	0.0601177	0.0700343	0.079947	0.100778	0.117693	0.133054	0.147391	0.171692	0.187303	0.201147	0.210429	0.21842	0.224505	0.000581978
0.000138038	0.0187715	0.0319708	0.041008	0.0484537	0.0547829	0.0610567	0.0711176	0.0811585	0.102221	0.119331	0.134789	0.1492	0.173508	0.189049	0.202756	0.211845	0.219648	0.225543	0.000564742
0.000141254	0.019085	0.0324854	0.0416428	0.0492424	0.0556496	0.0620114	0.0722141	0.0823864	0.103677	0.120977	0.136529	0.151022	0.175321	0.19082	0.204314	0.213238	0.220824	0.226538	0.000560951
0.000144544	0.0194085	0.0330152	0.042305	0.0500423	0.0565191	0.0629609	0.0733173	0.0836132	0.105156	0.122631	0.138305	0.152894	0.177152	0.192544	0.205877	0.214635	0.221988	0.227534	0.000550159
0.000147911	0.019737	0.0335632	0.0429774	0.0508413	0.0574228	0.0639671	0.0744484	0.0848865	0.106664	0.124313	0.140094	0.154745	0.178977	0.194274	0.207418	0.21595	0.223155	0.228526	0.000535429
0.000151356	0.0200701	0.0341183	0.04366	0.0516647	0.0583686	0.0649666	0.0755964	0.0861888	0.108188	0.126026	0.141892	0.156623	0.180828	0.196024	0.208914	0.217262	0.224261	0.229494	0.000526048
0.000154882	0.0204098	0.0346975	0.0443583	0.0525187	0.0593051	0.0660049	0.0767781	0.0874926	0.109761	0.127765	0.143675	0.158509	0.182669	0.19774	0.210414	0.218546	0.22534	0.230414	0.000510488
0.000158489	0.0207547	0.0352716	0.0450644	0.0533647	0.0602693	0.0670538	0.0779715	0.088828	0.111341	0.129508	0.145521	0.160388	0.184519	0.199443	0.211912	0.219808	0.226392	0.2313	0.000483452
0.000162181	0.0210996	0.0358559	0.0457847	0.0542386	0.0612319	0.0681208	0.0791708	0.0901889	0.112951	0.131287	0.147388	0.16229	0.186351	0.201108	0.213338	0.221033	0.22743	0.232191	0.000491013
0.000165959	0.0214455	0.0364582	0.0465353	0.0551222	0.0622237	0.0692093	0.0804136	0.0915734	0.114585	0.13307	0.149275	0.164191	0.188188	0.202747	0.2148	0.222225	0.228455	0.233067	0.000470893
0.000169824	0.0218089	0.0370685	0.0472849	0.0560185	0.0632182	0.0703121	0.081664	0.0929664	0.116258	0.134918	0.151147	0.16611	0.190012	0.204378	0.216191	0.223441	0.229492	0.233918	0.000462617
0.00017378	0.0221943	0.0376809	0.0480628	0.0569263	0.0642378	0.071435	0.0829283	0.0944044	0.117944	0.136758	0.153022	0.168046	0.191831	0.206019	0.217608	0.224594	0.230484	0.234724	0.000459833
0.000177828	0.0225803	0.0383104	0.048852	0.0578626	0.0652819	0.0725559	0.084221	0.095843	0.119658	0.138624	0.154935	0.169996	0.193657	0.20765	0.218962	0.22576	0.23145	0.235522	0.000435548
0.00018197	0.0229775	0.0389441	0.0496557	0.0588217	0.0663513	0.0737059	0.0855256	0.0972909	0.121379	0.140485	0.15684	0.171935	0.195459	0.209251	0.220301	0.226894	0.232393	0.236326	0.000433041
0.000186209	0.0233799	0.0396051	0.0504459	0.0598079	0.067425	0.0748945	0.0868577	0.0987726	0.123135	0.142374	0.158774	0.173893	0.197253	0.210829	0.221629	0.228004	0.233311	0.237117	0.000435801
0.000190546	0.0237927	0.0402769	0.0512676	0.0608189	0.0685153	0.0760986	0.0882278	0.100298	0.12489	0.144216	0.160714	0.17586	0.199053	0.212374	0.222911	0.229068	0.234216	0.237876	0.000427038
0.000194984	0.024223	0.0409675	0.0521034	0.0618418	0.0696148	0.0773314	0.0896118	0.101856	0.126673	0.146135	0.162689	0.177834	0.200855	0.213908	0.22418	0.230154	0.235112	0.238639	0.000425555
0.000199526	0.0246496	0.0416596	0.0529639	0.0628609	0.0707284	0.0785748	0.0910161	0.10342	0.128504	0.148081	0.164665	0.179814	0.202631	0.21543	0.225451	0.231191	0.235972	0.239368	0.000422642
0.000204174	0.0250819	0.0423651	0.0538478	0.0638959	0.0718698	0.0798464	0.0924558	0.10501	0.130377	0.150054	0.166662	0.181802	0.204393	0.216949	0.226658	0.232201	0.236834	0.240115	0.00042089
0.00020893	0.0255206	0.0431039	0.05476	0.0649664	0.0730236	0.0811484	0.0938952	0.106609	0.132264	0.152017	0.168675	0.183764	0.206131	0.218437	0.227916	0.233206	0.237666	0.240839	0.000418644
0.000213796	0.0259686	0.0438418	0.0556762	0.0660452	0.0742256	0.0824694	0.0953607	0.108237	0.134148	0.154016	0.170686	0.18575	0.207868	0.219891	0.229124	0.234202	0.238511	0.241575	0.000407023
0.000218776	0.0264282	0.0446048	0.0566093	0.0671596	0.0754479	0.0838068	0.0968571	0.109902	0.136045	0.156024	0.172688	0.187739	0.209609	0.221341	0.230305	0.23517	0.239342	0.242286	0.000420424
0.000223872	0.0268997	0.0453729	0.0575769	0.0682859	0.0766805	0.0851763	0.0983845	0.111581	0.137987	0.158093	0.174723	0.189714	0.211317	0.222763	0.231478	0.236135	0.240153	0.243005	0.000413353
0.000229087	0.0273845	0.0461676	0.0585605	0.0694393	0.0779353	0.0865575	0.0999314	0.113298	0.139946	0.160161	0.176739	0.191687	0.213011	0.22415	0.232603	0.237081	0.240949	0.243734	0.000419709
0.000234423	0.0278756	0.0469797	0.0595581	0.0706135	0.0792242	0.0879745	0.101529	0.115022	0.141916	0.162236	0.178799	0.19366	0.214721	0.225532	0.233721	0.237999	0.241752	0.244447	0.000410173
0.000239883	0.0283823	0.0478018	0.0605671	0.071802	0.080528	0.0894229	0.10313	0.11678	0.143913	0.164331	0.180857	0.195608	0.216394	0.226902	0.234805	0.238925	0.24256	0.245146	0.000417226
0.000245471	0.0289002	0.0486462	0.0615705	0.0730188	0.0818625	0.0908922	0.104792	0.118581	0.145951	0.166431	0.182949	0.197567	0.218046	0.228223	0.235896	0.239827	0.24337	0.245869	0.000428313
0.000251189	0.0294265	0.0494931	0.0626123	0.0742654	0.0832382	0.0923909	0.106485	0.120395	0.148024	0.168559	0.185052	0.199537	0.219675	0.229532	0.236965	0.240729	0.244162	0.246603	0.000439337
0.00025704	0.0299684	0.0503562	0.063675	0.0755336	0.0846347	0.0939262	0.108219	0.122222	0.150118	0.170699	0.187171	0.201508	0.221281	0.230816	0.238047	0.241614	0.244937	0.247336	0.000428203
0.000263027	0.0305087	0.0512527	0.0647838	0.0768094	0.0860417	0.0954823	0.109952	0.124093	0.152225	0.172845	0.189264	0.203475	0.222875	0.23209	0.239095	0.242498	0.245749	0.248076	0.000438918
0.000269153	0.031058	0.0521568	0.0658912	0.078122	0.0874633	0.0970267	0.111736	0.125973	0.154391	0.175032	0.191326	0.205402	0.22447	0.233371	0.240135	0.243378	0.24657	0.248812	0.00043971
0.000275423	0.0316272	0.0530888	0.067037	0.0794722	0.0889419	0.0986215	0.113545	0.127893	0.15654	0.17721	0.193422	0.207317	0.22604	0.234642	0.241172	0.24427	0.247376	0.249575	0.000451681
0.000281838	0.0322088	0.0540309	0.0681903	0.0808427	0.0904526	0.100245	0.115385	0.129869	0.158715	0.179396	0.195498	0.209266	0.227597	0.235905	0.242199	0.245152	0.248187	0.250346	0.000462537
0.000288403	0.0328135	0.0549854	0.069372	0.082238	0.0919784	0.101886	0.117234	0.131832	0.160895	0.181609	0.197552	0.211185	0.229131	0.237148	0.243215	0.246061	0.24899	0.251132	0.00047756
0.000295121	0.033437	0.0559719	0.0705851	0.0836491	0.0935268	0.103562	0.119116	0.133853	0.1631	0.183814	0.19963	0.213101	0.230654	0.238375	0.244229	0.246954	0.249831	0.25192	0.000466913
0.000301995	0.0340692	0.0569917	0.0718246	0.0850966	0.0951073	0.105286	0.121034	0.135879	0.165351	0.186056	0.201727	0.21502	0.232171	0.239593	0.245241	0.247845	0.250636	0.252726	0.000475756
0.00030903	0.0347063	0.0580329	0.0730781	0.0865626	0.0967161	0.107047	0.122989	0.137963	0.167604	0.188276	0.203817	0.216946	0.23366	0.24079	0.246266	0.248726	0.251464	0.25353	0.00049889
0.000316228	0.0353724	0.0590921	0.0743643	0.0880548	0.098341	0.108816	0.124987	0.140076	0.169887	0.190502	0.205897	0.218844	0.235144	0.241993	0.247288	0.249629	0.252316	0.254339	0.000498364
0.000323594	0.0360416	0.0601768	0.0756599	0.0895784	0.100019	0.11062	0.127007	0.142217	0.17218	0.192735	0.207978	0.220693	0.236616	0.243176	0.248285	0.250553	0.253171	0.255173	0.000501117
0.000331131	0.0367157	0.0612511	0.077006	0.0911351	0.101727	0.112478	0.12908	0.144407	0.174498	0.194991	0.210055	0.222546	0.238042	0.244364	0.249318	0.251491	0.254081	0.256021	0.000528065
0.000338844	0.0373962	0.0623608	0.0783712	0.0927332	0.103468	0.114351	0.13118	0.146607	0.176822	0.197252	0.212121	0.224395	0.239479	0.245509	0.250342	0.252426	0.254973	0.256892	0.000522068
0.000346737	0.0380963	0.0634928	0.0797445	0.0943418	0.105227	0.116267	0.1333	0.148845	0.179177	0.199522	0.214202	0.226263	0.240922	0.246673	0.251356	0.253375	0.255887	0.257766	0.000534744
0.000354813	0.0388068	0.0646683	0.0811593	0.0959838	0.10704	0.118235	0.135464	0.15115	0.181578	0.201807	0.216301	0.228101	0.242345	0.247837	0.252385	0.254338	0.256826	0.258681	0.000553842
0.000363078	0.0395279	0.0658451	0.0826363	0.097662	0.108879	0.120247	0.137652	0.153446	0.183982	0.204098	0.218356	0.229943	0.243756	0.249	0.253402	0.25531	0.257754	0.259607	0.000569908
0.000371535	0.040285	0.0670434	0.0841198	0.0993667	0.110724	0.122278	0.139861	0.155779	0.186402	0.206409	0.220401	0.231776	0.245184	0.250193	0.254452	0.256277	0.258687	0.260544	0.000573666
0.000380189	0.0410547	0.0682764	0.0856326	0.101101	0.112621	0.124377	0.142114	0.158162	0.188827	0.208707	0.222445	0.233578	0.246597	0.251362	0.255526	0.257288	0.259676	0.261497	0.000599413
0.000389045	0.0418271	0.0695119	0.0871808	0.102872	0.114581	0.126474	0.144404	0.160572	0.191278	0.211002	0.224503	0.235359	0.247997	0.252554	0.256597	0.258291	0.260679	0.26247	0.000598135
0.000398107	0.0426183	0.0708078	0.088745	0.104693	0.116558	0.128641	0.146745	0.163034	0.193793	0.213284	0.226548	0.237149	0.249386	0.253732	0.257695	0.259307	0.261699	0.263516	0.000625801
0.00040738	0.0434505	0.0720931	0.0903578	0.106551	0.1186	0.130853	0.149108	0.165545	0.196301	0.215564	0.228587	0.238925	0.250791	0.25491	0.258807	0.260352	0.262742	0.264544	0.000639923
0.000416869	0.0442862	0.0734571	0.0920091	0.108473	0.120662	0.13308	0.151496	0.16805	0.198836	0.217883	0.230652	0.240676	0.252172	0.256125	0.259928	0.261415	0.263785	0.265589	0.000642815
0.00042658	0.0451453	0.0748442	0.0937113	0.110414	0.122769	0.135384	0.153913	0.170571	0.201372	0.220202	0.232672	0.242431	0.253534	0.257346	0.261054	0.262505	0.264863	0.266627	0.00067141
0.000436516	0.0460202	0.0762578	0.095428	0.112398	0.124916	0.13772	0.156405	0.173105	0.203914	0.222514	0.234695	0.244185	0.254944	0.258573	0.262197	0.263632	0.265987	0.26769	0.000682901
0.000446684	0.0469251	0.0777236	0.097177	0.11439	0.127107	0.140088	0.158965	0.175686	0.206493	0.224818	0.236709	0.245917	0.256353	0.259808	0.263374	0.264759	0.267113	0.26879	0.000681701
0.000457088	0.0478444	0.0792221	0.0989875	0.11643	0.129317	0.142486	0.161526	0.178316	0.20909	0.227151	0.238721	0.247657	0.257744	0.261063	0.264569	0.265917	0.268291	0.26995	0.00070614
0.000467735	0.0487936	0.0807561	0.10082	0.118513	0.131573	0.144923	0.164129	0.180967	0.211696	0.229475	0.240716	0.249409	0.259165	0.262337	0.265812	0.267104	0.269463	0.271109	0.000741646
0.00047863	0.0497567	0.0823111	0.102692	0.120616	0.133889	0.147421	0.166767	0.183657	0.214314	0.231744	0.24269	0.251155	0.260569	0.263628	0.267063	0.268313	0.270664	0.272311	0.000744982
0.000489779	0.0507583	0.0839005	0.10458	0.12277	0.136271	0.149949	0.169436	0.186373	0.216937	0.234045	0.24466	0.252877	0.262018	0.264947	0.268322	0.269573	0.271887	0.273527	0.000759094
0.000501187	0.0517692	0.0855426	0.106531	0.124989	0.138663	0.152513	0.172132	0.189126	0.219581	0.236366	0.246639	0.254625	0.263466	0.266262	0.269608	0.270831	0.273129	0.274795	0.000773779
0.000512861	0.0528098	0.0871943	0.108559	0.127266	0.141131	0.155166	0.174882	0.191931	0.222214	0.238645	0.24862	0.256374	0.264899	0.2676	0.270888	0.272141	0.274404	0.276056	0.000789209
0.000524807	0.0538797	0.0888659	0.110606	0.129585	0.143659	0.157822	0.177693	0.194755	0.224899	0.240943	0.250591	0.258113	0.266362	0.268967	0.27221	0.273441	0.275717	0.277375	0.000818556
0.000537032	0.0549633	0.0905987	0.112679	0.131965	0.146231	0.16055	0.180558	0.197623	0.227585	0.243261	0.252564	0.259849	0.267858	0.270387	0.273573	0.274801	0.277074	0.278723	0.000841635
0.000549541	0.0560799	0.0923904	0.114798	0.134389	0.148835	0.163306	0.183464	0.200493	0.230294	0.245577	0.25454	0.261609	0.269391	0.271804	0.274965	0.276158	0.278453	0.280067	0.00084955
0.000562341	0.0572248	0.0942126	0.11699	0.136879	0.151474	0.166119	0.186373	0.203374	0.233005	0.24787	0.256511	0.263349	0.270917	0.273239	0.276379	0.277605	0.279848	0.281475	0.000883019
0.00057544	0.058393	0.0960769	0.119224	0.139417	0.154184	0.168974	0.189339	0.206309	0.235737	0.250168	0.258472	0.265116	0.272448	0.274736	0.277815	0.279044	0.281284	0.282905	0.000894772
0.000588844	0.0596129	0.0979759	0.121512	0.141996	0.156945	0.171868	0.192321	0.209269	0.238473	0.252451	0.260419	0.266891	0.274019	0.276233	0.279317	0.280523	0.282731	0.284386	0.000906095
0.00060256	0.0608442	0.0999537	0.123841	0.144638	0.159758	0.174843	0.195342	0.212298	0.241219	0.254751	0.262394	0.268668	0.275618	0.277751	0.280846	0.282026	0.284214	0.285847	0.000930921
0.000616595	0.0621243	0.101974	0.126227	0.147339	0.162572	0.177861	0.198427	0.215329	0.243949	0.257051	0.264373	0.270453	0.277241	0.279329	0.282404	0.283559	0.285745	0.287346	0.000951176
0.000630957	0.0634461	0.104007	0.128662	0.150065	0.165481	0.180911	0.201534	0.218379	0.246709	0.259362	0.266363	0.272262	0.278886	0.280913	0.284011	0.285119	0.287322	0.288912	0.00098245
0.000645654	0.064783	0.106079	0.131152	0.152876	0.16844	0.184007	0.204668	0.221463	0.24946	0.261689	0.268363	0.274105	0.280562	0.282521	0.285606	0.286727	0.28892	0.2905	0.000999626
0.000660693	0.0661426	0.108242	0.133654	0.155722	0.171453	0.187161	0.207856	0.224576	0.252193	0.264001	0.270374	0.275967	0.282241	0.284174	0.287275	0.288361	0.290548	0.292139	0.00103151
0.000676083	0.0675469	0.110425	0.136214	0.158642	0.174504	0.190366	0.211079	0.227741	0.254959	0.266317	0.272419	0.277836	0.28397	0.285847	0.288945	0.290037	0.292244	0.293788	0.00104087
0.000691831	0.0689918	0.112684	0.138844	0.161605	0.177606	0.1936	0.21434	0.230928	0.257738	0.268635	0.274476	0.279729	0.28572	0.28758	0.290673	0.29174	0.29394	0.295506	0.00106396
0.000707946	0.0704609	0.115779	0.141531	0.164652	0.180759	0.196918	0.217634	0.234131	0.260534	0.270985	0.276506	0.28166	0.287517	0.289324	0.292428	0.293457	0.295701	0.297247	0.00106852
0.000724436	0.0719686	0.118137	0.144311	0.167708	0.183977	0.200318	0.220974	0.237359	0.263352	0.273323	0.278586	0.283595	0.28933	0.2911	0.294224	0.295254	0.297457	0.299028	0.00112755
0.00074131	0.0735188	0.120555	0.147099	0.170839	0.187275	0.203735	0.224382	0.240608	0.266128	0.275667	0.280684	0.285555	0.2912	0.292929	0.296046	0.297094	0.299318	0.300833	0.00115533
0.000758578	0.0751074	0.123009	0.149968	0.17404	0.190626	0.207192	0.227818	0.243858	0.268968	0.27801	0.282778	0.287561	0.293101	0.294808	0.29792	0.298956	0.301181	0.302682	0.00116759
0.000776247	0.0767462	0.125532	0.152904	0.177303	0.194018	0.210673	0.231255	0.247137	0.271798	0.280374	0.284901	0.289556	0.295022	0.296725	0.29982	0.300832	0.30309	0.304588	0.00116591
0.000794328	0.0784383	0.128133	0.155907	0.180644	0.197467	0.214218	0.234769	0.250498	0.274642	0.282733	0.28707	0.291631	0.29701	0.298691	0.301766	0.302732	0.305033	0.306542	0.00119065
0.000812831	0.0801513	0.130802	0.158998	0.184003	0.200989	0.217849	0.238318	0.253858	0.277498	0.285127	0.289243	0.293705	0.298991	0.300684	0.303734	0.304675	0.307025	0.308536	0.00122222
0.000831764	0.0818953	0.133524	0.162127	0.187411	0.204606	0.221504	0.241899	0.257275	0.280342	0.287533	0.291438	0.295789	0.301001	0.302709	0.305753	0.306646	0.30907	0.310561	0.00128319
0.000851138	0.0836926	0.136267	0.165325	0.190904	0.208252	0.225215	0.245544	0.260725	0.283178	0.289964	0.29365	0.297938	0.303063	0.30476	0.307826	0.30865	0.311148	0.312628	0.00128287
0.000870964	0.0855564	0.139065	0.168607	0.194486	0.21198	0.229004	0.24919	0.26417	0.28602	0.292398	0.295888	0.300126	0.305191	0.306829	0.309911	0.310718	0.313275	0.3147	0.00133094
0.000891251	0.0874506	0.141933	0.171955	0.198132	0.215738	0.232836	0.252892	0.267656	0.288878	0.294849	0.298184	0.302327	0.307322	0.308966	0.312058	0.312856	0.315398	0.316845	0.00133089
0.000912011	0.089395	0.14487	0.175331	0.201832	0.21957	0.236679	0.256624	0.271122	0.291771	0.297333	0.300511	0.30457	0.309525	0.311139	0.314245	0.315015	0.317602	0.319031	0.00136423
0.000933254	0.0913647	0.14788	0.178803	0.205592	0.22343	0.24059	0.260358	0.274647	0.294688	0.299845	0.302865	0.306855	0.311736	0.31338	0.316485	0.317236	0.319805	0.321269	0.00139182
0.000954993	0.0933773	0.150929	0.182341	0.209436	0.227384	0.244557	0.264153	0.278164	0.297612	0.302369	0.305236	0.309169	0.313994	0.315635	0.318747	0.319473	0.322096	0.323518	0.00143009
0.000977237	0.0954304	0.154043	0.18597	0.213323	0.231409	0.248591	0.267938	0.281685	0.300537	0.304934	0.307662	0.311567	0.316283	0.317941	0.321026	0.321772	0.324401	0.325823	0.0014582
0.001	0.0975433	0.15726	0.189623	0.217265	0.23543	0.25267	0.271793	0.285242	0.303471	0.307547	0.310107	0.313948	0.318627	0.320272	0.323395	0.324139	0.326775	0.32816	0.00146701
0.00102329	0.0997159	0.160537	0.193394	0.221276	0.239547	0.256793	0.275695	0.288817	0.30641	0.310141	0.312587	0.316391	0.321012	0.322642	0.325786	0.32654	0.329157	0.330576	0.00149369
0.00104713	0.101943	0.163904	0.19724	0.225327	0.243738	0.260972	0.279621	0.292422	0.30941	0.31276	0.315086	0.318857	0.323431	0.325067	0.328237	0.328986	0.331621	0.333013	0.00152258
0.00107152	0.104209	0.167336	0.201112	0.229418	0.247966	0.265236	0.283565	0.29604	0.312403	0.315437	0.317648	0.321373	0.325908	0.327548	0.330731	0.331489	0.334072	0.335489	0.00155411
0.00109648	0.10652	0.170803	0.205079	0.233611	0.252248	0.269532	0.28756	0.299681	0.315436	0.318115	0.320223	0.323911	0.328389	0.330074	0.333246	0.33398	0.336613	0.338	0.00158039
0.00112202	0.108874	0.174354	0.209109	0.237853	0.256556	0.273841	0.291545	0.303339	0.318449	0.320836	0.32284	0.326498	0.330952	0.332638	0.335828	0.336551	0.339198	0.340573	0.00158371
0.00114815	0.111298	0.177962	0.213226	0.242187	0.260933	0.278204	0.295564	0.307017	0.321479	0.323597	0.325474	0.329103	0.333568	0.335243	0.338426	0.339147	0.341821	0.343174	0.00162059
0.0011749	0.113766	0.181652	0.217424	0.246607	0.26536	0.282623	0.299622	0.31068	0.324562	0.326374	0.328142	0.331766	0.336214	0.337893	0.341083	0.341806	0.3445	0.345836	0.00168499
0.00120226	0.116287	0.185452	0.221739	0.251074	0.269834	0.287083	0.303705	0.314368	0.327664	0.329206	0.330857	0.334487	0.338897	0.340596	0.343769	0.344485	0.347194	0.348525	0.00170887
0.00123027	0.118871	0.189323	0.226078	0.255629	0.274396	0.291574	0.30783	0.318051	0.330803	0.332068	0.333631	0.337225	0.341625	0.343323	0.346486	0.347215	0.349947	0.351285	0.00173134
0.00125893	0.121503	0.193266	0.230529	0.260213	0.279012	0.296119	0.311947	0.321769	0.33393	0.334956	0.336426	0.340025	0.34437	0.346108	0.34931	0.349961	0.352741	0.354067	0.00177063
0.00128825	0.124209	0.197267	0.235035	0.264884	0.283687	0.300723	0.316108	0.325522	0.337082	0.3379	0.339293	0.342851	0.34717	0.348903	0.35214	0.352737	0.3556	0.356933	0.00177522
0.00131826	0.12698	0.201387	0.239649	0.269631	0.288384	0.305344	0.320269	0.329272	0.340264	0.340874	0.342191	0.345686	0.350014	0.351738	0.355024	0.35561	0.358499	0.359779	0.0018103
0.00134896	0.129803	0.205566	0.244327	0.274437	0.293156	0.30997	0.324428	0.333024	0.343481	0.343883	0.345121	0.348606	0.352892	0.354659	0.357948	0.358543	0.361403	0.362738	0.00182371
0.00138038	0.132711	0.20983	0.249059	0.279289	0.297976	0.314653	0.328606	0.336794	0.346749	0.346889	0.34803	0.351572	0.355846	0.357576	0.360889	0.361479	0.36439	0.365712	0.00183556
0.00141254	0.13569	0.214214	0.253859	0.284249	0.302834	0.319344	0.332798	0.340593	0.349994	0.349953	0.351059	0.354584	0.358819	0.360553	0.363914	0.364485	0.367395	0.368717	0.0019222
0.00144544	0.138712	0.218681	0.258797	0.289261	0.307756	0.324073	0.337037	0.344413	0.353294	0.35303	0.354094	0.357619	0.361804	0.363596	0.366945	0.367505	0.370444	0.371749	0.00189973
0.00147911	0.141822	0.223207	0.26376	0.294334	0.312717	0.328845	0.341275	0.34821	0.3566	0.356174	0.357184	0.360705	0.364827	0.366684	0.370006	0.370543	0.373562	0.374797	0.00192406
0.00151356	0.144984	0.227819	0.268798	0.299442	0.31773	0.333638	0.345517	0.352052	0.359963	0.359343	0.360283	0.363835	0.367922	0.369779	0.37312	0.373646	0.376724	0.377931	0.00197009
0.00154882	0.148221	0.2325	0.273907	0.304604	0.322788	0.338463	0.349779	0.355914	0.363331	0.362562	0.363424	0.366976	0.371044	0.372954	0.376258	0.376775	0.3799	0.3811	0.00198502
0.00158489	0.151587	0.237252	0.279062	0.309854	0.327847	0.343314	0.354067	0.359759	0.366728	0.365801	0.366592	0.370168	0.374196	0.376146	0.3794	0.379951	0.383102	0.384277	0.00200693
0.00162181	0.154982	0.242099	0.284346	0.315122	0.33293	0.348201	0.358361	0.363646	0.370199	0.369085	0.369829	0.373382	0.377427	0.379339	0.382621	0.383136	0.386394	0.387483	0.00201851
0.00165959	0.158468	0.247067	0.289656	0.320457	0.338085	0.353075	0.362686	0.367512	0.373663	0.372381	0.373101	0.376623	0.380661	0.382614	0.38589	0.386399	0.389716	0.390723	0.00203488
0.00169824	0.162062	0.25213	0.29505	0.325847	0.343236	0.357966	0.366977	0.371395	0.377157	0.37574	0.376403	0.37989	0.383868	0.385894	0.389195	0.389661	0.393054	0.394037	0.00205609
0.0017378	0.165704	0.257226	0.300544	0.331271	0.348445	0.362855	0.371313	0.375306	0.38067	0.379091	0.379759	0.383186	0.387159	0.389177	0.392487	0.392999	0.396431	0.397347	0.00210356
0.00177828	0.169402	0.262442	0.306101	0.336743	0.353647	0.367777	0.375665	0.379223	0.384224	0.382507	0.38307	0.38654	0.3905	0.392557	0.395823	0.396391	0.399767	0.400729	0.00211643
0.0018197	0.173193	0.267741	0.311701	0.342245	0.3589	0.372718	0.379993	0.383126	0.387786	0.385912	0.386455	0.389887	0.393862	0.39594	0.39919	0.399762	0.403183	0.404083	0.00211743
0.00186209	0.177063	0.273149	0.317384	0.347809	0.364166	0.377653	0.384321	0.387048	0.391394	0.38936	0.389847	0.393283	0.397252	0.399347	0.402613	0.403171	0.406663	0.407522	0.0021583
0.00190546	0.18108	0.278619	0.323151	0.353412	0.369435	0.382598	0.388657	0.391004	0.395017	0.39285	0.39329	0.396717	0.400629	0.402778	0.406066	0.406632	0.410127	0.411013	0.00217246
0.00194984	0.185146	0.284196	0.328993	0.359062	0.374771	0.38751	0.393014	0.394993	0.398621	0.396356	0.396782	0.400181	0.404068	0.406241	0.409576	0.410058	0.413639	0.41449	0.00219994
0.00199526	0.18927	0.289875	0.334903	0.364715	0.380072	0.392466	0.397389	0.398983	0.402257	0.399898	0.400302	0.403644	0.407556	0.409741	0.413077	0.413567	0.417167	0.417994	0.0021899
0.00204174	0.193499	0.295654	0.340869	0.37042	0.385387	0.397434	0.40175	0.40299	0.405942	0.403428	0.403835	0.407185	0.411056	0.413283	0.416613	0.417081	0.420714	0.421527	0.00220786
0.0020893	0.19782	0.301512	0.346875	0.376139	0.390739	0.402427	0.406126	0.40701	0.409655	0.407018	0.407378	0.410729	0.414589	0.416858	0.420144	0.420645	0.424275	0.425107	0.00221844
0.00213796	0.202168	0.307463	0.35291	0.3819	0.396095	0.407399	0.410478	0.411061	0.41339	0.410628	0.410968	0.414275	0.418138	0.420436	0.423727	0.424181	0.427874	0.428705	0.0022612
0.00218776	0.206651	0.31351	0.359022	0.387665	0.401448	0.412379	0.414845	0.415101	0.417139	0.414284	0.414566	0.41786	0.421704	0.42403	0.427313	0.427753	0.431516	0.432355	0.00228943
0.00223872	0.211192	0.319584	0.365196	0.393454	0.406809	0.417344	0.419201	0.419125	0.420895	0.417923	0.41819	0.42148	0.425289	0.427656	0.430911	0.43138	0.43515	0.436034	0.00224639
0.00229087	0.215835	0.325768	0.371413	0.399261	0.412153	0.422311	0.423579	0.423161	0.424661	0.421582	0.421814	0.425104	0.428862	0.431263	0.43457	0.435004	0.438818	0.439672	0.00227156
0.00234423	0.220567	0.332026	0.377649	0.405105	0.417495	0.427292	0.427921	0.427237	0.428427	0.425262	0.42542	0.428758	0.432473	0.434932	0.438198	0.438668	0.442502	0.443357	0.00226621
0.00239883	0.225368	0.338325	0.383939	0.410953	0.422846	0.432255	0.432289	0.431292	0.432191	0.429004	0.429072	0.432414	0.436098	0.438592	0.441866	0.442304	0.446176	0.447019	0.00231315
0.00245471	0.230225	0.3447	0.390242	0.416816	0.428188	0.437183	0.43663	0.435342	0.436005	0.432702	0.432743	0.436093	0.439753	0.442279	0.445524	0.445959	0.449813	0.450681	0.00231276
0.00251189	0.235171	0.351209	0.396561	0.42267	0.433538	0.442091	0.440985	0.439382	0.439811	0.436412	0.436406	0.439771	0.443413	0.445959	0.449178	0.449616	0.453505	0.454392	0.00231601
0.0025704	0.240242	0.357771	0.40294	0.428536	0.438832	0.447	0.445329	0.443423	0.443604	0.440135	0.44007	0.443491	0.447062	0.449671	0.452876	0.453323	0.457249	0.458107	0.00232214
0.00263027	0.245384	0.364397	0.409301	0.434358	0.444085	0.451851	0.449638	0.447473	0.447408	0.443853	0.443755	0.447183	0.450707	0.453369	0.456559	0.45702	0.460972	0.461833	0.00234107
0.00269153	0.250634	0.371096	0.415684	0.440207	0.449339	0.456731	0.453948	0.451526	0.451242	0.44756	0.447459	0.450881	0.4544	0.457079	0.460269	0.460734	0.464693	0.465557	0.00234412
0.00275423	0.255923	0.377801	0.422141	0.446026	0.454584	0.461587	0.458255	0.455568	0.455069	0.451306	0.451127	0.454579	0.458061	0.460817	0.463947	0.464438	0.468383	0.469267	0.0023611
0.00281838	0.26132	0.384578	0.428608	0.45182	0.459831	0.466422	0.462549	0.459624	0.458911	0.455034	0.454824	0.458301	0.461747	0.464529	0.467648	0.468149	0.472116	0.472982	0.00235247
0.00288403	0.266772	0.391394	0.435082	0.457611	0.465016	0.471229	0.466868	0.463685	0.462717	0.458781	0.458526	0.462006	0.465372	0.468246	0.471342	0.471866	0.47585	0.476672	0.0023274
0.00295121	0.272379	0.398312	0.441617	0.463399	0.470196	0.476017	0.471136	0.467708	0.46656	0.462519	0.462225	0.465694	0.469025	0.471951	0.475082	0.475605	0.479582	0.480414	0.00236157
0.00301995	0.278087	0.405256	0.448114	0.469157	0.475332	0.480784	0.475388	0.471723	0.470394	0.466221	0.465895	0.469399	0.472708	0.475669	0.478782	0.479327	0.483332	0.484157	0.0023111
0.0030903	0.283885	0.412336	0.454616	0.474845	0.480432	0.485523	0.479617	0.475713	0.474212	0.469948	0.469605	0.473092	0.476347	0.479374	0.482486	0.48299	0.487096	0.487896	0.00236676
0.00316228	0.28976	0.419397	0.461094	0.480517	0.485505	0.490221	0.483838	0.47971	0.478045	0.473675	0.473282	0.476757	0.479981	0.483071	0.48619	0.486681	0.4908	0.491609	0.00236588
0.00323594	0.295716	0.426506	0.467555	0.486146	0.490512	0.494908	0.488061	0.483698	0.481862	0.477383	0.476982	0.480435	0.483657	0.486739	0.489852	0.490367	0.494521	0.49531	0.00231617
0.00331131	0.301753	0.433643	0.474027	0.491752	0.495518	0.499543	0.492239	0.487662	0.485664	0.481087	0.480633	0.484103	0.487271	0.490401	0.493529	0.494045	0.498254	0.498951	0.00231397
0.00338844	0.307903	0.440789	0.480481	0.497332	0.500494	0.504147	0.496419	0.491624	0.489432	0.484769	0.484271	0.48776	0.49092	0.494055	0.49718	0.497704	0.50187	0.502615	0.0023326
0.00346737	0.314141	0.447975	0.48688	0.502845	0.505402	0.508709	0.500558	0.495579	0.493191	0.48843	0.487915	0.491404	0.49453	0.497689	0.500839	0.501311	0.505487	0.506268	0.00229438
0.00354813	0.320479	0.455179	0.493216	0.508306	0.510266	0.513237	0.504677	0.499496	0.496926	0.49206	0.491519	0.495036	0.498087	0.501328	0.504413	0.504928	0.509119	0.509855	0.002267
0.00363078	0.326877	0.462454	0.499542	0.513695	0.515096	0.517726	0.508774	0.503384	0.50064	0.495691	0.49511	0.498655	0.50163	0.504922	0.508027	0.508538	0.512716	0.513472	0.00229332
0.00371535	0.33338	0.469665	0.505855	0.519066	0.519897	0.522177	0.512837	0.507236	0.504319	0.499296	0.498678	0.502269	0.505187	0.508482	0.511599	0.512086	0.516328	0.517093	0.00228746
0.00380189	0.339968	0.476926	0.512172	0.524384	0.524645	0.526582	0.516867	0.511074	0.50801	0.502878	0.502244	0.505827	0.508697	0.512082	0.515215	0.515662	0.5199	0.520662	0.00225274
0.00389045	0.346657	0.484244	0.518405	0.529634	0.529355	0.530968	0.520876	0.51489	0.511701	0.50645	0.50581	0.509379	0.512187	0.515589	0.518765	0.519192	0.523478	0.524207	0.0022394
0.00398107	0.353452	0.491496	0.524625	0.534829	0.534003	0.535312	0.524849	0.518674	0.515318	0.509996	0.509323	0.512903	0.51566	0.519099	0.522296	0.52272	0.527018	0.527759	0.00220294
0.0040738	0.360299	0.49878	0.530817	0.539968	0.538601	0.539618	0.528788	0.52244	0.51891	0.513532	0.512825	0.516415	0.519109	0.522582	0.52578	0.526223	0.530558	0.531277	0.00221989
0.00416869	0.367237	0.50604	0.536926	0.545053	0.543144	0.543881	0.532675	0.526171	0.522463	0.517031	0.516282	0.519916	0.522557	0.526022	0.529255	0.529684	0.53405	0.534753	0.00220919
0.0042658	0.374238	0.513339	0.54297	0.550076	0.547644	0.548095	0.536558	0.529871	0.526029	0.520502	0.519693	0.523386	0.525938	0.529479	0.532683	0.533093	0.537543	0.538184	0.00218825
0.00436516	0.381302	0.520606	0.548972	0.555	0.552079	0.55229	0.540394	0.53355	0.529553	0.523952	0.523099	0.526788	0.52933	0.532893	0.53606	0.536541	0.540986	0.541577	0.00216393
0.00446684	0.388501	0.527813	0.55488	0.559913	0.556488	0.556392	0.544196	0.537198	0.533034	0.527347	0.526474	0.530197	0.532647	0.536272	0.539431	0.539917	0.544421	0.545015	0.00214489
0.00457088	0.395726	0.534992	0.560719	0.56472	0.560836	0.56047	0.547946	0.540816	0.536448	0.530728	0.52982	0.533565	0.535992	0.539604	0.542787	0.543245	0.547806	0.548348	0.00210055
0.00467735	0.403055	0.542156	0.566484	0.569462	0.565118	0.564516	0.551645	0.544349	0.539873	0.534069	0.533111	0.536909	0.53929	0.542937	0.546122	0.546555	0.551134	0.55167	0.00211016
0.0047863	0.41046	0.549313	0.572183	0.574136	0.569343	0.568478	0.555326	0.547873	0.543232	0.53738	0.536385	0.540194	0.542539	0.546202	0.549425	0.549864	0.554437	0.554948	0.00207643
0.00489779	0.417954	0.556397	0.577792	0.578771	0.573515	0.572399	0.558982	0.551349	0.546567	0.54066	0.539649	0.543467	0.545748	0.549426	0.552694	0.553139	0.557713	0.558227	0.00203864
0.00501187	0.425491	0.563429	0.58335	0.583294	0.577637	0.576278	0.562589	0.554812	0.549892	0.54392	0.542845	0.546711	0.548937	0.552672	0.555893	0.556369	0.560947	0.561446	0.00204375
0.00512861	0.433145	0.570445	0.588759	0.587748	0.581725	0.580116	0.566141	0.558226	0.553164	0.547118	0.546035	0.549883	0.552114	0.555873	0.559069	0.559575	0.564121	0.56468	0.0019985
0.00524807	0.440875	0.577365	0.594079	0.592145	0.58571	0.583869	0.569659	0.561593	0.556367	0.550303	0.549166	0.553043	0.555208	0.559031	0.56225	0.562741	0.567249	0.567852	0.00200594
0.00537032	0.448623	0.584264	0.599369	0.596472	0.589662	0.587604	0.573147	0.564921	0.559591	0.553446	0.552267	0.556162	0.558286	0.562154	0.565364	0.56584	0.570394	0.571022	0.00200198
0.00549541	0.456409	0.591127	0.604562	0.600751	0.593567	0.591295	0.576579	0.568217	0.562742	0.556555	0.555321	0.55925	0.561325	0.565271	0.568412	0.568936	0.573487	0.574125	0.00194287
0.00562341	0.464249	0.597899	0.609678	0.604959	0.597393	0.594929	0.579976	0.571493	0.56588	0.559648	0.558366	0.562325	0.56431	0.568308	0.571431	0.571983	0.576546	0.577175	0.00193865
0.0057544	0.472149	0.604597	0.614679	0.609098	0.601167	0.598501	0.583315	0.574708	0.568971	0.562634	0.56137	0.565325	0.567274	0.57134	0.574442	0.575	0.579576	0.580159	0.00189557
0.00588844	0.480128	0.611201	0.619611	0.613165	0.604863	0.602052	0.586627	0.577873	0.572011	0.565634	0.564334	0.568323	0.570223	0.574318	0.577407	0.577945	0.582569	0.583096	0.00190592
0.0060256	0.488141	0.617755	0.624449	0.617173	0.608512	0.605535	0.589872	0.580977	0.575001	0.568599	0.567287	0.571268	0.573102	0.577239	0.580381	0.580882	0.585546	0.586024	0.00188623
0.00616595	0.496207	0.624204	0.629177	0.621105	0.612109	0.608952	0.593078	0.584082	0.577976	0.571503	0.570203	0.574187	0.575982	0.580142	0.583297	0.58377	0.588457	0.588921	0.00181166
0.00630957	0.50432	0.630533	0.633843	0.624972	0.61565	0.612341	0.596264	0.587144	0.580923	0.574389	0.573086	0.577037	0.578797	0.582993	0.586202	0.586645	0.591343	0.59175	0.00182213
0.00645654	0.512476	0.636779	0.638421	0.62878	0.61914	0.615666	0.599383	0.590162	0.583799	0.577228	0.575927	0.579854	0.581583	0.585827	0.589054	0.589449	0.594194	0.594574	0.00176971
0.00660693	0.520643	0.642959	0.642894	0.6325	0.622572	0.618947	0.60248	0.593148	0.586653	0.58005	0.578729	0.582639	0.584346	0.58862	0.591865	0.592244	0.597003	0.597398	0.00176142
0.00676083	0.528828	0.649045	0.647282	0.636179	0.625969	0.622178	0.605527	0.59609	0.589464	0.582805	0.581479	0.585409	0.587073	0.591378	0.594643	0.594991	0.599811	0.600205	0.00175101
0.00691831	0.53707	0.655038	0.651605	0.639804	0.629317	0.625386	0.608542	0.598966	0.59224	0.585533	0.584169	0.588146	0.589746	0.594105	0.597354	0.597702	0.602569	0.602908	0.00170819
0.00707946	0.545311	0.660908	0.655837	0.643371	0.632619	0.628537	0.611501	0.601831	0.594973	0.588238	0.58685	0.59087	0.592409	0.59679	0.60004	0.600391	0.605295	0.605596	0.00170446
0.00724436	0.553586	0.666656	0.659986	0.646882	0.635846	0.631621	0.614433	0.604669	0.597688	0.590908	0.589472	0.593514	0.595015	0.599456	0.602715	0.603039	0.607992	0.608245	0.0016945
0.0074131	0.561914	0.672318	0.664062	0.650329	0.639038	0.634676	0.61731	0.607451	0.600375	0.59356	0.592092	0.59615	0.59761	0.602077	0.605349	0.605654	0.610685	0.610887	0.00167069
0.00758578	0.570303	0.677846	0.668073	0.653696	0.642178	0.637693	0.620158	0.610215	0.603021	0.596159	0.594688	0.59874	0.600207	0.604665	0.607957	0.60822	0.613341	0.613492	0.00163673
0.00776247	0.578708	0.683275	0.671977	0.657009	0.645273	0.640667	0.622951	0.61293	0.605663	0.598738	0.597229	0.601298	0.602739	0.607222	0.610531	0.610793	0.615955	0.616061	0.00161167
0.00794328	0.587089	0.68858	0.675792	0.660266	0.648305	0.64359	0.625717	0.615605	0.608285	0.601287	0.599737	0.603804	0.605285	0.609744	0.61308	0.613304	0.618503	0.618574	0.00158075
0.00812831	0.595481	0.693786	0.679557	0.663486	0.651299	0.646493	0.628459	0.618245	0.610847	0.603796	0.602248	0.606279	0.607734	0.612261	0.615584	0.615816	0.621041	0.621112	0.00154207
0.00831764	0.60389	0.698923	0.683233	0.666691	0.654258	0.649347	0.631152	0.620852	0.613373	0.60629	0.604686	0.608773	0.61017	0.614728	0.61806	0.618311	0.62352	0.623594	0.00157401
0.00851138	0.612309	0.703934	0.68686	0.66983	0.657188	0.652159	0.633812	0.62343	0.615866	0.608727	0.607083	0.611218	0.612593	0.617158	0.620512	0.620757	0.625988	0.626066	0.00152331
0.00870964	0.620703	0.708885	0.690412	0.672906	0.660061	0.654957	0.636446	0.625973	0.618312	0.611108	0.609466	0.613627	0.614979	0.619556	0.622943	0.623162	0.628431	0.628519	0.00150532
0.00891251	0.629097	0.713673	0.69391	0.675927	0.662919	0.657704	0.639021	0.628491	0.620752	0.613472	0.611824	0.616013	0.617355	0.621943	0.625367	0.625526	0.630845	0.630909	0.00149342
0.00912011	0.637457	0.718378	0.697309	0.678917	0.665715	0.660389	0.641592	0.63098	0.623157	0.61584	0.614162	0.618352	0.619704	0.624275	0.627774	0.627898	0.633229	0.63321	0.0014787
0.00933254	0.645865	0.72297	0.700675	0.681853	0.668469	0.663058	0.644119	0.633428	0.625544	0.618168	0.61646	0.620666	0.622008	0.626567	0.630091	0.630207	0.63558	0.635483	0.00146819
0.00954993	0.654244	0.727483	0.704	0.684755	0.671212	0.665699	0.646612	0.635848	0.627903	0.62046	0.618736	0.62294	0.624328	0.628859	0.632383	0.632494	0.637957	0.637755	0.00143156
0.00977237	0.662606	0.731863	0.707245	0.687606	0.673886	0.668312	0.649064	0.638233	0.630245	0.622745	0.620996	0.625195	0.626619	0.631105	0.634639	0.634763	0.64023	0.640043	0.00142818
0.01	0.670917	0.736159	0.710436	0.690403	0.676515	0.670892	0.65149	0.640586	0.632549	0.625011	0.623241	0.627424	0.628834	0.633354	0.636897	0.636992	0.642509	0.642296	0.00143101
0.0102329	0.67925	0.740362	0.713597	0.693175	0.679139	0.673438	0.653913	0.642945	0.634832	0.627249	0.625428	0.629636	0.631061	0.635599	0.639115	0.63918	0.644767	0.644522	0.00141677
0.0104713	0.687496	0.744489	0.716677	0.695913	0.681725	0.675972	0.656293	0.645264	0.637095	0.629475	0.627605	0.631857	0.633273	0.637794	0.641313	0.641371	0.647013	0.64675	0.00140609
0.0107152	0.695691	0.748482	0.719722	0.698605	0.684271	0.678472	0.658652	0.647582	0.639334	0.631662	0.629757	0.634029	0.63544	0.639978	0.643484	0.643529	0.649248	0.648902	0.00138831
0.0109648	0.703824	0.752418	0.722706	0.701276	0.686805	0.680934	0.660966	0.649864	0.641538	0.633844	0.631878	0.636179	0.63758	0.642116	0.645645	0.645665	0.651418	0.651053	0.00135305
0.0112202	0.711912	0.756275	0.725647	0.703903	0.689298	0.683343	0.663271	0.652104	0.643729	0.636004	0.633998	0.638293	0.639709	0.644226	0.647764	0.647757	0.653588	0.653177	0.00134098
0.0114815	0.719919	0.76003	0.728544	0.706492	0.691742	0.685732	0.665547	0.654341	0.64587	0.638114	0.636078	0.640398	0.641809	0.646341	0.649893	0.649853	0.655668	0.655261	0.00132715
0.011749	0.727848	0.763665	0.731429	0.709042	0.694165	0.688103	0.667782	0.656535	0.64801	0.640226	0.638136	0.642491	0.643867	0.648427	0.65195	0.651933	0.657769	0.657341	0.00131004
0.0120226	0.735685	0.767277	0.73426	0.711581	0.696545	0.690448	0.670003	0.658701	0.650123	0.642307	0.640178	0.644541	0.6459	0.650448	0.653984	0.653985	0.659858	0.65939	0.00130725
0.0123027	0.743498	0.770794	0.737076	0.714082	0.698933	0.692757	0.672194	0.660851	0.65219	0.644354	0.642195	0.646573	0.64792	0.652465	0.65602	0.656032	0.661933	0.661432	0.00127594
0.0125893	0.751209	0.774295	0.739879	0.71654	0.701285	0.695038	0.67436	0.663019	0.654275	0.646395	0.644179	0.64858	0.649912	0.654459	0.658027	0.65805	0.663901	0.663453	0.00125442
0.0128825	0.758844	0.777676	0.742609	0.719004	0.703608	0.697326	0.676507	0.665128	0.656317	0.64838	0.646164	0.650574	0.651886	0.65643	0.660041	0.66003	0.665879	0.66543	0.00125603
0.0131826	0.766381	0.781037	0.745301	0.721434	0.705912	0.699581	0.678634	0.667219	0.658361	0.650352	0.6481	0.652573	0.653849	0.658409	0.661977	0.661987	0.66783	0.667373	0.00125318
0.0134896	0.773814	0.784297	0.747959	0.723825	0.708204	0.701785	0.680751	0.669282	0.660372	0.652319	0.650006	0.654539	0.655783	0.660331	0.663897	0.663926	0.669733	0.669298	0.00124402
0.0138038	0.78117	0.787511	0.750596	0.726205	0.710473	0.70399	0.682834	0.671334	0.66236	0.654272	0.6519	0.65647	0.657702	0.662265	0.665824	0.665808	0.671605	0.671207	0.00123248
0.0141254	0.788409	0.790661	0.753226	0.72858	0.712711	0.706159	0.684921	0.673354	0.664311	0.656202	0.653798	0.658393	0.659589	0.664159	0.667732	0.667703	0.673461	0.673103	0.00122259
0.0144544	0.795515	0.793772	0.75582	0.730906	0.714926	0.708282	0.68694	0.675338	0.666257	0.658116	0.655699	0.660269	0.661462	0.666051	0.669583	0.669578	0.675334	0.674978	0.00118186
0.0147911	0.802509	0.796835	0.758367	0.733203	0.717096	0.710397	0.688976	0.677302	0.668203	0.659984	0.657559	0.662134	0.663323	0.667933	0.671416	0.671424	0.677197	0.676803	0.00118781
0.0151356	0.809398	0.799856	0.760908	0.735481	0.719262	0.712534	0.691001	0.679235	0.670109	0.661847	0.659394	0.663995	0.665129	0.669779	0.673239	0.673276	0.67904	0.678618	0.00118276
0.0154882	0.816124	0.802824	0.763404	0.737745	0.721411	0.714647	0.692976	0.681149	0.671993	0.663673	0.661204	0.665794	0.666922	0.671626	0.675081	0.675085	0.68084	0.680436	0.00113578
0.0158489	0.822751	0.80574	0.765841	0.739956	0.723539	0.716709	0.694936	0.683069	0.673873	0.665474	0.663002	0.667583	0.668696	0.673434	0.676816	0.676866	0.682615	0.682202	0.00112623
0.0162181	0.82929	0.808606	0.768278	0.74214	0.725627	0.718762	0.696902	0.684966	0.675727	0.667262	0.66476	0.669348	0.670461	0.675212	0.67858	0.678608	0.684381	0.683972	0.00111782
0.0165959	0.835667	0.811471	0.770687	0.744306	0.727703	0.720773	0.698834	0.68683	0.677536	0.66902	0.6665	0.671081	0.672216	0.676967	0.680319	0.680339	0.686106	0.685711	0.00109381
0.0169824	0.841886	0.814251	0.773079	0.746477	0.729761	0.722787	0.700749	0.688681	0.679317	0.670781	0.668252	0.672779	0.673919	0.678704	0.682058	0.682008	0.687813	0.687424	0.00107327
0.017378	0.847902	0.817009	0.77543	0.748611	0.731799	0.724776	0.702641	0.690516	0.68109	0.672515	0.669969	0.674471	0.675591	0.680425	0.683746	0.683677	0.689475	0.689145	0.00107094
0.0177828	0.853787	0.819722	0.77779	0.750723	0.733834	0.72673	0.704505	0.692342	0.68283	0.674224	0.671649	0.676164	0.677264	0.682117	0.685415	0.685299	0.691113	0.690825	0.00104864
0.018197	0.859537	0.822372	0.780084	0.752833	0.735842	0.728665	0.706386	0.694161	0.684567	0.675928	0.6733	0.677795	0.678919	0.683774	0.687019	0.686924	0.692773	0.69248	0.00105153
0.0186209	0.865136	0.824967	0.782371	0.754932	0.737827	0.730583	0.708227	0.695957	0.686316	0.677584	0.674942	0.67945	0.680558	0.685419	0.688628	0.688557	0.694397	0.694102	0.00101468
0.0190546	0.870603	0.827574	0.784643	0.757021	0.739798	0.732493	0.710032	0.697732	0.68803	0.679228	0.676555	0.681085	0.682168	0.687047	0.690201	0.690096	0.695996	0.695744	0.00100072
0.0194984	0.875946	0.83017	0.786887	0.759049	0.741758	0.734381	0.711809	0.699491	0.689699	0.680881	0.678133	0.682701	0.68374	0.68862	0.691785	0.691652	0.697591	0.697311	0.000981054
0.0199526	0.881104	0.832701	0.789119	0.761073	0.743693	0.736254	0.713597	0.701236	0.691342	0.682506	0.679715	0.684295	0.685313	0.690178	0.693358	0.693184	0.699171	0.698858	0.00097907
0.0204174	0.886068	0.835217	0.791324	0.763092	0.745595	0.738116	0.715361	0.702952	0.692982	0.684101	0.681295	0.685894	0.686873	0.691718	0.694906	0.694712	0.700752	0.700365	0.000973849
0.020893	0.890854	0.837698	0.793523	0.765084	0.747473	0.739969	0.71712	0.704647	0.694588	0.68566	0.68284	0.687449	0.688425	0.693232	0.696433	0.69621	0.702308	0.701838	0.000958191
0.0213796	0.895499	0.840165	0.795715	0.767071	0.749322	0.741786	0.718872	0.706341	0.696204	0.687193	0.684398	0.689002	0.689957	0.694732	0.697938	0.697708	0.703838	0.70333	0.000929551
0.0218776	0.899938	0.842632	0.79789	0.76903	0.751178	0.743621	0.720594	0.708001	0.6978	0.688741	0.685915	0.690539	0.691475	0.696179	0.699397	0.699153	0.705344	0.704835	0.000946257
0.0223872	0.904238	0.845065	0.800038	0.770974	0.753008	0.74545	0.722319	0.709621	0.699387	0.690271	0.687442	0.69205	0.692981	0.697651	0.700839	0.700578	0.706811	0.70629	0.00091497
0.0229087	0.908355	0.847467	0.8022	0.772914	0.754815	0.747247	0.724012	0.711219	0.700949	0.69177	0.688938	0.693548	0.694456	0.699102	0.702292	0.702	0.708246	0.70771	0.000902432
0.0234423	0.912331	0.849828	0.804329	0.774828	0.756646	0.749037	0.725684	0.712819	0.7025	0.693258	0.690428	0.695013	0.695899	0.700538	0.703693	0.70339	0.70967	0.709118	0.000876577
0.0239883	0.916143	0.852178	0.806424	0.776738	0.758479	0.750788	0.72734	0.714438	0.704067	0.694734	0.691888	0.696489	0.697361	0.701957	0.705079	0.704747	0.711064	0.710526	0.000881311
0.0245471	0.919799	0.854505	0.808514	0.778653	0.760272	0.752543	0.728984	0.71602	0.705609	0.69619	0.693346	0.697946	0.698781	0.703361	0.706496	0.706124	0.712435	0.711893	0.000888731
0.0251189	0.923287	0.856802	0.810569	0.78057	0.762081	0.754293	0.730618	0.717606	0.70715	0.69765	0.694771	0.699381	0.700184	0.70478	0.707873	0.707498	0.713802	0.713244	0.000896222
0.025704	0.926627	0.859085	0.812622	0.782481	0.763858	0.756009	0.732241	0.719175	0.70867	0.699085	0.696198	0.700811	0.701609	0.706133	0.709233	0.708856	0.715163	0.714565	0.000875691
0.0263027	0.929839	0.861339	0.814633	0.784368	0.765655	0.757702	0.733847	0.720722	0.71018	0.700521	0.6976	0.702216	0.703004	0.707499	0.71059	0.710189	0.716491	0.71591	0.000855023
0.0269153	0.932921	0.863587	0.81664	0.786237	0.767413	0.759398	0.735453	0.722291	0.711666	0.701952	0.698997	0.70359	0.70438	0.708829	0.711941	0.711486	0.717825	0.717246	0.000839492
0.0275423	0.93587	0.865783	0.818634	0.78814	0.769174	0.761082	0.737039	0.723836	0.713158	0.703362	0.70037	0.704932	0.705748	0.71017	0.7133	0.712783	0.719155	0.71856	0.000823702
0.0281838	0.938678	0.867969	0.820605	0.790019	0.770924	0.762752	0.738611	0.725364	0.714672	0.70474	0.701754	0.706291	0.707092	0.711531	0.714644	0.714074	0.72047	0.719902	0.000839108
0.0288403	0.94138	0.870135	0.822573	0.791886	0.772661	0.764414	0.740196	0.726876	0.716154	0.706139	0.703098	0.707633	0.708432	0.712873	0.716015	0.715382	0.721781	0.721242	0.000835979
0.0295121	0.943945	0.872266	0.824548	0.793738	0.774403	0.766076	0.741759	0.728409	0.717611	0.707522	0.7045	0.708978	0.709739	0.71424	0.717316	0.7167	0.723093	0.722567	0.00080633
0.0301995	0.946379	0.874393	0.826548	0.795555	0.776139	0.767742	0.743334	0.72993	0.719047	0.708899	0.705886	0.710311	0.711049	0.715568	0.718608	0.718	0.724359	0.723893	0.000819952
0.030903	0.948727	0.876533	0.828548	0.797389	0.777865	0.769394	0.744904	0.731438	0.720479	0.710283	0.707244	0.711661	0.712352	0.716908	0.719887	0.719299	0.725624	0.725225	0.00083259
0.0316228	0.950975	0.878639	0.830488	0.799196	0.779554	0.77105	0.746456	0.732942	0.721875	0.711667	0.708593	0.712988	0.713654	0.718253	0.721177	0.720608	0.726893	0.726525	0.000794947
0.0323594	0.953086	0.880726	0.832408	0.80099	0.781269	0.772705	0.747994	0.734451	0.723268	0.713054	0.709926	0.714329	0.714959	0.719589	0.722421	0.721929	0.728159	0.727838	0.000786523
0.0331131	0.955115	0.88281	0.834333	0.802842	0.782965	0.774352	0.749554	0.735925	0.724667	0.714445	0.71126	0.715668	0.716283	0.720962	0.723655	0.723233	0.729413	0.729166	0.000741994
0.0338844	0.957102	0.884886	0.836265	0.804688	0.784687	0.776013	0.751095	0.737416	0.726056	0.715842	0.712569	0.717027	0.717605	0.722293	0.72493	0.724548	0.730698	0.730472	0.00076609
0.0346737	0.958961	0.886954	0.838185	0.806511	0.786414	0.777648	0.75262	0.738928	0.727428	0.717218	0.713871	0.718389	0.718896	0.72357	0.726179	0.725844	0.731979	0.731764	0.000743776
0.0354813	0.960712	0.889028	0.840117	0.808338	0.788133	0.779295	0.754151	0.740433	0.728812	0.718605	0.715168	0.719712	0.720173	0.724826	0.727416	0.727132	0.733233	0.733039	0.000752418
0.0363078	0.962393	0.891062	0.842052	0.810147	0.789839	0.780932	0.75569	0.741945	0.730198	0.719964	0.716476	0.721055	0.721434	0.726086	0.728658	0.728442	0.734464	0.734306	0.000749913
0.0371535	0.96399	0.893088	0.84397	0.811939	0.791572	0.782562	0.757255	0.743429	0.731605	0.721339	0.717747	0.722393	0.722691	0.72733	0.729894	0.729737	0.735718	0.735542	0.00074272
0.0380189	0.965504	0.895099	0.845893	0.813728	0.793283	0.784167	0.758783	0.744924	0.733008	0.722688	0.719055	0.72373	0.723955	0.728622	0.731133	0.731022	0.736917	0.736799	0.000756004
0.0389045	0.966936	0.897089	0.847827	0.815527	0.794993	0.785788	0.760315	0.746393	0.73444	0.724037	0.720381	0.725085	0.725198	0.729864	0.732354	0.732294	0.73816	0.738068	0.000741981
0.0398107	0.968284	0.89906	0.849745	0.817313	0.7967	0.787388	0.761826	0.747879	0.735839	0.725365	0.7217	0.726428	0.726466	0.731135	0.73357	0.733557	0.739404	0.739292	0.000738864
0.040738	0.96957	0.901044	0.851667	0.819116	0.798396	0.788997	0.763348	0.749388	0.737226	0.72671	0.723004	0.727749	0.727752	0.732415	0.734761	0.734829	0.740654	0.740536	0.000738759
0.0416869	0.970816	0.903007	0.853558	0.820902	0.800088	0.790633	0.764872	0.750863	0.738624	0.728044	0.724342	0.729044	0.729041	0.733669	0.73597	0.736087	0.741887	0.741765	0.000749869
0.042658	0.971993	0.904945	0.855464	0.822707	0.80178	0.792275	0.766408	0.752334	0.740044	0.729372	0.725644	0.73037	0.730312	0.734905	0.737186	0.737351	0.743127	0.742996	0.000766868
0.0436516	0.97312	0.906854	0.857343	0.824517	0.803461	0.793904	0.767945	0.753787	0.741437	0.730699	0.726949	0.731664	0.731574	0.736125	0.738394	0.738647	0.744351	0.744237	0.000769867
0.0446684	0.97419	0.908759	0.859241	0.826333	0.805149	0.795534	0.76949	0.755269	0.74283	0.732036	0.728247	0.732981	0.732825	0.737363	0.739593	0.739933	0.7456	0.745442	0.000763858
0.0457088	0.97521	0.910636	0.861136	0.828142	0.806873	0.797158	0.771024	0.756743	0.744229	0.73338	0.729547	0.734293	0.734093	0.738606	0.740773	0.741132	0.746876	0.746647	0.000735441
0.0467735	0.976182	0.912488	0.863046	0.829918	0.808577	0.798789	0.77258	0.758211	0.745622	0.734729	0.730856	0.735623	0.735362	0.739861	0.741952	0.742353	0.748084	0.747884	0.000716503
0.047863	0.97711	0.914344	0.86492	0.831706	0.810272	0.80039	0.774122	0.759664	0.746996	0.736103	0.73213	0.736956	0.736642	0.741099	0.743146	0.7436	0.749324	0.749076	0.00070202
0.0489779	0.977978	0.916189	0.866799	0.833467	0.81196	0.801976	0.775622	0.761105	0.748396	0.737476	0.733383	0.738266	0.737909	0.742334	0.744348	0.744829	0.750579	0.750267	0.000748852
0.0501187	0.978801	0.918004	0.868649	0.835272	0.81363	0.803575	0.777115	0.762541	0.74982	0.738876	0.734689	0.739557	0.739177	0.743519	0.74553	0.746074	0.751803	0.751436	0.0007474
0.0512861	0.979559	0.919822	0.870515	0.837049	0.815299	0.805174	0.77863	0.763966	0.751217	0.740237	0.735975	0.740846	0.740464	0.744742	0.746708	0.747317	0.753007	0.752604	0.00075792
0.0524807	0.980254	0.921646	0.872388	0.838837	0.816995	0.806784	0.780167	0.765414	0.752611	0.741556	0.737253	0.742138	0.741738	0.745963	0.74789	0.748537	0.754236	0.753744	0.000760813
0.0537032	0.980906	0.923441	0.874288	0.840622	0.81871	0.808409	0.781706	0.766826	0.754009	0.742844	0.738556	0.743413	0.743007	0.747163	0.749042	0.749757	0.755466	0.754897	0.000763904
0.0549541	0.981526	0.925205	0.876176	0.842372	0.820405	0.810028	0.783245	0.768248	0.755395	0.744161	0.739876	0.744704	0.744233	0.748347	0.750199	0.750961	0.756689	0.756066	0.000744197
0.0562341	0.982101	0.926952	0.878062	0.844164	0.822085	0.811657	0.784741	0.769694	0.756805	0.74545	0.741205	0.74598	0.745456	0.749597	0.751357	0.752166	0.757894	0.757213	0.000709381
0.057544	0.982646	0.928694	0.879956	0.845937	0.823772	0.813278	0.786268	0.77114	0.758214	0.746744	0.742544	0.74727	0.746696	0.750818	0.75253	0.753386	0.759112	0.758378	0.000725188
0.0588844	0.983156	0.930401	0.881845	0.847744	0.825441	0.814905	0.787791	0.772571	0.759606	0.748055	0.743822	0.748559	0.747926	0.751993	0.753732	0.754579	0.760334	0.759549	0.000724668
0.060256	0.983626	0.932107	0.883695	0.849542	0.827098	0.816523	0.789301	0.774029	0.760997	0.74934	0.745122	0.749845	0.749142	0.753188	0.754925	0.755821	0.761553	0.760721	0.000744272
0.0616595	0.98405	0.933783	0.8856	0.851327	0.828776	0.818156	0.790822	0.775453	0.762368	0.750669	0.74643	0.751092	0.750392	0.754361	0.756129	0.757085	0.762794	0.76188	0.000758926
0.0630957	0.984461	0.935452	0.887427	0.853116	0.830441	0.819769	0.792336	0.776896	0.76371	0.752	0.747707	0.752316	0.751623	0.75555	0.757318	0.758311	0.764089	0.763103	0.000765536
0.0645654	0.984839	0.937096	0.889224	0.854932	0.832125	0.821365	0.793828	0.778335	0.765077	0.753314	0.749001	0.75358	0.752827	0.756747	0.758525	0.759541	0.765373	0.764289	0.000755586
0.0660693	0.985203	0.938748	0.890968	0.856721	0.833825	0.822944	0.79531	0.779804	0.766437	0.754649	0.750262	0.754832	0.754036	0.757896	0.75978	0.760807	0.766659	0.76542	0.00073619
0.0676083	0.985541	0.940381	0.892743	0.858538	0.835535	0.824531	0.796811	0.781304	0.76783	0.755976	0.751548	0.756077	0.755256	0.759076	0.76101	0.76199	0.767923	0.766564	0.000760658
0.0691831	0.985858	0.942017	0.894533	0.860307	0.837252	0.826127	0.798323	0.782769	0.769214	0.757302	0.752848	0.757343	0.756494	0.760261	0.762231	0.76317	0.769197	0.767708	0.000773331
0.0707946	0.98615	0.943608	0.89631	0.862045	0.838956	0.827704	0.799821	0.78421	0.770547	0.758622	0.754138	0.758624	0.757704	0.761468	0.763466	0.764356	0.770414	0.768823	0.00075864
0.0724436	0.986421	0.945188	0.8981	0.863781	0.840651	0.82928	0.80133	0.785659	0.771886	0.759936	0.755413	0.759921	0.758873	0.76264	0.7647	0.76559	0.771653	0.769978	0.000779416
0.074131	0.986667	0.946752	0.899882	0.865502	0.842327	0.830861	0.802837	0.787121	0.773235	0.761264	0.756678	0.761207	0.760072	0.763803	0.765946	0.766796	0.772843	0.771108	0.000808876
0.0758578	0.9869	0.948298	0.901659	0.867244	0.843998	0.832435	0.804326	0.788586	0.774597	0.762598	0.757939	0.762468	0.761321	0.764977	0.767183	0.767998	0.774008	0.772265	0.000774712
0.0776247	0.987115	0.949783	0.903429	0.868987	0.845678	0.834001	0.805809	0.790038	0.775945	0.763891	0.75921	0.763734	0.762565	0.766176	0.768434	0.769204	0.775219	0.773372	0.000759768
0.0794328	0.987312	0.951272	0.905154	0.870774	0.847352	0.835592	0.80731	0.791491	0.777331	0.765196	0.760482	0.764978	0.763807	0.767391	0.769611	0.770434	0.776421	0.774533	0.000781924
0.0812831	0.987497	0.952768	0.906898	0.872506	0.84903	0.837189	0.808818	0.792928	0.778669	0.76652	0.761748	0.76625	0.765038	0.768576	0.770821	0.771649	0.77763	0.77573	0.000780775
0.0831764	0.987671	0.954221	0.908607	0.874213	0.850717	0.838765	0.810305	0.794357	0.780049	0.76785	0.763014	0.767499	0.766271	0.769784	0.771993	0.772838	0.778859	0.776906	0.000751976
0.0851138	0.987831	0.955685	0.910309	0.875995	0.852422	0.840316	0.811793	0.795771	0.781426	0.769167	0.764298	0.768805	0.767491	0.770969	0.773186	0.774029	0.780049	0.778055	0.000770001
0.0870964	0.987975	0.957147	0.912006	0.877796	0.854113	0.841874	0.813263	0.797178	0.782761	0.770496	0.765583	0.770107	0.768741	0.772126	0.774394	0.775227	0.78131	0.779178	0.000795732
0.0891251	0.988123	0.958574	0.913675	0.879563	0.855798	0.843438	0.814762	0.798573	0.784083	0.771838	0.766868	0.771414	0.769939	0.773294	0.775587	0.776447	0.782526	0.780311	0.000784383
0.0912011	0.988251	0.959974	0.915358	0.881319	0.857452	0.844996	0.816272	0.79998	0.785445	0.773191	0.768138	0.77268	0.771151	0.774447	0.776772	0.77764	0.783701	0.781436	0.000783847
0.0933254	0.988367	0.961342	0.917023	0.88304	0.859115	0.846547	0.817783	0.801378	0.786807	0.774521	0.769392	0.77394	0.772392	0.775594	0.777972	0.778825	0.784898	0.782561	0.000818792
0.0954993	0.988474	0.962677	0.918702	0.884754	0.860772	0.848137	0.819293	0.802832	0.788123	0.775828	0.770613	0.775185	0.773614	0.776738	0.779153	0.780007	0.786135	0.783693	0.000812998
0.0977237	0.988573	0.964046	0.920341	0.88648	0.862452	0.849738	0.820771	0.804238	0.789437	0.777161	0.771858	0.776429	0.774852	0.777901	0.780342	0.781156	0.787295	0.784785	0.000811795
0.1	0.988662	0.965386	0.921972	0.888237	0.864148	0.851289	0.822248	0.805643	0.790763	0.778496	0.773102	0.777684	0.776067	0.77909	0.781538	0.78233	0.788414	0.78586	0.000762578
0.102329	0.988746	0.966719	0.923566	0.889979	0.865835	0.852839	0.823741	0.807068	0.792091	0.779792	0.774373	0.778934	0.777313	0.780274	0.782732	0.783465	0.789545	0.786926	0.000738494
0.104713	0.988838	0.968021	0.925176	0.891691	0.867525	0.854385	0.825243	0.808484	0.793428	0.781094	0.775651	0.780148	0.778566	0.781445	0.783925	0.784544	0.7907	0.787994	0.000728643
0.107152	0.988922	0.969268	0.926735	0.893354	0.869171	0.855914	0.826767	0.809885	0.794711	0.782371	0.776907	0.781385	0.77982	0.782623	0.785116	0.785625	0.791871	0.789124	0.000734874
0.109648	0.98901	0.970537	0.928271	0.895027	0.870815	0.857421	0.828277	0.811307	0.796048	0.78372	0.778174	0.782625	0.781039	0.783786	0.786337	0.786712	0.793015	0.790232	0.000724805
0.112202	0.989088	0.971767	0.929789	0.896676	0.872473	0.858935	0.829809	0.812715	0.797396	0.78504	0.77945	0.783845	0.782251	0.78497	0.787488	0.787765	0.794167	0.791314	0.000767493
0.114815	0.989162	0.972975	0.931283	0.898343	0.87414	0.860469	0.831306	0.814159	0.798743	0.786331	0.780696	0.785091	0.783477	0.786157	0.788703	0.788835	0.795278	0.792339	0.000778913
0.11749	0.989232	0.974104	0.932863	0.900021	0.875795	0.862002	0.832817	0.8156	0.80006	0.787632	0.781908	0.786367	0.784693	0.787304	0.789883	0.789953	0.796418	0.793317	0.000728005
0.120226	0.989292	0.975225	0.934469	0.901692	0.87743	0.863577	0.834338	0.817053	0.801375	0.78888	0.783133	0.787619	0.785938	0.788412	0.791065	0.79116	0.797583	0.794361	0.000756106
0.123027	0.989349	0.976325	0.936055	0.903371	0.879074	0.86515	0.835845	0.818519	0.802707	0.79017	0.784383	0.788872	0.787174	0.789537	0.792248	0.792268	0.798759	0.7954	0.000740051
0.125893	0.9894	0.977405	0.937595	0.905009	0.880745	0.866722	0.837333	0.819998	0.804066	0.791481	0.785598	0.790144	0.788412	0.790686	0.793391	0.793363	0.799894	0.796469	0.000749695
0.128825	0.989448	0.978459	0.939158	0.906682	0.882372	0.868278	0.838782	0.821449	0.805448	0.792779	0.786841	0.79139	0.7897	0.79179	0.794493	0.794501	0.801057	0.797489	0.000746137
0.131826	0.989498	0.979502	0.940697	0.908259	0.883971	0.869825	0.840218	0.822919	0.80685	0.794053	0.78804	0.792612	0.790989	0.792881	0.795623	0.795666	0.802172	0.798579	0.000735527
0.134896	0.989542	0.980498	0.942192	0.909878	0.88558	0.871364	0.841698	0.8244	0.808231	0.795333	0.789231	0.793848	0.792239	0.794001	0.796775	0.796816	0.803299	0.799635	0.000754003
0.138038	0.989582	0.981476	0.943692	0.911488	0.887214	0.872938	0.843158	0.825859	0.80961	0.796615	0.79042	0.795071	0.793547	0.795154	0.797938	0.797945	0.804435	0.800662	0.000765602
0.141254	0.989621	0.982455	0.945156	0.91311	0.8888	0.874468	0.844608	0.827247	0.81099	0.797884	0.791676	0.79631	0.794813	0.796292	0.799119	0.799098	0.805506	0.801673	0.000755508
0.144544	0.989658	0.983388	0.946587	0.914728	0.89039	0.876032	0.84606	0.828663	0.812372	0.799144	0.792949	0.79758	0.796071	0.797398	0.800227	0.800259	0.806616	0.80269	0.000751476
0.147911	0.989699	0.984239	0.948036	0.916268	0.891995	0.877613	0.847535	0.830088	0.813705	0.800426	0.794239	0.798833	0.797271	0.798491	0.801331	0.80143	0.807778	0.803811	0.000738872
0.151356	0.98974	0.985023	0.949489	0.91784	0.893624	0.879189	0.849003	0.831498	0.815063	0.801718	0.795478	0.800116	0.798518	0.799573	0.802434	0.80264	0.808911	0.804884	0.000705337
0.154882	0.989784	0.985834	0.950872	0.919394	0.895255	0.880838	0.85046	0.832876	0.816394	0.802992	0.796732	0.801401	0.799738	0.800647	0.803566	0.803772	0.809951	0.805961	0.000705757
0.158489	0.989832	0.986628	0.95226	0.92092	0.896844	0.882463	0.851914	0.834257	0.817729	0.804286	0.797938	0.802721	0.800941	0.801738	0.80473	0.804941	0.811036	0.807046	0.000689028
0.162181	0.989876	0.987436	0.953641	0.92245	0.898449	0.884042	0.853366	0.835656	0.81908	0.805567	0.799183	0.803985	0.802111	0.802858	0.805937	0.806124	0.812183	0.80816	0.000666636
0.165959	0.989914	0.988212	0.954984	0.923974	0.899987	0.885626	0.854806	0.837086	0.82045	0.806864	0.80041	0.805202	0.803284	0.804037	0.807127	0.807279	0.813326	0.809278	0.000677344
0.169824	0.989951	0.988966	0.956295	0.925435	0.901549	0.887166	0.856233	0.838529	0.821818	0.808181	0.80158	0.806435	0.804436	0.805264	0.808358	0.808458	0.814447	0.810422	0.000658226
0.17378	0.989989	0.989698	0.957641	0.926926	0.903119	0.888696	0.857679	0.839923	0.823138	0.809503	0.802829	0.807593	0.805585	0.806488	0.809586	0.809576	0.815648	0.811596	0.000668871
0.177828	0.990032	0.990333	0.95898	0.928441	0.904696	0.890253	0.859138	0.841351	0.824488	0.810752	0.804013	0.808864	0.806698	0.807666	0.810775	0.810658	0.816887	0.812737	0.000632656
0.18197	0.990079	0.99096	0.960269	0.929955	0.906247	0.891793	0.86059	0.842764	0.825813	0.812068	0.805175	0.810092	0.807863	0.80885	0.8119	0.811832	0.818033	0.813929	0.000641243
0.186209	0.990121	0.991526	0.961589	0.931423	0.907756	0.893354	0.862021	0.844139	0.827155	0.813366	0.806362	0.811322	0.809058	0.810032	0.812996	0.812967	0.819157	0.815043	0.000615186
0.190546	0.990159	0.992086	0.962914	0.932935	0.909246	0.894947	0.863467	0.845521	0.828481	0.814595	0.807589	0.81256	0.810244	0.81123	0.814131	0.814078	0.820262	0.816156	0.000612905
0.194984	0.990201	0.992642	0.964164	0.934406	0.910753	0.896511	0.864874	0.846951	0.829755	0.815819	0.80881	0.813806	0.811426	0.812335	0.815258	0.815242	0.821379	0.817301	0.000655615
0.199526	0.990246	0.993121	0.965414	0.935894	0.912293	0.898088	0.866319	0.848405	0.831005	0.817028	0.810056	0.81508	0.812647	0.813566	0.816394	0.816368	0.822523	0.8184	0.00068658
0.204174	0.990286	0.99359	0.966589	0.937382	0.913759	0.899652	0.867818	0.849852	0.832259	0.81824	0.811358	0.816328	0.813853	0.814707	0.81755	0.817452	0.823632	0.819565	0.000642035
0.20893	0.990324	0.994058	0.967768	0.938844	0.915223	0.901205	0.869288	0.851282	0.83356	0.819507	0.812581	0.817557	0.815049	0.81583	0.818663	0.818588	0.824743	0.820693	0.000627743
0.213796	0.990362	0.994503	0.968973	0.940285	0.916753	0.902727	0.870759	0.852704	0.834852	0.820786	0.813826	0.818826	0.81624	0.816943	0.819819	0.819768	0.825887	0.821823	0.000647729
0.218776	0.9904	0.994901	0.97014	0.941669	0.918249	0.904204	0.87217	0.854101	0.836147	0.822044	0.815117	0.820079	0.817436	0.818026	0.820943	0.820947	0.826969	0.822931	0.00067499
0.223872	0.990446	0.995288	0.971259	0.943006	0.919678	0.905714	0.8736	0.855452	0.837443	0.82331	0.816369	0.821286	0.818637	0.819151	0.822153	0.822097	0.828077	0.82396	0.000678332
0.229087	0.990493	0.995664	0.972435	0.944405	0.921149	0.907257	0.875051	0.856909	0.838717	0.824565	0.817646	0.822426	0.819854	0.820317	0.823344	0.823281	0.829217	0.825036	0.000715801
0.234423	0.990534	0.995991	0.973584	0.945784	0.922585	0.908733	0.876499	0.858389	0.839985	0.825785	0.818915	0.823622	0.821064	0.82146	0.824491	0.824418	0.830236	0.826116	0.0007455
0.239883	0.990573	0.996291	0.974717	0.947197	0.924062	0.910186	0.877954	0.859823	0.84123	0.827017	0.820139	0.824829	0.822209	0.822545	0.825647	0.825613	0.831297	0.827251	0.000740886
0.245471	0.990609	0.996586	0.975826	0.948554	0.925506	0.911646	0.879425	0.861304	0.842493	0.828181	0.821304	0.826044	0.823377	0.823627	0.826847	0.826716	0.832347	0.828345	0.000712383
0.251189	0.990647	0.996846	0.97682	0.94992	0.926976	0.913111	0.880846	0.862739	0.843772	0.829395	0.822495	0.827204	0.824525	0.824762	0.828082	0.827713	0.833367	0.829374	0.00071604
0.25704	0.990681	0.997092	0.977862	0.951236	0.928445	0.914649	0.882309	0.864171	0.845039	0.830638	0.823684	0.828417	0.825738	0.825863	0.829287	0.82877	0.834461	0.830553	0.000738149
0.263027	0.99072	0.997316	0.978855	0.952557	0.929946	0.916121	0.883788	0.865566	0.846393	0.831876	0.824894	0.82964	0.826944	0.826964	0.830456	0.829861	0.835516	0.83167	0.000682793
0.269153	0.990756	0.99752	0.979817	0.953872	0.931404	0.917613	0.885264	0.866925	0.847804	0.833222	0.826091	0.830856	0.828072	0.828048	0.831612	0.830955	0.836507	0.832807	0.00069444
0.275423	0.990793	0.997733	0.980796	0.955184	0.932875	0.919134	0.886694	0.86832	0.84913	0.834498	0.827301	0.83207	0.829213	0.829105	0.832742	0.832034	0.837563	0.833889	0.000647385
0.281838	0.990834	0.99793	0.981702	0.956437	0.934243	0.920594	0.888109	0.869712	0.850449	0.835783	0.828531	0.833237	0.830407	0.830167	0.833885	0.833237	0.83866	0.834912	0.000667547
0.288403	0.99088	0.998112	0.982594	0.957692	0.935589	0.922036	0.889494	0.871103	0.851791	0.837045	0.829811	0.834411	0.83158	0.831245	0.835037	0.834387	0.839729	0.835993	0.00068261
0.295121	0.990923	0.998271	0.983463	0.958921	0.936928	0.923518	0.890885	0.872487	0.853093	0.838281	0.831076	0.835569	0.832755	0.832333	0.836183	0.835435	0.840735	0.837046	0.000744584
0.301995	0.99097	0.998408	0.984298	0.960177	0.938309	0.925018	0.892272	0.873941	0.854447	0.839509	0.832309	0.8367	0.833937	0.83345	0.837293	0.836545	0.841794	0.838115	0.000761829
0.30903	0.991015	0.998535	0.985093	0.961372	0.93974	0.92648	0.893752	0.875431	0.855812	0.840825	0.833548	0.837878	0.83505	0.834583	0.838423	0.837727	0.842868	0.839193	0.000725284
0.316228	0.991065	0.998646	0.985832	0.96261	0.941149	0.927929	0.895229	0.876875	0.857066	0.842101	0.8348	0.839053	0.836191	0.835737	0.839514	0.838847	0.843904	0.840233	0.000662553
0.323594	0.991111	0.998751	0.986562	0.963847	0.94255	0.929378	0.896645	0.878313	0.858288	0.843355	0.836041	0.840206	0.837343	0.836843	0.840602	0.839998	0.844869	0.841273	0.000651426
0.331131	0.991159	0.998852	0.987289	0.965019	0.943942	0.930839	0.898035	0.879762	0.859514	0.844662	0.837229	0.841399	0.83845	0.83799	0.841762	0.841053	0.845917	0.842292	0.000669798
0.338844	0.991201	0.998935	0.988043	0.966167	0.94532	0.932194	0.899402	0.881194	0.860754	0.845918	0.838382	0.842532	0.839585	0.839163	0.842859	0.842128	0.84695	0.843379	0.000756481
0.346737	0.991246	0.999005	0.988782	0.967345	0.946665	0.933534	0.900769	0.882612	0.862013	0.847165	0.839573	0.843684	0.840749	0.840283	0.843951	0.8432	0.847944	0.844494	0.000693195
0.354813	0.991296	0.999068	0.989429	0.968453	0.948013	0.934883	0.902171	0.884004	0.863287	0.848417	0.840779	0.844857	0.841932	0.841415	0.845092	0.844339	0.849071	0.845624	0.000713839
0.363078	0.991343	0.999121	0.990038	0.969583	0.949307	0.936234	0.903618	0.885434	0.864578	0.849663	0.842005	0.846069	0.843028	0.842536	0.846245	0.845506	0.850133	0.84668	0.000674283
0.371535	0.991392	0.999169	0.990587	0.970688	0.950614	0.93759	0.905016	0.886833	0.865795	0.850941	0.843288	0.847245	0.844103	0.843624	0.847332	0.846591	0.851255	0.847803	0.000738013
0.380189	0.991441	0.999196	0.991148	0.971757	0.951932	0.939	0.906416	0.888289	0.867077	0.852189	0.844606	0.848445	0.84528	0.844698	0.848411	0.847647	0.852334	0.848867	0.000639014
0.389045	0.991481	0.999231	0.991736	0.972807	0.953224	0.940381	0.907815	0.889683	0.868336	0.853454	0.845914	0.849669	0.846392	0.845787	0.849561	0.848736	0.853412	0.849797	0.000723756
0.398107	0.991523	0.999267	0.992283	0.973816	0.954495	0.94176	0.909163	0.891119	0.869623	0.854723	0.847139	0.850823	0.847466	0.846845	0.85066	0.849769	0.854623	0.850841	0.000741555
0.40738	0.99157	0.999298	0.992806	0.974838	0.95576	0.943061	0.910582	0.892497	0.870911	0.855982	0.848356	0.85197	0.84858	0.847864	0.85172	0.850792	0.855743	0.851884	0.00071608
0.416869	0.991608	0.999313	0.993297	0.975801	0.957034	0.944376	0.911991	0.893904	0.87219	0.857227	0.849556	0.853121	0.849761	0.848969	0.852857	0.85182	0.856857	0.852985	0.000657026
0.42658	0.991649	0.999334	0.993795	0.976787	0.958311	0.945642	0.913363	0.895312	0.873508	0.858449	0.850832	0.854349	0.850841	0.850056	0.853971	0.852837	0.858037	0.85399	0.000670801
0.436516	0.991694	0.999349	0.994214	0.977769	0.959575	0.946902	0.914808	0.896767	0.874826	0.859683	0.852183	0.85553	0.851932	0.851114	0.85515	0.853931	0.859186	0.855005	0.000619726
0.446684	0.991731	0.999357	0.994594	0.978767	0.960781	0.948136	0.916213	0.898181	0.876087	0.860942	0.853422	0.856654	0.853086	0.852218	0.856169	0.855072	0.86037	0.856072	0.000666584
0.457088	0.991777	0.999368	0.994969	0.979703	0.961979	0.949397	0.917569	0.899605	0.877294	0.862141	0.854705	0.857806	0.85431	0.853314	0.857197	0.856084	0.861513	0.857202	0.000685773
0.467735	0.991819	0.999379	0.995345	0.980604	0.963199	0.950633	0.918964	0.901016	0.878532	0.863333	0.85597	0.858975	0.855484	0.854427	0.858273	0.857193	0.86257	0.858197	0.000689654
0.47863	0.991854	0.999391	0.995695	0.981523	0.964372	0.951853	0.920418	0.902388	0.879756	0.864531	0.857181	0.860134	0.856633	0.855663	0.85944	0.858275	0.863699	0.859204	0.000636196
0.489779	0.991893	0.9994	0.996004	0.982371	0.965521	0.953026	0.921865	0.903798	0.881008	0.865729	0.85839	0.861312	0.85774	0.856736	0.860615	0.859315	0.864819	0.860217	0.000678335
0.501187	0.991934	0.999407	0.996327	0.983218	0.966655	0.954231	0.923246	0.905196	0.882322	0.866961	0.859628	0.862458	0.858829	0.857703	0.861816	0.860362	0.865932	0.861148	0.000632253
0.512861	0.991982	0.999414	0.996614	0.98403	0.967789	0.955509	0.924646	0.906529	0.883611	0.868227	0.860933	0.86352	0.859876	0.85864	0.862977	0.861449	0.866928	0.862186	0.000613947
0.524807	0.992019	0.999418	0.996865	0.984875	0.968894	0.956768	0.926048	0.907908	0.884882	0.869457	0.862198	0.864629	0.86091	0.859638	0.864186	0.862567	0.868001	0.863267	0.000735344
0.537032	0.992057	0.999424	0.997083	0.985663	0.969971	0.958043	0.927427	0.909254	0.886136	0.870669	0.863531	0.86574	0.861983	0.860636	0.865303	0.86371	0.869069	0.864278	0.000749662
0.549541	0.992091	0.999437	0.997329	0.986412	0.971015	0.959281	0.928809	0.910531	0.887395	0.871917	0.86479	0.866897	0.863078	0.861693	0.866361	0.864788	0.870161	0.865347	0.0006502
0.562341	0.992132	0.999444	0.997557	0.987117	0.972045	0.960475	0.930121	0.91183	0.888628	0.873182	0.866042	0.867989	0.864275	0.86283	0.867429	0.865887	0.871162	0.866342	0.000733635
0.57544	0.992169	0.999452	0.997757	0.987817	0.973055	0.96168	0.931469	0.913125	0.889893	0.87439	0.867287	0.869032	0.86551	0.863913	0.868534	0.866987	0.872267	0.867375	0.00071744
0.588844	0.992207	0.999456	0.99794	0.988522	0.974078	0.962805	0.932874	0.914413	0.891111	0.875678	0.868635	0.870106	0.866689	0.865006	0.869608	0.868091	0.873358	0.868485	0.000740319
0.60256	0.992253	0.999461	0.998111	0.989221	0.975072	0.963949	0.934237	0.915708	0.892399	0.876924	0.86993	0.871217	0.867848	0.866016	0.870715	0.869186	0.874457	0.869645	0.000787611
0.616595	0.992293	0.999467	0.998248	0.98988	0.975943	0.965146	0.935511	0.917053	0.893757	0.878234	0.871169	0.872293	0.869023	0.867188	0.871791	0.870253	0.875532	0.870707	0.00079989
0.630957	0.992336	0.999473	0.998347	0.99049	0.976875	0.966327	0.936868	0.918432	0.894986	0.879536	0.872477	0.873441	0.870202	0.868351	0.872934	0.871322	0.876641	0.871806	0.000691954
0.645654	0.992381	0.99948	0.998451	0.991071	0.977778	0.967439	0.938166	0.919701	0.896272	0.880917	0.873697	0.87457	0.87134	0.86957	0.873999	0.872317	0.877804	0.87294	0.000712449
0.660693	0.992423	0.99949	0.998548	0.991651	0.978669	0.968544	0.939501	0.920986	0.897507	0.882237	0.875018	0.875693	0.872517	0.870717	0.875038	0.873355	0.878946	0.874186	0.000701078
0.676083	0.99246	0.999502	0.998638	0.992194	0.979614	0.969654	0.940903	0.922349	0.898796	0.883533	0.876316	0.876853	0.873657	0.871835	0.87613	0.874406	0.879995	0.875306	0.000661306
0.691831	0.992493	0.999507	0.998728	0.992732	0.980505	0.970729	0.942277	0.923652	0.900035	0.884687	0.877534	0.877912	0.874861	0.872875	0.877282	0.875456	0.881206	0.876342	0.000643455
0.707946	0.992528	0.99951	0.998791	0.993226	0.981393	0.97175	0.943626	0.924934	0.901257	0.885865	0.878781	0.878989	0.876098	0.874009	0.878282	0.876404	0.882239	0.877408	0.000733102
0.724436	0.992559	0.999511	0.998862	0.993719	0.982345	0.972808	0.944955	0.926225	0.902486	0.887075	0.880024	0.880059	0.877239	0.875069	0.879428	0.87732	0.883501	0.878553	0.000689457
0.74131	0.992592	0.999512	0.998935	0.994178	0.983231	0.973883	0.946299	0.927517	0.903791	0.888229	0.881344	0.881076	0.878419	0.876095	0.880643	0.878319	0.884516	0.879677	0.00062799
0.758578	0.992627	0.999513	0.999004	0.994633	0.984103	0.974967	0.947564	0.928822	0.905086	0.889464	0.882605	0.882214	0.879478	0.877111	0.881776	0.87937	0.885653	0.880681	0.000658163
0.776247	0.992673	0.999514	0.99905	0.99505	0.984955	0.975931	0.948835	0.930155	0.906423	0.890664	0.883892	0.883389	0.880553	0.878183	0.882803	0.880433	0.886754	0.881803	0.000669965
0.794328	0.99271	0.999515	0.999096	0.995469	0.985776	0.976935	0.950064	0.931418	0.907695	0.891817	0.885066	0.884486	0.881633	0.879196	0.883904	0.881523	0.887827	0.882978	0.000706153
0.812831	0.99274	0.999517	0.999125	0.995856	0.986555	0.977915	0.951299	0.932654	0.909057	0.893016	0.886212	0.885699	0.882691	0.880183	0.885069	0.882629	0.88888	0.883962	0.000643141
0.831764	0.992772	0.999519	0.999166	0.996209	0.987365	0.978811	0.952536	0.933916	0.910357	0.894241	0.887424	0.886885	0.883674	0.881276	0.88614	0.883751	0.889985	0.885023	0.000642808
0.851138	0.992807	0.999527	0.999211	0.996505	0.988071	0.979698	0.95375	0.935101	0.911621	0.895495	0.888625	0.888002	0.884811	0.882296	0.887194	0.884897	0.89111	0.885997	0.000637721
0.870964	0.992843	0.999529	0.999226	0.996792	0.988743	0.980561	0.954876	0.936364	0.912875	0.896711	0.88981	0.889106	0.885832	0.883367	0.888268	0.885949	0.892092	0.886947	0.000626479
0.891251	0.992883	0.99953	0.999239	0.997087	0.989413	0.981399	0.956065	0.937672	0.914138	0.897872	0.891043	0.890256	0.886918	0.884531	0.889296	0.887149	0.893038	0.888006	0.000692451
0.912011	0.992929	0.999533	0.999259	0.997384	0.990041	0.982171	0.957249	0.938979	0.915405	0.89904	0.89227	0.891441	0.887915	0.885658	0.890356	0.888174	0.894058	0.88896	0.000695554
0.933254	0.992976	0.999535	0.99927	0.99763	0.99068	0.982935	0.958394	0.940218	0.916598	0.90026	0.893543	0.892616	0.888955	0.886762	0.891364	0.889321	0.895124	0.890034	0.000722899
0.954993	0.99303	0.999539	0.999278	0.997894	0.991277	0.983681	0.959506	0.941425	0.917755	0.901506	0.894733	0.893767	0.890052	0.88788	0.892411	0.890357	0.896208	0.891075	0.000704794
0.977237	0.993074	0.999551	0.999291	0.998125	0.991871	0.98438	0.960605	0.942604	0.918948	0.902753	0.895986	0.894851	0.891101	0.889074	0.893453	0.891419	0.897357	0.892086	0.000647083
1	0.993115	0.999552	0.999299	0.998339	0.992421	0.985079	0.961668	0.943809	0.92015	0.904025	0.897132	0.895916	0.892183	0.890268	0.89451	0.892438	0.898527	0.89308	0.000662688
1.02329	0.993157	0.999553	0.999309	0.998544	0.992958	0.985762	0.962754	0.944976	0.921316	0.905178	0.898282	0.89706	0.893402	0.891365	0.895534	0.893458	0.89963	0.894115	0.000666845
1.04713	0.99321	0.999555	0.999321	0.998733	0.993466	0.98645	0.963858	0.946217	0.922559	0.906429	0.899409	0.898192	0.894601	0.892503	0.896553	0.894508	0.900631	0.895092	0.000622602
1.07152	0.993254	0.999557	0.999334	0.998882	0.993915	0.987141	0.964946	0.947448	0.923745	0.907669	0.900536	0.899327	0.895732	0.893705	0.897621	0.895595	0.901714	0.896106	0.000654745
1.09648	0.993301	0.999559	0.999347	0.998991	0.994364	0.987853	0.966052	0.948723	0.924845	0.908803	0.901649	0.900515	0.896908	0.894916	0.898551	0.896657	0.902728	0.897112	0.000652036
1.12202	0.993346	0.999561	0.999355	0.999084	0.9948	0.988506	0.967225	0.950005	0.926025	0.909981	0.902821	0.901745	0.898162	0.896099	0.899627	0.897639	0.903863	0.898146	0.000589955
1.14815	0.993392	0.999564	0.999359	0.99916	0.995199	0.989168	0.96836	0.95124	0.927207	0.911127	0.904026	0.902992	0.899306	0.897275	0.900731	0.898684	0.904955	0.899237	0.000562591
1.1749	0.99344	0.999566	0.999363	0.999238	0.995567	0.989832	0.969474	0.952463	0.928388	0.912274	0.905236	0.904129	0.900536	0.89838	0.901884	0.899746	0.906069	0.900351	0.000599198
1.20226	0.99349	0.999568	0.999368	0.999302	0.995923	0.990396	0.970536	0.953722	0.929655	0.913359	0.906491	0.905327	0.901568	0.899441	0.902999	0.900716	0.907283	0.901353	0.000605351
1.23027	0.993548	0.999572	0.999375	0.999376	0.996267	0.990964	0.971522	0.954965	0.930866	0.914556	0.907755	0.906509	0.902791	0.900656	0.904174	0.901773	0.908259	0.902378	0.000641986
1.25893	0.993594	0.999576	0.999387	0.999433	0.996596	0.991508	0.972477	0.956157	0.932065	0.915746	0.908934	0.90763	0.903986	0.901764	0.905266	0.902877	0.909342	0.903387	0.000680983
1.28825	0.993642	0.999577	0.999395	0.999509	0.996888	0.992079	0.973444	0.95739	0.933298	0.917009	0.910112	0.908764	0.905118	0.902975	0.906341	0.90391	0.910396	0.904428	0.000602266
1.31826	0.993697	0.999578	0.999403	0.999571	0.997153	0.992595	0.974375	0.958625	0.934645	0.91819	0.911258	0.909909	0.906222	0.90415	0.907522	0.905006	0.911411	0.905501	0.000560404
1.34896	0.99375	0.999581	0.999409	0.99961	0.997393	0.993145	0.975343	0.959843	0.935863	0.919388	0.912434	0.910979	0.907357	0.905465	0.908591	0.905973	0.912424	0.906508	0.0006069
1.38038	0.993802	0.999584	0.999414	0.999642	0.997672	0.993596	0.976319	0.96098	0.936983	0.920591	0.913684	0.912109	0.908488	0.90665	0.909677	0.906932	0.913522	0.907368	0.000700392
1.41254	0.993847	0.999586	0.999425	0.999669	0.997917	0.994104	0.977249	0.962081	0.938163	0.921783	0.914847	0.913277	0.909668	0.907833	0.910835	0.907991	0.914571	0.908259	0.000686065
1.44544	0.993894	0.999589	0.999429	0.999693	0.99816	0.994556	0.978207	0.963235	0.939281	0.922968	0.916082	0.914635	0.910747	0.90899	0.911812	0.908969	0.91568	0.90927	0.000703311
1.47911	0.993931	0.999592	0.999431	0.999715	0.998361	0.994993	0.979081	0.964399	0.940421	0.924155	0.917325	0.915919	0.911807	0.910094	0.912912	0.909992	0.91671	0.910339	0.0006757
1.51356	0.993968	0.999597	0.999434	0.999737	0.998546	0.995391	0.980036	0.965573	0.94151	0.92543	0.918604	0.917119	0.912981	0.911214	0.913998	0.910987	0.917808	0.911322	0.000618634
1.54882	0.994005	0.999599	0.999436	0.999755	0.998733	0.995785	0.980927	0.966683	0.942747	0.926646	0.919787	0.918333	0.914196	0.912257	0.915124	0.911936	0.918877	0.912454	0.000560643
1.58489	0.994048	0.9996	0.999437	0.999767	0.998866	0.996158	0.981745	0.967713	0.943959	0.92783	0.920975	0.919608	0.9155	0.913445	0.916163	0.912909	0.919986	0.913527	0.000635732
1.62181	0.994089	0.999602	0.999444	0.999783	0.998988	0.996494	0.982555	0.968773	0.945101	0.92907	0.922196	0.920832	0.916702	0.91458	0.917084	0.913797	0.921066	0.9146	0.000717773
1.65959	0.994123	0.999611	0.999449	0.999809	0.999112	0.996772	0.983309	0.969779	0.946199	0.930204	0.923401	0.921988	0.917768	0.915739	0.918025	0.91473	0.922186	0.915668	0.000717962
1.69824	0.994167	0.999613	0.999451	0.999822	0.99925	0.997074	0.98411	0.970762	0.947368	0.931351	0.924527	0.923182	0.918862	0.917038	0.919063	0.915767	0.92333	0.916726	0.000664787
1.7378	0.994202	0.999617	0.999461	0.999835	0.999374	0.997378	0.984892	0.971749	0.948508	0.932528	0.925709	0.924293	0.920053	0.918244	0.920084	0.916845	0.924527	0.917685	0.000674302
1.77828	0.994246	0.999621	0.999466	0.999846	0.999439	0.997619	0.985694	0.972736	0.949736	0.933698	0.927037	0.92536	0.921237	0.919492	0.921109	0.917897	0.925746	0.918683	0.000632965
1.8197	0.994279	0.999625	0.99947	0.999849	0.999488	0.997893	0.986484	0.973739	0.950959	0.93488	0.928283	0.926445	0.922409	0.920581	0.922106	0.918885	0.926652	0.919685	0.000698836
1.86209	0.994316	0.999629	0.999476	0.999854	0.999544	0.998137	0.987132	0.974652	0.952106	0.935997	0.929414	0.927501	0.923492	0.921488	0.923213	0.920075	0.927598	0.920612	0.000713391
1.90546	0.994363	0.99963	0.999482	0.999855	0.999588	0.998348	0.987859	0.975629	0.953282	0.937178	0.930626	0.92866	0.924462	0.922585	0.924142	0.921086	0.92862	0.921567	0.000699895
1.94984	0.994429	0.999632	0.99949	0.999859	0.999637	0.998488	0.988536	0.976577	0.95449	0.938292	0.931853	0.929886	0.925477	0.923525	0.925051	0.922173	0.929579	0.922365	0.000795425
1.99526	0.994489	0.999635	0.999494	0.999861	0.999697	0.998647	0.98917	0.977573	0.955551	0.939441	0.933041	0.931129	0.926476	0.924517	0.926031	0.92317	0.930539	0.923329	0.000781097
2.04174	0.994561	0.999639	0.9995	0.999861	0.999719	0.998811	0.989864	0.978466	0.956611	0.940607	0.934239	0.93235	0.927394	0.925569	0.927105	0.92418	0.931646	0.924208	0.000635796
2.0893	0.994626	0.999641	0.999513	0.999865	0.999749	0.998947	0.990497	0.979362	0.95762	0.94181	0.935413	0.933528	0.928395	0.926646	0.9281	0.925098	0.932695	0.925193	0.000612512
2.13796	0.994711	0.999647	0.999528	0.999866	0.999781	0.999077	0.991044	0.980299	0.958631	0.942923	0.936658	0.934623	0.929519	0.927756	0.929366	0.925979	0.933805	0.926154	0.000603884
2.18776	0.994792	0.999655	0.999539	0.999866	0.999805	0.999174	0.991607	0.98118	0.959709	0.944002	0.937904	0.935744	0.930676	0.928731	0.930378	0.927005	0.934924	0.927242	0.00052888
2.23872	0.994868	0.999657	0.999542	0.99987	0.999823	0.999265	0.992181	0.981962	0.960766	0.945052	0.939091	0.936802	0.931828	0.929739	0.931414	0.928113	0.935828	0.928341	0.00057712
2.29087	0.994955	0.999663	0.999554	0.99987	0.999833	0.99934	0.992722	0.98272	0.961826	0.946107	0.940227	0.937958	0.932811	0.930788	0.932336	0.929219	0.936717	0.929332	0.000566217
2.34423	0.995048	0.999668	0.999561	0.999872	0.999842	0.999391	0.993237	0.983476	0.962894	0.947192	0.941355	0.939237	0.933824	0.931919	0.933229	0.930212	0.937605	0.930248	0.0006501
2.39883	0.995109	0.999679	0.999575	0.999872	0.999852	0.999469	0.99373	0.984245	0.964033	0.948239	0.942448	0.940456	0.934884	0.932866	0.934157	0.931144	0.938457	0.931069	0.000717187
2.45471	0.995184	0.999692	0.999578	0.999872	0.999858	0.999554	0.994206	0.98511	0.965111	0.949315	0.943493	0.941679	0.935981	0.933888	0.935146	0.932067	0.939255	0.931967	0.000679708
2.51189	0.995248	0.999696	0.999587	0.999876	0.999862	0.999622	0.994677	0.985931	0.966193	0.950372	0.944638	0.942848	0.937074	0.935009	0.936226	0.932964	0.940135	0.933139	0.000756146
2.5704	0.995317	0.999705	0.999594	0.99988	0.999863	0.999692	0.995121	0.986772	0.967202	0.951571	0.945688	0.943947	0.93814	0.936029	0.937305	0.93392	0.94101	0.933955	0.000671264
2.63027	0.995378	0.999712	0.999603	0.999883	0.999866	0.999753	0.995553	0.987408	0.968282	0.952784	0.946639	0.945132	0.939187	0.937006	0.938531	0.934799	0.942112	0.935043	0.000707177
2.69153	0.99543	0.999734	0.999616	0.999886	0.999872	0.999807	0.995936	0.988077	0.969311	0.953914	0.947725	0.946163	0.940044	0.938006	0.939684	0.935756	0.94305	0.936005	0.000675468
2.75423	0.995491	0.999746	0.999627	0.999886	0.999872	0.999841	0.996362	0.988766	0.970377	0.95505	0.948744	0.947288	0.940923	0.939036	0.940922	0.936575	0.943997	0.936987	0.000644798
2.81838	0.99555	0.999754	0.999634	0.999888	0.999872	0.999852	0.996761	0.989404	0.971336	0.956166	0.94973	0.948273	0.94186	0.940042	0.942063	0.937482	0.944937	0.938038	0.000597678
2.88403	0.995603	0.999757	0.999644	0.999888	0.999873	0.999868	0.997078	0.989977	0.97241	0.957279	0.950816	0.949328	0.942761	0.940974	0.943009	0.938414	0.9458	0.93911	0.00059119
2.95121	0.995666	0.999763	0.999646	0.99989	0.999873	0.999871	0.997349	0.99058	0.973417	0.95843	0.951904	0.950293	0.943704	0.942002	0.944016	0.939339	0.946647	0.940323	0.000587681
3.01995	0.995722	0.999782	0.999649	0.999892	0.999873	0.999877	0.997658	0.991194	0.974364	0.959499	0.952994	0.951316	0.944644	0.943045	0.944992	0.94021	0.947402	0.941366	0.000566262
3.0903	0.995805	0.999797	0.999652	0.999892	0.999875	0.999891	0.997938	0.99178	0.975291	0.960457	0.954059	0.952421	0.945535	0.944139	0.94599	0.941063	0.948281	0.942506	0.000762696
3.16228	0.995889	0.999805	0.999657	0.999893	0.999877	0.999894	0.998206	0.99231	0.976122	0.961417	0.955108	0.953486	0.946398	0.945174	0.946847	0.941993	0.949157	0.943512	0.000695738
3.23594	0.995977	0.99981	0.999662	0.999894	0.99988	0.999895	0.998356	0.992887	0.977055	0.962358	0.956135	0.954667	0.947262	0.946116	0.947862	0.942947	0.950052	0.944512	0.000587052
3.31131	0.99607	0.999817	0.99968	0.999895	0.999882	0.999895	0.998523	0.993408	0.97793	0.96341	0.957175	0.955715	0.948145	0.947081	0.948967	0.943848	0.950889	0.945535	0.000699276
3.38844	0.996161	0.999825	0.999692	0.999897	0.999883	0.999896	0.998736	0.993864	0.978832	0.964433	0.958175	0.956759	0.949038	0.948057	0.950037	0.945001	0.951697	0.946674	0.000652297
3.46737	0.996262	0.999833	0.9997	0.999899	0.999885	0.999901	0.998945	0.994286	0.979712	0.965351	0.959091	0.957754	0.949926	0.949041	0.951032	0.946008	0.952575	0.947729	0.000677637
3.54813	0.996358	0.999841	0.999703	0.999899	0.999889	0.999903	0.99912	0.994681	0.980513	0.966434	0.960081	0.95881	0.951039	0.950137	0.952022	0.946995	0.953666	0.948832	0.000698326
3.63078	0.996459	0.999849	0.999709	0.999899	0.999889	0.999903	0.999265	0.995056	0.981302	0.967267	0.960976	0.959876	0.952096	0.95117	0.952966	0.947883	0.954576	0.949782	0.000506377
3.71535	0.996545	0.99987	0.999719	0.999903	0.999892	0.999905	0.999359	0.995421	0.982149	0.968132	0.962113	0.960911	0.952914	0.9523	0.953981	0.948706	0.955455	0.95065	0.000556692
3.80189	0.996624	0.999882	0.999725	0.999904	0.999892	0.999905	0.999442	0.99578	0.982859	0.968928	0.963096	0.96174	0.953732	0.953274	0.955144	0.949549	0.956335	0.951578	0.000684694
3.89045	0.996694	0.999888	0.999731	0.999904	0.999894	0.99991	0.999547	0.996152	0.983794	0.969758	0.964003	0.962649	0.954657	0.954189	0.95608	0.950368	0.957094	0.952495	0.000640587
3.98107	0.996756	0.999903	0.999737	0.999904	0.999894	0.99991	0.999631	0.996496	0.984529	0.970511	0.964987	0.963722	0.955535	0.955068	0.957079	0.951252	0.95779	0.953481	0.000658705
4.0738	0.996813	0.99991	0.999741	0.999904	0.999902	0.999911	0.999688	0.996748	0.985274	0.97131	0.965916	0.964708	0.956471	0.956145	0.958202	0.952319	0.958561	0.954494	0.000623929
4.16869	0.996898	0.999923	0.999746	0.999908	0.999906	0.999911	0.999735	0.996937	0.985939	0.972224	0.966896	0.965489	0.957465	0.957335	0.959209	0.953267	0.959389	0.955437	0.000693948
4.2658	0.996989	0.999929	0.999751	0.999908	0.999906	0.999911	0.999762	0.997163	0.986589	0.973092	0.967818	0.966487	0.958485	0.958289	0.960166	0.954113	0.960259	0.956382	0.000538333
4.36516	0.997072	0.999932	0.999764	0.999914	0.999908	0.999912	0.999783	0.997404	0.98723	0.973918	0.968666	0.967461	0.959467	0.959353	0.961008	0.954977	0.960865	0.957379	0.000540375
4.46684	0.997165	0.999938	0.999767	0.999917	0.99991	0.999916	0.999793	0.997654	0.98787	0.974906	0.969615	0.968339	0.960467	0.960349	0.961837	0.955758	0.961412	0.95839	0.000558332
4.57088	0.997271	0.999938	0.99978	0.999917	0.999915	0.999918	0.999817	0.997894	0.988509	0.975841	0.970552	0.969238	0.961371	0.961358	0.962576	0.956553	0.962111	0.959258	0.000540059
4.67735	0.997372	0.99994	0.999785	0.999917	0.999917	0.999923	0.999834	0.998125	0.989222	0.976638	0.97124	0.970027	0.962247	0.962323	0.963305	0.957228	0.962808	0.96003	0.000588679
4.7863	0.997475	0.999943	0.999789	0.999919	0.999917	0.999925	0.999853	0.998338	0.989886	0.977384	0.972138	0.970888	0.963267	0.963303	0.964016	0.957892	0.963562	0.960787	0.000596639
4.89779	0.997579	0.999943	0.999798	0.999921	0.999917	0.999926	0.999865	0.998513	0.990436	0.978109	0.972993	0.971632	0.964265	0.964212	0.964739	0.95859	0.964322	0.961593	0.000430616
5.01187	0.997667	0.999943	0.999806	0.999923	0.999917	0.99993	0.999875	0.998657	0.990923	0.978768	0.973745	0.972371	0.965409	0.965229	0.965544	0.959512	0.965213	0.962431	0.000565837
5.12861	0.997755	0.999948	0.999809	0.999923	0.999917	0.999931	0.999885	0.998818	0.99144	0.979465	0.974543	0.973045	0.96637	0.966007	0.966407	0.960448	0.965937	0.963227	0.000611455
5.24807	0.997833	0.999948	0.999814	0.999923	0.999918	0.999931	0.999891	0.998921	0.991912	0.980096	0.975279	0.973889	0.967331	0.966991	0.967357	0.961104	0.966751	0.964128	0.000498074
5.37032	0.997911	0.999949	0.999817	0.999926	0.999922	0.999931	0.999897	0.998985	0.992272	0.98072	0.975929	0.974756	0.968203	0.967877	0.9683	0.961737	0.967493	0.965134	0.000457524
5.49541	0.997974	0.999949	0.999827	0.999926	0.999922	0.999933	0.999908	0.999048	0.992776	0.981344	0.976646	0.975527	0.96909	0.968643	0.969344	0.962532	0.968379	0.966169	0.000439552
5.62341	0.998034	0.999954	0.999833	0.999932	0.999923	0.999933	0.999915	0.99913	0.993248	0.982058	0.977513	0.976231	0.969948	0.969504	0.970315	0.963332	0.969238	0.966994	0.000511024
5.7544	0.998097	0.999954	0.999847	0.999932	0.999925	0.999935	0.999918	0.999176	0.993628	0.982745	0.978354	0.976911	0.970765	0.970262	0.971206	0.964413	0.970058	0.967748	0.000726585
5.88844	0.998163	0.999954	0.999853	0.999932	0.999925	0.999935	0.999921	0.999218	0.994076	0.983449	0.979132	0.977508	0.971643	0.971119	0.972075	0.965413	0.970829	0.96861	0.000516698
6.0256	0.998216	0.999954	0.999858	0.999937	0.99993	0.99994	0.999924	0.999284	0.994474	0.984069	0.979883	0.978161	0.972368	0.972022	0.972934	0.966339	0.971377	0.969341	0.000592642
6.16595	0.998275	0.999954	0.999866	0.999937	0.99993	0.99994	0.999924	0.999345	0.994773	0.98468	0.980526	0.978819	0.973025	0.972772	0.973702	0.967209	0.971989	0.969975	0.000668215
6.30957	0.998332	0.999954	0.999872	0.999939	0.999933	0.99994	0.999926	0.999382	0.995068	0.985224	0.981226	0.979463	0.973764	0.973628	0.974555	0.968108	0.972646	0.970784	0.000445124
6.45654	0.998397	0.999954	0.999885	0.999941	0.999933	0.999943	0.999928	0.999414	0.995457	0.98582	0.982046	0.980043	0.97452	0.974462	0.975298	0.968959	0.973303	0.971541	0.000421466
6.60693	0.998469	0.999954	0.999897	0.999941	0.999935	0.999945	0.999928	0.999441	0.995754	0.986417	0.982739	0.980645	0.975363	0.97525	0.976055	0.969908	0.973967	0.972373	0.000460366
6.76083	0.998536	0.999954	0.999907	0.999941	0.999937	0.999946	0.999929	0.999469	0.996061	0.986862	0.98344	0.98124	0.976204	0.976074	0.976794	0.97075	0.974827	0.973333	0.000390225
6.91831	0.99858	0.999954	0.999914	0.999943	0.999937	0.999946	0.999931	0.999483	0.996396	0.987366	0.983976	0.98185	0.977035	0.976878	0.977498	0.971928	0.975501	0.974105	0.000363869
7.07946	0.998601	0.999954	0.999922	0.999943	0.999939	0.999946	0.999931	0.99952	0.996665	0.987918	0.98454	0.982455	0.977828	0.977681	0.978302	0.972828	0.976006	0.974826	0.000494431
7.24436	0.998616	0.999954	0.999929	0.999943	0.999944	0.999948	0.999933	0.999544	0.996974	0.988493	0.985098	0.98303	0.978581	0.978381	0.979033	0.973572	0.976564	0.975511	0.0004563
7.4131	0.998639	0.999954	0.999945	0.999944	0.999945	0.99995	0.999934	0.999549	0.997249	0.98893	0.985681	0.983572	0.979363	0.979207	0.979783	0.974281	0.977224	0.976377	0.000425628
7.58578	0.998666	0.999957	0.999947	0.999944	0.999947	0.999951	0.999936	0.999566	0.997554	0.989324	0.986239	0.984223	0.980095	0.98006	0.980462	0.975181	0.977855	0.977259	0.000414
7.76247	0.998695	0.999957	0.99995	0.999944	0.999947	0.999953	0.999938	0.999566	0.997815	0.989797	0.986801	0.984809	0.980767	0.980707	0.98109	0.975975	0.978624	0.978145	0.000505781
7.94328	0.998709	0.999957	0.999952	0.999948	0.999947	0.999953	0.999938	0.999571	0.998049	0.990314	0.987447	0.985451	0.981342	0.981447	0.981817	0.976607	0.979316	0.978844	0.000501237
8.12831	0.998737	0.999959	0.999959	0.999952	0.999947	0.999955	0.999938	0.999576	0.998304	0.990892	0.988132	0.985916	0.981931	0.982217	0.982375	0.977397	0.979981	0.979643	0.000513085
8.31764	0.998765	0.999959	0.999959	0.999952	0.999951	0.99996	0.99994	0.999582	0.998534	0.991459	0.988659	0.986429	0.982531	0.983098	0.983048	0.978148	0.980546	0.980435	0.000435962
8.51138	0.998793	0.999962	0.999961	0.999955	0.999951	0.99996	0.999941	0.999585	0.998717	0.991981	0.989278	0.98681	0.983106	0.983913	0.983741	0.978984	0.981179	0.980945	0.000530247
8.70964	0.99882	0.999962	0.999966	0.999955	0.999952	0.999962	0.999943	0.999587	0.998902	0.992466	0.98989	0.987333	0.983727	0.984616	0.98432	0.979837	0.981825	0.981513	0.000517095
8.91251	0.998863	0.999964	0.999966	0.999957	0.999958	0.999962	0.999943	0.999589	0.999066	0.992852	0.99044	0.987734	0.984496	0.985221	0.98489	0.98062	0.982419	0.982108	0.000478752
9.12011	0.99892	0.999964	0.999966	0.999957	0.999961	0.999963	0.999946	0.999589	0.999172	0.993205	0.990868	0.988111	0.985022	0.985767	0.985417	0.981388	0.983005	0.982688	0.000655041
9.33254	0.998978	0.999964	0.999966	0.999959	0.999963	0.999965	0.99995	0.99959	0.999248	0.993677	0.991307	0.988523	0.985583	0.986239	0.985927	0.982048	0.983636	0.983444	0.000474149
9.54993	0.999048	0.999964	0.999966	0.999959	0.999963	0.999965	0.99995	0.99959	0.99932	0.994123	0.991807	0.988971	0.986115	0.986835	0.986572	0.982777	0.98422	0.98424	0.000625328
9.77237	0.999155	0.999964	0.999968	0.999959	0.999963	0.999965	0.999955	0.99959	0.999373	0.99445	0.992215	0.989416	0.986695	0.987561	0.987274	0.983243	0.984812	0.984952	0.000466838
10	0.999267	0.999969	0.999968	0.999961	0.999964	0.999965	0.999955	0.999592	0.99945	0.994797	0.992617	0.98985	0.987174	0.988103	0.987876	0.98399	0.985278	0.985436	0.000433815
10.2329	0.999379	0.999972	0.999968	0.999963	0.999966	0.999968	0.999955	0.999594	0.999502	0.995098	0.993018	0.990349	0.987863	0.988571	0.988311	0.984542	0.985864	0.985908	0.000302538
10.4713	0.999482	0.999972	0.99997	0.999969	0.999966	0.99997	0.999957	0.999596	0.999571	0.995353	0.993374	0.990687	0.988449	0.989041	0.988798	0.985215	0.98641	0.986364	0.000290476
10.7152	0.999549	0.999974	0.999973	0.99997	0.999969	0.99997	0.99996	0.999597	0.999628	0.995739	0.993772	0.991142	0.988903	0.989472	0.989175	0.985801	0.98714	0.987064	0.000328515
10.9648	0.999625	0.999974	0.999975	0.99997	0.999971	0.99997	0.999962	0.999603	0.999669	0.996198	0.994135	0.991553	0.989332	0.98997	0.989693	0.986457	0.987742	0.987575	0.000305713
11.2202	0.999712	0.999974	0.999977	0.99997	0.999971	0.99997	0.999964	0.999605	0.999714	0.99649	0.994487	0.991838	0.989732	0.990387	0.990161	0.987194	0.988462	0.987995	0.000411239
11.4815	0.999807	0.999977	0.999977	0.99997	0.999971	0.999972	0.999965	0.999605	0.999732	0.996705	0.994808	0.992296	0.990149	0.99077	0.99066	0.987902	0.989152	0.988405	0.000380662
11.749	0.999897	0.99998	0.999979	0.99997	0.999975	0.999972	0.999965	0.999605	0.99977	0.996931	0.995199	0.992705	0.990669	0.991275	0.991018	0.98849	0.989607	0.989007	0.000343831
12.0226	0.999948	0.99998	0.999979	0.99997	0.999975	0.999973	0.999965	0.999606	0.999823	0.99712	0.995465	0.993003	0.991101	0.99167	0.991396	0.989135	0.989959	0.989396	0.000371213
12.3027	0.999994	0.99998	0.999979	0.99997	0.999975	0.999975	0.999965	0.999608	0.999857	0.997373	0.995738	0.993349	0.991553	0.992076	0.991941	0.989765	0.990388	0.98983	0.000424852
12.5893	0.999994	0.999982	0.999979	0.99997	0.999976	0.999975	0.999965	0.999612	0.999859	0.997566	0.99602	0.993649	0.992005	0.992572	0.99249	0.990348	0.990764	0.990443	0.000230472
12.8825	0.999994	0.999982	0.999984	0.99997	0.999978	0.999978	0.999967	0.999613	0.999867	0.997787	0.996298	0.993967	0.992588	0.993011	0.993096	0.990706	0.99122	0.990933	0.00028163
13.1826	0.999994	0.999982	0.999984	0.99997	0.999978	0.999978	0.999969	0.999615	0.99987	0.99806	0.996464	0.994314	0.992977	0.993429	0.993616	0.991176	0.991573	0.991447	0.000244624
13.4896	0.999994	0.999982	0.999984	0.999972	0.99998	0.999978	0.999969	0.999619	0.999871	0.998266	0.996585	0.994701	0.993386	0.993724	0.99409	0.991675	0.991867	0.991642	0.000291644
13.8038	0.999994	0.999982	0.999984	0.999972	0.99998	0.999978	0.999969	0.99962	0.999872	0.998421	0.99681	0.994948	0.993696	0.993958	0.994575	0.992165	0.992291	0.991942	0.000251454
14.1254	0.999994	0.999982	0.999984	0.999973	0.99998	0.999978	0.999969	0.99962	0.999875	0.998613	0.996991	0.995304	0.994069	0.994251	0.994852	0.992654	0.992654	0.992292	0.000173685
14.4544	0.999994	0.999982	0.999986	0.999973	0.99998	0.999979	0.999969	0.99962	0.999904	0.998747	0.99722	0.995517	0.994388	0.994499	0.995088	0.993102	0.992933	0.99278	0.000262007
14.7911	0.999995	0.999982	0.999986	0.999975	0.999985	0.999982	0.999972	0.99962	0.999905	0.99892	0.997454	0.995751	0.994689	0.994694	0.99524	0.993428	0.993229	0.99318	0.000270108
15.1356	0.999995	0.999982	0.999986	0.999975	0.999986	0.999982	0.999979	0.999637	0.999909	0.999017	0.997683	0.995942	0.995052	0.994959	0.995398	0.993759	0.993586	0.993529	0.000290753
15.4882	0.999995	0.999982	0.999986	0.999975	0.999986	0.999982	0.999983	0.99966	0.999912	0.999097	0.998005	0.99621	0.995353	0.995158	0.995588	0.994003	0.993807	0.993878	0.000228045
15.8489	0.999995	0.999982	0.999986	0.999982	0.999986	0.999983	0.999983	0.99968	0.999914	0.999156	0.99823	0.996489	0.995517	0.995399	0.995903	0.994283	0.994036	0.994086	0.000179782
16.2181	0.999995	0.999982	0.999986	0.999982	0.999988	0.999985	0.999985	0.999705	0.999928	0.999289	0.998361	0.99679	0.995761	0.995585	0.996112	0.994556	0.994282	0.994336	0.000248324
16.5959	0.999995	0.999982	0.999989	0.999982	0.999988	0.999985	0.999985	0.99972	0.999939	0.999358	0.998462	0.997106	0.995996	0.99578	0.996351	0.994859	0.994619	0.994517	0.000225077
16.9824	0.999995	0.999982	0.999989	0.999982	0.999988	0.999985	0.999985	0.999748	0.999949	0.99942	0.998586	0.997363	0.996268	0.996007	0.996591	0.995216	0.995224	0.994679	0.000161545
17.378	0.999995	0.999985	0.999989	0.999982	0.999988	0.999986	0.999986	0.999768	0.999959	0.999489	0.998722	0.997555	0.996401	0.996285	0.996818	0.995405	0.99576	0.995098	0.000160361
17.7828	0.999995	0.999985	0.999989	0.999982	0.999988	0.999987	0.999986	0.999811	0.999971	0.999528	0.99883	0.997699	0.996553	0.996568	0.997049	0.995606	0.996155	0.995536	9.62514e-05
18.197	0.999995	0.999985	0.999993	0.999982	0.999988	0.999988	0.999986	0.999834	0.999971	0.999579	0.998949	0.997845	0.996723	0.996714	0.997243	0.995832	0.996466	0.995891	0.000159835
18.6209	0.999995	0.999985	0.999993	0.999982	0.99999	0.999988	0.999986	0.999857	0.999971	0.999621	0.999075	0.998093	0.996804	0.99696	0.99749	0.996045	0.996663	0.996266	0.000104041
19.0546	0.999996	0.999985	0.999995	0.999982	0.999992	0.999988	0.999988	0.999893	0.999971	0.999733	0.999134	0.998327	0.996951	0.997138	0.997751	0.996351	0.996912	0.996543	8.95287e-05
19.4984	0.999996	0.999985	0.999995	0.999986	0.999992	0.99999	0.999988	0.999924	0.999971	0.99978	0.999184	0.998531	0.997168	0.997376	0.997891	0.996589	0.997072	0.996928	6.28493e-05
19.9526	0.999996	0.999987	0.999995	0.999986	0.999993	0.99999	0.999988	0.999937	0.999974	0.999872	0.999249	0.998718	0.997306	0.99756	0.998037	0.996676	0.997263	0.997294	0.000199936
20.4174	0.999996	0.999987	0.999995	0.999988	0.999993	0.999992	0.99999	0.999957	0.999974	0.999891	0.999331	0.998859	0.997512	0.997661	0.998164	0.996811	0.997454	0.997634	7.42658e-05
20.893	0.999997	0.999987	0.999995	0.999988	0.999993	0.999993	0.99999	0.999974	0.999976	0.999898	0.999368	0.999007	0.997731	0.997795	0.998289	0.997004	0.997628	0.997855	0.000107413
21.3796	0.999997	0.99999	0.999995	0.999988	0.999993	0.999993	0.99999	0.999995	0.999985	0.999906	0.999466	0.999127	0.998009	0.997993	0.998395	0.997105	0.997784	0.998031	0.000137935
21.8776	0.999997	0.99999	0.999995	0.999988	0.999993	0.999995	0.999991	0.999995	0.999985	0.999922	0.999537	0.99927	0.99822	0.998186	0.998503	0.997209	0.997915	0.998294	0.000198081
22.3872	0.999997	0.99999	0.999995	0.99999	0.999993	0.999995	0.999991	0.999995	0.999985	0.999943	0.999585	0.99939	0.998372	0.998467	0.998564	0.997375	0.997955	0.998378	0.000129956
22.9087	0.999999	0.99999	0.999995	0.99999	0.999997	0.999995	0.999991	0.999996	0.999985	0.999973	0.999645	0.999453	0.998511	0.998644	0.998658	0.997554	0.998057	0.998452	0.000112663
23.4423	0.999999	0.99999	0.999995	0.99999	0.999997	0.999995	0.999991	0.999996	0.999985	0.999988	0.999709	0.999501	0.99867	0.998696	0.998781	0.997707	0.998153	0.998511	0.000115694
23.9883	0.999999	0.99999	0.999995	0.99999	0.999998	0.999998	0.999991	0.999998	0.999985	0.999995	0.999809	0.999578	0.998751	0.998739	0.998865	0.997813	0.998279	0.99861	0.000114583
24.5471	0.999999	0.99999	0.999995	0.99999	0.999998	0.999998	0.999991	0.999998	0.999985	0.999995	0.999852	0.99961	0.998828	0.99881	0.998903	0.997979	0.998388	0.998741	6.67321e-05
25.1189	0.999999	0.999992	0.999995	0.99999	0.999998	0.999998	0.999991	1	0.999985	0.999995	0.999874	0.999667	0.998909	0.998882	0.998941	0.998243	0.998497	0.998771	6.82427e-05
25.704	0.999999	0.999992	0.999995	0.99999	1	0.999998	0.999991	1	0.999985	0.999997	0.999876	0.999794	0.998945	0.998953	0.998997	0.998381	0.998564	0.998805	7.58951e-05
26.3027	0.999999	0.999992	0.999995	0.99999	1	0.999998	0.999991	1	0.999985	0.999997	0.999887	0.999864	0.999032	0.99901	0.999118	0.998515	0.998661	0.998835	0.000103412
26.9153	0.999999	0.999992	0.999995	0.99999	1	0.999998	0.999991	1	0.999985	0.999997	0.999938	0.99988	0.999175	0.999071	0.999184	0.998595	0.998721	0.998904	2.4751e-05
27.5423	0.999999	0.999992	0.999995	0.99999	1	0.999998	0.999991	1	0.999985	0.999997	0.999951	0.999885	0.999277	0.999142	0.999223	0.998648	0.998769	0.998935	2.37089e-05
28.1838	0.999999	0.999992	0.999995	0.99999	1	0.999998	0.999991	1	0.999985	0.999997	0.999958	0.999893	0.999335	0.999187	0.999239	0.998738	0.998794	0.998978	1.70764e-05
28.8403	0.999999	0.999992	0.999995	0.99999	1	0.999998	0.999991	1	0.999988	0.999997	0.999983	0.999898	0.99935	0.999224	0.999274	0.998859	0.998861	0.999016	2.29179e-05
29.5121	0.999999	0.999995	1	0.99999	1	0.999998	0.999991	1	0.999988	0.999997	0.999994	0.999909	0.99936	0.999286	0.999288	0.998965	0.99903	0.999057	6.36329e-05
30.1995	0.999999	0.999995	1	0.99999	1	0.999998	0.999991	1	0.999988	0.999997	0.999994	0.999923	0.999374	0.99935	0.999308	0.999096	0.999214	0.999104	7.66674e-06
30.903	1	0.999995	1	0.999991	1	1	0.999991	1	0.999993	0.999997	0.999994	0.999925	0.999393	0.999434	0.999328	0.999156	0.999338	0.99922	9.67912e-06
31.6228	1	0.999997	1	0.999991	1	1	0.999991	1	1	0.999997	0.999994	0.999925	0.999406	0.999523	0.999345	0.99918	0.99937	0.999292	1.69474e-05
32.3594	1	0.999997	1	0.999991	1	1	0.999991	1	1	0.999997	0.999994	0.999925	0.999413	0.999579	0.999366	0.999205	0.999386	0.999307	3.6062e-05
33.1131	1	0.999997	1	0.999991	1	1	0.999991	1	1	0.999997	0.999994	0.999925	0.999431	0.999602	0.999411	0.999225	0.999404	0.999342	2.11123e-05
33.8844	1	0.999997	1	0.999991	1	1	0.999991	1	1	0.999997	0.999994	0.999925	0.999449	0.999627	0.999461	0.999246	0.999413	0.999371	1.36407e-05
34.6737	1	0.999997	1	0.999993	1	1	0.999991	1	1	0.999997	0.999994	0.999925	0.999478	0.999743	0.999488	0.999324	0.999424	0.999374	7.4161e-06
35.4813	1	0.999997	1	0.999993	1	1	0.999993	1	1	0.999997	0.999994	0.999925	0.999536	0.999776	0.999517	0.999376	0.999433	0.999387	1.20722e-05
36.3078	1	0.999997	1	0.999993	1	1	0.999995	1	1	0.999997	0.999994	0.999928	0.99956	0.99984	0.999537	0.999518	0.999444	0.999398	5.56137e-06
37.1535	1	0.999997	1	0.999993	1	1	0.999997	1	1	0.999997	0.999994	0.999928	0.999579	0.999864	0.999552	0.999599	0.999457	0.999402	1.14485e-05
38.0189	1	0.999997	1	0.999993	1	1	0.999997	1	1	0.999997	0.999994	0.999928	0.999596	0.999905	0.999563	0.999634	0.999481	0.999411	1.38816e-05
38.9045	1	0.999997	1	0.999993	1	1	0.999997	1	1	0.999997	0.999994	0.999928	0.999604	0.999929	0.999576	0.9997	0.999499	0.999422	4.62798e-06
39.8107	1	0.999997	1	0.999993	1	1	0.999997	1	1	0.999997	0.999994	0.999928	0.999634	0.999935	0.99963	0.999757	0.999519	0.999435	7.5168e-06
40.738	1	0.999997	1	0.999993	1	1	0.999997	1	1	0.999997	0.999994	0.999928	0.999657	0.999938	0.999741	0.999772	0.999532	0.999444	5.71945e-06
41.6869	1	0.999997	1	0.999993	1	1	0.999997	1	1	0.999997	0.999997	0.999939	0.999681	0.999938	0.999746	0.999778	0.999554	0.999459	4.43596e-06
42.658	1	0.999997	1	0.999993	1	1	0.999997	1	1	0.999997	0.999997	0.999989	0.999738	0.999939	0.999766	0.99979	0.999556	0.999517	3.78511e-06
43.6516	1	0.999997	1	0.999993	1	1	0.999997	1	1	0.999997	0.999997	1	0.999838	0.999943	0.999779	0.999791	0.999562	0.999526	1.34665e-05
44.6684	1	0.999997	1	0.999993	1	1	0.999998	1	1	0.999997	0.999997	1	0.999917	0.999944	0.999787	0.999791	0.99957	0.99956	2.52854e-07
45.7088	1	0.999997	1	0.999993	1	1	0.999998	1	1	0.999997	0.999997	1	0.999918	0.999945	0.999845	0.999799	0.999575	0.999603	0
46.7735	1	0.999997	1	0.999993	1	1	0.999998	1	1	0.999997	0.999997	1	0.999924	0.999945	0.999859	0.999822	0.999601	0.999618	0
47.863	1	0.999997	1	0.999993	1	1	0.999998	1	1	0.999997	0.999997	1	0.999925	0.999945	0.999887	0.999828	0.999663	0.999641	0
48.9779	1	0.999997	1	1	1	1	0.999998	1	1	0.999997	1	1	0.999925	0.999945	0.999919	0.999833	0.999748	0.999765	0
50.1187	1	0.999997	1	1	1	1	1	1	1	0.999997	1	1	0.999925	0.999945	0.99996	0.999848	0.99977	0.999766	0
51.2861	1	0.999997	1	1	1	1	1	1	1	0.999997	1	1	0.999928	0.999962	0.99996	0.999852	0.999778	0.999766	0
52.4807	1	0.999997	1	1	1	1	1	1	1	0.999997	1	1	0.999934	0.999975	0.99996	0.999862	0.999782	0.999766	5.35981e-07
53.7032	1	0.999997	1	1	1	1	1	1	1	0.999997	1	1	0.999938	0.999975	0.99996	0.999886	0.999794	0.999775	7.00417e-06
54.9541	1	0.999997	1	1	1	1	1	1	1	0.999997	1	1	0.99995	0.999978	0.999965	0.99992	0.999798	0.999783	0
56.2341	1	1	1	1	1	1	1	1	1	1	1	1	0.999954	0.999991	0.999984	0.99992	0.999805	0.999798	0
57.544	1	1	1	1	1	1	1	1	1	1	1	1	0.999954	1	0.999999	0.99992	0.99981	0.999829	0
58.8844	1	1	1	1	1	1	1	1	1	1	1	1	0.999954	1	1	0.99992	0.99981	0.999856	0
60.256	1	1	1	1	1	1	1	1	1	1	1	1	0.999954	1	1	1	0.999824	0.999869	0
61.6595	1	1	1	1	1	1	1	1	1	1	1	1	0.999954	1	1	1	0.999853	0.999882	0
63.0957	1	1	1	1	1	1	1	1	1	1	1	1	0.999954	1	1	1	0.999881	0.999882	0
64.5654	1	1	1	1	1	1	1	1	1	1	1	1	0.999954	1	1	1	0.99993	0.999882	0
66.0693	1	1	1	1	1	1	1	1	1	1	1	1	0.999973	1	1	1	1	0.999882	1.70776e-05
67.6083	1	1	1	1	1	1	1	1	1	1	1	1	1	1	1	1	1	0.999882	3.30749e-06
69.1831	1	1	1	1	1	1	1	1	1	1	1	1	1	1	1	1	1	0.999883	9.74177e-06
70.7946	1	1	1	1	1	1	1	1	1	1	1	1	1	1	1	1	1	0.999913	6.30874e-06
72.4436	1	1	1	1	1	1	1	1	1	1	1	1	1	1	1	1	1	0.99994	1.63021e-07
74.131	1	1	1	1	1	1	1	1	1	1	1	1	1	1	1	1	1	0.999952	0
75.8578	1	1	1	1	1	1	1	1	1	1	1	1	1	1	1	1	1	0.999963	0
77.6247	1	1	1	1	1	1	1	1	1	1	1	1	1	1	1	1	1	0.999983	0
79.4328	1	1	1	1	1	1	1	1	1	1	1	1	1	1	1	1	1	1	0
81.2831	1	1	1	1	1	1	1	1	1	1	1	1	1	1	1	1	1	1	0
83.1764	1	1	1	1	1	1	1	1	1	1	1	1	1	1	1	1	1	1	0
85.1138	1	1	1	1	1	1	1	1	1	1	1	1	1	1	1	1	1	1	0
87.0964	1	1	1	1	1	1	1	1	1	1	1	1	1	1	1	1	1	1	0
89.1251	1	1	1	1	1	1	1	1	1	1	1	1	1	1	1	1	1	1	0
91.2011	1	1	1	1	1	1	1	1	1	1	1	1	1	1	1	1	1	1	1.41581e-05
93.3254	1	1	1	1	1	1	1	1	1	1	1	1	1	1	1	1	1	1	1.42458e-05
95.4993	1	1	1	1	1	1	1	1	1	1	1	1	1	1	1	1	1	1	0
97.7237	1	1	1	1	1	1	1	1	1	1	1	1	1	1	1	1	1	1	0
100	1	1	1	1	1	1	1	1	1	1	1	1	1	1	1	1	1	1	0
