# Supplementary material for: A Mechanistic DNA Repair and Survival Model (Medras): Applications to Intrinsic Radiosensitivity, Relative Biological Effectiveness and Dose-Rate
Source: Front Oncol. 2021 Jun 29;11:689112. doi: 10.3389/fonc.2021.689112 (PMC8276175; doi:10.3389/fonc.2021.689112)
Supplement: Supplementary Data Sheet 2 — Medras model code used to generate data in this work. [file DataSheet_2.zip › Medras-MC/MC Damage Project.sublime-project]

{
	"build_systems":
	[
		{
			"file_regex": "^[ ]*File \"(...*?)\", line ([0-9]*)",
			"name": "Anaconda Python Builder",
			"selector": "source.python",
			"shell_cmd": "\"python\" -u \"$file\""
		}
	],
	"folders":
	[
		{
			"path": "."
		}
	]
}
