# Supplementary material for: A Mechanistic DNA Repair and Survival Model (Medras): Applications to Intrinsic Radiosensitivity, Relative Biological Effectiveness and Dose-Rate
Source: Front Oncol. 2021 Jun 29;11:689112. doi: 10.3389/fonc.2021.689112 (PMC8276175; doi:10.3389/fonc.2021.689112)
Supplement: Supplementary Data Sheet 2 — Medras model code used to generate data in this work. [file DataSheet_2.zip › Medras-MC/MC Damage Project.sublime-workspace]

{
	"auto_complete":
	{
		"selected_items":
		[
			[
				"all",
				"allFragments\tparam"
			],
			[
				"mis",
				"misrepairSeparations\tstatement"
			],
			[
				"summar",
				"summariseFile"
			],
			[
				"analy",
				"analyzeAberrations"
			],
			[
				"rem",
				"remainingBreaks"
			],
			[
				"misrepair",
				"misrepairedPairs"
			],
			[
				"sig",
				"significantMisrepThreshold"
			],
			[
				"write",
				"writeKinetics"
			],
			[
				"full",
				"fullMisrepairPairs"
			],
			[
				"fullRe",
				"fullRepairEvents"
			],
			[
				"fullRepai",
				"fullRepairData"
			],
			[
				"misre",
				"misrepairedPairs"
			],
			[
				"point",
				"pointMutationRate"
			],
			[
				"Cha",
				"CharacteriseCell"
			],
			[
				"error",
				"errorAdjustment"
			],
			[
				"params",
				"paramsSlowRep"
			],
			[
				"ap",
				"apopParam"
			],
			[
				"effect",
				"effectSizes"
			],
			[
				"So",
				"solidDetector"
			],
			[
				"G4UICMd",
				"G4UIcmdWithABool"
			],
			[
				"place",
				"placeboVol\tstatement"
			],
			[
				"plac",
				"placeboTimes\tstatement"
			],
			[
				"pla",
				"placeboTimes\tstatement"
			],
			[
				"SetPa",
				"SetParticleMomentumDirection"
			],
			[
				"phase",
				"phaseSpace"
			],
			[
				"phaseS",
				"phaseSpaceElement"
			],
			[
				"logicFi",
				"logicFilterMountAperture"
			],
			[
				"logicF",
				"logicFilterMount"
			],
			[
				"logicSpa",
				"logicSpacerAperture"
			],
			[
				"nozzleNe",
				"nozzleNeckHalfLength"
			],
			[
				"logicSp",
				"logicSpacerAperture"
			],
			[
				"logicS",
				"logicSpacerAperture"
			],
			[
				"nozzleBody",
				"nozzleBodyHalfLength"
			],
			[
				"Det",
				"DetectorConstruction"
			],
			[
				"firstC",
				"firstCollimatorHalfDepth"
			],
			[
				"fi",
				"firstCollimatorHalfWidth"
			],
			[
				"firstColl",
				"firstCollimatorHalfWidth"
			],
			[
				"singleFx",
				"singleFxU87\tstatement"
			],
			[
				"logicNo",
				"logicNozzleAperture"
			],
			[
				"logicNozzle",
				"logicNozzleAperture"
			],
			[
				"second",
				"secondCollHalfLength"
			],
			[
				"secondC",
				"secondCollOD"
			],
			[
				"first",
				"firstCollimatorHalfDepth"
			],
			[
				"De",
				"DetectorConstruction"
			],
			[
				"misrepairP",
				"misrepairProbability\tfunction"
			],
			[
				"DSB",
				"DSBInteractionRate\tstatement"
			],
			[
				"dist",
				"distanceToSq"
			],
			[
				"compl",
				"complexFrac"
			],
			[
				"da",
				"damageArray"
			],
			[
				"in",
				"increaseRateModel"
			],
			[
				"drug",
				"drugOnlyData"
			],
			[
				"get",
				"get_sheet_by_name"
			],
			[
				"frac",
				"fractionSurvivalHuman"
			],
			[
				"doseR",
				"doseRateSurvivalHuman"
			],
			[
				"bino",
				"binomialChildren"
			],
			[
				"calc",
				"calcModelResponses"
			],
			[
				"visible",
				"visibleAberrations"
			],
			[
				"lethal",
				"lethalAberrations"
			],
			[
				"repai",
				"repairFidelities"
			],
			[
				"DSBPe",
				"DSBPerGBPPerGy"
			],
			[
				"Survival",
				"SurvivalFit"
			],
			[
				"print",
				"printOtherModels"
			],
			[
				"inte",
				"interpolateTimeCourse"
			],
			[
				"dis",
				"dispersionFactor"
			],
			[
				"rotate",
				"rotateAndCrop"
			],
			[
				"build",
				"buildMicrobeam"
			],
			[
				"subP",
				"subPopulation"
			],
			[
				"en",
				"envelopeLog"
			],
			[
				"initial",
				"initialDSBs"
			],
			[
				"pri",
				"printOtherModels"
			],
			[
				"weden",
				"wedenbergBeta"
			],
			[
				"ca",
				"carabeBeta"
			],
			[
				"logLET",
				"logLETList"
			],
			[
				"slow",
				"slowFidelity"
			],
			[
				"NHEJ",
				"NHEJFidelity"
			],
			[
				"Charac",
				"CharacteriseCell"
			],
			[
				"Char",
				"CharacteriseTrack"
			],
			[
				"aberr",
				"aberrationSurvival"
			],
			[
				"apop",
				"apoptoticSurvival"
			],
			[
				"apopto",
				"apoptoticRate"
			],
			[
				"smooth",
				"smoothArray"
			],
			[
				"double",
				"doublePoisson"
			],
			[
				"set_ytick",
				"set_yticklabels"
			],
			[
				"mechan",
				"mechanisticFit"
			],
			[
				"sens",
				"sensitivityList"
			],
			[
				"G2CHO",
				"G2CHONHEJDefect"
			],
			[
				"i",
				"i"
			]
		]
	},
	"buffers":
	[
	],
	"build_system": "Packages/Python/Python.sublime-build",
	"build_system_choices":
	[
		[
			[
				[
					"Packages/Python/Python.sublime-build",
					""
				],
				[
					"Packages/Python/Python.sublime-build",
					"Syntax Check"
				]
			],
			[
				"Packages/Python/Python.sublime-build",
				""
			]
		]
	],
	"build_varint": "",
	"command_palette":
	{
		"height": 127.0,
		"last_filter": "",
		"selected_items":
		[
			[
				"Package Control: ",
				"Package Control: Remove Package"
			],
			[
				"install",
				"Package Control: Install Package"
			],
			[
				"Package Control: remove",
				"Package Control: Remove Package"
			],
			[
				"Package Control: install p",
				"Package Control: Install Package"
			],
			[
				"Package Control: install ",
				"Package Control: Install Package"
			],
			[
				"Package Control: up",
				"Package Control: Upgrade Package"
			],
			[
				"Package Control: ins",
				"Package Control: Install Package"
			],
			[
				"install pac",
				"Package Control: Install Package"
			]
		],
		"width": 392.0
	},
	"console":
	{
		"height": 162.0,
		"history":
		[
			"print(sys.version)",
			"import sys",
			"print(sys.version)",
			"import sys",
			"python",
			"import socket; print(socket.socket(socket.AF_INET, socket.SOCK_STREAM).connect((\"localhost\", 50642)))",
			"import socket; print(socket.socket(socket.AF_INET, socket.SOCK_STREAM).connect((\"localhost\", 50649)))",
			"import socket; print(socket.socket(socket.AF_INET, socket.SOCK_STREAM).connect((\"localhost\", 50641)))",
			"import socket; print(socket.socket(socket.AF_INET, socket.SOCK_STREAM).connect((\"localhost\", 50642)))",
			"import socket; print9socket.socket(socket.AF_INET, socket.SOCK_STREAM).connect((\"localhost\", 50642)))",
			"import socket; print  socket.socket(socket.AF_INET, socket.SOCK_STREAM).connect((\"localhost\", 50642))",
			"print  socket.socket(socket.AF_INET, socket.SOCK_STREAM).connect((\"localhost\", 50642))",
			"import socket; socket.socket(socket.AF_INET, socket.SOCK_STREAM).connect((\"localhost\", 50642))",
			"import socket; socket.socket(socket.AF_INET, socket.SOCK_STREAM).connect((\"localhost\", 51447))"
		]
	},
	"distraction_free":
	{
		"menu_visible": true,
		"show_minimap": false,
		"show_open_files": false,
		"show_tabs": false,
		"side_bar_visible": false,
		"status_bar_visible": false
	},
	"expanded_folders":
	[
		"/C/Users/3044995/Dropbox/Work/CellModel/Code/Medras-MC",
		"/C/Users/3044995/Dropbox/Work/CellModel/Code/Medras-MC/RepairAnalysis"
	],
	"file_history":
	[
		"/C/Users/3044995/Dropbox/.kolmafia/scripts/NewWombleCombat.ash",
		"/C/Users/3044995/Dropbox/.kolmafia/scripts/ZWHCCS.ash",
		"/C/Users/3044995/Dropbox/Work/CellModel/Code/Medras-MC/RepairAnalysis/medrasrepair.py",
		"/C/Users/3044995/Dropbox/.kolmafia/scripts/zoneFiles/partyTurns.ash",
		"/C/Users/3044995/Dropbox/Work/CellModel/Code/Medras-MC/RepairAnalysis/analyzeAberrations.py",
		"/C/Users/3044995/Dropbox/.kolmafia/scripts/Gasdon.ash",
		"/C/Users/3044995/Dropbox/.kolmafia/scripts/wombleFarm.ash",
		"/C/Users/3044995/AppData/Local/Temp/Rar$DIa4192.35810/TsScoreTrackEndCount.cc",
		"/C/Users/3044995/Dropbox/Work/CellModel/Code/Medras-MC/RepairAnalysis/misrepaircalculator.py",
		"/C/Users/3044995/Dropbox/Work/CellModel/Code/Medras-MC/RepairAnalysis/plotAberrations.py",
		"/C/Users/3044995/Documents/Work/Cell Model Development/18_12_17 Testing fragment yields/GenerateDamageData.py",
		"/C/Users/3044995/Dropbox/Work/CellModel/Code/Medras-MC/DamageGenerator/damageModel.py",
		"/C/Users/3044995/Dropbox/Work/CellModel/Code/Medras-MC/DamageGenerator/trackModel.py",
		"/C/Users/3044995/Dropbox/Work/CellModel/Code/Medras-MC/DamageGenerator/chromModel.py",
		"/C/Users/3044995/Dropbox/Work/CellModel/Code/Medras-MC/DamageGenerator/SDDWriter.py",
		"/C/Users/3044995/Dropbox/Work/CellModel/Code/CellModel/CellModel/context.py",
		"/C/Users/3044995/Dropbox/Work/CellModel/Code/Medras-MC/DamageGenerator/chromVisualiser.py",
		"/C/Users/3044995/Dropbox/Grant Management/2017 QUB Fellowship/Probation/Outputs/elsapy-master/exampleProg.py",
		"/C/Users/3044995/Dropbox/Work/CellModel/Model Development/2018_2019 Misrepair and Kinetics Analysis/18_12_10 Building Misrepair Kinetics/GenerateMisrepairData.py",
		"/C/Users/3044995/Documents/Work/Cell Signalling - clinical/19_04_17 Luke GRID plans/planIndex.txt",
		"/C/Users/3044995/Dropbox/Work/CellModel/Code/Medras-MC/RepairAnalysis/medrasparser.py",
		"/C/Users/3044995/Dropbox/Work/CellModel/Code/High LET File Processing Tools/extractRadialHistograms.py",
		"/C/Program Files/Python37/lib/zipfile.py",
		"/C/Users/3044995/Dropbox/Work/CellModel/Model Development/18_19 Misrepair and Kinetics Analysis/18_12_10 Building Misrepair Kinetics/GenerateMisrepairData.py",
		"/C/Users/3044995/Dropbox/Programming/AIDAPrograms/extractHistograms.py",
		"/C/Users/3044995/Dropbox/Work/CellModel/Model Development/18_19 Misrepair and Kinetics Analysis/Figure Prep/misrepairPaperFigures.py",
		"/C/Users/3044995/Dropbox/Work/CellModel/Model Development/18_19 FISH Visualisation/plotTest.py",
		"/C/Users/3044995/Dropbox/Work/CellModel/Code/Medras-MC/RepairAnalysis/misrepairSpectrum.py",
		"/C/Users/3044995/Dropbox/Work/CellModel/Code/Medras-MC/RepairAnalysis/repairFidelity.py",
		"/C/Users/3044995/Dropbox/Work/CellModel/Code/Medras-MC/RepairAnalysis/misrepairSeparation.py",
		"/C/Users/3044995/Dropbox/Work/CellModel/Code/Medras-MC/RepairAnalysis/beamStats.py",
		"/C/Users/3044995/Dropbox/Work/CellModel/Code/Medras-MC/RepairAnalysis/sddparser.py",
		"/C/Users/3044995/Documents/Teaching/MRes in Cancer Studies/Documents/2019_03 MSc meeting notes.txt",
		"/C/Users/3044995/Desktop/Exercise3.3",
		"/C/Users/3044995/AppData/Roaming/Sublime Text 3/Packages/User/Python2.sublime-build",
		"/C/Users/3044995/Desktop/Updated MEDRAS files/repairFidelity.py",
		"/C/Users/3044995/Desktop/Test/misrepaircalculator.py",
		"/C/Users/3044995/Desktop/Test/repairFidelity.py",
		"/C/Users/3044995/Desktop/Updated Misrepair Files/misrepairSpectrum.py",
		"/C/Users/3044995/Desktop/Updated Misrepair Files/plotAberrations.py",
		"/C/Users/3044995/Dropbox/Work/CellModel/Code/Medras-MC/repairFidelity.py",
		"/C/Users/3044995/Dropbox/Work/CellModel/Code/Medras-MC/calculatingMisrepair.py",
		"/C/Users/3044995/Dropbox/Work/CellModel/Code/Medras-MC/specParser.py",
		"/C/Users/3044995/Dropbox/Work/DNA Model Comparison/18_08_14 Aberration Imager/aberr2.py",
		"/C/Users/3044995/Dropbox/Work/CellModel/Model Code/MC Damage and Repair Model/accumulateSeps.py",
		"/C/Users/3044995/Dropbox/Work/CellModel/Model Code/MC Damage and Repair Model/repairFidelity.py",
		"/C/Users/3044995/Dropbox/Work/CellModel/Model Code/MC Damage and Repair Model/specParser.py",
		"/C/Users/3044995/Desktop/Nanoparticle radiosensitisation remains a topic of.txt",
		"/C/Users/3044995/Dropbox/Work/CellModel/Model Code/CellModel/CellModel/CellDNAModel.py",
		"/C/Users/3044995/Dropbox/Work/CellModel/Model Code/CellModel/CellModel/CellDNAModel.pyc",
		"/C/Users/3044995/Dropbox/Work/CellModel/Model Development/18_08_02 Testing MC Repair Approaches/toyMC.py",
		"/C/Users/Stephen/Dropbox/Work/CellModel/Model Code/CellModel/CellModel/TrackStore.py",
		"/C/Users/Stephen/Dropbox/Work/CellModel/Model Code/MC Damage and Repair Model/specParser.py",
		"/C/Users/Stephen/Dropbox/Work/CellModel/Model Code/MC Damage and Repair Model/hitModel.py",
		"/C/Users/Stephen/Dropbox/.kolmafia/scripts/breakfastProfit.ash",
		"/C/Users/Stephen/Dropbox/.kolmafia/scripts/zoneFiles/fantasyScript.ash",
		"/C/Users/Stephen/Dropbox/.kolmafia/scripts/wombleFarm.ash",
		"/C/Users/Stephen/Dropbox/Work/DNA Model Comparison/Sims/MC Repair Model/calculatingMisrepair.py",
		"/C/Users/Stephen/Dropbox/Work/DNA Model Comparison/Sims/Simple Damage Model/hitModel.py",
		"/C/Users/Stephen/Dropbox/Work/CellModel/Model Code/MC Damage and Repair Model/calculatingMisrepair.py",
		"/C/Users/Stephen/Dropbox/Work/DNA Model Comparison/Sims/Simple Damage Model/Repair test/specParser.py",
		"/C/Users/Stephen/Dropbox/Work/DNA Model Comparison/Sims/Simple Damage Model/Repair test/calculatingMisrepair.py",
		"/C/Users/Stephen/Dropbox/Work/DNA Model Comparison/Sims/MC Repair Model/specParser.py",
		"/C/Users/Stephen/Dropbox/Work/DNA Model Comparison/Sims/MC Repair Model/analyticRepair.py",
		"/C/Users/Stephen/Dropbox/Work/DNA Model Comparison/Sims/Simple Damage Model/trackModel.py",
		"/C/Users/Stephen/Dropbox/Work/CellModel/Model Code/CellModel/CellModel/SurvivalModel.py",
		"/C/Users/Stephen/Dropbox/Work/CellModel/Model Code/CellModel/CellModel/CellDNAModel.py",
		"/C/Users/Stephen/Dropbox/Work/CellModel/Model Code/CellModel/CellModel/CharacteriseCell.py",
		"/C/Users/Stephen/Dropbox/Work/CellModel/Model Code/CellModel/Testing/MedrasStabilityTest.py",
		"/C/Users/Stephen/Dropbox/Work/CellModel/Model Code/CellModel/Fitters/DNAModelFit.py",
		"/C/Users/Stephen/Dropbox/Work/CellModel/Model Code/CellModel/Fitters/SurvivalFit.py",
		"/C/Users/Stephen/Dropbox/Work/CellModel/Model Code/CellModel/Testing/context.py",
		"/C/Users/Stephen/Dropbox/Work/CellModel/Model Code/CellModel/Fitters/__init__.py",
		"/C/Users/Stephen/Dropbox/Work/CellModel/Model Code/Analysis/Paper 3 - Time analysis/18_02_08 Figure 3 - Split and fractionated recovery.py",
		"/C/Users/Stephen/Dropbox/Work/CellModel/Model Code/Analysis/Paper 3 - Time analysis/18_02_05 Figure 2 Chromosome Aberration.py",
		"/C/Users/Stephen/Dropbox/Work/CellModel/Model Code/Analysis/Paper 3 - Time analysis/fittingDoseRateCurves.py",
		"/C/Users/Stephen/Dropbox/Work/CellModel/Model Code/Analysis/Paper 3 - Time analysis/17_11_03 Figure 1 - DNA Repair Kinetics.py",
		"/C/Users/Stephen/Dropbox/Work/DNA Model Comparison/Sims/MC Repair Model/parseOutput.py",
		"/C/Users/Stephen/Dropbox/Work/CellModel/Model Code/CellModel/Fitters/SurvivalFitTemporal.py",
		"/C/Users/Stephen/Dropbox/Work/CellModel/Model Development - Temporal effects/17 Building Dose-rate Survival Database/calculateMIDs.py",
		"/C/Users/Stephen/Dropbox/Work/CellModel/Model Code/Analysis/Paper 2 - Charged particle model/generateMIDsForAnalysis.py",
		"/C/Users/Stephen/Dropbox/Work/CellModel/Model Code/Analysis/Paper 3 - Time analysis/17_09_28 Chromosome Aberration Tests.py",
		"/C/Users/Stephen/Dropbox/Work/CellModel/Model Code/Analysis/Paper 3 - Time analysis/17_10_05 Survival Tests.py",
		"/C/Users/Stephen/Dropbox/.kolmafia/scripts/WombleCombat.ash",
		"/C/Users/Stephen/Dropbox/Work/CellModel/Model Code/Analysis/Paper 3 - Time analysis/timeExamples.py",
		"/C/Users/Stephen/Dropbox/Work/CellModel/Model Code/Analysis/Paper 3 - Time analysis/initialTimeTest.py",
		"/C/Users/Stephen/Dropbox/Work/CellModel/Model Code/Analysis/context.py",
		"/C/Users/Stephen/Dropbox/Work/CellModel/Model Code/Analysis/analysisTools.py",
		"/C/Users/Stephen/Dropbox/.kolmafia/scripts/BreakfastProfit.ash",
		"/C/Users/Stephen/Dropbox/Work/CellModel/Model Code/Analysis/Paper 3 - Time analysis/chargedTimeTest.py",
		"/C/Users/Stephen/Dropbox/Work/CellModel/Model Code/CellModel/CellModel/CharacteriseTrack.py",
		"/C/Users/Stephen/Dropbox/Work/CellModel/Model Code/Analysis/Time analysis/timeExamples.py",
		"/C/Users/Stephen/Dropbox/Work/Proton RBE - analytic/17_08_01 Mock paper draft/systematicAnalysis.py",
		"/C/Users/Stephen/Dropbox/Programming/g4workspace/G4SARRP/src/EventAction.cc",
		"/C/Users/Stephen/Dropbox/Work/Proton RBE - analytic/17_08_01 Mock paper draft/survTools.py",
		"/C/Users/Stephen/Dropbox/Programming/AIDAPrograms/extractHistograms.py",
		"/C/Users/Stephen/Dropbox/.kolmafia/scripts/multiFarm.ash",
		"/C/Users/Stephen/Dropbox/.kolmafia/scripts/acquireBuff.ash",
		"/C/Users/Stephen/Dropbox/.kolmafia/scripts/zlib.ash",
		"/C/Users/Stephen/Dropbox/.kolmafia/scripts/EatDrink.ash",
		"/C/Users/Stephen/Dropbox/Reviewing/2017/IJRB GNP protons/Comments.txt",
		"/C/Users/Stephen/Dropbox/Reviewing/2017/Med Phys GNP Clustering/Comments R2",
		"/C/Users/Stephen/Dropbox/Work/Radionuclide Work/TOPAS Volume Source/VolumeGenerator.cc",
		"/C/Users/Stephen/Dropbox/Programming/g4workspace/G4SARRP/src/DetectorConstruction.cc",
		"/C/Users/Stephen/Dropbox/.kolmafia/scripts/playpool.ash",
		"/C/Users/Stephen/Dropbox/.kolmafia/scripts/Gasdon.ash",
		"/C/Users/Stephen/Dropbox/kolmafia_old/scripts/wombleFarm.ash",
		"/C/Users/Stephen/Dropbox/kolmafia/scripts/simpleTest.ash",
		"/C/Users/Stephen/Dropbox/kolmafia/scripts/Configuration/configureVGC.ash",
		"/C/Users/Stephen/Dropbox/Work/Radionuclide Work/TOPAS Volume Source/VolumeSource.cc",
		"/C/Users/Stephen/Dropbox/Work/Proton RBE - analytic/17_08_01 Mock paper draft/optimizeMixing.py",
		"/F/a/Storage/Publications & Talks/2013/RADAM/VAMDC-NodeSoftware-594beb6/nodes/basecol/settings_default.py",
		"/C/Users/Stephen/Desktop/tight_layout_guide-4.py",
		"/C/Users/Stephen/Dropbox/Programming/AIDAPrograms/extractEnergySeparations.py",
		"/C/Users/Stephen/Dropbox/kolmafia/scripts/EatDrink.ash",
		"/C/Users/Stephen/Dropbox/Programming/AIDAPrograms/extractRadialHistograms.py",
		"/C/Users/Stephen/Dropbox/Programming/g4workspace/G4Common/include/BasicPrimaryGenerator.hh",
		"/C/Users/Stephen/Dropbox/Work/Proton RBE - analytic/17_08_01 Mock paper draft/F1 - Simple RBE Models/analysePrague.py",
		"/C/Users/Stephen/Dropbox/Programming/g4workspace/G4Common/src/BasicPrimaryGenerator.cc",
		"/C/Users/Stephen/Dropbox/Work/CellModel/Model Code/High LET File Processing Tools/extractEnergySeparations.py",
		"/C/Users/Stephen/Dropbox/Programming/Useful tools/LQ Fit and MID Calc.py",
		"/C/Users/Stephen/Desktop/RPC_2017_373_Revision 1_V0/Comments.txt",
		"/C/Users/Stephen/Dropbox/kolmafia/scripts/WombleCombat.ash",
		"/C/Users/Stephen/AppData/Roaming/Sublime Text 3/Packages/Anaconda/Anaconda.sublime-settings",
		"/C/Users/Stephen/AppData/Roaming/Sublime Text 3/Packages/User/Anaconda.sublime-settings",
		"/C/Users/Stephen/Dropbox/kolmafia/scripts/locCombat.ash",
		"/C/Users/Stephen/Dropbox/kolmafia/scripts/PathCombat.ash",
		"/C/Users/Stephen/Dropbox/Projects/DNA Model Comparison/Simple Model/hitModel.py"
	],
	"find":
	{
		"height": 40.0
	},
	"find_in_files":
	{
		"height": 117.0,
		"where_history":
		[
		]
	},
	"find_state":
	{
		"case_sensitive": false,
		"find_history":
		[
			"day1",
			"/\\*",
			"\\*",
			"billiards room",
			"read",
			"statue",
			"disembodied",
			"may4",
			"partyturns",
			"garbage shirt",
			"maximize\\(\"mys",
			"godlobs",
			"overseer",
			"BUFFS",
			"telescope",
			"fortune",
			"lovturns",
			"overseer",
			"bad stuff",
			"partyt",
			"optimal dog",
			"my_location",
			"fragmentdist",
			"\\\\",
			"chromosomes",
			"chromlist",
			"corebreak",
			"guess",
			"H",
			"chroms",
			"\\],",
			"scipy",
			"areafunc",
			"relcomplex",
			"fastScal",
			"20..",
			",",
			"1328",
			"retrieve_item",
			"\"",
			"verbose",
			"shortFile",
			"Summary",
			",",
			"filename",
			"fileName",
			"verbose",
			"\\t.*@.*",
			"Use.*\\n",
			"22",
			"print",
			"\"",
			"copy",
			"random",
			"copy",
			"random",
			"centriccount",
			"centricc",
			"charac",
			"os\\.",
			"os.",
			"copy",
			"random",
			"/",
			"breakdist",
			"/",
			"    ",
			"-       ",
			"chromosomes",
			"fragmentSize",
			"7",
			"doplot",
			"p1",
			"  +",
			" ",
			"  +",
			"fastScaling",
			"fast",
			"fastscaling",
			"newlycomplex",
			"repairData",
			"cdist",
			"distlist",
			"nominalrate",
			"repeats",
			"mmrate",
			"stats",
			"re",
			"time\\.",
			"time",
			"random",
			"deque",
			"math",
			"operator",
			"sys",
			"sort_nicely",
			"os\\.",
			"fastscaling",
			"godlobs",
			"sort",
			"totbreaks",
			",",
			"temporal",
			"distdata",
			"fullrepairt",
			"makebreak",
			"makexray",
			"makeion",
			"parsespecfile",
			"accumulateAllSeps",
			"applyRotation",
			"print",
			"parsespecfile",
			"parseHeader",
			"\\\\",
			"fortune",
			"godlobs",
			"fort",
			"\\n\\n\\n",
			"\\n",
			",",
			"\\t",
			"DNAModel",
			"\\\\",
			"pow\\(chromosomes,-1.0/3.0\\)",
			"characteriseCe",
			"failureRate",
			"theta\\("
		],
		"highlight": true,
		"in_selection": false,
		"preserve_case": false,
		"regex": true,
		"replace_history":
		[
			"/",
			"\\n",
			"\\t",
			"\\n",
			"'",
			"fileName",
			"",
			"'",
			"\\t",
			"\\n",
			"/",
			",'",
			"':",
			",",
			"chromosomeRadius",
			"\"",
			",",
			"\\t",
			"t",
			"\\n",
			"/",
			"]\\n[",
			",",
			"9.001",
			",",
			"    ",
			"U87",
			"    ",
			"Detector",
			"DETECTOR",
			"Detector",
			"\\t",
			"Basic",
			"BASIC",
			"Basic",
			"BASIC",
			"Basic",
			"FilterMount",
			"",
			"\\t",
			"Aperture",
			"Neck",
			"neck",
			"Neck",
			"Third",
			"breaks",
			"\\t",
			"    ",
			",",
			"\\t",
			",",
			"",
			",",
			"Z",
			"Y",
			"SV-HUC",
			"Z",
			"AA",
			"HT1376",
			"AG",
			"AF",
			"AH",
			"AG",
			"SV-HUC",
			"HT1376",
			"np.pi",
			",",
			"\\t",
			"",
			"\\n",
			",",
			"\\t",
			",",
			"]\\n[",
			"\\n",
			",",
			"breakList\\[6",
			"breakList\\[7",
			"breakList\\[5",
			"breakList\\[6",
			",",
			"\\n",
			"\\t",
			"",
			"\\n",
			"\\t",
			"\\nNEWLINE3",
			"\\n",
			"\\t",
			"",
			",",
			"../",
			"-",
			"\\n",
			"\\t=",
			"^-",
			"",
			"^",
			"*",
			",",
			"\\n",
			",",
			"\\tOut",
			"\\nRobust",
			"Out",
			"\\nRobust",
			"\\tOut",
			"",
			"\\n",
			"\\t",
			"\\n",
			"\\t",
			"\\nS",
			"\\t",
			" ",
			"",
			" ",
			"",
			"\\n",
			",",
			"\\n",
			",",
			"\\t",
			" ",
			"",
			"\\t",
			"\\tME",
			"\\nC\\t"
		],
		"reverse": false,
		"show_context": true,
		"use_buffer2": true,
		"whole_word": false,
		"wrap": true
	},
	"groups":
	[
		{
			"sheets":
			[
			]
		}
	],
	"incremental_find":
	{
		"height": 39.0
	},
	"input":
	{
		"height": 0.0
	},
	"layout":
	{
		"cells":
		[
			[
				0,
				0,
				1,
				1
			]
		],
		"cols":
		[
			0.0,
			1.0
		],
		"rows":
		[
			0.0,
			1.0
		]
	},
	"menu_visible": true,
	"output.exec":
	{
		"height": 242.0
	},
	"output.find_results":
	{
		"height": 0.0
	},
	"output.git":
	{
		"height": 194.0
	},
	"output.mdpopups":
	{
		"height": 0.0
	},
	"pinned_build_system": "Packages/Python/Python.sublime-build",
	"project": "MC Damage Project.sublime-project",
	"replace":
	{
		"height": 71.0
	},
	"save_all_on_build": true,
	"select_file":
	{
		"height": 0.0,
		"last_filter": "",
		"selected_items":
		[
		],
		"width": 0.0
	},
	"select_project":
	{
		"height": 0.0,
		"last_filter": "",
		"selected_items":
		[
		],
		"width": 0.0
	},
	"select_symbol":
	{
		"height": 0.0,
		"last_filter": "",
		"selected_items":
		[
		],
		"width": 0.0
	},
	"selected_group": 0,
	"settings":
	{
	},
	"show_minimap": true,
	"show_open_files": true,
	"show_tabs": true,
	"side_bar_visible": true,
	"side_bar_width": 249.0,
	"status_bar_visible": true,
	"template_settings":
	{
	}
}
